# Supplementary material for: The Active Jasmonate JA-Ile Regulates a Specific Subset of Plant Jasmonate-Mediated Resistance to Herbivores in Nature
Source: Front Plant Sci. 2018 Jun 14;9:787. doi: 10.3389/fpls.2018.00787 (PMC6010948; doi:10.3389/fpls.2018.00787)
Supplement: Datasheet 1 — Source data files for the article. [file Data_Sheet_1.zip]

Archive with 73 entries (68 files):
- Schuman2018_FPS_Source_Files/
- Schuman2018_FPS_Source_Files/0712 leaf area.XLS
- Schuman2018_FPS_Source_Files/080307 wt jar4-6 wos.xls
- Schuman2018_FPS_Source_Files/0805 EtOH JA JA-Ile JA-Leu.xls
- Schuman2018_FPS_Source_Files/0807 JMT-OE T2 287 and 289.csv
- Schuman2018_FPS_Source_Files/0807 JMT-OE T2 287 and 289.R
- Schuman2018_FPS_Source_Files/0807 JMT-OE T2 287 and 289.xlsx
- Schuman2018_FPS_Source_Files/20110804 JA, cis-jasmone.sav
- Schuman2018_FPS_Source_Files/20110804 JA, cis-jasmone.xlsx
- Schuman2018_FPS_Source_Files/2011_02_IRjar4-6_WT_W+JA_hormones.xlsx
- Schuman2018_FPS_Source_Files/2011_02_IRjar4-6_WT_W+JA_hormones_3h.csv
- Schuman2018_FPS_Source_Files/2012 JAR46 LOX3 WT field experiment.sav
- Schuman2018_FPS_Source_Files/2012 JAR46 LOX3 WT field experiment.xlsx
- Schuman2018_FPS_Source_Files/201206_Hormones_JAR_WT_LOX3_COI1.xlsx
- Schuman2018_FPS_Source_Files/201206_JAR_WT_WOS_JA-Ile.csv
- Schuman2018_FPS_Source_Files/201206_JAR_WT_WOS_JA-Ile.R
- Schuman2018_FPS_Source_Files/201206_WT_JAR_LOX3_COI1_WOS.csv
- Schuman2018_FPS_Source_Files/201206_WT_JAR_LOX3_COI1_WOS.R
- Schuman2018_FPS_Source_Files/201206_WT_JAR_LOX3_COI1_WOS_JA_JA-Ile.csv
- Schuman2018_FPS_Source_Files/2012_JA_JA-Ile_Field Samples 1 Sara.xlsx
- Schuman2018_FPS_Source_Files/Metaboanalyst_Control_field_volatiles/
- Schuman2018_FPS_Source_Files/Metaboanalyst_Control_field_volatiles/.Rhistory
- Schuman2018_FPS_Source_Files/Metaboanalyst_Control_field_volatiles/anova_posthoc.csv
- Schuman2018_FPS_Source_Files/Metaboanalyst_Control_field_volatiles/aov_1_dpi72.svg
- Schuman2018_FPS_Source_Files/Metaboanalyst_Control_field_volatiles/Copy of ProcessingVolatiles_Erica_Control.csv
- Schuman2018_FPS_Source_Files/Metaboanalyst_Control_field_volatiles/correlation_table.csv
- Schuman2018_FPS_Source_Files/Metaboanalyst_Control_field_volatiles/data_normalized.csv
- Schuman2018_FPS_Source_Files/Metaboanalyst_Control_field_volatiles/data_original.csv
- Schuman2018_FPS_Source_Files/Metaboanalyst_Control_field_volatiles/data_processed.csv
- Schuman2018_FPS_Source_Files/Metaboanalyst_Control_field_volatiles/Rhistory.R
- Schuman2018_FPS_Source_Files/Metaboanalyst_W+EtOH_W+JA/
- Schuman2018_FPS_Source_Files/Metaboanalyst_W+EtOH_W+JA/anova_between_sbj.csv
- Schuman2018_FPS_Source_Files/Metaboanalyst_W+EtOH_W+JA/aov2_0_dpi300.png
- Schuman2018_FPS_Source_Files/Metaboanalyst_W+EtOH_W+JA/aov2_0_dpi72.svg
- Schuman2018_FPS_Source_Files/Metaboanalyst_W+EtOH_W+JA/data_normalized.csv
- Schuman2018_FPS_Source_Files/Metaboanalyst_W+EtOH_W+JA/data_original.csv
- Schuman2018_FPS_Source_Files/Metaboanalyst_W+EtOH_W+JA/data_processed.csv
- Schuman2018_FPS_Source_Files/Metaboanalyst_W+EtOH_W+JA/norm_0_dpi72.png
- Schuman2018_FPS_Source_Files/Metaboanalyst_W+EtOH_W+JA/Rhistory.R
- Schuman2018_FPS_Source_Files/Metaboanalyst_W+EtOH_W+JA/Schuman2018FrontiersPlantSci_Supplementary_Data - Shortcut.lnk
- Schuman2018_FPS_Source_Files/Metaboanalyst_W+EtOH_W+JA/snorm_0_dpi72.png
- Schuman2018_FPS_Source_Files/Metaboanalyst_W+OS_phytohormones/
- Schuman2018_FPS_Source_Files/Metaboanalyst_W+OS_phytohormones/201206_WT_JAR_LOX3_COI1_WOS.csv
- Schuman2018_FPS_Source_Files/Metaboanalyst_W+OS_phytohormones/ABA_dpi72.png
- Schuman2018_FPS_Source_Files/Metaboanalyst_W+OS_phytohormones/Analysis_Report_WOS_phytohormones.pdf
- Schuman2018_FPS_Source_Files/Metaboanalyst_W+OS_phytohormones/anova_posthoc.csv
- Schuman2018_FPS_Source_Files/Metaboanalyst_W+OS_phytohormones/aov_0_dpi72.png
- Schuman2018_FPS_Source_Files/Metaboanalyst_W+OS_phytohormones/aov_1_dpi72.png
- Schuman2018_FPS_Source_Files/Metaboanalyst_W+OS_phytohormones/COOH-JA-Ile_dpi72.png
- Schuman2018_FPS_Source_Files/Metaboanalyst_W+OS_phytohormones/data_normalized.csv
- Schuman2018_FPS_Source_Files/Metaboanalyst_W+OS_phytohormones/data_original.csv
- Schuman2018_FPS_Source_Files/Metaboanalyst_W+OS_phytohormones/data_processed.csv
- Schuman2018_FPS_Source_Files/Metaboanalyst_W+OS_phytohormones/JA-Ile_dpi72.png
- Schuman2018_FPS_Source_Files/Metaboanalyst_W+OS_phytohormones/JA_dpi72.png
- Schuman2018_FPS_Source_Files/Metaboanalyst_W+OS_phytohormones/norm_0_dpi72.png
- Schuman2018_FPS_Source_Files/Metaboanalyst_W+OS_phytohormones/norm_1_dpi72.png
- Schuman2018_FPS_Source_Files/Metaboanalyst_W+OS_phytohormones/norm_2_dpi72.png
- Schuman2018_FPS_Source_Files/Metaboanalyst_W+OS_phytohormones/norm_3_dpi72.png
- Schuman2018_FPS_Source_Files/Metaboanalyst_W+OS_phytohormones/OH-JA-Ile_dpi72.png
- Schuman2018_FPS_Source_Files/Metaboanalyst_W+OS_phytohormones/Rhistory.R
- Schuman2018_FPS_Source_Files/Metaboanalyst_W+OS_phytohormones/snorm_0_dpi72.png
- Schuman2018_FPS_Source_Files/Metaboanalyst_W+OS_phytohormones/snorm_1_dpi72.png
- Schuman2018_FPS_Source_Files/Metaboanalyst_W+OS_phytohormones/snorm_2_dpi72.png
- Schuman2018_FPS_Source_Files/Metaboanalyst_W+OS_phytohormones/snorm_3_dpi72.png
- Schuman2018_FPS_Source_Files/Metaboanlayst_W+OS_field_volatiles/
- Schuman2018_FPS_Source_Files/Metaboanlayst_W+OS_field_volatiles/.Rhistory
- Schuman2018_FPS_Source_Files/Metaboanlayst_W+OS_field_volatiles/anova_posthoc.csv
- Schuman2018_FPS_Source_Files/Metaboanlayst_W+OS_field_volatiles/aov_1_dpi72.svg
- Schuman2018_FPS_Source_Files/Metaboanlayst_W+OS_field_volatiles/correlation_table.csv
- Schuman2018_FPS_Source_Files/Metaboanlayst_W+OS_field_volatiles/data_normalized.csv
- Schuman2018_FPS_Source_Files/Metaboanlayst_W+OS_field_volatiles/data_original.csv
- Schuman2018_FPS_Source_Files/Metaboanlayst_W+OS_field_volatiles/data_processed.csv
- Schuman2018_FPS_Source_Files/Metaboanlayst_W+OS_field_volatiles/Rhistory.R
