# Supplementary material for: The Active Jasmonate JA-Ile Regulates a Specific Subset of Plant Jasmonate-Mediated Resistance to Herbivores in Nature
Source: Front Plant Sci. 2018 Jun 14;9:787. doi: 10.3389/fpls.2018.00787 (PMC6010948; doi:10.3389/fpls.2018.00787)
Supplement: Datasheet 1 — Source data files for the article. [file Data_Sheet_1.zip › Schuman2018_FPS_Source_Files/0712 leaf area.XLS]

## Sheet: Leaf_area_cm2
Plant #	Area cm^2	Line
1	23.0794	WT
2	25.327	IRjar4/6
3	22.0815	IRjar4/6
4	24.6286	IRcoi1
5	23.6014	IRcoi1
6	18.6217	IRjar4/6
7	21.7768	WT
8	26.5055	IRjar4/6
9	26.1167	IRcoi1
10	21.6778	IRjar4/6
11	20.267	WT
12	24.4025	IRjar4/6
13	21.6796	WT
14	23.4474	WT
15	26.263	IRcoi1
16	25.9383	IRcoi1
17	27.2553	IRcoi1
19	24.0839	IRcoi1
20	22.4832	IRjar4/6
21	21.2663	WT
22	18.3406	IRjar4/6
23	24.898	WT
24	26.5078	IRcoi1
25	25.2012	IRjar4/6
26	20.1975	WT
27	27.568	IRjar4/6
28	27.5174	IRcoi1
29	30.1814	IRjar4/6
30	22.1005	WT
31	24.1123	IRjar4/6
32	27.745	IRcoi1
33	17.6946	WT
34	22.6749	IRjar4/6
35	17.163	IRjar4/6
36	21.7348	IRjar4/6
37	28.2486	IRcoi1
38	23.5452	WT
39	23.3787	IRjar4/6
40	23.1839	WT
41	25.2596	IRcoi1
42	19.5885	WT
43	17.0018	IRjar4/6
45	15.5561	WT
46	25.0395	WT
47	27.9351	IRjar4/6
48	24.5027	IRcoi1
49	30.0625	IRcoi1
50	24.94	IRcoi1
51	25.372	IRcoi1
52	18.6092	WT
53	22.1723	IRcoi1
54	21.04	WT
55	18.4184	IRjar4/6
56	26.3562	IRcoi1
59	21.4781	WT
60	22.0145	IRjar4/6
61	21.1896	IRjar4/6
63	22.4331	WT
65	22.1958	IRjar4/6
66	23.1286	IRjar4/6
67	24.293	WT
68	23.0173	WT
69	27.7653	WT
70	27.0956	IRcoi1
71	28.1865	IRjar4/6
72	27.824	IRjar4/6
73	22.0967	IRcoi1
74	28.379	IRjar4/6
75	20.0187	WT
76	21.9188	IRjar4/6
77	28.9507	IRcoi1
78	29.7492	IRcoi1
79	22.2691	IRjar4/6
80	30.5221	IRjar4/6
81	19.1623	WT
82	25.9398	WT
83	20.7198	IRjar4/6
84	20.523	WT
85	28.6884	IRcoi1
87	22.9839	WT
88	23.5499	IRjar4/6
89	27.7161	IRcoi1
90	24.329	IRcoi1
91	21.0252	WT
92	23.9615	IRcoi1
94	26.2176	IRcoi1
95	20.9633	IRcoi1
96	22.6405	WT
99	26.6614	IRcoi1
100	30.7846	IRcoi1
101	24.1775	IRjar4/6
102	25.2016	IRcoi1
104	27.4798	IRjar4/6
106	24.576	IRcoi1
107	22.9043	WT
110	19.9518	WT
113	15.0833	WT
114	22.3893	IRcoi1
115	24.2177	IRjar4/6
116	25.3107	IRjar4/6
118	26.0861	IRjar4/6
119	30.2219	WT

## Sheet: Leaf_area_pixels
Pixels	cm^2	Plant	L/S	Sheet
337882	23.0794	1	L	4
370788	25.327	2	L	3
323273	22.0815	3	L	6
360562	24.6286	4	L	5
345524	23.6014	5	L	3
272622	18.6217	6	L	6
318812	21.7768	7	L	2
388040	26.5055	8	L	6
382348	26.1167	9	L	5
317363	21.6778	10	L	4
296709	20.267	11	L	4
357252	24.4025	12	L	4
317390	21.6796	13	L	4
343270	23.4474	14	L	2
384491	26.263	15	L	5
379737	25.9383	16	L	3
399017	27.2553	17	L	5
352589	24.0839	19	L	2
329154	22.4832	20	L	3
311338	21.2663	21	L	4
268507	18.3406	22	L	3
364506	24.898	23	L	2
388074	26.5078	24	L	5
368946	25.2012	25	L	6
295691	20.1975	26	L	4
403596	27.568	27	L	3
402855	27.5174	28	L	2
441856	30.1814	29	L	6
323552	22.1005	30	L	2
353004	24.1123	31	L	8
406187	27.745	32	L	10
259049	17.6946	33	L	9
331961	22.6749	34	L	8
251266	17.163	35	L	10
318198	21.7348	36	L	10
413560	28.2486	37	L	9
344701	23.5452	38	L	1
342264	23.3787	39	L	8
339413	23.1839	40	L	7
369800	25.2596	41	L	9
286775	19.5885	42	L	7
248907	17.0018	43	L	10
227741	15.5561	45	L	9
366578	25.0395	46	L	7
408970	27.9351	47	L	10
358719	24.5027	48	L	8
440115	30.0625	49	L	10
365122	24.94	50	L	8
371446	25.372	51	L	8
272438	18.6092	52	L	9
324602	22.1723	53	L	9
308026	21.04	54	L	9
269645	18.4184	55	L	10
385855	26.3562	56	L	7
322293	22.0145	60	L	8
310216	21.1896	61	L	8
328420	22.4331	63	L	7
324946	22.1958	65	L	12
338603	23.1286	66	L	14
355649	24.293	67	L	13
336973	23.0173	68	L	11
406484	27.7653	69	L	11
396680	27.0956	70	L	13
412651	28.1865	71	L	14
407344	27.824	72	L	14
323495	22.0967	73	L	13
415468	28.379	74	L	14
293074	20.0187	75	L	13
320891	21.9188	76	L	12
423838	28.9507	77	L	12
435528	29.7492	78	L	11
326020	22.2691	79	L	12
446844	30.5221	80	L	14
280536	19.1623	81	L	11
379759	25.9398	82	L	11
303338	20.7198	83	L	12
300457	20.523	84	L	11
419998	28.6884	85	L	14
336484	22.9839	87	L	12
344770	23.5499	88	L	12
405763	27.7161	89	L	13
356176	24.329	90	L	11
307809	21.0252	91	L	13
350796	23.9615	92	L	13
383825	26.2176	94	L	11
306902	20.9633	95	L	12
331457	22.6405	96	L	13
390323	26.6614	99	L	15
450686	30.7846	100	L	15
353958	24.1775	101	L	16
368951	25.2016	102	L	15
402305	27.4798	104	L	16
359792	24.576	106	L	16
335319	22.9043	107	L	15
221409	15.1236	109	L	15
292095	19.9518	110	L	15
220820	15.0833	113	L	15
327779	22.3893	114	L	16
354547	24.2177	115	L	16
370549	25.3107	116	L	16
381901	26.0861	118	L	16
442449	30.2219	119	L	15
348656	23.8153	57-1	L	7
400671	27.3682	57-2	L	7
