# Supplementary material for: The Active Jasmonate JA-Ile Regulates a Specific Subset of Plant Jasmonate-Mediated Resistance to Herbivores in Nature
Source: Front Plant Sci. 2018 Jun 14;9:787. doi: 10.3389/fpls.2018.00787 (PMC6010948; doi:10.3389/fpls.2018.00787)
Supplement: Datasheet 1 — Source data files for the article. [file Data_Sheet_1.zip › Schuman2018_FPS_Source_Files/080307 wt jar4-6 wos.xls]

## Sheet: Plan
Sowed seeds	2008-01-29	Lines: UT.22, IRjar4/6 380x355
Potted	2008-02-20
Treated	2008-03-06	1899-12-31 09:00:00	Wounded 2-3 leaves (1/plant, +2), then applied 20 uL OS 1:5 in order wounded. Alternated groups of IRjar4/6 and WT plants (2-3 plants/grp): WT, IRjar, IRjar, WT, IRjar, WT, WT, IRjar. Placed treated plants 5/tray on black trays in light in GH. Plants late rosette stage; will bolt in next couple of days.
Purpose	Determine whether JA-Ile, JA-Leu or JA-Val is the jasmonate elicitor of trans-alpha-bergamotene in the treated and/or systemic leaves
Plan	Treat 10 plants each of IRjar4/6 and WT with W+OS.
	Trap VOC emissions from treated leaf and younger systemic leaf.
	Treat additional IRjar4/6 and WT plants and sample at 1 h to confirm silencing.

## Sheet: Conclusions
IRjar4/6 plants are not impaired in emission of trans-alpha-bergamotene after W+OS treatment.
Therefore, the JA elicitor of bergamotene is not JA-Ile, JA-Leu, or JA-Val.

## Sheet: Stats minus plant (above) bkgrd
Line	#	Trap	L/S	FM [g]	Notes	tetraline	trans-alpha-bergamotene	log bergamotene
IRjar4/6	10	25	L	1.1711		305616	0.379568	-0.027831
IRjar4/6	3	50	L	1.0335		360203	1.18677	0.241828
IRjar4/6	8	78	L	1.0176		319240	0.412179	-0.0129873
IRjar4/6	7	88	L	1.0508		352099	1.74696	0.362731
IRjar4/6	5	89	L	1.1021	Broken older leaf	344121	0.499004	0.024224
IRjar4/6	9	112	L	0.9631		343723	2.41618	0.473419
IRjar4/6	2	121	L	1.0376		277463	1.07713	0.213647
IRjar4/6	1	122	L	0.9571		313858	1.65699	0.345443
IRjar4/6	8	9	S	0.9006		349779	1.10076	0.219876
IRjar4/6	5	10	S	1.0114	Broken older leaf	264841	2.51176	0.487155
IRjar4/6	9	12	S	0.8681		368803	7.74852	0.919438
IRjar4/6	10	18	S	0.956		315971	6.55332	0.851972
IRjar4/6	7	31	S	0.8883		356348	6.20625	0.830243
IRjar4/6	3	37	S	0.8513		308656	3.77171	0.636495
IRjar4/6	2	114	S	0.9799		294530	3.23897	0.579479
IRjar4/6	1	129	S	0.864		326991	6.90039	0.872666
WT	2	36	L	1.0787		346879	1.92194	0.394505
WT	5	43	L	0.933		325650	0.398247	-0.0192668
WT	4	49	L	1.0877		362655	1.46162	0.305347
WT	6	68	L	1.1993		296413	1.05939	0.208911
WT	7	90	L	0.943		285856	2.04294	0.415191
WT	1	125	L	1.0195		317301	8.09395	0.937132
WT	10	126	L	1.1248		357028	0.675822	0.0913788
WT	8	127	L	1.0317		301035	3.77184	0.636508
WT	6	3	S	0.9918		364750	1.0677	0.211136
WT	7	13	S	0.9034		345346	11.5012	1.08133
WT	8	16	S	1.0359		259839	2.26365	0.450558
WT	10	21	S	1.31		298322	1.48861	0.31111
WT	2	61	S	0.9318		244282	5.3769	0.773439
WT	5	81	S	0.8615		346087	4.62714	0.714791
WT	1	95	S	1.055		349134	1.28809	0.266337
WT	4	115	S	1.0084	Tape fell	328344	2.40243	0.471408

## Sheet: Stats
Line	#	Trap	L/S	FM [g]	Notes	tetraline	trans-alpha-bergamotene	beta-duprezianene	log bergamotene	log duprezianene		Use log transformation										No s.d. local or systemic emission IRjar4/6 and WT
IRjar4/6	10	25	L	1.1711		305616	0.379568	1.79264	-0.42071	0.253494
IRjar4/6	3	50	L	1.0335		360203	1.18677	5.25063	0.0743679	0.720211
IRjar4/6	8	78	L	1.0176		319240	0.412179	2.81892	-0.384914	0.450083
IRjar4/6	7	88	L	1.0508		352099	1.74696	4.3922	0.242283	0.642682
IRjar4/6	5	89	L	1.1021	Broken older leaf	344121	0.499004	3.42856	-0.301896	0.535111
IRjar4/6	9	112	L	0.9631		343723	2.41618	4.91074	0.383129	0.691147
IRjar4/6	2	121	L	1.0376		277463	1.07713	4.08429	0.0322667	0.611117
IRjar4/6	1	122	L	0.9571		313858	1.65699	4.38725	0.219321	0.642192
IRjar4/6	8	9	S	0.9006		349779	1.10076	3.87875	0.0416908	0.588692
IRjar4/6	5	10	S	1.0114	Broken older leaf	264841	2.51176	4.76984	0.399978	0.678504
IRjar4/6	9	12	S	0.8681		368803	7.74852	6.88676	0.889219	0.838015
IRjar4/6	10	18	S	0.956		315971	6.55332	6.29361	0.816461	0.7989
IRjar4/6	7	31	S	0.8883		356348	6.20625	4.81086	0.792829	0.682223
IRjar4/6	3	37	S	0.8513		308656	3.77171	4.9024	0.576538	0.690409
IRjar4/6	2	114	S	0.9799		294530	3.23897	7.07599	0.510407	0.849787
IRjar4/6	1	129	S	0.864		326991	6.90039	7.00375	0.838874	0.84533
WT	2	36	L	1.0787		346879	1.92194	4.05315	0.283741	0.607792
WT	5	43	L	0.933		325650	0.398247	1.51861	-0.399847	0.181445
WT	4	49	L	1.0877		362655	1.46162	2.70496	0.164834	0.432162
WT	6	68	L	1.1993		296413	1.05939	4.02025	0.0250552	0.604253
WT	7	90	L	0.943		285856	2.04294	4.84879	0.310256	0.685633
WT	1	125	L	1.0195		317301	8.09395	5.29169	0.908161	0.723594
WT	10	126	L	1.1248		357028	0.675822	1.9057	-0.170168	0.280054
WT	8	127	L	1.0317		301035	3.77184	6.46859	0.576553	0.81081
WT	6	3	S	0.9918		364750	1.0677	4.1189	0.0284491	0.614781
WT	7	13	S	0.9034		345346	11.5012	11.8698	1.06074	1.07444
WT	8	16	S	1.0359		259839	2.26365	5.63312	0.354809	0.750749
WT	10	21	S	1.31		298322	1.48861	4.46147	0.17278	0.649478
WT	2	61	S	0.9318		244282	5.3769	6.03764	0.730532	0.780867
WT	5	81	S	0.8615		346087	4.62714	5.16445	0.665313	0.713024
WT	1	95	S	1.055		349134	1.28809	5.10552	0.109946	0.70804
WT	4	115	S	1.0084	Tape fell	328344	2.40243	4.78674	0.380651	0.68004
IRjar4/6	9-2	51	L	1.2147		334323	4.29116	3.88757	0.632575	0.589678
IRjar4/6	3-2	98	L	0.9248	Low flow? Poor connection.	309685	1.36192	6.52085	0.134152	0.814304
IRjar4/6	3-2	120	S	0.9163	Low flow? Poor connection.	329082	3.40687	5.53811	0.532355	0.743362
WT	4-2	34	L	1.2315		354953	0.410524	1.52622	-0.386662	0.183618
WT	6-2	62	L	1.0132		247674	2.08175	2.83032	0.318428	0.451836
WT	4-2	45	S	1.0959		339076	0.859542	2.23537	-0.0657331	0.34935
WT	6-2	79	S	0.9565		307718	20.0656	7.72324	1.30245	0.8878
excluded
same results qualitatively if included

## Sheet: Pivot PERCENT
	L/S	Line
	Above	Between	L		S		Grand Total
Data	B	B	WT	IRjar4/6	WT	IRjar4/6
Average of TAB percent IS	0.89508	0	4.54995	3.19573	9.73136	8.33435	6.11402
StdDev of TAB percent IS2	#DIV/0!	#DIV/0!	4.66912	2.8248	11.539	3.98182	6.96899
Count of TAB percent IS3	1	1	10	10	10	9	41
SEM	#DIV/0!	#DIV/0!	1.47651	0.893279	3.64896	1.32727

## Sheet: Calculations PERCENT
						Peak area			In ng tetraline h-1 g FM-1
Line	#	Trap	L/S	FM [g]	Notes	tetraline	trans-alpha-bergamotene	beta-duprezianene	trans-alpha-bergamotene	beta-duprezianene	TAB percent IS	trans-alpha-bergamotene	beta-duprezianene
B	2	136	Above	1.01336	Above WT	346226	3099	4603	0.441641	0.655978	0.89508	0.441641	0.655978
B	1	104	Between	1.01336	Between IRjar4/6 and WT	300885	0	5263	0	0.863059	0
IRjar4/6	10	25	L	1.1711		305616	2717	12832	0.379568	1.79264	0.889024
IRjar4/6	3	50	L	1.0335		360203	8836	39093	1.18677	5.25063	2.45306
IRjar4/6	8	78	L	1.0176		319240	2678	18315	0.412179	2.81892	0.838867
IRjar4/6	7	88	L	1.0508		352099	12927	32501	1.74696	4.3922	3.67141
IRjar4/6	5	89	L	1.1021	Broken older leaf	344121	3785	26006	0.499004	3.42856	1.0999
IRjar4/6	9	112	L	0.9631		343723	15997	32513	2.41618	4.91074	4.65404
IRjar4/6	2	121	L	1.0376		277463	6202	23517	1.07713	4.08429	2.23525
IRjar4/6	1	122	L	0.9571		313858	9955	26358	1.65699	4.38725	3.17182
IRjar4/6	8	9	S	0.9006		349779	6935	24437	1.10076	3.87875	1.98268
IRjar4/6	5	10	S	1.0114	Broken older leaf	264841	13456	25553	2.51176	4.76984	5.08078
IRjar4/6	9	12	S	0.8681		368803	49615	44097	7.74852	6.88676	13.453
IRjar4/6	10	18	S	0.956		315971	39591	38022	6.55332	6.29361	12.5299
IRjar4/6	7	31	S	0.8883		356348	39291	30457	6.20625	4.81086	11.026
IRjar4/6	3	37	S	0.8513		308656	19821	25763	3.77171	4.9024	6.42171
IRjar4/6	2	114	S	0.9799		294530	18696	40844	3.23897	7.07599	6.34774
IRjar4/6	1	129	S	0.864		326991	38990	39574	6.90039	7.00375	11.9239
WT	2	36	L	1.0787		346879	14383	30332	1.92194	4.05315	4.1464
WT	5	43	L	0.933		325650	2420	9228	0.398247	1.51861	0.743129
WT	4	49	L	1.0877		362655	11531	21340	1.46162	2.70496	3.17961
WT	6	68	L	1.1993		296413	7532	28583	1.05939	4.02025	2.54105
WT	7	90	L	0.943		285856	11014	26141	2.04294	4.84879	3.85299
WT	1	125	L	1.0195		317301	52366	34236	8.09395	5.29169	16.5036
WT	10	126	L	1.1248		357028	5428	15306	0.675822	1.9057	1.52033
WT	8	127	L	1.0317		301035	23429	40180	3.77184	6.46859	7.78282
WT	6	3	S	0.9918		364750	7725	29801	1.0677	4.1189	2.11789
WT	7	13	S	0.9034		345346	71764	74064	11.5012	11.8698	20.7803
WT	8	16	S	1.0359		259839	12186	30325	2.26365	5.63312	4.68983
WT	10	21	S	1.31		298322	11635	34871	1.48861	4.46147	3.90015
WT	2	61	S	0.9318		244282	24478	27486	5.3769	6.03764	10.0204
WT	5	81	S	0.8615		346087	27592	30796	4.62714	5.16445	7.97256
WT	1	95	S	1.055		349134	9489	37611	1.28809	5.10552	2.71787
WT	4	115	S	1.0084	Tape fell	328344	15909	31698	2.40243	4.78674	4.84522
IRjar4/6	9-2	51	L	1.2147		334323	34853	31575	4.29116	3.88757	10.4249
IRjar4/6	3-2	98	L	0.9248	Low flow? Poor connection.	309685	7801	37351	1.36192	6.52085	2.51901
IRjar4/6	3-2	120	S	0.9163	Low flow? Poor connection.	329082	20546	33399	3.40687	5.53811	6.24343
WT	4-2	34	L	1.2315		354953	3589	13343	0.410524	1.52622	1.01112
WT	6-2	62	L	1.0132		247674	10448	14205	2.08175	2.83032	4.21845
WT	4-2	45	S	1.0959		339076	6388	16613	0.859542	2.23537	1.88394
WT	6-2	79	S	0.9565		307718	118119	45464	20.0656	7.72324	38.3855

## Sheet: 080307 id ja elicitor voc 2 wt 
All Results in Recalc File's Data Files
Recalc File:	C:\VARIANWS\DATA\MERRY\080307 .RCL
Method File:	C:\VarianWS\data\Merry\DB5\080307 ID JA elicitor of VOCs 2 IRjar4-6 WT OS 24-32 h l s\0803 VOCs DB5 4000 trans-alpha-bergamotene beta-duprezianene MeJA.mth
Data File:	c:\varianws\data\merry\db5\080307 id ja elicitor of vocs 2 irjar4-6 wt os 24-32 h l s\BLANK 3-7-2008.SMS
Data File:	c:\varianws\data\merry\db5\080307 id ja elicitor of vocs 2 irjar4-6 wt os 24-32 h l s\115 3-7-2008.SMS
Data File:	c:\varianws\data\merry\db5\080307 id ja elicitor of vocs 2 irjar4-6 wt os 24-32 h l s\136 3-7-2008.SMS
Data File:	c:\varianws\data\merry\db5\080307 id ja elicitor of vocs 2 irjar4-6 wt os 24-32 h l s\43 3-7-2008.SMS
Data File:	c:\varianws\data\merry\db5\080307 id ja elicitor of vocs 2 irjar4-6 wt os 24-32 h l s\130 3-7-2008.SMS
Data File:	c:\varianws\data\merry\db5\080307 id ja elicitor of vocs 2 irjar4-6 wt os 24-32 h l s\36 3-7-2008.SMS
Data File:	c:\varianws\data\merry\db5\080307 id ja elicitor of vocs 2 irjar4-6 wt os 24-32 h l s\68 3-8-2008.SMS
Data File:	c:\varianws\data\merry\db5\080307 id ja elicitor of vocs 2 irjar4-6 wt os 24-32 h l s\51 3-8-2008.SMS
Data File:	c:\varianws\data\merry\db5\080307 id ja elicitor of vocs 2 irjar4-6 wt os 24-32 h l s\134 3-8-2008.SMS
Data File:	c:\varianws\data\merry\db5\080307 id ja elicitor of vocs 2 irjar4-6 wt os 24-32 h l s\10 3-8-2008.SMS
Data File:	c:\varianws\data\merry\db5\080307 id ja elicitor of vocs 2 irjar4-6 wt os 24-32 h l s\79 3-8-2008.SMS
Data File:	c:\varianws\data\merry\db5\080307 id ja elicitor of vocs 2 irjar4-6 wt os 24-32 h l s\BLANK 3-8-2008.SMS
Data File:	c:\varianws\data\merry\db5\080307 id ja elicitor of vocs 2 irjar4-6 wt os 24-32 h l s\16 3-8-2008.SMS
Data File:	c:\varianws\data\merry\db5\080307 id ja elicitor of vocs 2 irjar4-6 wt os 24-32 h l s\62 3-8-2008.SMS
Data File:	c:\varianws\data\merry\db5\080307 id ja elicitor of vocs 2 irjar4-6 wt os 24-32 h l s\49 3-8-2008.SMS
Data File:	c:\varianws\data\merry\db5\080307 id ja elicitor of vocs 2 irjar4-6 wt os 24-32 h l s\112 3-8-2008.SMS
Data File:	c:\varianws\data\merry\db5\080307 id ja elicitor of vocs 2 irjar4-6 wt os 24-32 h l s\9 3-8-2008.SMS
Data File:	c:\varianws\data\merry\db5\080307 id ja elicitor of vocs 2 irjar4-6 wt os 24-32 h l s\89 3-8-2008.SMS
Data File:	c:\varianws\data\merry\db5\080307 id ja elicitor of vocs 2 irjar4-6 wt os 24-32 h l s\127 3-8-2008.SMS
Data File:	c:\varianws\data\merry\db5\080307 id ja elicitor of vocs 2 irjar4-6 wt os 24-32 h l s\18 3-8-2008.SMS
Data File:	c:\varianws\data\merry\db5\080307 id ja elicitor of vocs 2 irjar4-6 wt os 24-32 h l s\95 3-8-2008.SMS
Data File:	c:\varianws\data\merry\db5\080307 id ja elicitor of vocs 2 irjar4-6 wt os 24-32 h l s\129 3-8-2008.SMS
Data File:	c:\varianws\data\merry\db5\080307 id ja elicitor of vocs 2 irjar4-6 wt os 24-32 h l s\BLANK 3-8-2008001.SMS
Data File:	c:\varianws\data\merry\db5\080307 id ja elicitor of vocs 2 irjar4-6 wt os 24-32 h l s\122 3-8-2008.SMS
Data File:	c:\varianws\data\merry\db5\080307 id ja elicitor of vocs 2 irjar4-6 wt os 24-32 h l s\121 3-8-2008.SMS
Data File:	c:\varianws\data\merry\db5\080307 id ja elicitor of vocs 2 irjar4-6 wt os 24-32 h l s\88 3-8-2008.SMS
Data File:	c:\varianws\data\merry\db5\080307 id ja elicitor of vocs 2 irjar4-6 wt os 24-32 h l s\120 3-8-2008.SMS
Data File:	c:\varianws\data\merry\db5\080307 id ja elicitor of vocs 2 irjar4-6 wt os 24-32 h l s\126 3-8-2008.SMS
Data File:	c:\varianws\data\merry\db5\080307 id ja elicitor of vocs 2 irjar4-6 wt os 24-32 h l s\25 3-8-2008.SMS
Data File:	c:\varianws\data\merry\db5\080307 id ja elicitor of vocs 2 irjar4-6 wt os 24-32 h l s\3 3-8-2008.SMS
Data File:	c:\varianws\data\merry\db5\080307 id ja elicitor of vocs 2 irjar4-6 wt os 24-32 h l s\125 3-8-2008.SMS
Data File:	c:\varianws\data\merry\db5\080307 id ja elicitor of vocs 2 irjar4-6 wt os 24-32 h l s\45 3-8-2008.SMS
Data File:	c:\varianws\data\merry\db5\080307 id ja elicitor of vocs 2 irjar4-6 wt os 24-32 h l s\50 3-8-2008.SMS
Data File:	c:\varianws\data\merry\db5\080307 id ja elicitor of vocs 2 irjar4-6 wt os 24-32 h l s\BLANK 3-8-2008002.SMS
Data File:	c:\varianws\data\merry\db5\080307 id ja elicitor of vocs 2 irjar4-6 wt os 24-32 h l s\37 3-8-2008.SMS
Data File:	c:\varianws\data\merry\db5\080307 id ja elicitor of vocs 2 irjar4-6 wt os 24-32 h l s\104 3-8-2008.SMS
Data File:	c:\varianws\data\merry\db5\080307 id ja elicitor of vocs 2 irjar4-6 wt os 24-32 h l s\114 3-8-2008.SMS
Data File:	c:\varianws\data\merry\db5\080307 id ja elicitor of vocs 2 irjar4-6 wt os 24-32 h l s\61 3-8-2008.SMS
Data File:	c:\varianws\data\merry\db5\080307 id ja elicitor of vocs 2 irjar4-6 wt os 24-32 h l s\98 3-8-2008.SMS
Data File:	c:\varianws\data\merry\db5\080307 id ja elicitor of vocs 2 irjar4-6 wt os 24-32 h l s\90 3-9-2008.SMS
Data File:	c:\varianws\data\merry\db5\080307 id ja elicitor of vocs 2 irjar4-6 wt os 24-32 h l s\78 3-9-2008.SMS
Data File:	c:\varianws\data\merry\db5\080307 id ja elicitor of vocs 2 irjar4-6 wt os 24-32 h l s\21 3-9-2008.SMS
Data File:	c:\varianws\data\merry\db5\080307 id ja elicitor of vocs 2 irjar4-6 wt os 24-32 h l s\81 3-9-2008.SMS
Data File:	c:\varianws\data\merry\db5\080307 id ja elicitor of vocs 2 irjar4-6 wt os 24-32 h l s\31 3-9-2008.SMS
Data File:	c:\varianws\data\merry\db5\080307 id ja elicitor of vocs 2 irjar4-6 wt os 24-32 h l s\12 3-9-2008.SMS
---------------------------------------
Target Compounds
---------------------------------------
Peaks 180(	Data File	RT (min)	Peak Name	Area		Amount/RF	)
3 3-8-2008.SMS	21.979	beta-duprezianene	Identified	29801	3
9 3-8-2008.SMS	21.971	beta-duprezianene	Identified	24437	9
10 3-8-2008.SMS	21.973	beta-duprezianene	Identified	25553	10
12 3-9-2008.SMS	21.978	beta-duprezianene	Identified	44097	12
130 3-7-2008.SMS	21.968	beta-duprezianene	Identified	74064	13
16 3-8-2008.SMS	21.974	beta-duprezianene	Identified	30325	16
18 3-8-2008.SMS	21.97	beta-duprezianene	Identified	38022	18
21 3-9-2008.SMS	21.981	beta-duprezianene	Identified	34871	21
25 3-8-2008.SMS	21.978	beta-duprezianene	Identified	12832	25
31 3-9-2008.SMS	21.973	beta-duprezianene	Identified	30457	31
134 3-8-2008.SMS	21.971	beta-duprezianene	Identified	13343	34
36 3-7-2008.SMS	21.963	beta-duprezianene	Identified	30332	36
37 3-8-2008.SMS	21.974	beta-duprezianene	Identified	25763	37
43 3-7-2008.SMS	21.966	beta-duprezianene	Identified	9228	43
45 3-8-2008.SMS	21.979	beta-duprezianene	Identified	16613	45
49 3-8-2008.SMS	21.967	beta-duprezianene	Identified	21340	49
50 3-8-2008.SMS	21.974	beta-duprezianene	Identified	39093	50
51 3-8-2008.SMS	21.97	beta-duprezianene	Identified	31575	51
61 3-8-2008.SMS	21.976	beta-duprezianene	Identified	27486	61
62 3-8-2008.SMS	21.968	beta-duprezianene	Identified	14205	62
68 3-8-2008.SMS	21.976	beta-duprezianene	Identified	28583	68
78 3-9-2008.SMS	21.977	beta-duprezianene	Identified	18315	78
79 3-8-2008.SMS	21.972	beta-duprezianene	Identified	45464	79
81 3-9-2008.SMS	21.977	beta-duprezianene	Identified	30796	81
88 3-8-2008.SMS	21.979	beta-duprezianene	Identified	32501	88
89 3-8-2008.SMS	21.971	beta-duprezianene	Identified	26006	89
90 3-9-2008.SMS	21.976	beta-duprezianene	Identified	26141	90
95 3-8-2008.SMS	21.969	beta-duprezianene	Identified	37611	95
98 3-8-2008.SMS	21.977	beta-duprezianene	Identified	37351	98
104 3-8-2008.SMS	21.977	beta-duprezianene	Identified	5263	104
112 3-8-2008.SMS	21.969	beta-duprezianene	Identified	32513	112
114 3-8-2008.SMS	21.973	beta-duprezianene	Identified	40844	114
115 3-7-2008.SMS	21.968	beta-duprezianene	Identified	31698	115
120 3-8-2008.SMS	21.976	beta-duprezianene	Identified	33399	120
121 3-8-2008.SMS	21.972	beta-duprezianene	Identified	23517	121
122 3-8-2008.SMS	21.964	beta-duprezianene	Identified	26358	122
125 3-8-2008.SMS	21.976	beta-duprezianene	Identified	34236	125
126 3-8-2008.SMS	21.969	beta-duprezianene	Identified	15306	126
127 3-8-2008.SMS	21.968	beta-duprezianene	Identified	40180	127
129 3-8-2008.SMS	21.973	beta-duprezianene	Identified	39574	129
136 3-7-2008.SMS	21.97	beta-duprezianene	Identified	4603	136
BLANK 3-7-2008.SMS	21.986	beta-duprezianene	Missing	0
BLANK 3-8-2008.SMS	21.986	beta-duprezianene	Missing	0
BLANK 3-8-2008001.SMS	21.986	beta-duprezianene	Missing	0
BLANK 3-8-2008002.SMS	21.986	beta-duprezianene	Missing	0
3 3-8-2008.SMS	27.486	methyl jasmonate	Missing	0	3
9 3-8-2008.SMS	27.486	methyl jasmonate	Missing	0	9
10 3-8-2008.SMS	27.486	methyl jasmonate	Missing	0	10
12 3-9-2008.SMS	27.486	methyl jasmonate	Missing	0	12
130 3-7-2008.SMS	27.486	methyl jasmonate	Missing	0	13
16 3-8-2008.SMS	27.486	methyl jasmonate	Missing	0	16
18 3-8-2008.SMS	27.486	methyl jasmonate	Missing	0	18
21 3-9-2008.SMS	27.486	methyl jasmonate	Missing	0	21
25 3-8-2008.SMS	27.486	methyl jasmonate	Missing	0	25
31 3-9-2008.SMS	27.486	methyl jasmonate	Missing	0	31
134 3-8-2008.SMS	27.486	methyl jasmonate	Missing	0	34
36 3-7-2008.SMS	27.486	methyl jasmonate	Missing	0	36
37 3-8-2008.SMS	27.486	methyl jasmonate	Missing	0	37
43 3-7-2008.SMS	27.486	methyl jasmonate	Missing	0	43
45 3-8-2008.SMS	27.486	methyl jasmonate	Missing	0	45
49 3-8-2008.SMS	27.486	methyl jasmonate	Missing	0	49
50 3-8-2008.SMS	27.486	methyl jasmonate	Missing	0	50
51 3-8-2008.SMS	27.486	methyl jasmonate	Missing	0	51
61 3-8-2008.SMS	27.486	methyl jasmonate	Missing	0	61
62 3-8-2008.SMS	27.486	methyl jasmonate	Missing	0	62
68 3-8-2008.SMS	27.486	methyl jasmonate	Missing	0	68
78 3-9-2008.SMS	27.486	methyl jasmonate	Missing	0	78
79 3-8-2008.SMS	27.486	methyl jasmonate	Missing	0	79
81 3-9-2008.SMS	27.486	methyl jasmonate	Missing	0	81
88 3-8-2008.SMS	27.486	methyl jasmonate	Missing	0	88
89 3-8-2008.SMS	27.486	methyl jasmonate	Missing	0	89
90 3-9-2008.SMS	27.486	methyl jasmonate	Missing	0	90
95 3-8-2008.SMS	27.486	methyl jasmonate	Missing	0	95
98 3-8-2008.SMS	27.486	methyl jasmonate	Missing	0	98
104 3-8-2008.SMS	27.486	methyl jasmonate	Missing	0	104
112 3-8-2008.SMS	27.486	methyl jasmonate	Missing	0	112
114 3-8-2008.SMS	27.486	methyl jasmonate	Missing	0	114
115 3-7-2008.SMS	27.486	methyl jasmonate	Missing	0	115
120 3-8-2008.SMS	27.486	methyl jasmonate	Missing	0	120
121 3-8-2008.SMS	27.486	methyl jasmonate	Missing	0	121
122 3-8-2008.SMS	27.486	methyl jasmonate	Missing	0	122
125 3-8-2008.SMS	27.486	methyl jasmonate	Missing	0	125
126 3-8-2008.SMS	27.486	methyl jasmonate	Missing	0	126
127 3-8-2008.SMS	27.486	methyl jasmonate	Missing	0	127
129 3-8-2008.SMS	27.486	methyl jasmonate	Missing	0	129
136 3-7-2008.SMS	27.486	methyl jasmonate	Missing	0	136
BLANK 3-7-2008.SMS	27.486	methyl jasmonate	Missing	0
BLANK 3-8-2008.SMS	27.486	methyl jasmonate	Missing	0
BLANK 3-8-2008001.SMS	27.486	methyl jasmonate	Missing	0
BLANK 3-8-2008002.SMS	27.486	methyl jasmonate	Missing	0
3 3-8-2008.SMS	14.864	tetraline	Identified	364750	3
9 3-8-2008.SMS	14.855	tetraline	Identified	349779	9
10 3-8-2008.SMS	14.855	tetraline	Identified	264841	10
12 3-9-2008.SMS	14.863	tetraline	Identified	368803	12
130 3-7-2008.SMS	14.854	tetraline	Identified	345346	13
16 3-8-2008.SMS	14.859	tetraline	Identified	259839	16
18 3-8-2008.SMS	14.857	tetraline	Identified	315971	18
21 3-9-2008.SMS	14.866	tetraline	Identified	298322	21
25 3-8-2008.SMS	14.866	tetraline	Identified	305616	25
31 3-9-2008.SMS	14.86	tetraline	Identified	356348	31
134 3-8-2008.SMS	14.861	tetraline	Identified	354953	34
36 3-7-2008.SMS	14.857	tetraline	Identified	346879	36
37 3-8-2008.SMS	14.86	tetraline	Identified	308656	37
43 3-7-2008.SMS	14.855	tetraline	Identified	325650	43
45 3-8-2008.SMS	14.864	tetraline	Identified	339076	45
49 3-8-2008.SMS	14.857	tetraline	Identified	362655	49
50 3-8-2008.SMS	14.86	tetraline	Identified	360203	50
51 3-8-2008.SMS	14.857	tetraline	Identified	334323	51
61 3-8-2008.SMS	14.864	tetraline	Identified	244282	61
62 3-8-2008.SMS	14.858	tetraline	Identified	247674	62
68 3-8-2008.SMS	14.859	tetraline	Identified	296413	68
78 3-9-2008.SMS	14.862	tetraline	Identified	319240	78
79 3-8-2008.SMS	14.855	tetraline	Identified	307718	79
81 3-9-2008.SMS	14.865	tetraline	Identified	346087	81
88 3-8-2008.SMS	14.861	tetraline	Identified	352099	88
89 3-8-2008.SMS	14.861	tetraline	Identified	344121	89
90 3-9-2008.SMS	14.864	tetraline	Identified	285856	90
95 3-8-2008.SMS	14.856	tetraline	Identified	349134	95
98 3-8-2008.SMS	14.862	tetraline	Identified	309685	98
104 3-8-2008.SMS	14.863	tetraline	Identified	300885	104
112 3-8-2008.SMS	14.854	tetraline	Identified	343723	112
114 3-8-2008.SMS	14.86	tetraline	Identified	294530	114
115 3-7-2008.SMS	14.852	tetraline	Identified	328344	115
120 3-8-2008.SMS	14.863	tetraline	Identified	329082	120
121 3-8-2008.SMS	14.861	tetraline	Identified	277463	121
122 3-8-2008.SMS	14.854	tetraline	Identified	313858	122
125 3-8-2008.SMS	14.859	tetraline	Identified	317301	125
126 3-8-2008.SMS	14.862	tetraline	Identified	357028	126
127 3-8-2008.SMS	14.856	tetraline	Identified	301035	127
129 3-8-2008.SMS	14.858	tetraline	Identified	326991	129
136 3-7-2008.SMS	14.854	tetraline	Identified	346226	136
BLANK 3-7-2008.SMS	14.85	tetraline	Missing	0
BLANK 3-8-2008.SMS	14.85	tetraline	Missing	0
BLANK 3-8-2008001.SMS	14.85	tetraline	Missing	0
BLANK 3-8-2008002.SMS	14.85	tetraline	Missing	0
3 3-8-2008.SMS	22.49	trans-alpha-bergamotene	Identified	7725	3
9 3-8-2008.SMS	22.483	trans-alpha-bergamotene	Identified	6935	9
10 3-8-2008.SMS	22.488	trans-alpha-bergamotene	Identified	13456	10
12 3-9-2008.SMS	22.495	trans-alpha-bergamotene	Identified	49615	12
130 3-7-2008.SMS	22.482	trans-alpha-bergamotene	Identified	71764	13
16 3-8-2008.SMS	22.488	trans-alpha-bergamotene	Identified	12186	16
18 3-8-2008.SMS	22.491	trans-alpha-bergamotene	Identified	39591	18
21 3-9-2008.SMS	22.49	trans-alpha-bergamotene	Identified	11635	21
25 3-8-2008.SMS	22.491	trans-alpha-bergamotene	Identified	2717	25
31 3-9-2008.SMS	22.494	trans-alpha-bergamotene	Identified	39291	31
134 3-8-2008.SMS	22.491	trans-alpha-bergamotene	Identified	3589	34
36 3-7-2008.SMS	22.489	trans-alpha-bergamotene	Identified	14383	36
37 3-8-2008.SMS	22.492	trans-alpha-bergamotene	Identified	19821	37
43 3-7-2008.SMS	22.479	trans-alpha-bergamotene	Identified	2420	43
45 3-8-2008.SMS	22.492	trans-alpha-bergamotene	Identified	6388	45
49 3-8-2008.SMS	22.488	trans-alpha-bergamotene	Identified	11531	49
50 3-8-2008.SMS	22.489	trans-alpha-bergamotene	Identified	8836	50
51 3-8-2008.SMS	21.97	trans-alpha-bergamotene	Identified	34853	51
61 3-8-2008.SMS	22.494	trans-alpha-bergamotene	Identified	24478	61
62 3-8-2008.SMS	22.488	trans-alpha-bergamotene	Identified	10448	62
68 3-8-2008.SMS	22.483	trans-alpha-bergamotene	Identified	7532	68
78 3-9-2008.SMS	22.487	trans-alpha-bergamotene	Identified	2678	78
79 3-8-2008.SMS	22.488	trans-alpha-bergamotene	Identified	118119	79
81 3-9-2008.SMS	22.494	trans-alpha-bergamotene	Identified	27592	81
88 3-8-2008.SMS	22.491	trans-alpha-bergamotene	Identified	12927	88
89 3-8-2008.SMS	22.487	trans-alpha-bergamotene	Identified	3785	89
90 3-9-2008.SMS	22.495	trans-alpha-bergamotene	Identified	11014	90
95 3-8-2008.SMS	22.485	trans-alpha-bergamotene	Identified	9489	95
98 3-8-2008.SMS	22.489	trans-alpha-bergamotene	Identified	7801	98
104 3-8-2008.SMS	22.506	trans-alpha-bergamotene	Missing	0	104
112 3-8-2008.SMS	22.478	trans-alpha-bergamotene	Identified	15997	112
114 3-8-2008.SMS	22.496	trans-alpha-bergamotene	Identified	18696	114
115 3-7-2008.SMS	22.483	trans-alpha-bergamotene	Identified	15909	115
120 3-8-2008.SMS	22.493	trans-alpha-bergamotene	Identified	20546	120
121 3-8-2008.SMS	22.484	trans-alpha-bergamotene	Identified	6202	121
122 3-8-2008.SMS	22.489	trans-alpha-bergamotene	Identified	9955	122
125 3-8-2008.SMS	22.489	trans-alpha-bergamotene	Identified	52366	125
126 3-8-2008.SMS	22.492	trans-alpha-bergamotene	Identified	5428	126
127 3-8-2008.SMS	22.488	trans-alpha-bergamotene	Identified	23429	127
129 3-8-2008.SMS	22.49	trans-alpha-bergamotene	Identified	38990	129
136 3-7-2008.SMS	22.485	trans-alpha-bergamotene	Identified	3099	136
BLANK 3-7-2008.SMS	22.506	trans-alpha-bergamotene	Missing	0
BLANK 3-8-2008.SMS	22.506	trans-alpha-bergamotene	Missing	0
BLANK 3-8-2008001.SMS	22.506	trans-alpha-bergamotene	Missing	0
BLANK 3-8-2008002.SMS	22.506	trans-alpha-bergamotene	Missing	0

## Sheet: Calculations OLD
						Peak area			In ng tetraline h-1 g FM-1
Line	#	Trap	L/S	FM [g]	Notes	tetraline	trans-alpha-bergamotene	beta-duprezianene	trans-alpha-bergamotene	beta-duprezianene		trans-alpha-bergamotene	beta-duprezianene
B	2	136	Above	1.01336	Above WT	346226	3099	4603	0.441641	0.655978		0.441641	0.655978
B	1	104	Between	1.01336	Between IRjar4/6 and WT	300885	0	5263	0	0.863059
IRjar4/6	10	25	L	1.1711		305616	2717	12832	0.379568	1.79264
IRjar4/6	3	50	L	1.0335		360203	8836	39093	1.18677	5.25063
IRjar4/6	8	78	L	1.0176		319240	2678	18315	0.412179	2.81892
IRjar4/6	7	88	L	1.0508		352099	12927	32501	1.74696	4.3922
IRjar4/6	5	89	L	1.1021	Broken older leaf	344121	3785	26006	0.499004	3.42856
IRjar4/6	9	112	L	0.9631		343723	15997	32513	2.41618	4.91074
IRjar4/6	2	121	L	1.0376		277463	6202	23517	1.07713	4.08429
IRjar4/6	1	122	L	0.9571		313858	9955	26358	1.65699	4.38725
IRjar4/6	8	9	S	0.9006		349779	6935	24437	1.10076	3.87875
IRjar4/6	5	10	S	1.0114	Broken older leaf	264841	13456	25553	2.51176	4.76984
IRjar4/6	9	12	S	0.8681		368803	49615	44097	7.74852	6.88676
IRjar4/6	10	18	S	0.956		315971	39591	38022	6.55332	6.29361
IRjar4/6	7	31	S	0.8883		356348	39291	30457	6.20625	4.81086
IRjar4/6	3	37	S	0.8513		308656	19821	25763	3.77171	4.9024
IRjar4/6	2	114	S	0.9799		294530	18696	40844	3.23897	7.07599
IRjar4/6	1	129	S	0.864		326991	38990	39574	6.90039	7.00375
WT	2	36	L	1.0787		346879	14383	30332	1.92194	4.05315
WT	5	43	L	0.933		325650	2420	9228	0.398247	1.51861
WT	4	49	L	1.0877		362655	11531	21340	1.46162	2.70496
WT	6	68	L	1.1993		296413	7532	28583	1.05939	4.02025
WT	7	90	L	0.943		285856	11014	26141	2.04294	4.84879
WT	1	125	L	1.0195		317301	52366	34236	8.09395	5.29169
WT	10	126	L	1.1248		357028	5428	15306	0.675822	1.9057
WT	8	127	L	1.0317		301035	23429	40180	3.77184	6.46859
WT	6	3	S	0.9918		364750	7725	29801	1.0677	4.1189
WT	7	13	S	0.9034		345346	71764	74064	11.5012	11.8698
WT	8	16	S	1.0359		259839	12186	30325	2.26365	5.63312
WT	10	21	S	1.31		298322	11635	34871	1.48861	4.46147
WT	2	61	S	0.9318		244282	24478	27486	5.3769	6.03764
WT	5	81	S	0.8615		346087	27592	30796	4.62714	5.16445
WT	1	95	S	1.055		349134	9489	37611	1.28809	5.10552
WT	4	115	S	1.0084	Tape fell	328344	15909	31698	2.40243	4.78674
IRjar4/6	9-2	51	L	1.2147		334323	34853	31575	4.29116	3.88757
IRjar4/6	3-2	98	L	0.9248	Low flow? Poor connection.	309685	7801	37351	1.36192	6.52085
IRjar4/6	3-2	120	S	0.9163	Low flow? Poor connection.	329082	20546	33399	3.40687	5.53811
WT	4-2	34	L	1.2315		354953	3589	13343	0.410524	1.52622
WT	6-2	62	L	1.0132		247674	10448	14205	2.08175	2.83032
WT	4-2	45	S	1.0959		339076	6388	16613	0.859542	2.23537
WT	6-2	79	S	0.9565		307718	118119	45464	20.0656	7.72324

## Sheet: Pivot OLD
	L/S	Line
	L		S		Above	Between
Daten	IRjar4/6	WT	IRjar4/6	WT	B	B	Background
Mittelwert von trans-alpha-bergamotene2	1.17185	2.42822	4.75396	3.75196	0.441641	0
Standardabweichung (Stichprobe) von trans-alpha-bergamotene2_2	0.734963	2.51596	2.40698	3.50289	#DIV/0!	#DIV/0!
Anzahl von trans-alpha-bergamotene2_3	8	8	8	8	1	1
Mittelwert von beta-duprezianene2	3.88315	3.85147	5.70275	5.8972	0.655978	0.863059
Standardabweichung (Stichprobe) von beta-duprezianene2_2	1.14574	1.71256	1.25144	2.48945	#DIV/0!	#DIV/0!
Anzahl von beta-duprezianene2_3	8	8	8	8	1	1
SEM bergamotene	0.259849	0.889526	0.850995	1.23846	#DIV/0!	#DIV/0!
SEM duprezianene	0.405081	0.605482	0.44245	0.880155	#DIV/0!	#DIV/0!
