# Supplementary material for: The Active Jasmonate JA-Ile Regulates a Specific Subset of Plant Jasmonate-Mediated Resistance to Herbivores in Nature
Source: Front Plant Sci. 2018 Jun 14;9:787. doi: 10.3389/fpls.2018.00787 (PMC6010948; doi:10.3389/fpls.2018.00787)
Supplement: Datasheet 1 — Source data files for the article. [file Data_Sheet_1.zip › Schuman2018_FPS_Source_Files/0805 EtOH JA JA-Ile JA-Leu.xls]

## Sheet: Data VOC
Area (cm2)	Area (Pixel)	Stefan label 1	Stefan label 2	Stefan order	Trapping	line	treatment	position	#	trap number	Area (Bergamotene)	tetraline	ng IS cm-2 h-1	% IS	DELETE	Deleted all values for which tetraline < 10% of average
21.9576	255674	Jar 46 JA local		1	Second	IRjar4xIRjar6	W+JA	Local	1	41	488693	197690	5.62908	247.202	N	Suspicious values highlighted		263253	26325.3
25.4597	296453			2	Second	IRjar4xIRjar6	W+JA	Local	2	39	155409	481266	0.634172	32.2917	N
20.969	244163			3	Second	IRjar4xIRjar6	W+JA	Local	3	18	1365354	404852	8.04158	337.248	N	115-8-2008.SMS	tetraline	174492	115-8-2008.SMS
23.6476	275353			4	Second	IRjar4xIRjar6	W+JA	Local	4	96	701365	312890	4.73952	224.157	N	545-10-2008.SMS	tetraline	14521	545-10-2008.SMS
22.1815	258281			5	Second	IRjar4xIRjar6	W+JA	Local	5	45	1083184	412937	5.91287	262.312	N	85-10-2008.SMS	tetraline	14214	85-10-2008.SMS
18.4912	215312	Coi 1 EtOH local		11	First	IRcoi1	W+EtOH	Local	1	13	847	194858	0.0117536	0.434676	N
20.173	234894			12	First	IRcoi1	W+EtOH	Local	2	7	1486	179222	0.0205508	0.829139	N
24.4776	285017			13	First	IRcoi1	W+EtOH	Local	3	34	126	95973	0.00268178	0.131287	N
25.058	291775			14	First	IRcoi1	W+EtOH	Local	4	20	1168	169635	0.0137389	0.688537	N
24.2683	282580			15	First	IRcoi1	W+EtOH	Local	5	136	1033	71912	0.0295958	1.43648	N
21.3714	248848	Jar 4/6 EtOH local		21	First	IRjar4xIRjar6	W+EtOH	Local	1	65	25178	812807	0.0724723	3.09766	N
20.7499	241612			22	First	IRjar4xIRjar6	W+EtOH	Local	2	116	55397	241904	0.551819	22.9004	N
21.7318	253045			23	First	IRjar4xIRjar6	W+EtOH	Local	3	71	129	149433	0.00198618	0.0863263	N
18.3013	213100			24	First	IRjar4xIRjar6	W+EtOH	Local	4	51	43198	429031	0.275083	10.0687	N
22.3851	260652			25	First	IRjar4xIRjar6	W+EtOH	Local	5	23	60874	406645	0.33437	14.9698	N
19.3804	225665	Coi 1 JA local		31	First	IRcoi1	W+JA	Local	1	120	1872	162915	0.0296451	1.14907	N
24.6262	286747			32	First	IRcoi1	W+JA	Local	2	79	398	150664	0.00536348	0.264164	N
20.0501	233463			33	First	IRcoi1	W+JA	Local	3	11	1905	174492	0.0272254	1.09174	N
20.726	241333			34	First	IRcoi1	W+JA	Local	4	84	126	170441	0.00178341	0.0739259	N
20.3353	236784			35	First	IRcoi1	W+JA	Local	5	75	1486	179222	0.0203867	0.829139	N
18.7856	218740	WT EtOH	local	41	First	WT	W+EtOH	Local	1	81	5763	58611	0.261706	9.83263	N
26.9018	313244			42	First	WT	W+EtOH	Local	2	17	12541	197965	0.117742	6.33496	N
21.9413	255485			43	First	WT	W+EtOH	Local	3	107	176	122079	0.00328533	0.144169	N
21.4697	249993			44	First	WT	W+EtOH	Local	4	40	101219	296017	0.796324	34.1936	N
16.8182	195831			52	First	WT	W+JA old	Local	2	118	22618	115095	0.584236	19.6516	N
22.1266	257642			53	First	WT	W+JA old	Local	3	88	28047	184326	0.343839	15.216	N
22.3825	260622			54	First	WT	W+JA old	Local	4	131	8562	207573	0.0921437	4.12481	N
20.2278	235533			55	First	WT	W+JA old	Local	5	27	39883	416323	0.236798	9.57982	N
22.7062	264391	Jar 4/6 JA old	local	61	First	IRjar4xIRjar6	W+JA old	Local	2	105	18005	425880	0.0930961	4.22772	N
22.7062	210326			62	First	IRjar4xIRjar6	W+JA old	Local	1	69	543625	488215	2.45196	111.35	N
17.7861	207101			63	First	IRjar4xIRjar6	W+JA old	Local	3	122	18108	301840	0.168649	5.9992	N
25.7474	299803			64	First	IRjar4xIRjar6	W+JA old	Local	5	41	1447481	477738	5.88382	302.986	N
25.6065	298162			65	First	IRjar4xIRjar6	W+JA old	Local	4	52	456666	336645	2.64878	135.652	N
18.5642	216161	Jar 4/6 Ile new	local	71	Second	IRjar4xIRjar6	W+JA-Ile	Local	1	113	2580	251864	0.0275898	1.02436	N
24.4295	284457			72	Second	IRjar4xIRjar6	W+JA-Ile	Local	2	15	4904	168341	0.0596233	2.91313	N
21.7615	253391			73	Second	IRjar4xIRjar6	W+JA-Ile	Local	3	107	1397	200683	0.0159944	0.696123	N
23.6399	275263			74	Second	IRjar4xIRjar6	W+JA-Ile	Local	4	36	22952	368842	0.131615	6.22272	N
27.9631	325602			75	Second	IRjar4xIRjar6	W+JA-Ile	Local	5	79	12541	346952	0.064632	3.61462	N
21.0922	245598			76	Second	IRjar4xIRjar6	W+JA-Ile	Local	6	45	13379	423206	0.074941	3.16134	N
20.1709	234870	WT JA new	local	83	Second	WT	W+JA	Local	1	104	28697	467985	0.152002	6.13203	N
23.7102	276081			84	Second	WT	W+JA	Local	2	123	25029	191204	0.276046	13.0902	N
18.8951	220015			85	Second	WT	W+JA	Local	3	51	2911	321800	0.0239374	0.904599	N
17.626	205237			86	Second	WT	W+JA	Local	4	127	5782	304442	0.0538753	1.89921	N
20.872	243033			87	Second	WT	W+JA	Local	5	81	18948	328580	0.138143	5.76663	N
25.5052	296982	WT Ile	local	95	Second	WT	W+JA-Ile	Local	2	96	1716	293152	0.0114754	0.585362	N
18.9041	220119			96	Second	WT	W+JA-Ile	Local	1	44	2897	369576	0.0207329	0.783871	N
22.1587	258016			97	Second	WT	W+JA-Ile	Local	3	64	10165	404855	0.0566544	2.51078	N
27.4248	319334			98	Second	WT	W+JA-Ile	Local	4	112	1897	218359	0.0158388	0.868753	N
22.9321	267021			99	Second	WT	W+JA-Ile	Local	5	67	22659	346721	0.142491	6.53523	N
22.1575	258002			108	Second	IRcoi1	W+JA-Ile	Local	2	88	139	403429	0.000777494	0.0344546	N
19.6562	228877			110	Second	IRcoi1	W+JA-Ile	Local	4	56	792	327737	0.00614709	0.241657	N
22.6952	264263	Jar 4/6 Leu	local	115	Second	IRjar4xIRjar6	W+JA-Leu	Local	2	101	32900	305232	0.237466	10.7787	N
21.5417	250832			116	Second	IRjar4xIRjar6	W+JA-Leu	Local	3	80	84141	352631	0.55383	23.8609	N
28.3934	330613			117	Second	IRjar4xIRjar6	W+JA-Leu	Local	4	13	96663	330348	0.515277	29.261	N
22.6952	264263			118	Second	IRjar4xIRjar6	W+JA-Leu	Local	1	31	3944	342862	0.0253427	1.15032	N
24.4827	285076			119	Second	IRjar4xIRjar6	W+JA-Leu	Local	5	132	676	437893	0.00315276	0.154376	N
17.7361	206519	Leu Coi 1	local	125	Second	IRcoi1	W+JA-Leu	Local	1	136	6186	160795	0.108455	3.84713	N
21.8594	254531			126	Second	IRcoi1	W+JA-Leu	Local	2	118	0	312411	0	0	N
26.8079	312151			127	Second	IRcoi1	W+JA-Leu	Local	3	11	1220	245509	0.0092683	0.496927	N
22.8503	266069			128	Second	IRcoi1	W+JA-Leu	Local	4	73	17084	230422	0.162235	7.41422	N
22.5823		Wt Leu	local	133	Second	WT	W+JA-Leu	Local	1	61	6951	393780	0.0390838	1.7652	N
22.5823				134	Second	WT	W+JA-Leu	Local	2	126	971	154685	0.0138987	0.627727	N
22.5823				135	Second	WT	W+JA-Leu	Local	3	87	1435	272391	0.0116644	0.526816	N
22.5823				136	Second	WT	W+JA-Leu	Local	4	92	14473	393901	0.0813531	3.67427	N
22.5823				137	Second	WT	W+JA-Leu	Local	5	37	2560	324491	0.0174679	0.788928	N
22.5823				138	Second	WT	W+JA-Leu	Local	6	45	11114	357590	0.0688157	3.10803	N
22.5409	262466			45	First	WT	W+EtOH	Local	5	8	1179	15312			Y
15.4875	180336	WT JA	local	51	First	WT	W+JA old	Local	1						Y
22.691	264214			88	Second	WT	W+JA	Local	6						Y
18.5688	216215			100	Second	WT	W+JA-Ile	Local	6						Y
20.9983	244504	JA-Ile Coi1	local	107	Second	IRcoi1	W+JA-Ile	Local	1	6					Y
20.7004	241035			109	Second	IRcoi1	W+JA-Ile	Local	3	89					Y
13.6212	158605		systemic	6	Second	IRjar4xIRjar6	W+JA	Systemic	1	101	180	148895	0.0044376	0.120891	N
11.8198	137630			7	Second	IRjar4xIRjar6	W+JA	Systemic	2	119	225	182517	0.00521481	0.123276	N
11.0178	128291			8	Second	IRjar4xIRjar6	W+JA	Systemic	3	91	844	159810	0.023967	0.528127	N	#DIV/0!
14.1977	165318			9	Second	IRjar4xIRjar6	W+JA	Systemic	4	105	1507	84993	0.0624428	1.77309	N	#DIV/0!
12.2442	142571			10	Second	IRjar4xIRjar6	W+JA	Systemic	5	29	10072	164802	0.249571	6.11158	N
16.3869	190809		systemic	16	First	IRcoi1	W+EtOH	Systemic	1	124	123	155757	0.00240952	0.0789692	N
15.5144	180650			17	First	IRcoi1	W+EtOH	Systemic	2	89	2020	156923	0.0414858	1.28726	N
15.0503	175246			18	First	IRcoi1	W+EtOH	Systemic	3	15	124	77252	0.00533256	0.160514	N
14.6689	170805			19	First	IRcoi1	W+EtOH	Systemic	4	135	1497	220170	0.0231758	0.679929	N
12.7382	148324			20	First	IRcoi1	W+EtOH	Systemic	5	6	1468	197637	0.0291554	0.742776	N
15.0374	175095		systemic	26	First	IRjar4xIRjar6	W+EtOH	Systemic	1	16	291	96152	0.0100631	0.302646	N
17.317	201639			28	First	IRjar4xIRjar6	W+EtOH	Systemic	3	12	124	170993	0.00209383	0.0725176	N
13.5319	157565			29	First	IRjar4xIRjar6	W+EtOH	Systemic	4	80	1684	180402	0.0344916	0.933471	N
12.9304	150561			30	First	IRjar4xIRjar6	W+EtOH	Systemic	5	97	165	145830	0.00437519	0.113145	N
18.9969	221200		systemic	36	First	IRcoi1	W+JA	Systemic	1	62	173	75170	0.00605743	0.230145	N
16.4923	192036			37	First	IRcoi1	W+JA	Systemic	2	134	481	187663	0.00777063	0.256311	N
12.8837	150018			38	First	IRcoi1	W+JA	Systemic	3	82	576	176689	0.0126515	0.325997	N
14.9559	174146			39	First	IRcoi1	W+JA	Systemic	4	56	124	148685	0.00278813	0.0833978	N
14.5441	169351			40	First	IRcoi1	W+JA	Systemic	5	66	1199	175933	0.0234291	0.681509	N
16.1801	188401			47	First	WT	W+EtOH	Systemic	2	104	595	91189	0.0201634	0.652491	N
13.8008	160696			48	First	WT	W+EtOH	Systemic	3	106	124	83688	0.00536816	0.148169	N
12.9492	150780			49	First	WT	W+EtOH	Systemic	4	103	747	153252	0.018821	0.487432	N
15.9124	185284			50	First	WT	W+EtOH	Systemic	5	52	1348	144225	0.0293686	0.934651	N
13.3057	154931			57	First	WT	W+JA old	Systemic	2	10	1567	84993	0.0692819	1.84368	N
12.4135	144543			58	First	WT	W+JA old	Systemic	3	122	145	152600	0.00382727	0.0950197	N
12.8002	149046			59	First	WT	W+JA old	Systemic	4	37	602	210694	0.0111608	0.285722	N
12.9454	150736			60	First	WT	W+JA old	Systemic	5	73	2132	163319	0.0504203	1.30542	N
14.3829	167474		systemic	66	First	IRjar4xIRjar6	W+JA old	Systemic	2	8	684	371952	0.00639284	0.183895	N
14.3829	16359			67	First	IRjar4xIRjar6	W+JA old	Systemic	1	21	2742	394219	0.0241799	0.695552	N
16.3751	190672			68	First	IRjar4xIRjar6	W+JA old	Systemic	3	12	1915	327376	0.0178611	0.584954	N
12.8887	150076			69	First	IRjar4xIRjar6	W+JA old	Systemic	5	109	1833	265711	0.0267617	0.689847	N
14.8082	172427			70	First	IRjar4xIRjar6	W+JA old	Systemic	4	10	2723	406630	0.0226108	0.669651	N
14.1415	164664		systemic	77	Second	IRjar4xIRjar6	W+JA-Ile	Systemic	1	39	671	308382	0.0076932	0.217587	N
10.5094	122372			78	Second	IRjar4xIRjar6	W+JA-Ile	Systemic	2	66	769	347400	0.0105314	0.221359	N
18.714	217906			79	Second	IRjar4xIRjar6	W+JA-Ile	Systemic	3	131	2535	342033	0.0198022	0.741157	N
14.6401	170469			80	Second	IRjar4xIRjar6	W+JA-Ile	Systemic	4	3	3748	400832	0.0319348	0.935055	N
17.9898	209473			81	Second	IRjar4xIRjar6	W+JA-Ile	Systemic	5	134	0	403687	0	0	N
14.4772	168572			82	Second	IRjar4xIRjar6	W+JA-Ile	Systemic	6	30	1807	247262	0.0252399	0.730804	N
13.138	152979		systemic	89	Second	WT	W+JA	Systemic	1	7	1906	418895	0.0173164	0.455007	N
13.4543	156662			90	Second	WT	W+JA	Systemic	2	114	3512	377802	0.0345461	0.929587	N
11.7116	136370			91	Second	WT	W+JA	Systemic	3	82	1430	265799	0.0229687	0.538001	N
11.435	133149		systemic	101	Second	WT	W+JA-Ile	Systemic	1	106	551	365207	0.006597	0.150873	N
12.8124	149188			102	Second	WT	W+JA-Ile	Systemic	2	40	1409	334247	0.0164506	0.421545	N
12.956	150860			104	Second	WT	W+JA-Ile	Systemic	4	129	0	294083	0	0	N
14.7266	171477			105	Second	WT	W+JA-Ile	Systemic	5	97	343387	260177	4.48107	131.982	N
13.3244	155149			112	Second	IRcoi1	W+JA-Ile	Systemic	2	23	1981	508051	0.0146319	0.389921	N
13.3605	155570			114	Second	IRcoi1	W+JA-Ile	Systemic	4	103	1172	235208	0.0186476	0.498282	N
16.6881	194316		systemic	120	Second	IRjar4xIRjar6	W+JA-Leu	Systemic	2	17	4140	544396	0.022785	0.760476	N
16.6881	194316			121	Second	IRjar4xIRjar6	W+JA-Leu	Systemic	3	95	1295	379857	0.0102144	0.340918	N
11.7582	136912			122	Second	IRjar4xIRjar6	W+JA-Leu	Systemic	4	65	3227	352044	0.0389792	0.916647	N
13.2326	145829			123	Second	IRjar4xIRjar6	W+JA-Leu	Systemic	1	128	2040	265310	0.0290536	0.768912	N
14.2459	165879			124	Second	IRjar4xIRjar6	W+JA-Leu	Systemic	5	54	3522	438524	0.0281888	0.803149	N
15.6418	182133		systemic	129	Second	IRcoi1	W+JA-Leu	Systemic	1	120	1850	184740	0.0320106	1.00141	N
13.0297	151718			130	Second	IRcoi1	W+JA-Leu	Systemic	2	91	1815	401853	0.0173318	0.451658	N
15.2151	177165			131	Second	IRcoi1	W+JA-Leu	Systemic	3	16	3739	170172	0.0722041	2.19719	N
12.4332	144772			132	Second	IRcoi1	W+JA-Leu	Systemic	4	119	800	250641	0.0128359	0.319182	N
13.1319			systemic	139	Second	WT	W+JA-Leu	Systemic	1	116	6027	229945	0.0997974	2.62106	N
13.1319				140	Second	WT	W+JA-Leu	Systemic	2	121	1647	186651	0.0335974	0.882395	N
13.1319				141	Second	WT	W+JA-Leu	Systemic	3	71	3898	332385	0.0446522	1.17274	N
13.1319				142	Second	WT	W+JA-Leu	Systemic	4	68	3610	184374	0.0745503	1.95798	N
13.1319				143	Second	WT	W+JA-Leu	Systemic	5	27	1700	298396	0.0216919	0.569713	N
13.1319				144	Second	WT	W+JA-Leu	Systemic	6	30	1971	247262	0.0303509	0.79713	N
10.7312	124954			27	First	IRjar4xIRjar6	W+EtOH	Systemic	2	113	385	6705			Y
14.6751	170877		systemic	46	First	WT	W+EtOH	Systemic	1	61	126	1549			Y
11.8557	138048		systemic	56	First	WT	W+JA old	Systemic	1	108	123	14322			Y
13.9421	162342			92	Second	WT	W+JA	Systemic	4	34					Y
13.4133	156184			93	Second	WT	W+JA	Systemic	5	18					Y
12.7251	148171			94	Second	WT	W+JA	Systemic	6						Y
14.9579	174170			103	Second	WT	W+JA-Ile	Systemic	3	42					Y
11.9035	138604			106	Second	WT	W+JA-Ile	Systemic	6						Y
13.1372	152969		systemic	111	Second	IRcoi1	W+JA-Ile	Systemic	1	62					Y
11.503	133941			113	Second	IRcoi1	W+JA-Ile	Systemic	3	108					Y

## Sheet: Stats input VOC
Trapping	line	treatment	position	#	% IS			Trapping	line	treatment	position	#	% IS	LineNo	TreatNo	Log(x+1)
First	IRcoi1	W+EtOH	Local	1	0.434676			First	IRcoi1	W+JA	Local	1	1.14907	2	1	0.200461
First	IRcoi1	W+EtOH	Local	2	0.829139			First	IRcoi1	W+JA	Local	2	0.264164	2	1	-1.92049
First	IRcoi1	W+EtOH	Local	3	0.131287			First	IRcoi1	W+JA	Local	3	1.09174	2	1	0.12663
First	IRcoi1	W+EtOH	Local	4	0.688537			First	IRcoi1	W+JA	Local	4	0.0739259	2	1	-3.75778
First	IRcoi1	W+EtOH	Local	5	1.43648			First	IRcoi1	W+JA	Local	5	0.829139	2	1	-0.270314
First	IRcoi1	W+JA	Local	1	1.14907			First	WT	W+JA	Local	2	19.6516	1	1	4.29657
First	IRcoi1	W+JA	Local	2	0.264164			First	WT	W+JA	Local	3	15.216	1	1	3.92751
First	IRcoi1	W+JA	Local	3	1.09174			First	WT	W+JA	Local	4	4.12481	1	1	2.04433
First	IRcoi1	W+JA	Local	4	0.0739259			First	WT	W+JA	Local	5	9.57982	1	1	3.26
First	IRcoi1	W+JA	Local	5	0.829139
First	IRjar4xIRjar6	W+EtOH	Local	1	3.09766			Trapping	line	treatment	position	#	% IS	LineNo	TreatNo	Log(x+1)
First	IRjar4xIRjar6	W+EtOH	Local	2	22.9004			Second	IRjar4xIRjar6	W+JA	Local	1	247.202	2	1	7.94954
First	IRjar4xIRjar6	W+EtOH	Local	3	0.0863263			Second	IRjar4xIRjar6	W+JA	Local	2	32.2917	2	1	5.01309
First	IRjar4xIRjar6	W+EtOH	Local	4	10.0687			Second	IRjar4xIRjar6	W+JA	Local	3	337.248	2	1	8.39766
First	IRjar4xIRjar6	W+EtOH	Local	5	14.9698			Second	IRjar4xIRjar6	W+JA	Local	4	224.157	2	1	7.80837
First	IRjar4xIRjar6	W+JA	Local	2	4.22772			Second	IRjar4xIRjar6	W+JA	Local	5	262.312	2	1	8.03514
First	IRjar4xIRjar6	W+JA	Local	1	111.35			Second	IRjar4xIRjar6	W+JA-Ile	Local	1	1.02436	2	2	0.0347261
First	IRjar4xIRjar6	W+JA	Local	3	5.9992			Second	IRjar4xIRjar6	W+JA-Ile	Local	2	2.91313	2	2	1.54257
First	IRjar4xIRjar6	W+JA	Local	5	302.986			Second	IRjar4xIRjar6	W+JA-Ile	Local	3	0.696123	2	2	-0.522586
First	IRjar4xIRjar6	W+JA	Local	4	135.652			Second	IRjar4xIRjar6	W+JA-Ile	Local	4	6.22272	2	2	2.63755
First	WT	W+EtOH	Local	1	9.83263			Second	IRjar4xIRjar6	W+JA-Ile	Local	5	3.61462	2	2	1.85384
First	WT	W+EtOH	Local	2	6.33496			Second	IRjar4xIRjar6	W+JA-Ile	Local	6	3.16134	2	2	1.66054
First	WT	W+EtOH	Local	3	0.144169			Second	IRjar4xIRjar6	W+JA-Leu	Local	2	10.7787	2	3	3.43011
First	WT	W+EtOH	Local	4	34.1936			Second	IRjar4xIRjar6	W+JA-Leu	Local	3	23.8609	2	3	4.57658
First	WT	W+JA	Local	2	19.6516			Second	IRjar4xIRjar6	W+JA-Leu	Local	4	29.261	2	3	4.87091
First	WT	W+JA	Local	3	15.216			Second	IRjar4xIRjar6	W+JA-Leu	Local	1	1.15032	2	3	0.202032
First	WT	W+JA	Local	4	4.12481			Second	IRjar4xIRjar6	W+JA-Leu	Local	5	0.154376	2	3	-2.69548
First	WT	W+JA	Local	5	9.57982			Second	WT	W+JA	Local	1	6.13203	1	1	2.61637
Second	IRcoi1	W+JA-Ile	Local	2	0.0344546			Second	WT	W+JA	Local	2	13.0902	1	1	3.71042
Second	IRcoi1	W+JA-Ile	Local	4	0.241657			Second	WT	W+JA	Local	3	0.904599	1	1	-0.144649
Second	IRcoi1	W+JA-Leu	Local	1	3.84713			Second	WT	W+JA	Local	4	1.89921	1	1	0.925401
Second	IRcoi1	W+JA-Leu	Local	2	0			Second	WT	W+JA	Local	5	5.76663	1	1	2.52773
Second	IRcoi1	W+JA-Leu	Local	3	0.496927			Second	WT	W+JA-Ile	Local	2	0.585362	1	2	-0.772599
Second	IRcoi1	W+JA-Leu	Local	4	7.41422			Second	WT	W+JA-Ile	Local	1	0.783871	1	2	-0.351311
Second	IRjar4xIRjar6	W+JA	Local	1	247.202			Second	WT	W+JA-Ile	Local	3	2.51078	1	2	1.32813
Second	IRjar4xIRjar6	W+JA	Local	2	32.2917			Second	WT	W+JA-Ile	Local	4	0.868753	1	2	-0.202982
Second	IRjar4xIRjar6	W+JA	Local	3	337.248			Second	WT	W+JA-Ile	Local	5	6.53523	1	2	2.70824
Second	IRjar4xIRjar6	W+JA	Local	4	224.157			Second	WT	W+JA-Leu	Local	1	1.7652	1	3	0.819831
Second	IRjar4xIRjar6	W+JA	Local	5	262.312			Second	WT	W+JA-Leu	Local	2	0.627727	1	3	-0.67179
Second	IRjar4xIRjar6	W+JA-Ile	Local	1	1.02436			Second	WT	W+JA-Leu	Local	3	0.526816	1	3	-0.924628
Second	IRjar4xIRjar6	W+JA-Ile	Local	2	2.91313			Second	WT	W+JA-Leu	Local	4	3.67427	1	3	1.87746
Second	IRjar4xIRjar6	W+JA-Ile	Local	3	0.696123			Second	WT	W+JA-Leu	Local	5	0.788928	1	3	-0.342035
Second	IRjar4xIRjar6	W+JA-Ile	Local	4	6.22272			Second	WT	W+JA-Leu	Local	6	3.10803	1	3	1.636
Second	IRjar4xIRjar6	W+JA-Ile	Local	5	3.61462
Second	IRjar4xIRjar6	W+JA-Ile	Local	6	3.16134
Second	IRjar4xIRjar6	W+JA-Leu	Local	2	10.7787
Second	IRjar4xIRjar6	W+JA-Leu	Local	3	23.8609
Second	IRjar4xIRjar6	W+JA-Leu	Local	4	29.261
Second	IRjar4xIRjar6	W+JA-Leu	Local	1	1.15032
Second	IRjar4xIRjar6	W+JA-Leu	Local	5	0.154376
Second	WT	W+JA	Local	1	6.13203
Second	WT	W+JA	Local	2	13.0902
Second	WT	W+JA	Local	3	0.904599
Second	WT	W+JA	Local	4	1.89921
Second	WT	W+JA	Local	5	5.76663
Second	WT	W+JA-Ile	Local	2	0.585362
Second	WT	W+JA-Ile	Local	1	0.783871
Second	WT	W+JA-Ile	Local	3	2.51078
Second	WT	W+JA-Ile	Local	4	0.868753
Second	WT	W+JA-Ile	Local	5	6.53523
Second	WT	W+JA-Leu	Local	1	1.7652
Second	WT	W+JA-Leu	Local	2	0.627727
Second	WT	W+JA-Leu	Local	3	0.526816
Second	WT	W+JA-Leu	Local	4	3.67427
Second	WT	W+JA-Leu	Local	5	0.788928
Second	WT	W+JA-Leu	Local	6	3.10803
First	IRcoi1	W+EtOH	Systemic	1	0.0789692
First	IRcoi1	W+EtOH	Systemic	2	1.28726
First	IRcoi1	W+EtOH	Systemic	3	0.160514
First	IRcoi1	W+EtOH	Systemic	4	0.679929
First	IRcoi1	W+EtOH	Systemic	5	0.742776
First	IRcoi1	W+JA	Systemic	1	0.230145
First	IRcoi1	W+JA	Systemic	2	0.256311
First	IRcoi1	W+JA	Systemic	3	0.325997
First	IRcoi1	W+JA	Systemic	4	0.0833978
First	IRcoi1	W+JA	Systemic	5	0.681509
First	IRjar4xIRjar6	W+EtOH	Systemic	1	0.302646
First	IRjar4xIRjar6	W+EtOH	Systemic	3	0.0725176
First	IRjar4xIRjar6	W+EtOH	Systemic	4	0.933471
First	IRjar4xIRjar6	W+EtOH	Systemic	5	0.113145
First	IRjar4xIRjar6	W+JA old	Systemic	2	0.183895
First	IRjar4xIRjar6	W+JA old	Systemic	1	0.695552
First	IRjar4xIRjar6	W+JA old	Systemic	3	0.584954
First	IRjar4xIRjar6	W+JA old	Systemic	5	0.689847
First	IRjar4xIRjar6	W+JA old	Systemic	4	0.669651
First	WT	W+EtOH	Systemic	2	0.652491
First	WT	W+EtOH	Systemic	3	0.148169
First	WT	W+EtOH	Systemic	4	0.487432
First	WT	W+EtOH	Systemic	5	0.934651
First	WT	W+JA old	Systemic	2	1.84368
First	WT	W+JA old	Systemic	3	0.0950197
First	WT	W+JA old	Systemic	4	0.285722
First	WT	W+JA old	Systemic	5	1.30542
Second	IRcoi1	W+JA-Ile	Systemic	2	0.389921
Second	IRcoi1	W+JA-Ile	Systemic	4	0.498282
Second	IRcoi1	W+JA-Leu	Systemic	1	1.00141
Second	IRcoi1	W+JA-Leu	Systemic	2	0.451658
Second	IRcoi1	W+JA-Leu	Systemic	3	2.19719
Second	IRcoi1	W+JA-Leu	Systemic	4	0.319182
Second	IRjar4xIRjar6	W+JA	Systemic	1	0.120891
Second	IRjar4xIRjar6	W+JA	Systemic	2	0.123276
Second	IRjar4xIRjar6	W+JA	Systemic	3	0.528127
Second	IRjar4xIRjar6	W+JA	Systemic	4	1.77309
Second	IRjar4xIRjar6	W+JA	Systemic	5	6.11158
Second	IRjar4xIRjar6	W+JA-Ile	Systemic	1	0.217587
Second	IRjar4xIRjar6	W+JA-Ile	Systemic	2	0.221359
Second	IRjar4xIRjar6	W+JA-Ile	Systemic	3	0.741157
Second	IRjar4xIRjar6	W+JA-Ile	Systemic	4	0.935055
Second	IRjar4xIRjar6	W+JA-Ile	Systemic	5	0
Second	IRjar4xIRjar6	W+JA-Ile	Systemic	6	0.730804
Second	IRjar4xIRjar6	W+JA-Leu	Systemic	2	0.760476
Second	IRjar4xIRjar6	W+JA-Leu	Systemic	3	0.340918
Second	IRjar4xIRjar6	W+JA-Leu	Systemic	4	0.916647
Second	IRjar4xIRjar6	W+JA-Leu	Systemic	1	0.768912
Second	IRjar4xIRjar6	W+JA-Leu	Systemic	5	0.803149
Second	WT	W+JA	Systemic	1	0.455007
Second	WT	W+JA	Systemic	2	0.929587
Second	WT	W+JA	Systemic	3	0.538001
Second	WT	W+JA-Ile	Systemic	1	0.150873
Second	WT	W+JA-Ile	Systemic	2	0.421545
Second	WT	W+JA-Ile	Systemic	4	0
Second	WT	W+JA-Ile	Systemic	5	131.982
Second	WT	W+JA-Leu	Systemic	1	2.62106
Second	WT	W+JA-Leu	Systemic	2	0.882395
Second	WT	W+JA-Leu	Systemic	3	1.17274
Second	WT	W+JA-Leu	Systemic	4	1.95798
Second	WT	W+JA-Leu	Systemic	5	0.569713
Second	WT	W+JA-Leu	Systemic	6	0.79713

## Sheet: SPSS 17.0 WT irCOI1
T-Test
Notes
Output Created		29-Nov-2012 19:26:10
Comments
Input	Data	G:\Merry@work\My publications\Preparation\JA-Ile defense story\JA-Ile manuscript\JA-Ile DATA\200805 elicitor of VOCs 4 TAB.sav
	Active Dataset	DataSet0
	Filter	<none>
	Weight	<none>
	Split File	<none>
	N of Rows in Working Data File	9
Missing Value Handling	Definition of Missing	User defined missing values are treated as missing.
	Cases Used	Statistics for each analysis are based on the cases with no missing or out-of-range data for any variable in the analysis.
Syntax		T-TEST GROUPS=LineNo(1 2) /MISSING=ANALYSIS /VARIABLES=Log /CRITERIA=CI(.95).
Resources	Processor Time	0:00:00.000
	Elapsed Time	0:00:00.014
[DataSet0] G:\Merry@work\My publications\Preparation\JA-Ile defense story\JA-Ile manuscript\JA-Ile DATA\200805 elicitor of VOCs 4 TAB.sav
Group Statistics
	LineNo	N	Mean	Std. Deviation	Std. Error Mean
Log	1	4	3.3821	0.98966	0.49483
	2	5	-1.1243	1.70428	0.762176
Independent Samples Test
		Levene's Test for Equality of Variances		t-test for Equality of Means
									95% Confidence Interval of the Difference
		F	Sig.	t	df	Sig. (2-tailed)	Mean Difference	Std. Error Difference	Lower	Upper
Log	Equal variances assumed	2.12595	0.18818	4.65848	7	0.00231865	4.5064	0.967355	2.21897	6.79383
	Equal variances not assumed			4.95908	6.53471	0.0020007	4.5064	0.908718	2.32622	6.68659

## Sheet: SPSS 17.0 WT second and WT JAR
SORT CASES BY Line. SPLIT FILE SEPARATE BY Line. ONEWAY Log BY TreatNo /STATISTICS HOMOGENEITY /MISSING ANALYSIS /POSTHOC=TUKEY SCHEFFE ALPHA(0.05).
Oneway
Notes
Output Created		29-Nov-2012 19:32:10
Comments
Input	Data	G:\Merry@work\My publications\Preparation\JA-Ile defense story\JA-Ile manuscript\JA-Ile DATA\200805 elicitor of VOCs 4 TAB.sav
	Active Dataset	DataSet0
	Filter	<none>
	Weight	<none>
	Split File	Line
	N of Rows in Working Data File	32
Missing Value Handling	Definition of Missing	User-defined missing values are treated as missing.
	Cases Used	Statistics for each analysis are based on cases with no missing data for any variable in the analysis.
Syntax		ONEWAY Log BY TreatNo /STATISTICS HOMOGENEITY /MISSING ANALYSIS /POSTHOC=TUKEY SCHEFFE ALPHA(0.05).
Resources	Processor Time	0:00:00.031
	Elapsed Time	0:00:00.031
[DataSet0] G:\Merry@work\My publications\Preparation\JA-Ile defense story\JA-Ile manuscript\JA-Ile DATA\200805 elicitor of VOCs 4 TAB.sav
Line = IRjar4xIRjar6
Test of Homogeneity of Variancesa
Log
Levene Statistic	df1	df2	Sig.
5.68515	2	13	0.0168281
a. Line = IRjar4xIRjar6
ANOVAa
Log
	Sum of Squares	df	Mean Square	F	Sig.
Between Groups	119.394	2	59.6969	13.6433	0.000641334
Within Groups	56.882	13	4.37554
Total	176.276	15
a. Line = IRjar4xIRjar6
Post Hoc Tests
Multiple Comparisonsa
Dependent Variable:Log
	(I) TreatNo	(J) TreatNo	Mean Difference (I-J)	Std. Error	Sig.	95% Confidence Interval
						Lower Bound	Upper Bound
Tukey HSD	1	2	6.23965*	1.26663	0.000753136	2.89519	9.58412
		3	5.36393*	1.32296	0.00363089	1.87075	8.85712
	2	1	-6.23965*	1.26663	0.000753136	-9.58412	-2.89519
		3	-0.875722	1.26663	0.772555	-4.22019	2.46875
	3	1	-5.36393*	1.32296	0.00363089	-8.85712	-1.87075
		2	0.875722	1.26663	0.772555	-2.46875	4.22019
Scheffe	1	2	6.23965*	1.26663	0.00106418	2.74523	9.73408
		3	5.36393*	1.32296	0.00492756	1.71412	9.01374
	2	1	-6.23965*	1.26663	0.00106418	-9.73408	-2.74523
		3	-0.875722	1.26663	0.790799	-4.37015	2.61871
	3	1	-5.36393*	1.32296	0.00492756	-9.01374	-1.71412
		2	0.875722	1.26663	0.790799	-2.61871	4.37015
*. The mean difference is significant at the 0.05 level.
a. Line = IRjar4xIRjar6
Homogeneous Subsets
Logc
	TreatNo	N	Subset for alpha = 0.05
			1	2
Tukey HSDa,,b	2	6	1.20111
	3	5	2.07683
	1	5		7.44076
	Sig.		0.778322	1
Scheffea,,b	2	6	1.20111
	3	5	2.07683
	1	5		7.44076
	Sig.		0.796182	1
Means for groups in homogeneous subsets are displayed.
a. Uses Harmonic Mean Sample Size = 5.294.
b. The group sizes are unequal. The harmonic mean of the group sizes is used. Type I error levels are not guaranteed.
c. Line = IRjar4xIRjar6
Line = WT
Test of Homogeneity of Variancesa
Log
Levene Statistic	df1	df2	Sig.
0.16704	2	13	0.847953
a. Line = WT
ANOVAa
Log
	Sum of Squares	df	Mean Square	F	Sig.
Between Groups	7.41334	2	3.70667	1.92407	0.185372
Within Groups	25.0442	13	1.92648
Total	32.4575	15
a. Line = WT
Post Hoc Tests
Multiple Comparisonsa
Dependent Variable:Log
	(I) TreatNo	(J) TreatNo	Mean Difference (I-J)	Std. Error	Sig.	95% Confidence Interval
						Lower Bound	Upper Bound
Tukey HSD	1	2	1.38516	0.877833	0.289407	-0.932705	3.70302
		3	1.52791	0.840461	0.202374	-0.691271	3.7471
	2	1	-1.38516	0.877833	0.289407	-3.70302	0.932705
		3	0.142756	0.840461	0.98424	-2.07643	2.36194
	3	1	-1.52791	0.840461	0.202374	-3.7471	0.691271
		2	-0.142756	0.840461	0.98424	-2.36194	2.07643
Scheffe	1	2	1.38516	0.877833	0.320128	-1.03663	3.80695
		3	1.52791	0.840461	0.229382	-0.790774	3.8466
	2	1	-1.38516	0.877833	0.320128	-3.80695	1.03663
		3	0.142756	0.840461	0.985694	-2.17593	2.46144
	3	1	-1.52791	0.840461	0.229382	-3.8466	0.790774
		2	-0.142756	0.840461	0.985694	-2.46144	2.17593
a. Line = WT
Homogeneous Subsets
Logc
	TreatNo	N	Subset for alpha = 0.05
			1
Tukey HSDa,,b	3	6	0.399139
	2	5	0.541895
	1	5	1.92705
	Sig.		0.210972
Scheffea,,b	3	6	0.399139
	2	5	0.541895
	1	5	1.92705
	Sig.		0.238472
Means for groups in homogeneous subsets are displayed.
a. Uses Harmonic Mean Sample Size = 5.294.
b. The group sizes are unequal. The harmonic mean of the group sizes is used. Type I error levels are not guaranteed.
c. Line = WT
SORT CASES BY TreatNo. SPLIT FILE SEPARATE BY TreatNo. NPAR TESTS /M-W= PercentIS BY LineNo(1 2) /MISSING ANALYSIS /METHOD= MC CIN(95) SAMPLES(10000).
NPar Tests
Notes
Output Created			29-Nov-2012 19:35:01
Comments
Input	Data		G:\Merry@work\My publications\Preparation\JA-Ile defense story\JA-Ile manuscript\JA-Ile DATA\200805 elicitor of VOCs 4 TAB.sav
	Active Dataset		DataSet0
	Filter		<none>
	Weight		<none>
	Split File		TreatNo
	N of Rows in Working Data File		32
Missing Value Handling	Definition of Missing		User-defined missing values are treated as missing.
	Cases Used		Statistics for each test are based on all cases with valid data for the variable(s) used in that test.
Syntax			NPAR TESTS /M-W= PercentIS BY LineNo(1 2) /MISSING ANALYSIS /METHOD= MC CIN(95) SAMPLES(10000).
Resources	Processor Time		0:00:00.062
	Elapsed Time		0:00:00.063
	Number of Cases Alloweda		112347
	Time for Exact Statistics	TreatNo = 1.00	0:00:00.010
		TreatNo = 2.00	0:00:00.020
		TreatNo = 3.00	0:00:00.000
a. Based on availability of workspace memory.
[DataSet0] G:\Merry@work\My publications\Preparation\JA-Ile defense story\JA-Ile manuscript\JA-Ile DATA\200805 elicitor of VOCs 4 TAB.sav
TreatNo = 1.00
Mann-Whitney Test
Ranksa
	LineNo	N	Mean Rank	Sum of Ranks
PercentIS	1	5	3	15
	2	5	8	40
	Total	10
a. TreatNo = 1.00
Test Statisticsc,d
			PercentIS
Mann-Whitney U			0
Wilcoxon W			15
Z			-2.61116
Asymp. Sig. (2-tailed)			0.00902344
Exact Sig. [2*(1-tailed Sig.)]			.008a
Monte Carlo Sig. (2-tailed)	Sig.		.006b	W+JA
	95% Confidence Interval	Lower Bound	0.00483705
		Upper Bound	0.00796295
Monte Carlo Sig. (1-tailed)		Sig.	.003b
	95% Confidence Interval	Lower Bound	0.00168295
		Upper Bound	0.00371705
a. Not corrected for ties.
b. Based on 10000 sampled tables with starting seed 299883525.
c. TreatNo = 1.00
d. Grouping Variable: LineNo
TreatNo = 2.00
Mann-Whitney Test
Ranksa
	LineNo	N	Mean Rank	Sum of Ranks
PercentIS	1	5	5	25
	2	6	6.83333	41
	Total	11
a. TreatNo = 2.00
Test Statisticsc,d
			PercentIS
Mann-Whitney U			10
Wilcoxon W			25
Z			-0.912871
Asymp. Sig. (2-tailed)			0.36131
Exact Sig. [2*(1-tailed Sig.)]			.429a
Monte Carlo Sig. (2-tailed)	Sig.		.429b	W+JA-Ile
	95% Confidence Interval	Lower Bound	0.419599
		Upper Bound	0.439001
Monte Carlo Sig. (1-tailed)		Sig.	.214b
	95% Confidence Interval	Lower Bound	0.205863
		Upper Bound	0.221937
a. Not corrected for ties.
b. Based on 10000 sampled tables with starting seed 299883525.
c. TreatNo = 2.00
d. Grouping Variable: LineNo
TreatNo = 3.00
Mann-Whitney Test
Ranksa
	LineNo	N	Mean Rank	Sum of Ranks
PercentIS	1	6	5	30
	2	5	7.2	36
	Total	11
a. TreatNo = 3.00
Test Statisticsc,d
			PercentIS
Mann-Whitney U			9
Wilcoxon W			30
Z			-1.09545
Asymp. Sig. (2-tailed)			0.273322
Exact Sig. [2*(1-tailed Sig.)]			.329a
Monte Carlo Sig. (2-tailed)	Sig.		.325b	W+JA-Leu
	95% Confidence Interval	Lower Bound	0.316118
		Upper Bound	0.334482
Monte Carlo Sig. (1-tailed)		Sig.	.162b
	95% Confidence Interval	Lower Bound	0.154778
		Upper Bound	0.169222
a. Not corrected for ties.
b. Based on 10000 sampled tables with starting seed 299883525.
c. TreatNo = 3.00
d. Grouping Variable: LineNo

## Sheet: VOC pivot NEW
	Trapping	position	treatment	line
	First						Second
	Local						Local
	W+EtOH			W+JA old		W+JA	W+JA		W+JA-Ile			W+JA-Leu
Data	WT	IRjar4xIRjar6	IRcoi1	WT	IRjar4xIRjar6	IRcoi1	WT	IRjar4xIRjar6	WT	IRjar4xIRjar6	IRcoi1	WT	IRjar4xIRjar6	IRcoi1
Average of % IS	12.6263	10.2246	0.704023	12.1431	112.043	0.681607	5.55854	220.642	2.2568	2.93872	0.138056	1.7485	13.0411	2.93957
StdDev of % IS2	14.9258	9.17599	0.488098	6.7499	122.359	0.48786	4.79969	113.498	2.51293	1.99929	0.146514	1.35843	13.1599	3.43772
Count of % IS3	4	5	5	4	5	5	5	5	5	6	2	6	5	4
SEM	7.46291	4.10363	0.218284	3.37495	54.7205	0.218177	2.14649	50.7577	1.12382	0.816205	0.103601	0.554576	5.88528	1.71886

## Sheet: VOC pivot OLD
	Trapping	position	treatment	line
	First												Second
	Local						Systemic						Local								Systemic
	W+EtOH			W+JA old		W+JA	W+EtOH			W+JA old		W+JA	W+JA		W+JA-Ile			W+JA-Leu			W+JA		W+JA-Ile			W+JA-Leu
Daten	WT	IRjar4xIRjar6	IRcoi1	WT	IRjar4xIRjar6	IRcoi1	WT	IRjar4xIRjar6	IRcoi1	WT	IRjar4xIRjar6	IRcoi1	WT	IRjar4xIRjar6	WT	IRjar4xIRjar6	IRcoi1	WT	IRjar4xIRjar6	IRcoi1	WT	IRjar4xIRjar6	WT	IRjar4xIRjar6	IRcoi1	WT	IRjar4xIRjar6	IRcoi1
Average of ng IS cm-2 h-1	0.294764	0.247146	0.0156641	0.314254	2.24926	0.0168808	0.0184303	0.0127559	0.0203118	0.0336726	0.0195613	0.0105394	0.128801	4.99144	0.0494385	0.0623992	0.00346229	0.0387139	0.267014	0.0699895	0.0249437	0.0691267	1.12603	0.0158669	0.0166397	0.0507733	0.0258442	0.0335956
StdDev of ng IS cm-2 h-1_2	0.350691	0.218991	0.0100686	0.207443	2.36584	0.0126768	0.00988977	0.0148729	0.0164288	0.031337	0.00804325	0.00803807	0.098637	2.72067	0.0550113	0.0408066	0.00379688	0.0300773	0.261151	0.0786858	0.00878299	0.103578	2.2367	0.0119042	0.0028395	0.0302126	0.0105116	0.0270099
Count of ng IS cm-2 h-1_3	4	5	5	4	5	5	4	4	5	4	5	5	5	5	5	6	2	6	5	4	3	5	4	6	2	6	5	4
SEM	0.175345	0.0979359	0.00450284	0.103722	1.05803	0.00566925	0.00494489	0.00743644	0.00734717	0.0156685	0.00359705	0.00359474	0.0441118	1.21672	0.0246018	0.0166592	0.0026848	0.012279	0.11679	0.0393429	0.00507086	0.0463215	1.11835	0.00485988	0.00200783	0.0123342	0.00470093	0.0135049
	WT	irJAR4xirJAR6	irCOI1
