# Supplementary material for: The Active Jasmonate JA-Ile Regulates a Specific Subset of Plant Jasmonate-Mediated Resistance to Herbivores in Nature
Source: Front Plant Sci. 2018 Jun 14;9:787. doi: 10.3389/fpls.2018.00787 (PMC6010948; doi:10.3389/fpls.2018.00787)
Supplement: Datasheet 1 — Source data files for the article. [file Data_Sheet_1.zip › Schuman2018_FPS_Source_Files/0807 JMT-OE T2 287 and 289.csv]

Plant	Line	Percent IS	LogPerIS	LineNo
1	287-3	2.588062009	1.843204823	2
3	287-3	2.457413667	1.789693227	2
5	287-3	1.608104709	1.383001791	2
6	287-3	3.234325888	2.082132308	2
12	287-3	3.075363089	2.0269286	2
15	287-3	1.918252492	1.545104713	2
16	287-3	10.45189638	3.517514616	2
19	287-3	12.23744081	3.726552328	2
24	287-3	4.178796248	2.372616799	2
25	287-3	26.68362036	4.79096072	2
2	289-7	0.746174644	0.804197857	3
4	289-7	2.754212667	1.908510378	3
8	289-7	4.457406858	2.448215603	3
11	289-7	4.591105896	2.48313367	3
14	289-7	1.548235012	1.349498337	3
18	289-7	5.62746509	2.728457166	3
20	289-7	45.41780535	5.536606408	3
21	289-7	6.824607158	2.968018322	3
22	289-7	2.753323914	1.908168801	3
27	289-7	0.55866792	0.640313589	3
7	WT	51.31071153	5.709034489	1
9	WT	25.06280349	4.703920373	1
10	WT	7.725953553	3.125312795	1
13	WT	10.06385799	3.467782639	1
17	WT	21.12480771	4.467593012	1
23	WT	5.57782718	2.717611105	1
26	WT	8.930678306	3.311892263	1
28	WT	39.5153636	5.340397183	1
29	WT	5.161606568	2.623306566	1
