# Supplementary material for: The Active Jasmonate JA-Ile Regulates a Specific Subset of Plant Jasmonate-Mediated Resistance to Herbivores in Nature
Source: Front Plant Sci. 2018 Jun 14;9:787. doi: 10.3389/fpls.2018.00787 (PMC6010948; doi:10.3389/fpls.2018.00787)
Supplement: Datasheet 1 — Source data files for the article. [file Data_Sheet_1.zip › Schuman2018_FPS_Source_Files/0807 JMT-OE T2 287 and 289.xlsx]

## Sheet: Overview
Test with new JMT-OE lines
287-3
289-7
UT.30
Treat with W+OS 11:00 040708 Fri youngest or second-youngest rosette leaf (1-2 older than S0)
Volatiles local and orthostichous systemic leaves (7:30) 10:00-18:00 050708 Sat
TPI trapped leaves harvest 3 d 070708 11:00
Randomized on table 1 in cabin 6
Elongated/budding

## Sheet: Worksheet
#	Line	L/S	Trap
8	289-7	L	3
12	287-3	L	6
27	289-7	S	7
10	WT	L	12
24	287-3	L	16
23	WT	S	17
24	287-3	S	18
6	287-3	L	21
5	287-3	L	23
3	287-3	S	27
12	287-3	S	29
19	287-3	S	30
13	WT	L	31
21	289-7	S	36
7	WT	L	40
29	WT	S	43
B4	on table near 287-3		44
4	289-7	S	45
19	287-3	L	50
8	289-7	S	51
14	289-7	S	52
26	WT	L	54
1	287-3	S	61
16	287-3	S	62
2	289-7	S	65
17	WT	S	66
B1	over 289-7		67
5	287-3	S	68
27	289-7	L	69
3	287-3	L	73
18	289-7	S	79
13	WT	S	80
15	287-3	L	86
20	289-7	L	87
14	289-7	L	92
1	287-3	L	95
23	WT	L	96
17	WT	L	97
B3	far above 289-7		101
28	WT	S	104
6	287-3	S	106
B2	over 289-7		107
21	289-7	L	108
25	287-3	L	109
26	WT	S	112
10	WT	S	114
25	287-3	S	116
29	WT	L	117
9	WT	S	118
4	289-7	L	119
16	287-3	L	120
20	289-7	S	121
22	289-7	S	122
28	WT	L	123
18	289-7	L	124
22	289-7	L	127
15	287-3	S	128
11	289-7	L	129
9	WT	L	131
2	289-7	L	132
11	289-7	S	134
7	WT	S	135

## Sheet: 120 7-9-2008-list
All Results in Recalc File's Data Files
Recalc File:	C:\VarianWS\data\Merry\080707.RCL
Method File:	C:\VarianWS\data\1 Methods extern EI\0710 quantification DB5 4000 trans-alpha-bergamotene beta-duprezianene MeJA.mth
Data File:	c:\varianws\data\merry\db5\0807 id ja elicitor of vocs jmt-oe 287 289 wt\blank 7-7-2008.SMS
Data File:	c:\varianws\data\merry\db5\0807 id ja elicitor of vocs jmt-oe 287 289 wt\40 W 7-7-2008.SMS
Data File:	c:\varianws\data\merry\db5\0807 id ja elicitor of vocs jmt-oe 287 289 wt\44 7-7-2008.SMS
Data File:	c:\varianws\data\merry\db5\0807 id ja elicitor of vocs jmt-oe 287 289 wt\27 7-7-2008.SMS
Data File:	c:\varianws\data\merry\db5\0807 id ja elicitor of vocs jmt-oe 287 289 wt\69 7-7-2008.SMS
Data File:	c:\varianws\data\merry\db5\0807 id ja elicitor of vocs jmt-oe 287 289 wt\21 7-7-2008.SMS
Data File:	c:\varianws\data\merry\db5\0807 id ja elicitor of vocs jmt-oe 287 289 wt\106 7-8-2008.SMS
Data File:	c:\varianws\data\merry\db5\0807 id ja elicitor of vocs jmt-oe 287 289 wt\45 7-8-2008.SMS
Data File:	c:\varianws\data\merry\db5\0807 id ja elicitor of vocs jmt-oe 287 289 wt\3 7-8-2008.SMS
Data File:	c:\varianws\data\merry\db5\0807 id ja elicitor of vocs jmt-oe 287 289 wt\51 7-8-2008.SMS
Data File:	c:\varianws\data\merry\db5\0807 id ja elicitor of vocs jmt-oe 287 289 wt\43 7-8-2008.SMS
Data File:	c:\varianws\data\merry\db5\0807 id ja elicitor of vocs jmt-oe 287 289 wt\blank 7-8-2008.SMS
Data File:	c:\varianws\data\merry\db5\0807 id ja elicitor of vocs jmt-oe 287 289 wt\95 7-8-2008.SMS
Data File:	c:\varianws\data\merry\db5\0807 id ja elicitor of vocs jmt-oe 287 289 wt\73 W 7-8-2008.SMS
Data File:	c:\varianws\data\merry\db5\0807 id ja elicitor of vocs jmt-oe 287 289 wt\52 7-8-2008.SMS
Data File:	c:\varianws\data\merry\db5\0807 id ja elicitor of vocs jmt-oe 287 289 wt\92 W 7-8-2008.SMS
Data File:	c:\varianws\data\merry\db5\0807 id ja elicitor of vocs jmt-oe 287 289 wt\131 7-8-2008.SMS
Data File:	c:\varianws\data\merry\db5\0807 id ja elicitor of vocs jmt-oe 287 289 wt\31 7-8-2008.SMS
Data File:	c:\varianws\data\merry\db5\0807 id ja elicitor of vocs jmt-oe 287 289 wt\68 7-8-2008.SMS
Data File:	c:\varianws\data\merry\db5\0807 id ja elicitor of vocs jmt-oe 287 289 wt\29 7-8-2008.SMS
Data File:	c:\varianws\data\merry\db5\0807 id ja elicitor of vocs jmt-oe 287 289 wt\12 7-8-2008.SMS
Data File:	c:\varianws\data\merry\db5\0807 id ja elicitor of vocs jmt-oe 287 289 wt\66 7-8-2008.SMS
Data File:	c:\varianws\data\merry\db5\0807 id ja elicitor of vocs jmt-oe 287 289 wt\blank 7-8-2008001.SMS
Data File:	c:\varianws\data\merry\db5\0807 id ja elicitor of vocs jmt-oe 287 289 wt\114 7-8-2008.SMS
Data File:	c:\varianws\data\merry\db5\0807 id ja elicitor of vocs jmt-oe 287 289 wt\7 7-8-2008.SMS
Data File:	c:\varianws\data\merry\db5\0807 id ja elicitor of vocs jmt-oe 287 289 wt\23 W 7-8-2008.SMS
Data File:	c:\varianws\data\merry\db5\0807 id ja elicitor of vocs jmt-oe 287 289 wt\65 W 7-8-2008.SMS
Data File:	c:\varianws\data\merry\db5\0807 id ja elicitor of vocs jmt-oe 287 289 wt\101 7-8-2008.SMS
Data File:	c:\varianws\data\merry\db5\0807 id ja elicitor of vocs jmt-oe 287 289 wt\135 7-8-2008.SMS
Data File:	c:\varianws\data\merry\db5\0807 id ja elicitor of vocs jmt-oe 287 289 wt\119 7-8-2008.SMS
Data File:	c:\varianws\data\merry\db5\0807 id ja elicitor of vocs jmt-oe 287 289 wt\132 W 7-8-2008.SMS
Data File:	c:\varianws\data\merry\db5\0807 id ja elicitor of vocs jmt-oe 287 289 wt\116 7-8-2008.SMS
Data File:	c:\varianws\data\merry\db5\0807 id ja elicitor of vocs jmt-oe 287 289 wt\109 7-8-2008.SMS
Data File:	c:\varianws\data\merry\db5\0807 id ja elicitor of vocs jmt-oe 287 289 wt\blank 7-8-2008002.SMS
Data File:	c:\varianws\data\merry\db5\0807 id ja elicitor of vocs jmt-oe 287 289 wt\62 7-8-2008.SMS
Data File:	c:\varianws\data\merry\db5\0807 id ja elicitor of vocs jmt-oe 287 289 wt\118 7-8-2008.SMS
Data File:	c:\varianws\data\merry\db5\0807 id ja elicitor of vocs jmt-oe 287 289 wt\117 7-8-2008.SMS
Data File:	c:\varianws\data\merry\db5\0807 id ja elicitor of vocs jmt-oe 287 289 wt\134 7-8-2008.SMS
Data File:	c:\varianws\data\merry\db5\0807 id ja elicitor of vocs jmt-oe 287 289 wt\6 7-8-2008.SMS
Data File:	c:\varianws\data\merry\db5\0807 id ja elicitor of vocs jmt-oe 287 289 wt\61 7-9-2008.SMS
Data File:	c:\varianws\data\merry\db5\0807 id ja elicitor of vocs jmt-oe 287 289 wt\50 7-9-2008.SMS
Data File:	c:\varianws\data\merry\db5\0807 id ja elicitor of vocs jmt-oe 287 289 wt\97 7-9-2008.SMS
Data File:	c:\varianws\data\merry\db5\0807 id ja elicitor of vocs jmt-oe 287 289 wt\80 7-9-2008.SMS
Data File:	c:\varianws\data\merry\db5\0807 id ja elicitor of vocs jmt-oe 287 289 wt\128 7-9-2008.SMS
Data File:	c:\varianws\data\merry\db5\0807 id ja elicitor of vocs jmt-oe 287 289 wt\blank 7-9-2008.SMS
Data File:	c:\varianws\data\merry\db5\0807 id ja elicitor of vocs jmt-oe 287 289 wt\30 7-9-2008.SMS
Data File:	c:\varianws\data\merry\db5\0807 id ja elicitor of vocs jmt-oe 287 289 wt\16 W 7-9-2008.SMS
Data File:	c:\varianws\data\merry\db5\0807 id ja elicitor of vocs jmt-oe 287 289 wt\108 W 7-9-2008.SMS
Data File:	c:\varianws\data\merry\db5\0807 id ja elicitor of vocs jmt-oe 287 289 wt\107 7-9-2008.SMS
Data File:	c:\varianws\data\merry\db5\0807 id ja elicitor of vocs jmt-oe 287 289 wt\127 7-9-2008.SMS
Data File:	c:\varianws\data\merry\db5\0807 id ja elicitor of vocs jmt-oe 287 289 wt\112 7-9-2008.SMS
Data File:	c:\varianws\data\merry\db5\0807 id ja elicitor of vocs jmt-oe 287 289 wt\17 W 7-9-2008.SMS
Data File:	c:\varianws\data\merry\db5\0807 id ja elicitor of vocs jmt-oe 287 289 wt\122 7-9-2008.SMS
Data File:	c:\varianws\data\merry\db5\0807 id ja elicitor of vocs jmt-oe 287 289 wt\86 7-9-2008.SMS
Data File:	c:\varianws\data\merry\db5\0807 id ja elicitor of vocs jmt-oe 287 289 wt\36 7-9-2008.SMS
Data File:	c:\varianws\data\merry\db5\0807 id ja elicitor of vocs jmt-oe 287 289 wt\blank 7-9-2008001.SMS
Data File:	c:\varianws\data\merry\db5\0807 id ja elicitor of vocs jmt-oe 287 289 wt\79 7-9-2008.SMS
Data File:	c:\varianws\data\merry\db5\0807 id ja elicitor of vocs jmt-oe 287 289 wt\129 7-9-2008.SMS
Data File:	c:\varianws\data\merry\db5\0807 id ja elicitor of vocs jmt-oe 287 289 wt\104 7-9-2008.SMS
Data File:	c:\varianws\data\merry\db5\0807 id ja elicitor of vocs jmt-oe 287 289 wt\87 W 7-9-2008.SMS
Data File:	c:\varianws\data\merry\db5\0807 id ja elicitor of vocs jmt-oe 287 289 wt\67 7-9-2008.SMS
Data File:	c:\varianws\data\merry\db5\0807 id ja elicitor of vocs jmt-oe 287 289 wt\121 7-9-2008.SMS
Data File:	c:\varianws\data\merry\db5\0807 id ja elicitor of vocs jmt-oe 287 289 wt\123 7-9-2008.SMS
Data File:	c:\varianws\data\merry\db5\0807 id ja elicitor of vocs jmt-oe 287 289 wt\18 7-9-2008.SMS
Data File:	c:\varianws\data\merry\db5\0807 id ja elicitor of vocs jmt-oe 287 289 wt\54 W 7-9-2008.SMS
Data File:	c:\varianws\data\merry\db5\0807 id ja elicitor of vocs jmt-oe 287 289 wt\124 W 7-9-2008.SMS
Data File:	c:\varianws\data\merry\db5\0807 id ja elicitor of vocs jmt-oe 287 289 wt\blank 7-9-2008002.SMS
Data File:	c:\varianws\data\merry\db5\0807 id ja elicitor of vocs jmt-oe 287 289 wt\96 W 7-9-2008.SMS
Data File:	c:\varianws\data\merry\db5\0807 id ja elicitor of vocs jmt-oe 287 289 wt\120 7-9-2008.SMS
---------------------------------------
Target Compounds
---------------------------------------
Peaks 276(	Data File	RT (min)	Expected RT (min)	Peak Name	Area
blank 7-7-2008.SMS	21.986	21.986	beta-duprezianene	Missing	0
40 W 7-7-2008.SMS	21.951	21.98	beta-duprezianene	Identified	12064
44 7-7-2008.SMS	21.986	21.986	beta-duprezianene	Missing	0
27 7-7-2008.SMS	21.947	21.973	beta-duprezianene	Identified	1947
69 7-7-2008.SMS	21.954	21.977	beta-duprezianene	Identified	25066
21 7-7-2008.SMS	21.949	21.968	beta-duprezianene	Identified	17215
106 7-8-2008.SMS	21.951	21.975	beta-duprezianene	Identified	12895
45 7-8-2008.SMS	21.95	21.971	beta-duprezianene	Identified	40732
3 7-8-2008.SMS	21.952	21.977	beta-duprezianene	Identified	11132
51 7-8-2008.SMS	21.955	21.973	beta-duprezianene	Identified	13665
43 7-8-2008.SMS	21.959	21.98	beta-duprezianene	Identified	9327
blank 7-8-2008.SMS	21.986	21.986	beta-duprezianene	Missing	0
95 7-8-2008.SMS	21.952	21.975	beta-duprezianene	Identified	13661
73 W 7-8-2008.SMS	21.954	21.986	beta-duprezianene	Identified	9441
52 7-8-2008.SMS	21.952	21.973	beta-duprezianene	Identified	27820
92 W 7-8-2008.SMS	21.953	21.972	beta-duprezianene	Identified	13142
131 7-8-2008.SMS	21.95	21.974	beta-duprezianene	Identified	17297
31 7-8-2008.SMS	21.951	21.966	beta-duprezianene	Identified	16398
68 7-8-2008.SMS	21.948	21.97	beta-duprezianene	Identified	10987
29 7-8-2008.SMS	21.952	21.976	beta-duprezianene	Identified	20336
12 7-8-2008.SMS	21.946	21.964	beta-duprezianene	Identified	33221
66 7-8-2008.SMS	21.948	21.961	beta-duprezianene	Identified	19684
blank 7-8-2008001.SMS	21.986	21.986	beta-duprezianene	Missing	0
114 7-8-2008.SMS	21.95	21.968	beta-duprezianene	Identified	34615
7 7-8-2008.SMS	21.948	21.962	beta-duprezianene	Identified	21475
23 W 7-8-2008.SMS	21.95	21.979	beta-duprezianene	Identified	5241
65 W 7-8-2008.SMS	21.95	21.972	beta-duprezianene	Identified	13849
101 7-8-2008.SMS	21.986	21.986	beta-duprezianene	Missing	0
135 7-8-2008.SMS	21.953	21.969	beta-duprezianene	Identified	16007
119 7-8-2008.SMS	21.943	21.961	beta-duprezianene	Identified	18361
132 W 7-8-2008.SMS	21.945	21.978	beta-duprezianene	Identified	2553
116 7-8-2008.SMS	21.952	21.964	beta-duprezianene	Identified	31747
109 7-8-2008.SMS	21.946	21.965	beta-duprezianene	Identified	19286
blank 7-8-2008002.SMS	21.986	21.986	beta-duprezianene	Missing	0
62 7-8-2008.SMS	21.944	21.97	beta-duprezianene	Identified	16919
118 7-8-2008.SMS	21.947	21.959	beta-duprezianene	Identified	23107
117 7-8-2008.SMS	21.938	21.951	beta-duprezianene	Identified	17354
134 7-8-2008.SMS	21.942	21.958	beta-duprezianene	Identified	11269
6 7-8-2008.SMS	21.934	21.952	beta-duprezianene	Identified	21071
61 7-9-2008.SMS	21.938	21.95	beta-duprezianene	Identified	10735
50 7-9-2008.SMS	21.945	21.954	beta-duprezianene	Identified	16838
97 7-9-2008.SMS	21.938	21.952	beta-duprezianene	Identified	20344
80 7-9-2008.SMS	21.943	21.954	beta-duprezianene	Identified	19040
128 7-9-2008.SMS	21.935	21.942	beta-duprezianene	Identified	22499
blank 7-9-2008.SMS	21.986	21.986	beta-duprezianene	Missing	0
30 7-9-2008.SMS	21.943	21.961	beta-duprezianene	Identified	5405
16 W 7-9-2008.SMS	21.939	21.97	beta-duprezianene	Identified	3812
108 W 7-9-2008.SMS	21.932	21.954	beta-duprezianene	Identified	5973
107 7-9-2008.SMS	21.986	21.986	beta-duprezianene	Missing	0
127 7-9-2008.SMS	21.939	21.945	beta-duprezianene	Identified	23440
112 7-9-2008.SMS	21.941	21.946	beta-duprezianene	Identified	13179
17 W 7-9-2008.SMS	21.937	21.954	beta-duprezianene	Identified	20957
122 7-9-2008.SMS	21.93	21.937	beta-duprezianene	Identified	11911
86 7-9-2008.SMS	21.936	21.956	beta-duprezianene	Identified	1596
36 7-9-2008.SMS	21.941	21.949	beta-duprezianene	Identified	19931
blank 7-9-2008001.SMS	21.986	21.986	beta-duprezianene	Missing	0
79 7-9-2008.SMS	21.941	21.958	beta-duprezianene	Identified	5134
129 7-9-2008.SMS	21.938	21.946	beta-duprezianene	Identified	19828
104 7-9-2008.SMS	21.936	21.945	beta-duprezianene	Identified	24591
87 W 7-9-2008.SMS	21.932	21.948	beta-duprezianene	Identified	14817
67 7-9-2008.SMS	21.986	21.986	beta-duprezianene	Missing	0
121 7-9-2008.SMS	21.938	21.951	beta-duprezianene	Identified	16509
123 7-9-2008.SMS	21.94	21.946	beta-duprezianene	Identified	23660
18 7-9-2008.SMS	21.936	21.948	beta-duprezianene	Identified	22687
54 W 7-9-2008.SMS	21.939	21.95	beta-duprezianene	Identified	15480
124 W 7-9-2008.SMS	21.934	21.95	beta-duprezianene	Identified	18520
blank 7-9-2008002.SMS	21.986	21.986	beta-duprezianene	Missing	0
96 W 7-9-2008.SMS	21.945	21.967	beta-duprezianene	Identified	5716
120 7-9-2008.SMS	21.932	21.938	beta-duprezianene	Identified	21548
blank 7-7-2008.SMS	27.486	27.486	methyl jasmonate	Missing	0
40 W 7-7-2008.SMS	27.486	27.486	methyl jasmonate	Missing	0
44 7-7-2008.SMS	27.486	27.486	methyl jasmonate	Missing	0
27 7-7-2008.SMS	27.486	27.486	methyl jasmonate	Missing	0
69 7-7-2008.SMS	27.486	27.486	methyl jasmonate	Missing	0
21 7-7-2008.SMS	27.486	27.486	methyl jasmonate	Missing	0
106 7-8-2008.SMS	27.486	27.486	methyl jasmonate	Missing	0
45 7-8-2008.SMS	27.486	27.486	methyl jasmonate	Missing	0
3 7-8-2008.SMS	27.486	27.486	methyl jasmonate	Missing	0
51 7-8-2008.SMS	27.486	27.486	methyl jasmonate	Missing	0
43 7-8-2008.SMS	27.486	27.486	methyl jasmonate	Missing	0
blank 7-8-2008.SMS	27.486	27.486	methyl jasmonate	Missing	0
95 7-8-2008.SMS	27.486	27.486	methyl jasmonate	Missing	0
73 W 7-8-2008.SMS	27.486	27.486	methyl jasmonate	Missing	0
52 7-8-2008.SMS	27.486	27.486	methyl jasmonate	Missing	0
92 W 7-8-2008.SMS	27.486	27.486	methyl jasmonate	Missing	0
131 7-8-2008.SMS	27.486	27.486	methyl jasmonate	Missing	0
31 7-8-2008.SMS	27.486	27.486	methyl jasmonate	Missing	0
68 7-8-2008.SMS	27.486	27.486	methyl jasmonate	Missing	0
29 7-8-2008.SMS	27.486	27.486	methyl jasmonate	Missing	0
12 7-8-2008.SMS	27.486	27.486	methyl jasmonate	Missing	0
66 7-8-2008.SMS	27.486	27.486	methyl jasmonate	Missing	0
blank 7-8-2008001.SMS	27.486	27.486	methyl jasmonate	Missing	0
114 7-8-2008.SMS	27.486	27.486	methyl jasmonate	Missing	0
7 7-8-2008.SMS	27.486	27.486	methyl jasmonate	Missing	0
23 W 7-8-2008.SMS	27.486	27.486	methyl jasmonate	Missing	0
65 W 7-8-2008.SMS	27.486	27.486	methyl jasmonate	Missing	0
101 7-8-2008.SMS	27.486	27.486	methyl jasmonate	Missing	0
135 7-8-2008.SMS	27.486	27.486	methyl jasmonate	Missing	0
119 7-8-2008.SMS	27.486	27.486	methyl jasmonate	Missing	0
132 W 7-8-2008.SMS	27.486	27.486	methyl jasmonate	Missing	0
116 7-8-2008.SMS	27.486	27.486	methyl jasmonate	Missing	0
109 7-8-2008.SMS	27.486	27.486	methyl jasmonate	Missing	0
blank 7-8-2008002.SMS	27.486	27.486	methyl jasmonate	Missing	0
62 7-8-2008.SMS	27.486	27.486	methyl jasmonate	Missing	0
118 7-8-2008.SMS	27.486	27.486	methyl jasmonate	Missing	0
117 7-8-2008.SMS	27.486	27.486	methyl jasmonate	Missing	0
134 7-8-2008.SMS	27.486	27.486	methyl jasmonate	Missing	0
6 7-8-2008.SMS	27.486	27.486	methyl jasmonate	Missing	0
61 7-9-2008.SMS	27.486	27.486	methyl jasmonate	Missing	0
50 7-9-2008.SMS	27.486	27.486	methyl jasmonate	Missing	0
97 7-9-2008.SMS	27.486	27.486	methyl jasmonate	Missing	0
80 7-9-2008.SMS	27.486	27.486	methyl jasmonate	Missing	0
128 7-9-2008.SMS	27.486	27.486	methyl jasmonate	Missing	0
blank 7-9-2008.SMS	27.486	27.486	methyl jasmonate	Missing	0
30 7-9-2008.SMS	27.486	27.486	methyl jasmonate	Missing	0
16 W 7-9-2008.SMS	27.486	27.486	methyl jasmonate	Missing	0
108 W 7-9-2008.SMS	27.486	27.486	methyl jasmonate	Missing	0
107 7-9-2008.SMS	27.486	27.486	methyl jasmonate	Missing	0
127 7-9-2008.SMS	27.486	27.486	methyl jasmonate	Missing	0
112 7-9-2008.SMS	27.486	27.486	methyl jasmonate	Missing	0
17 W 7-9-2008.SMS	27.486	27.486	methyl jasmonate	Missing	0
122 7-9-2008.SMS	27.486	27.486	methyl jasmonate	Missing	0
86 7-9-2008.SMS	27.486	27.486	methyl jasmonate	Missing	0
36 7-9-2008.SMS	27.486	27.486	methyl jasmonate	Missing	0
blank 7-9-2008001.SMS	27.486	27.486	methyl jasmonate	Missing	0
79 7-9-2008.SMS	27.486	27.486	methyl jasmonate	Missing	0
129 7-9-2008.SMS	27.486	27.486	methyl jasmonate	Missing	0
104 7-9-2008.SMS	27.486	27.486	methyl jasmonate	Missing	0
87 W 7-9-2008.SMS	27.486	27.486	methyl jasmonate	Missing	0
67 7-9-2008.SMS	27.486	27.486	methyl jasmonate	Missing	0
121 7-9-2008.SMS	27.486	27.486	methyl jasmonate	Missing	0
123 7-9-2008.SMS	27.486	27.486	methyl jasmonate	Missing	0
18 7-9-2008.SMS	27.486	27.486	methyl jasmonate	Missing	0
54 W 7-9-2008.SMS	27.486	27.486	methyl jasmonate	Missing	0
124 W 7-9-2008.SMS	27.486	27.486	methyl jasmonate	Missing	0
blank 7-9-2008002.SMS	27.486	27.486	methyl jasmonate	Missing	0
96 W 7-9-2008.SMS	27.486	27.486	methyl jasmonate	Missing	0
120 7-9-2008.SMS	27.486	27.486	methyl jasmonate	Missing	0
blank 7-7-2008.SMS	14.835	14.85	tetraline	Identified	309
40 W 7-7-2008.SMS	14.846	14.846	tetraline	Identified	104943
44 7-7-2008.SMS	14.845	14.844	tetraline	Identified	180453
27 7-7-2008.SMS	14.842	14.841	tetraline	Identified	164485
69 7-7-2008.SMS	14.844	14.844	tetraline	Identified	192601
21 7-7-2008.SMS	14.838	14.838	tetraline	Identified	161301
106 7-8-2008.SMS	14.843	14.842	tetraline	Identified	151619
45 7-8-2008.SMS	14.84	14.839	tetraline	Identified	107275
3 7-8-2008.SMS	14.844	14.843	tetraline	Identified	154978
51 7-8-2008.SMS	14.842	14.841	tetraline	Identified	155067
43 7-8-2008.SMS	14.846	14.846	tetraline	Identified	168279
blank 7-8-2008.SMS	14.85	14.85	tetraline	Missing	0
95 7-8-2008.SMS	14.843	14.842	tetraline	Identified	191456
73 W 7-8-2008.SMS	14.85	14.85	tetraline	Identified	120696
52 7-8-2008.SMS	14.841	14.841	tetraline	Identified	161515
92 W 7-8-2008.SMS	14.841	14.84	tetraline	Identified	150171
131 7-8-2008.SMS	14.843	14.842	tetraline	Identified	148479
31 7-8-2008.SMS	14.837	14.837	tetraline	Identified	148611
68 7-8-2008.SMS	14.839	14.839	tetraline	Identified	159584
29 7-8-2008.SMS	14.844	14.843	tetraline	Identified	135555
12 7-8-2008.SMS	14.836	14.835	tetraline	Identified	169183
66 7-8-2008.SMS	14.833	14.833	tetraline	Identified	166093
blank 7-8-2008001.SMS	14.85	14.85	tetraline	Missing	0
114 7-8-2008.SMS	14.838	14.838	tetraline	Identified	137040
7 7-8-2008.SMS	14.834	14.833	tetraline	Identified	170986
23 W 7-8-2008.SMS	14.845	14.845	tetraline	Identified	115291
65 W 7-8-2008.SMS	14.841	14.84	tetraline	Identified	128359
101 7-8-2008.SMS	14.837	14.837	tetraline	Identified	167501
135 7-8-2008.SMS	14.839	14.839	tetraline	Identified	134816
119 7-8-2008.SMS	14.833	14.833	tetraline	Identified	163495
132 W 7-8-2008.SMS	14.845	14.844	tetraline	Identified	103193
116 7-8-2008.SMS	14.836	14.835	tetraline	Identified	167368
109 7-8-2008.SMS	14.836	14.835	tetraline	Identified	75893
blank 7-8-2008002.SMS	14.85	14.85	tetraline	Missing	0
62 7-8-2008.SMS	14.84	14.839	tetraline	Identified	80966
118 7-8-2008.SMS	14.832	14.832	tetraline	Identified	127205
117 7-8-2008.SMS	14.827	14.826	tetraline	Identified	163205
134 7-8-2008.SMS	14.832	14.831	tetraline	Identified	145337
6 7-8-2008.SMS	14.827	14.827	tetraline	Identified	161737
61 7-9-2008.SMS	14.826	14.825	tetraline	Identified	100377
50 7-9-2008.SMS	14.829	14.828	tetraline	Identified	172961
97 7-9-2008.SMS	14.828	14.827	tetraline	Identified	144967
80 7-9-2008.SMS	14.829	14.828	tetraline	Identified	162493
128 7-9-2008.SMS	14.821	14.82	tetraline	Identified	165650
blank 7-9-2008.SMS	14.85	14.85	tetraline	Missing	0
30 7-9-2008.SMS	14.833	14.833	tetraline	Identified	61972
16 W 7-9-2008.SMS	14.839	14.839	tetraline	Identified	80382
108 W 7-9-2008.SMS	14.829	14.828	tetraline	Identified	91258
107 7-9-2008.SMS	14.824	14.823	tetraline	Identified	151025
127 7-9-2008.SMS	14.823	14.822	tetraline	Identified	193221
112 7-9-2008.SMS	14.823	14.823	tetraline	Identified	200727
17 W 7-9-2008.SMS	14.829	14.828	tetraline	Identified	109802
122 7-9-2008.SMS	14.818	14.817	tetraline	Identified	151202
86 7-9-2008.SMS	14.83	14.83	tetraline	Identified	104835
36 7-9-2008.SMS	14.826	14.825	tetraline	Identified	168446
blank 7-9-2008001.SMS	14.85	14.85	tetraline	Missing	0
79 7-9-2008.SMS	14.831	14.831	tetraline	Identified	127941
129 7-9-2008.SMS	14.823	14.822	tetraline	Identified	123565
104 7-9-2008.SMS	14.822	14.822	tetraline	Identified	145451
87 W 7-9-2008.SMS	14.825	14.824	tetraline	Identified	138318
67 7-9-2008.SMS	14.825	14.825	tetraline	Identified	151120
121 7-9-2008.SMS	14.826	14.826	tetraline	Identified	99507
123 7-9-2008.SMS	14.824	14.823	tetraline	Identified	121163
18 7-9-2008.SMS	14.824	14.824	tetraline	Identified	156367
54 W 7-9-2008.SMS	14.826	14.826	tetraline	Identified	138153
124 W 7-9-2008.SMS	14.826	14.826	tetraline	Identified	109783
blank 7-9-2008002.SMS	14.85	14.85	tetraline	Missing	0
96 W 7-9-2008.SMS	14.838	14.837	tetraline	Identified	109756
120 7-9-2008.SMS	14.818	14.818	tetraline	Identified	163865
blank 7-7-2008.SMS	22.506	22.506	trans-alpha-bergamotene	Missing	0
40 W 7-7-2008.SMS	22.479	22.5	trans-alpha-bergamotene	Identified	53847
44 7-7-2008.SMS	22.506	22.506	trans-alpha-bergamotene	Missing	0
27 7-7-2008.SMS	22.478	22.493	trans-alpha-bergamotene	Identified	3569
69 7-7-2008.SMS	22.47	22.497	trans-alpha-bergamotene	Identified	1076
21 7-7-2008.SMS	22.473	22.488	trans-alpha-bergamotene	Identified	5217
106 7-8-2008.SMS	22.506	22.506	trans-alpha-bergamotene	Missing	0
45 7-8-2008.SMS	22.462	22.49	trans-alpha-bergamotene	Identified	3418
3 7-8-2008.SMS	22.479	22.496	trans-alpha-bergamotene	Identified	6908
51 7-8-2008.SMS	22.476	22.493	trans-alpha-bergamotene	Identified	47
43 7-8-2008.SMS	22.464	22.5	trans-alpha-bergamotene	Identified	375
blank 7-8-2008.SMS	22.506	22.506	trans-alpha-bergamotene	Missing	0
95 7-8-2008.SMS	22.474	22.495	trans-alpha-bergamotene	Identified	4955
73 W 7-8-2008.SMS	22.487	22.506	trans-alpha-bergamotene	Identified	2966
52 7-8-2008.SMS	22.463	22.492	trans-alpha-bergamotene	Identified	1633
92 W 7-8-2008.SMS	22.47	22.492	trans-alpha-bergamotene	Identified	2325
131 7-8-2008.SMS	22.479	22.494	trans-alpha-bergamotene	Identified	37213
31 7-8-2008.SMS	22.47	22.486	trans-alpha-bergamotene	Identified	14956
68 7-8-2008.SMS	22.461	22.489	trans-alpha-bergamotene	Identified	532
29 7-8-2008.SMS	22.464	22.496	trans-alpha-bergamotene	Identified	856
12 7-8-2008.SMS	22.472	22.484	trans-alpha-bergamotene	Identified	13071
66 7-8-2008.SMS	22.466	22.48	trans-alpha-bergamotene	Identified	924
blank 7-8-2008001.SMS	22.506	22.506	trans-alpha-bergamotene	Missing	0
114 7-8-2008.SMS	22.467	22.488	trans-alpha-bergamotene	Identified	126
7 7-8-2008.SMS	22.456	22.481	trans-alpha-bergamotene	Identified	175
23 W 7-8-2008.SMS	22.481	22.498	trans-alpha-bergamotene	Identified	1854
65 W 7-8-2008.SMS	22.468	22.492	trans-alpha-bergamotene	Identified	977
101 7-8-2008.SMS	22.506	22.506	trans-alpha-bergamotene	Missing	0
135 7-8-2008.SMS	22.471	22.489	trans-alpha-bergamotene	Identified	380
119 7-8-2008.SMS	22.467	22.48	trans-alpha-bergamotene	Identified	4503
132 W 7-8-2008.SMS	22.494	22.497	trans-alpha-bergamotene	Identified	770
116 7-8-2008.SMS	22.471	22.484	trans-alpha-bergamotene	Identified	464
109 7-8-2008.SMS	22.47	22.484	trans-alpha-bergamotene	Identified	20251
blank 7-8-2008002.SMS	22.506	22.506	trans-alpha-bergamotene	Missing	0
62 7-8-2008.SMS	22.459	22.49	trans-alpha-bergamotene	Identified	750
118 7-8-2008.SMS	22.506	22.506	trans-alpha-bergamotene	Missing	0
117 7-8-2008.SMS	22.461	22.47	trans-alpha-bergamotene	Identified	8424
134 7-8-2008.SMS	22.459	22.478	trans-alpha-bergamotene	Identified	581
6 7-8-2008.SMS	22.46	22.471	trans-alpha-bergamotene	Identified	4974
61 7-9-2008.SMS	22.46	22.469	trans-alpha-bergamotene	Identified	265
50 7-9-2008.SMS	22.465	22.473	trans-alpha-bergamotene	Identified	21166
97 7-9-2008.SMS	22.463	22.472	trans-alpha-bergamotene	Identified	30624
80 7-9-2008.SMS	22.448	22.474	trans-alpha-bergamotene	Identified	458
128 7-9-2008.SMS	22.506	22.506	trans-alpha-bergamotene	Missing	0
blank 7-9-2008.SMS	22.506	22.506	trans-alpha-bergamotene	Missing	0
30 7-9-2008.SMS	22.453	22.48	trans-alpha-bergamotene	Identified	277
16 W 7-9-2008.SMS	22.484	22.489	trans-alpha-bergamotene	Identified	3359
108 W 7-9-2008.SMS	22.46	22.473	trans-alpha-bergamotene	Identified	6228
107 7-9-2008.SMS	22.506	22.506	trans-alpha-bergamotene	Missing	0
127 7-9-2008.SMS	22.459	22.464	trans-alpha-bergamotene	Identified	5320
112 7-9-2008.SMS	22.506	22.506	trans-alpha-bergamotene	Missing	0
17 W 7-9-2008.SMS	22.449	22.474	trans-alpha-bergamotene	Identified	2726
122 7-9-2008.SMS	22.506	22.506	trans-alpha-bergamotene	Missing	0
86 7-9-2008.SMS	22.472	22.475	trans-alpha-bergamotene	Identified	2011
36 7-9-2008.SMS	22.454	22.469	trans-alpha-bergamotene	Identified	1558
blank 7-9-2008001.SMS	22.506	22.506	trans-alpha-bergamotene	Missing	0
79 7-9-2008.SMS	22.453	22.477	trans-alpha-bergamotene	Identified	399
129 7-9-2008.SMS	22.459	22.465	trans-alpha-bergamotene	Identified	5673
104 7-9-2008.SMS	22.456	22.464	trans-alpha-bergamotene	Identified	1658
87 W 7-9-2008.SMS	22.457	22.467	trans-alpha-bergamotene	Identified	62821
67 7-9-2008.SMS	22.506	22.506	trans-alpha-bergamotene	Missing	0
121 7-9-2008.SMS	22.454	22.47	trans-alpha-bergamotene	Identified	260
123 7-9-2008.SMS	22.461	22.466	trans-alpha-bergamotene	Identified	47878
18 7-9-2008.SMS	22.44	22.467	trans-alpha-bergamotene	Identified	746
54 W 7-9-2008.SMS	22.462	22.47	trans-alpha-bergamotene	Identified	12338
124 W 7-9-2008.SMS	22.458	22.47	trans-alpha-bergamotene	Identified	6178
blank 7-9-2008002.SMS	22.506	22.506	trans-alpha-bergamotene	Missing	0
96 W 7-9-2008.SMS	22.481	22.487	trans-alpha-bergamotene	Identified	6122
120 7-9-2008.SMS	22.456	22.457	trans-alpha-bergamotene	Identified	17127

## Sheet: VOC Pivot
Peak name	trans-alpha-bergamotene
	L/S	Line
	L			S
Values	287-3	289-7	WT	287-3	289-7	WT
Average of Relative emission pg cm-2 h-1	112.991	123.243	307.587	10.1279	16.1878	13.6571
StdDev of Relative emission pg cm-2 h-1_2	133.04	227.565	268.657	8.11221	22.3221	16.9855
Count of Relative emission pg cm-2 h-1_3	10	10	9	9	10	9
SEM	42.071	71.9625	89.5522	2.70407	7.05886	5.66182
Peak name	trans-alpha-bergamotene
	L/S	Line
	L			S
Values	WT	287-3	289-7	WT	287-3	289-7
Average of Percent IS	19.386	6.84333	7.5279	0.561931	0.37294	0.69889
StdDev of Percent IS2	16.5257	7.88166	13.473	0.802147	0.293716	0.946409
Count of Percent IS3	9	10	10	9	9	10
	5.50858	2.4924	4.26055

## Sheet: VOC emission
Plant #	Line	L/S	Pixels	Leaf area cm2	Trap #	Filename	RT (min)	Peak name	Area	Tetraline	Relative emission pg cm-2 h-1	Percent IS
1	287-3	L	387177	26.4465	95	95 7-8-2008.SMS	21.952	beta-duprezianene	13661	191456	107.921	7.13532
3	287-3	L	396034	27.0515	73	73 W 7-8-2008.SMS	21.954	beta-duprezianene	9441	120696	115.663	7.82213
5	287-3	L	358072	24.4585	23	23 W 7-8-2008.SMS	21.95	beta-duprezianene	5241	115291	74.3446	4.54589
6	287-3	L	375211	25.6292	21	21 7-7-2008.SMS	21.949	beta-duprezianene	17215	161301	166.569	10.6726
12	287-3	L	367249	25.0853	6	6 7-8-2008.SMS	21.934	beta-duprezianene	21071	161737	207.738	13.0279
15	287-3	L	354610	24.222	86	86 7-9-2008.SMS	21.936	beta-duprezianene	1596	104835	25.1407	1.52239
16	287-3	L	338379	23.1133	120	120 7-9-2008.SMS	21.932	beta-duprezianene	21548	163865	227.572	13.1498
19	287-3	L	345168	23.577	50	50 7-9-2008.SMS	21.945	beta-duprezianene	16838	172961	165.163	9.73514
24	287-3	L	382521	26.1285	16	16 W 7-9-2008.SMS	21.939	beta-duprezianene	3812	80382	72.6005	4.74236
25	287-3	L	351564	24.0139	109	109 7-8-2008.SMS	21.946	beta-duprezianene	19286	75893	423.289	25.4121
2	289-7	L	421975	28.8234	132	132 W 7-8-2008.SMS	21.945	beta-duprezianene	2553	103193	34.3333	2.47401
4	289-7	L	342404	23.3883	119	119 7-8-2008.SMS	21.943	beta-duprezianene	18361	163495	192.068	11.2303
8	289-7	L	344106	23.5045	3	3 7-8-2008.SMS	21.952	beta-duprezianene	11132	154978	122.24	7.18296
11	289-7	L	340720	23.2732	129	129 7-9-2008.SMS	21.938	beta-duprezianene	19828	123565	275.795	16.0466
14	289-7	L	375307	25.6357	92	92 W 7-8-2008.SMS	21.953	beta-duprezianene	13142	150171	136.549	8.75136
18	289-7	L	410236	28.0216	124	124 W 7-9-2008.SMS	21.934	beta-duprezianene	18520	109783	240.809	16.8696
20	289-7	L	347538	23.7389	87	87 W 7-9-2008.SMS	21.932	beta-duprezianene	14817	138318	180.501	10.7123
21	289-7	L	431845	29.4976	108	108 W 7-9-2008.SMS	21.932	beta-duprezianene	5973	91258	88.7554	6.54518
22	289-7	L	337004	23.0194	127	127 7-9-2008.SMS	21.939	beta-duprezianene	23440	193221	210.799	12.1312
27	289-7	L	325609	22.2411	69	69 7-7-2008.SMS	21.954	beta-duprezianene	25066	192601	234.062	13.0145
7	WT	L	350375	23.9327	40	40 W 7-7-2008.SMS	21.951	beta-duprezianene	12064	104943	192.135	11.4958
9	WT	L	340980	23.291	131	131 7-8-2008.SMS	21.95	beta-duprezianene	17297	148479	200.068	11.6495
10	WT	L	374267	25.5647	12	12 7-8-2008.SMS	21.946	beta-duprezianene	33221	169183	307.238	19.6361
13	WT	L	362307	24.7477	31	31 7-8-2008.SMS	21.951	beta-duprezianene	16398	148611	178.346	11.0342
17	WT	L	378995	25.8876	97	97 7-9-2008.SMS	21.938	beta-duprezianene	20344	144967	216.838	14.0335
23	WT	L	435991	29.7808	96	96 W 7-9-2008.SMS	21.945	beta-duprezianene	5716	109756	69.95	5.20792
26	WT	L	371505	25.376	54	54 W 7-9-2008.SMS	21.939	beta-duprezianene	15480	138153	176.623	11.205
28	WT	L	403738	27.5777	123	123 7-9-2008.SMS	21.94	beta-duprezianene	23660	121163	283.235	19.5274
29	WT	L	370983	25.3404	117	117 7-8-2008.SMS	21.938	beta-duprezianene	17354	163205	167.847	10.6333
1	287-3	S	188620	12.8839	61	61 7-9-2008.SMS	21.938	beta-duprezianene	10735	100377	332.033	10.6947
5	287-3	S	234110	15.9911	68	68 7-8-2008.SMS	21.948	beta-duprezianene	10987	159584	172.215	6.88478
6	287-3	S	225543	15.4059	106	106 7-8-2008.SMS	21.951	beta-duprezianene	12895	151619	220.821	8.50487
12	287-3	S	256741	17.537	29	29 7-8-2008.SMS	21.952	beta-duprezianene	20336	135555	342.181	15.002
15	287-3	S	190133	12.9872	128	128 7-9-2008.SMS	21.935	beta-duprezianene	22499	165650	418.326	13.5823
16	287-3	S	201443	13.7598	62	62 7-8-2008.SMS	21.944	beta-duprezianene	16919	80966	607.464	20.8964
19	287-3	S	221830	15.1523	30	30 7-9-2008.SMS	21.943	beta-duprezianene	5405	61972	230.24	8.72168
24	287-3	S	214704	14.6656	18	18 7-9-2008.SMS	21.936	beta-duprezianene	22687	156367	395.724	14.5088
25	287-3	S	191613	13.0883	116	116 7-8-2008.SMS	21.952	beta-duprezianene	31747	167368	579.704	18.9684
2	289-7	S	279777	19.1105	65	65 W 7-8-2008.SMS	21.95	beta-duprezianene	13849	128359	225.83	10.7893
4	289-7	S	246186	16.816	45	45 7-8-2008.SMS	21.95	beta-duprezianene	40732	107275	903.181	37.9697
8	289-7	S	227826	15.5619	51	51 7-8-2008.SMS	21.955	beta-duprezianene	13665	155067	226.51	8.81232
11	289-7	S	227140	15.515	134	134 7-8-2008.SMS	21.942	beta-duprezianene	11269	145337	199.902	7.7537
14	289-7	S	244360	16.6913	52	52 7-8-2008.SMS	21.952	beta-duprezianene	27820	161515	412.777	17.2244
18	289-7	S	248982	17.007	79	79 7-9-2008.SMS	21.941	beta-duprezianene	5134	127941	94.3798	4.01279
20	289-7	S	207126	14.148	121	121 7-9-2008.SMS	21.938	beta-duprezianene	16509	99507	469.066	16.5908
21	289-7	S	314662	21.4933	36	36 7-9-2008.SMS	21.941	beta-duprezianene	19931	168446	220.204	11.8323
22	289-7	S	200325	13.6834	122	122 7-9-2008.SMS	21.93	beta-duprezianene	11911	151202	230.28	7.87754
27	289-7	S	206211	14.0855	7	7 7-8-2008.SMS	21.948	beta-duprezianene	21475	170986	356.666	12.5595
7	WT	S	170120	11.6202	135	135 7-8-2008.SMS	21.953	beta-duprezianene	16007	134816	408.709	11.8732
9	WT	S	195926	13.3829	118	118 7-8-2008.SMS	21.947	beta-duprezianene	23107	127205	542.936	18.1652
10	WT	S	231032	15.7809	114	114 7-8-2008.SMS	21.95	beta-duprezianene	34615	137040	640.245	25.259
13	WT	S	171093	11.6867	80	80 7-9-2008.SMS	21.943	beta-duprezianene	19040	162493	401.052	11.7174
17	WT	S	222967	15.23	66	66 7-8-2008.SMS	21.948	beta-duprezianene	19684	166093	311.259	11.8512
23	WT	S	283805	19.3856	17	17 W 7-9-2008.SMS	21.937	beta-duprezianene	20957	109802	393.822	19.0862
26	WT	S	233500	15.9495	112	112 7-9-2008.SMS	21.941	beta-duprezianene	13179	200727	164.661	6.56563
28	WT	S	218557	14.9288	104	104 7-9-2008.SMS	21.936	beta-duprezianene	24591	145451	452.998	16.9067
29	WT	S	268872	18.3656	43	43 7-8-2008.SMS	21.959	beta-duprezianene	9327	168279	120.717	5.54258
B3	far above 289-7			0	101	101 7-8-2008.SMS	21.986	beta-duprezianene	0	167501	#DIV/0!	0
B4	on table near 287-3			0	44	44 7-7-2008.SMS	21.986	beta-duprezianene	0	180453	#DIV/0!	0
B1	over 289-7			0	67	67 7-9-2008.SMS	21.986	beta-duprezianene	0	151120	#DIV/0!	0
B2	over 289-7			0	107	107 7-9-2008.SMS	21.986	beta-duprezianene	0	151025	#DIV/0!	0
				0	blank	blank 7-7-2008.SMS	21.986	beta-duprezianene	0	309	#DIV/0!	0
				0	blank	blank 7-8-2008.SMS	21.986	beta-duprezianene	0	0	#DIV/0!	#DIV/0!
				0	blank	blank 7-8-2008001.SMS	21.986	beta-duprezianene	0	0	#DIV/0!	#DIV/0!
				0	blank	blank 7-8-2008002.SMS	21.986	beta-duprezianene	0	0	#DIV/0!	#DIV/0!
				0	blank	blank 7-9-2008.SMS	21.986	beta-duprezianene	0	0	#DIV/0!	#DIV/0!
				0	blank	blank 7-9-2008001.SMS	21.986	beta-duprezianene	0	0	#DIV/0!	#DIV/0!
				0	blank	blank 7-9-2008002.SMS	21.986	beta-duprezianene	0	0	#DIV/0!	#DIV/0!
1	287-3	L	387177	26.4465	95	95 7-8-2008.SMS	22.474	trans-alpha-bergamotene	4955	191456	39.1441	2.58806
3	287-3	L	396034	27.0515	73	73 W 7-8-2008.SMS	22.487	trans-alpha-bergamotene	2966	120696	36.3368	2.45741
5	287-3	L	358072	24.4585	23	23 W 7-8-2008.SMS	22.481	trans-alpha-bergamotene	1854	115291	26.2994	1.6081
6	287-3	L	375211	25.6292	21	21 7-7-2008.SMS	22.473	trans-alpha-bergamotene	5217	161301	50.4788	3.23433
12	287-3	L	367249	25.0853	6	6 7-8-2008.SMS	22.46	trans-alpha-bergamotene	4974	161737	49.0385	3.07536
15	287-3	L	354610	24.222	86	86 7-9-2008.SMS	22.472	trans-alpha-bergamotene	2011	104835	31.6779	1.91825
16	287-3	L	338379	23.1133	120	120 7-9-2008.SMS	22.456	trans-alpha-bergamotene	17127	163865	180.881	10.4519
19	287-3	L	345168	23.577	50	50 7-9-2008.SMS	22.465	trans-alpha-bergamotene	21166	172961	207.616	12.2374
24	287-3	L	382521	26.1285	16	16 W 7-9-2008.SMS	22.484	trans-alpha-bergamotene	3359	80382	63.973	4.1788
25	287-3	L	351564	24.0139	109	109 7-8-2008.SMS	22.47	trans-alpha-bergamotene	20251	75893	444.469	26.6836
2	289-7	L	421975	28.8234	132	132 W 7-8-2008.SMS	22.494	trans-alpha-bergamotene	770	103193	10.3551	0.746175
4	289-7	L	342404	23.3883	119	119 7-8-2008.SMS	22.467	trans-alpha-bergamotene	4503	163495	47.1042	2.75421
8	289-7	L	344106	23.5045	3	3 7-8-2008.SMS	22.479	trans-alpha-bergamotene	6908	154978	75.8562	4.45741
11	289-7	L	340720	23.2732	129	129 7-9-2008.SMS	22.459	trans-alpha-bergamotene	5673	123565	78.9079	4.59111
14	289-7	L	375307	25.6357	92	92 W 7-8-2008.SMS	22.47	trans-alpha-bergamotene	2325	150171	24.1575	1.54824
18	289-7	L	410236	28.0216	124	124 W 7-9-2008.SMS	22.458	trans-alpha-bergamotene	6178	109783	80.3304	5.62747
20	289-7	L	347538	23.7389	87	87 W 7-9-2008.SMS	22.457	trans-alpha-bergamotene	62821	138318	765.288	45.4178
21	289-7	L	431845	29.4976	108	108 W 7-9-2008.SMS	22.46	trans-alpha-bergamotene	6228	91258	92.5445	6.82461
22	289-7	L	337004	23.0194	127	127 7-9-2008.SMS	22.459	trans-alpha-bergamotene	5320	193221	47.8435	2.75332
27	289-7	L	325609	22.2411	69	69 7-7-2008.SMS	22.47	trans-alpha-bergamotene	1076	192601	10.0475	0.558668
7	WT	L	350375	23.9327	40	40 W 7-7-2008.SMS	22.479	trans-alpha-bergamotene	53847	104943	857.583	51.3107
9	WT	L	340980	23.291	131	131 7-8-2008.SMS	22.479	trans-alpha-bergamotene	37213	148479	430.429	25.0628
10	WT	L	374267	25.5647	12	12 7-8-2008.SMS	22.472	trans-alpha-bergamotene	13071	169183	120.885	7.72595
13	WT	L	362307	24.7477	31	31 7-8-2008.SMS	22.47	trans-alpha-bergamotene	14956	148611	162.663	10.0639
17	WT	L	378995	25.8876	97	97 7-9-2008.SMS	22.463	trans-alpha-bergamotene	30624	144967	326.408	21.1248
23	WT	L	435991	29.7808	96	96 W 7-9-2008.SMS	22.481	trans-alpha-bergamotene	6122	109756	74.9184	5.57783
26	WT	L	371505	25.376	54	54 W 7-9-2008.SMS	22.462	trans-alpha-bergamotene	12338	138153	140.773	8.93068
28	WT	L	403738	27.5777	123	123 7-9-2008.SMS	22.461	trans-alpha-bergamotene	47878	121163	573.149	39.5154
29	WT	L	370983	25.3404	117	117 7-8-2008.SMS	22.461	trans-alpha-bergamotene	8424	163205	81.4764	5.16161
1	287-3	S	188620	12.8839	61	61 7-9-2008.SMS	22.46	trans-alpha-bergamotene	265	100377	8.19643	0.264005
5	287-3	S	234110	15.9911	68	68 7-8-2008.SMS	22.461	trans-alpha-bergamotene	532	159584	8.3388	0.333367
6	287-3	S	225543	15.4059	106	106 7-8-2008.SMS	22.506	trans-alpha-bergamotene	0	151619	0	0
12	287-3	S	256741	17.537	29	29 7-8-2008.SMS	22.464	trans-alpha-bergamotene	856	135555	14.4034	0.631478
15	287-3	S	190133	12.9872	128	128 7-9-2008.SMS	22.506	trans-alpha-bergamotene	0	165650	0	0
16	287-3	S	201443	13.7598	62	62 7-8-2008.SMS	22.459	trans-alpha-bergamotene	750	80966	26.9282	0.926315
19	287-3	S	221830	15.1523	30	30 7-9-2008.SMS	22.453	trans-alpha-bergamotene	277	61972	11.7995	0.446976
24	287-3	S	214704	14.6656	18	18 7-9-2008.SMS	22.44	trans-alpha-bergamotene	746	156367	13.0123	0.477083
25	287-3	S	191613	13.0883	116	116 7-8-2008.SMS	22.471	trans-alpha-bergamotene	464	167368	8.4727	0.277233
2	289-7	S	279777	19.1105	65	65 W 7-8-2008.SMS	22.468	trans-alpha-bergamotene	977	128359	15.9315	0.761146
4	289-7	S	246186	16.816	45	45 7-8-2008.SMS	22.462	trans-alpha-bergamotene	3418	107275	75.7899	3.1862
8	289-7	S	227826	15.5619	51	51 7-8-2008.SMS	22.476	trans-alpha-bergamotene	47	155067	0.77907	0.0303095
11	289-7	S	227140	15.515	134	134 7-8-2008.SMS	22.459	trans-alpha-bergamotene	581	145337	10.3064	0.399761
14	289-7	S	244360	16.6913	52	52 7-8-2008.SMS	22.463	trans-alpha-bergamotene	1633	161515	24.2295	1.01105
18	289-7	S	248982	17.007	79	79 7-9-2008.SMS	22.453	trans-alpha-bergamotene	399	127941	7.33494	0.311862
20	289-7	S	207126	14.148	121	121 7-9-2008.SMS	22.454	trans-alpha-bergamotene	260	99507	7.38731	0.261288
21	289-7	S	314662	21.4933	36	36 7-9-2008.SMS	22.454	trans-alpha-bergamotene	1558	168446	17.2133	0.924925
22	289-7	S	200325	13.6834	122	122 7-9-2008.SMS	22.506	trans-alpha-bergamotene	0	151202	0	0
27	289-7	S	206211	14.0855	7	7 7-8-2008.SMS	22.456	trans-alpha-bergamotene	175	170986	2.90648	0.102348
7	WT	S	170120	11.6202	135	135 7-8-2008.SMS	22.471	trans-alpha-bergamotene	380	134816	9.70259	0.281866
9	WT	S	195926	13.3829	118	118 7-8-2008.SMS	22.506	trans-alpha-bergamotene	0	127205	0	0
10	WT	S	231032	15.7809	114	114 7-8-2008.SMS	22.467	trans-alpha-bergamotene	126	137040	2.33052	0.091944
13	WT	S	171093	11.6867	80	80 7-9-2008.SMS	22.448	trans-alpha-bergamotene	458	162493	9.64716	0.281858
17	WT	S	222967	15.23	66	66 7-8-2008.SMS	22.466	trans-alpha-bergamotene	924	166093	14.611	0.556315
23	WT	S	283805	19.3856	17	17 W 7-9-2008.SMS	22.449	trans-alpha-bergamotene	2726	109802	51.2267	2.48265
26	WT	S	233500	15.9495	112	112 7-9-2008.SMS	22.506	trans-alpha-bergamotene	0	200727	0	0
28	WT	S	218557	14.9288	104	104 7-9-2008.SMS	22.456	trans-alpha-bergamotene	1658	145451	30.5425	1.1399
29	WT	S	268872	18.3656	43	43 7-8-2008.SMS	22.464	trans-alpha-bergamotene	375	168279	4.85352	0.222844
B3	far above 289-7			0	101	101 7-8-2008.SMS	22.506	trans-alpha-bergamotene	0	167501	#DIV/0!	0
B4	on table near 287-3			0	44	44 7-7-2008.SMS	22.506	trans-alpha-bergamotene	0	180453	#DIV/0!	0
B1	over 289-7			0	67	67 7-9-2008.SMS	22.506	trans-alpha-bergamotene	0	151120	#DIV/0!	0
B2	over 289-7			0	107	107 7-9-2008.SMS	22.506	trans-alpha-bergamotene	0	151025	#DIV/0!	0
				0	blank	blank 7-7-2008.SMS	22.506	trans-alpha-bergamotene	0	309	#DIV/0!	0
				0	blank	blank 7-8-2008.SMS	22.506	trans-alpha-bergamotene	0	0	#DIV/0!	#DIV/0!
				0	blank	blank 7-8-2008001.SMS	22.506	trans-alpha-bergamotene	0	0	#DIV/0!	#DIV/0!
				0	blank	blank 7-8-2008002.SMS	22.506	trans-alpha-bergamotene	0	0	#DIV/0!	#DIV/0!
				0	blank	blank 7-9-2008.SMS	22.506	trans-alpha-bergamotene	0	0	#DIV/0!	#DIV/0!
				0	blank	blank 7-9-2008001.SMS	22.506	trans-alpha-bergamotene	0	0	#DIV/0!	#DIV/0!
				0	blank	blank 7-9-2008002.SMS	22.506	trans-alpha-bergamotene	0	0	#DIV/0!	#DIV/0!
			374267
			231032
			340720
			227140
			367249
			256741
			362307
			171093
			375307
			244360
			354610
			190133
			338379
			201443
			378995
			222967
			410236
			248982
			345168
			221830
			387177
			188620
			347538
			207126
			431845
			314662
			337004
			200325
			435991
			283805
			382521
			214704
			351564
			191613
			371505
			233500
			325609
			206211
			403738
			218557
			370983
			268872
			421975
			279777
			396034
			342404
			246186
			358072
			234110
			375211
			225543
			350375
			170120
			344106
			227826
			340980
			195926
			374267
			231032
			340720
			227140
			367249
			256741
			362307
			171093
			375307
			244360
			354610
			190133
			338379
			201443
			378995
			222967
			410236
			248982
			345168
			221830
			387177
			188620
			347538
			207126
			431845
			314662
			337004
			200325
			435991
			283805
			382521
			214704
			351564
			191613
			371505
			233500
			325609
			206211
			403738
			218557
			370983
			268872
			421975
			279777
			396034
			342404
			246186
			358072
			234110
			375211
			225543
			350375
			170120
			344106
			227826
			340980
			195926
			374267
			231032
			340720
			227140
			367249
			256741
			362307
			171093
			375307
			244360
			354610
			190133
			338379
			201443
			378995
			222967
			410236
			248982
			345168
			221830
			387177
			188620
			347538
			207126
			431845
			314662
			337004
			200325
			435991
			283805
			382521
			214704
			351564
			191613
			371505
			233500
			325609
			206211
			403738
			218557
			370983
			268872
			421975
			279777
			396034
			342404
			246186
			358072
			234110
			375211
			225543
			350375
			170120
			344106
			227826
			340980
			195926
			374267
			231032
			340720
			227140
			367249
			256741
			362307
			171093
			375307
			244360
			354610
			190133
			338379
			201443
			378995
			222967
			410236
			248982
			345168
			221830
			387177
			188620
			347538
			207126
			431845
			314662
			337004
			200325
			435991
			283805
			382521
			214704
			351564
			191613
			371505
			233500
			325609
			206211
			403738
			218557
			370983
			268872
			421975
			279777
			396034
			342404
			246186
			358072
			234110
			375211
			225543
			350375
			170120
			344106
			227826
			340980
			195926
			374267
			231032
			340720
			227140
			367249
			256741
			362307
			171093
			375307
			244360
			354610
			190133
			338379
			201443
			378995
			222967
			410236
			248982
			345168
			221830
			387177
			188620
			347538
			207126
			431845
			314662
			337004
			200325
			435991
			283805
			382521
			214704
			351564
			191613
			371505
			233500
			325609
			206211
			403738
			218557
			370983
			268872
			421975
			279777
			396034
			342404
			246186
			358072
			234110
			375211
			225543
			350375
			170120
			344106
			227826
			340980
			195926
			374267
			231032
			340720
			227140
			367249
			256741
			362307
			171093
			375307
			244360
			354610
			190133
			338379
			201443
			378995
			222967
			410236
			248982
			345168
			221830
			387177
			188620
			347538
			207126
			431845
			314662
			337004
			200325
			435991
			283805
			382521
			214704
			351564
			191613
			371505
			233500
			325609
			206211
			403738
			218557
			370983
			268872
			421975
			279777
			396034
			342404
			246186
			358072
			234110
			375211
			225543
			350375
			170120
			344106
			227826
			340980
			195926
			374267
			231032
			340720
			227140
			367249
			256741
			362307
			171093
			375307
			244360
			354610
			190133
			338379
			201443
			378995
			222967
			410236
			248982
			345168
			221830
			387177
			188620
			347538
			207126
			431845
			314662
			337004
			200325
			435991
			283805
			382521
			214704
			351564
			191613
			371505
			233500
			325609
			206211
			403738
			218557
			370983
			268872
			421975
			279777
			396034
			342404
			246186
			358072
			234110
			375211
			225543
			350375
			170120
			344106
			227826
			340980
			195926
			374267
			231032
			340720
			227140
			367249
			256741
			362307
			171093
			375307
			244360
			354610
			190133
			338379
			201443
			378995
			222967
			410236
			248982
			345168
			221830
			387177
			188620
			347538
			207126
			431845
			314662
			337004
			200325
			435991
			283805
			382521
			214704
			351564
			191613
			371505
			233500
			325609
			206211
			403738
			218557
			370983
			268872
			421975
			279777
			396034
			342404
			246186
			358072
			234110
			375211
			225543
			350375
			170120
			344106
			227826
			340980
			195926
			374267
			231032
			340720
			227140
			367249
			256741
			362307
			171093
			375307
			244360
			354610
			190133
			338379
			201443
			378995
			222967
			410236
			248982
			345168
			221830
			387177
			188620
			347538
			207126
			431845
			314662
			337004
			200325
			435991
			283805
			382521
			214704
			351564
			191613
			371505
			233500
			325609
			206211
			403738
			218557
			370983
			268872
			421975
			279777
			396034
			342404
			246186
			358072
			234110
			375211
			225543
			350375
			170120
			344106
			227826
			340980
			195926
			374267
			231032
			340720
			227140
			367249
			256741
			362307
			171093
			375307
			244360
			354610
			190133
			338379
			201443
			378995
			222967
			410236
			248982
			345168
			221830
			387177
			188620
			347538
			207126
			431845
			314662
			337004
			200325
			435991
			283805
			382521
			214704
			351564
			191613
			371505
			233500
			325609
			206211
			403738
			218557
			370983
			268872
			421975
			279777
			396034
			342404
			246186
			358072
			234110
			375211
			225543
			350375
			170120
			344106
			227826
			340980
			195926
			374267
			231032
			340720
			227140
			367249
			256741
			362307
			171093
			375307
			244360
			354610
			190133
			338379
			201443
			378995
			222967
			410236
			248982
			345168
			221830
			387177
			188620
			347538
			207126
			431845
			314662
			337004
			200325
			435991
			283805
			382521
			214704
			351564
			191613
			371505
			233500
			325609
			206211
			403738
			218557
			370983
			268872
			421975
			279777
			396034
			342404
			246186
			358072
			234110
			375211
			225543
			350375
			170120
			344106
			227826
			340980
			195926
			374267
			231032
			340720
			227140
			367249
			256741
			362307
			171093
			375307
			244360
			354610
			190133
			338379
			201443
			378995
			222967
			410236
			248982
			345168
			221830
			387177
			188620
			347538
			207126
			431845
			314662
			337004
			200325
			435991
			283805
			382521
			214704
			351564
			191613
			371505
			233500
			325609
			206211
			403738
			218557
			370983
			268872
			421975
			279777
			396034
			342404
			246186
			358072
			234110
			375211
			225543
			350375
			170120
			344106
			227826
			340980
			195926
			374267
			231032
			340720
			227140
			367249
			256741
			362307
			171093
			375307
			244360
			354610
			190133
			338379
			201443
			378995
			222967
			410236
			248982
			345168
			221830
			387177
			188620
			347538
			207126
			431845
			314662
			337004
			200325
			435991
			283805
			382521
			214704
			351564
			191613
			371505
			233500
			325609
			206211
			403738
			218557
			370983
			268872
			421975
			279777
			396034
			342404
			246186
			358072
			234110
			375211
			225543
			350375
			170120
			344106
			227826
			340980
			195926
			374267
			231032
			340720
			227140
			367249
			256741
			362307
			171093
			375307
			244360
			354610
			190133
			338379
			201443
			378995
			222967
			410236
			248982
			345168
			221830
			387177
			188620
			347538
			207126
			431845
			314662
			337004
			200325
			435991
			283805
			382521
			214704
			351564
			191613
			371505
			233500
			325609
			206211
			403738
			218557
			370983
			268872
			421975
			279777
			396034
			342404
			246186
			358072
			234110
			375211
			225543
			350375
			170120
			344106
			227826
			340980
			195926
			374267
			231032
			340720
			227140
			367249
			256741
			362307
			171093
			375307
			244360
			354610
			190133
			338379
			201443
			378995
			222967
			410236
			248982
			345168
			221830
			387177
			188620
			347538
			207126
			431845
			314662
			337004
			200325
			435991
			283805
			382521
			214704
			351564
			191613
			371505
			233500
			325609
			206211
			403738
			218557
			370983
			268872
			421975
			279777
			396034
			342404
			246186
			358072
			234110
			375211
			225543
			350375
			170120
			344106
			227826
			340980
			195926

## Sheet: VOC stats input
Plant #	Line	L/S	Percent IS	LogPerIS	LineNo			Plant #	Line	L/S	Percent IS	LogPerIS	LineNo
1	287-3	L	7.13532	3.0242	2			1	287-3	L	2.58806	1.8432	2
3	287-3	L	7.82213	3.14113	2			3	287-3	L	2.45741	1.78969	2
5	287-3	L	4.54589	2.47142	2			5	287-3	L	1.6081	1.383	2
6	287-3	L	10.6726	3.54505	2			6	287-3	L	3.23433	2.08213	2
12	287-3	L	13.0279	3.81023	2			12	287-3	L	3.07536	2.02693	2
15	287-3	L	1.52239	1.33479	2			15	287-3	L	1.91825	1.5451	2
16	287-3	L	13.1498	3.82271	2			16	287-3	L	10.4519	3.51751	2
19	287-3	L	9.73514	3.42427	2			19	287-3	L	12.2374	3.72655	2
24	287-3	L	4.74236	2.52164	2			24	287-3	L	4.1788	2.37262	2
25	287-3	L	25.4121	4.72313	2			25	287-3	L	26.6836	4.79096	2
2	289-7	L	2.47401	1.7966	3			2	289-7	L	0.746175	0.804198	3
4	289-7	L	11.2303	3.61239	3			4	289-7	L	2.75421	1.90851	3
8	289-7	L	7.18296	3.03262	3			8	289-7	L	4.45741	2.44822	3
11	289-7	L	16.0466	4.09141	3			11	289-7	L	4.59111	2.48313	3
14	289-7	L	8.75136	3.2856	3			14	289-7	L	1.54824	1.3495	3
18	289-7	L	16.8696	4.15944	3			18	289-7	L	5.62747	2.72846	3
20	289-7	L	10.7123	3.54995	3			20	289-7	L	45.4178	5.53661	3
21	289-7	L	6.54518	2.91556	3			21	289-7	L	6.82461	2.96802	3
22	289-7	L	12.1312	3.71493	3			22	289-7	L	2.75332	1.90817	3
27	289-7	L	13.0145	3.80885	3			27	289-7	L	0.558668	0.640314	3
7	WT	L	11.4958	3.64337	1			7	WT	L	51.3107	5.70903	1
9	WT	L	11.6495	3.661	1			9	WT	L	25.0628	4.70392	1
10	WT	L	19.6361	4.3671	1			10	WT	L	7.72595	3.12531	1
13	WT	L	11.0342	3.58907	1			13	WT	L	10.0639	3.46778	1
17	WT	L	14.0335	3.91011	1			17	WT	L	21.1248	4.46759	1
23	WT	L	5.20792	2.63411	1			23	WT	L	5.57783	2.71761	1
26	WT	L	11.205	3.6094	1			26	WT	L	8.93068	3.31189	1
28	WT	L	19.5274	4.35948	1			28	WT	L	39.5154	5.3404	1
29	WT	L	10.6333	3.54018	1			29	WT	L	5.16161	2.62331	1
1	287-3	S	10.6947
5	287-3	S	6.88478
6	287-3	S	8.50487
12	287-3	S	15.002
15	287-3	S	13.5823
16	287-3	S	20.8964
19	287-3	S	8.72168
24	287-3	S	14.5088
25	287-3	S	18.9684
2	289-7	S	10.7893
4	289-7	S	37.9697
8	289-7	S	8.81232
11	289-7	S	7.7537
14	289-7	S	17.2244
18	289-7	S	4.01279
20	289-7	S	16.5908
21	289-7	S	11.8323
22	289-7	S	7.87754
27	289-7	S	12.5595
7	WT	S	11.8732
9	WT	S	18.1652
10	WT	S	25.259
13	WT	S	11.7174
17	WT	S	11.8512
23	WT	S	19.0862
26	WT	S	6.56563
28	WT	S	16.9067
29	WT	S	5.54258
B3	far above 289-7		0
B4	on table near 287-3		0
B1	over 289-7		0
B2	over 289-7		0
			0
			#DIV/0!
			#DIV/0!
			#DIV/0!
			#DIV/0!
			#DIV/0!
			#DIV/0!
1	287-3	L	2.58806
3	287-3	L	2.45741
5	287-3	L	1.6081
6	287-3	L	3.23433
12	287-3	L	3.07536
15	287-3	L	1.91825
16	287-3	L	10.4519
19	287-3	L	12.2374
24	287-3	L	4.1788
25	287-3	L	26.6836
2	289-7	L	0.746175
4	289-7	L	2.75421
8	289-7	L	4.45741
11	289-7	L	4.59111
14	289-7	L	1.54824
18	289-7	L	5.62747
20	289-7	L	45.4178
21	289-7	L	6.82461
22	289-7	L	2.75332
27	289-7	L	0.558668
7	WT	L	51.3107
9	WT	L	25.0628
10	WT	L	7.72595
13	WT	L	10.0639
17	WT	L	21.1248
23	WT	L	5.57783
26	WT	L	8.93068
28	WT	L	39.5154
29	WT	L	5.16161
1	287-3	S	0.264005
5	287-3	S	0.333367
6	287-3	S	0
12	287-3	S	0.631478
15	287-3	S	0
16	287-3	S	0.926315
19	287-3	S	0.446976
24	287-3	S	0.477083
25	287-3	S	0.277233
2	289-7	S	0.761146
4	289-7	S	3.1862
8	289-7	S	0.0303095
11	289-7	S	0.399761
14	289-7	S	1.01105
18	289-7	S	0.311862
20	289-7	S	0.261288
21	289-7	S	0.924925
22	289-7	S	0
27	289-7	S	0.102348
7	WT	S	0.281866
9	WT	S	0
10	WT	S	0.091944
13	WT	S	0.281858
17	WT	S	0.556315
23	WT	S	2.48265
26	WT	S	0
28	WT	S	1.1399
29	WT	S	0.222844
B3	far above 289-7		0
B4	on table near 287-3		0
B1	over 289-7		0
B2	over 289-7		0
			0
			#DIV/0!
			#DIV/0!
			#DIV/0!
			#DIV/0!
			#DIV/0!
			#DIV/0!

## Sheet: SPSS17.0
SAVE OUTFILE='G:\Merry@work\My publications\Preparation\JA-Ile defense story\JA-Ile '+ 'manuscript\JA-Ile DATA\200807 JA elicitor of VOCs JMT-OE 287 289.sav' /COMPRESSED. ONEWAY LogPerIS BY LineNo /STATISTICS HOMOGENEITY /MISSING ANALYSIS /POSTHOC=TUKEY SCHEFFE ALPHA(0.05).
alpha-duprezianene
Oneway
Notes
Output Created		04-Dec-2012 09:28:48
Comments
Input	Data	G:\Merry@work\My publications\Preparation\JA-Ile defense story\JA-Ile manuscript\JA-Ile DATA\200807 JA elicitor of VOCs JMT-OE 287 289.sav
	Active Dataset	DataSet0
	Filter	<none>
	Weight	<none>
	Split File	<none>
	N of Rows in Working Data File	29
Missing Value Handling	Definition of Missing	User-defined missing values are treated as missing.
	Cases Used	Statistics for each analysis are based on cases with no missing data for any variable in the analysis.
Syntax		ONEWAY LogPerIS BY LineNo /STATISTICS HOMOGENEITY /MISSING ANALYSIS /POSTHOC=TUKEY SCHEFFE ALPHA(0.05).
Resources	Processor Time	0:00:00.016
	Elapsed Time	0:00:00.048
[DataSet0] G:\Merry@work\My publications\Preparation\JA-Ile defense story\JA-Ile manuscript\JA-Ile DATA\200807 JA elicitor of VOCs JMT-OE 287 289.sav
Test of Homogeneity of Variances
LogPerIS
Levene Statistic	df1	df2	Sig.
1.23205	2	26	0.308166
ANOVA
LogPerIS
	Sum of Squares	df	Mean Square	F	Sig.
Between Groups	1.28567	2	0.642834	1.17671	0.324177
Within Groups	14.2037	26	0.546297
Total	15.4894	28
Post Hoc Tests
Multiple Comparisons
Dependent Variable:LogPerIS
	(I) LineNo	(J) LineNo	Mean Difference (I-J)	Std. Error	Sig.	95% Confidence Interval
						Lower Bound	Upper Bound
Tukey HSD	1	2	0.519678	0.339602	0.293652	-0.324197	1.36355
		3	0.304801	0.339602	0.646648	-0.539073	1.14868
	2	1	-0.519678	0.339602	0.293652	-1.36355	0.324197
		3	-0.214877	0.330544	0.793971	-1.03624	0.606491
	3	1	-0.304801	0.339602	0.646648	-1.14868	0.539073
		2	0.214877	0.330544	0.793971	-0.606491	1.03624
Scheffe	1	2	0.519678	0.339602	0.325927	-0.361851	1.40121
		3	0.304801	0.339602	0.672561	-0.576728	1.18633
	2	1	-0.519678	0.339602	0.325927	-1.40121	0.361851
		3	-0.214877	0.330544	0.810912	-1.07289	0.643141
	3	1	-0.304801	0.339602	0.672561	-1.18633	0.576728
		2	0.214877	0.330544	0.810912	-0.643141	1.07289
Homogeneous Subsets
LogPerIS
	LineNo	N	Subset for alpha = 0.05
			1
Tukey HSDa,,b	2	10	3.18186
	3	10	3.39673
	1	9	3.70154
	Sig.		0.287614
Scheffea,,b	2	10	3.18186
	3	10	3.39673
	1	9	3.70154
	Sig.		0.31974
Means for groups in homogeneous subsets are displayed.
a. Uses Harmonic Mean Sample Size = 9.643.
b. The group sizes are unequal. The harmonic mean of the group sizes is used. Type I error levels are not guaranteed.
T-TEST GROUPS=LineNo(1 2) /MISSING=ANALYSIS /VARIABLES=LogPerIS /CRITERIA=CI(.95).
T-Test
Notes
Output Created		04-Dec-2012 09:29:38
Comments
Input	Data	G:\Merry@work\My publications\Preparation\JA-Ile defense story\JA-Ile manuscript\JA-Ile DATA\200807 JA elicitor of VOCs JMT-OE 287 289.sav
	Active Dataset	DataSet0
	Filter	<none>
	Weight	<none>
	Split File	<none>
	N of Rows in Working Data File	29
Missing Value Handling	Definition of Missing	User defined missing values are treated as missing.
	Cases Used	Statistics for each analysis are based on the cases with no missing or out-of-range data for any variable in the analysis.
Syntax		T-TEST GROUPS=LineNo(1 2) /MISSING=ANALYSIS /VARIABLES=LogPerIS /CRITERIA=CI(.95).
Resources	Processor Time	0:00:00.000
	Elapsed Time	0:00:00.000
[DataSet0] G:\Merry@work\My publications\Preparation\JA-Ile defense story\JA-Ile manuscript\JA-Ile DATA\200807 JA elicitor of VOCs JMT-OE 287 289.sav
Group Statistics
	LineNo	N	Mean	Std. Deviation	Std. Error Mean
LogPerIS	1	9	3.70154	0.513684	0.171228
	2	10	3.18186	0.927991	0.293457
Independent Samples Test
		Levene's Test for Equality of Variances		t-test for Equality of Means
									95% Confidence Interval of the Difference
		F	Sig.	t	df	Sig. (2-tailed)	Mean Difference	Std. Error Difference	Lower	Upper
LogPerIS	Equal variances assumed	2.27945	0.149461	1.48502	17	0.155846	0.519678	0.349947	-0.218646	1.258
	Equal variances not assumed			1.52955	14.3059	0.147936	0.519678	0.339758	-0.207572	1.24693

## Sheet: R
> sJMT <- read.csv("0807 ID JA elicitor of VOCs JMT-OE T2 287 and 289.csv")										R version 3.2.5 (2016-04-14) -- "Very, Very Secure Dishes"
> kruskal.test(Percent.IS ~ LineNoFac, data = sJMT)										Copyright (C) 2016 The R Foundation for Statistical Computing
Error in eval(expr, envir, enclos) : object 'LineNoFac' not found										Platform: x86_64-w64-mingw32/x64 (64-bit)
> LineNoFac <- as.factor(sJMT$LineNo)
> kruskal.test(Percent.IS ~ LineNoFac, data = sJMT)										RStudio
										Version 1.0.136 – © 2009-2016 RStudio, Inc.
Kruskal-Wallis rank sum test
										Holme-Bonferroni
data: Percent.IS by LineNoFac										P-value	Test_number	Adjusted_P
Kruskal-Wallis chi-squared = 8.3854, df = 2, p-value = 0.01511										0.005672	3	0.017016
										0.01511	2	0.03022
> WT_287 <- subset(sJMT, LineNo == 1|LineNo == 2)										0.02202	1	0.02202
> WT_289 <- subset(sJMT, LineNo == 1|LineNo == 3)
> wilcox.test(Percent.IS ~ Line, data = WT_287)
Wilcoxon rank sum test
data: Percent.IS by Line
W = 17, p-value = 0.02202
alternative hypothesis: true location shift is not equal to 0
> wilcox.test(Percent.IS ~ Line, data = WT_289)
Wilcoxon rank sum test
data: Percent.IS by Line
W = 12, p-value = 0.005672
alternative hypothesis: true location shift is not equal to 0

## Sheet: leaf areas
374267	10l	L
231032	10s	S
340720	11l	L
227140	11s	S
367249	12l	L
256741	12s	S
362307	13l	L
171093	13s	S
375307	14l	L
244360	14s	S
354610	15l	L
190133	15s	S
338379	16l	L
201443	16s	S
378995	17l	L
222967	17s	S
410236	18l	L
248982	18s	S
345168	19l	L
221830	19s	S
387177	1l	L
188620	1s	S
347538	20l	L
207126	20s	S
431845	21l	L
314662	21s	S
337004	22l	L
200325	22s	S
435991	23l	L
283805	23s	S
382521	24l	L
214704	24s	S
351564	25l	L
191613	25s	S
371505	26l=29l tube	L
233500	26s=29s tube	S
325609	27l	L
206211	27s	S
403738	28l	L
218557	28s	S
370983	29l=26l tube	L
268872	29s=26s tube	S
421975	2l	L
279777	2s	S
396034	3l	L
342404	4l	L
246186	4s	S
358072	5l	L
234110	5s	S
375211	6l	L
225543	6s	S
350375	7l	L
170120	7s	S
344106	8l	L
227826	8s	S
340980	9l	L
195926	9s	S

## Sheet: TPI data from Stefan
		0.44604	0.26844	0.11109	0.044374	<Min	0.054675	0.13494	0.1263
		>Max	0.28448	0.12035	0.056611	0.033797	0.060483	0.14275	0.12865
		>Max	0.26782	0.12982	0.05827	0.03836	0.058616	0.14538	0.14137
		0.1608	0.15374	0.12962	0.14476	0.15672	0.11503	0.15596	0.069816
		0.17289	0.15319	0.1386	0.15547	0.16543	0.11821	0.16107	0.075969
		0.16577	0.14856	0.13259	0.13273	0.15921	0.12588	0.15803	0.067396
		0.10252	0.085233	0.16868	0.09339	0.074724	0.16819	0.22108	0.15616
		0.11095	0.08627	0.17096	0.095948	0.079149	0.17137	0.21956	0.15872
		0.10888	0.08945	0.17289	0.099682	0.077006	0.174	0.2215	0.16225
		<Min	0.23643	0.25122	0.273	0.24811	0.27805	0.16951	0.24251
		0.045619	0.22993	0.24348	0.27418	0.26339	0.273	0.18105	0.2591
		<Min	0.22461	0.24092	0.27037	0.2645	0.26844	0.17725	0.24804
Line	Plant #	L/S						Protein (µg/gFM)	diameter					plate8
287-3	1	L	1s	0.054675	0.060483	0.058616	0.0579247	0.579247	1.7	0.699081	1.20688			standard	Molarity
289-7	2	L	2s	0.13494	0.14275	0.14538	0.141023	1.41023	1.95	1.94191	1.37701			2.17	4.59
287-3	3	L	3s	0.1263	0.12865	0.14137	0.132107	1.32107	0.87	0.0235201	0.0178039			1.98	2.3
289-7	4	L	4s	0.1608	0.17289	0.16577	0.166487	1.66487	1.71	0.728241	0.437417			1.81	1.15
287-3	5	L	5s	0.15374	0.15319	0.14856	0.15183	1.5183	1.97	2.10729	1.38793			1.67	0.57
287-3	6	L	6s	0.12962	0.1386	0.13259	0.133603	1.33603	1.99	2.28676	1.7116			1.47	0.28
WT	7	L	7s	0.14476	0.15547	0.13273	0.14432	1.4432	2.03	2.69285	1.86589
289-7	8	L	8s	0.15672	0.16543	0.15921	0.160453	1.60453	1.78	0.969419	0.604175
WT	9	L	9s	0.11503	0.11821	0.12588	0.119707	1.19707	2.06	3.04408	2.54295
WT	10	L	10s	0.15596	0.16107	0.15803	0.158353	1.58353	2.07	3.17106	2.00252
289-7	11	L	11s	0.069816	0.075969	0.067396	0.0710603	0.710603	1.89	1.51964	2.13852
287-3	12	L	12s	0.10252	0.11095	0.10888	0.10745	1.0745	2.18	4.97088	4.62622
WT	13	L	13s	0.085233	0.08627	0.08945	0.0869843	0.869843	2.05	2.92219	3.35944
289-7	14	L	14s	0.16868	0.17096	0.17289	0.170843	1.70843	1.98	2.19519	1.28491
287-3	15	L	15s	0.09339	0.095948	0.099682	0.09634	0.9634	1.92	1.71785	1.78311
287-3	16	L	16s	0.074724	0.079149	0.077006	0.0769597	0.769597	2.04	2.80518	3.645
WT	17	L	17s	0.16819	0.17137	0.174	0.171187	1.71187	2.05	2.92219	1.70702
289-7	18	L	18s	0.22108	0.21956	0.2215	0.220713	2.20713	1.76	0.893337	0.40475
287-3	19	L	19s	0.15616	0.15872	0.16225	0.159043	1.59043	1.91	1.64906	1.03686
289-7	20	L	20s	<Min	0.045619	<Min	0.045619	0.45619	1.9	1.58303	3.4701
289-7	21	L	21s	0.23643	0.22993	0.22461	0.230323	2.30323	1.86	1.3443	0.583657
289-7	22	L	22s	0.25122	0.24348	0.24092	0.245207	2.45207	1.76	0.893337	0.36432				sys	local		sys	local		sys	local
WT	23	L	24s	0.273	0.27418	0.27037	0.272517	2.72517	2.06	3.04408	1.11703			A-287	0.579247		A-289	1.41023	3.10906	Wt	1.4432	0.847851
287-3	24	L	25s	0.24811	0.26339	0.2645	0.258667	2.58667	1.98	2.19519	0.848656			A-287	1.32107	1.06093	A-289	1.66487	2.40359	Wt	1.19707	2.15177
287-3	25	L	26s	0.27805	0.273	0.26844	0.273163	2.73163	2.02	2.58502	0.946329			A-287	1.5183	2.01873	A-289	1.60453	3.47021	Wt	1.58353	3.66309
WT	26	L	27s	0.16951	0.18105	0.17725	0.175937	1.75937	1.5	0.308721	0.175473			A-287	1.33603	3.41525	A-289	0.710603	2.71045	Wt	0.869843
289-7	27	L	28s	0.24251	0.2591	0.24804	0.249883	2.49883	2	2.38215	0.953303			A-287	1.0745	3.31753	A-289	1.70843		Wt	1.71187	0.77686
WT	28	L	29s	0.21136	0.227	0.22224	0.2202	2.202	1.99	2.28676	1.03849			A-287	0.9634	1.70637	A-289	2.20713		Wt	2.72517	4.22899
WT	29	L	1l	0.11503	0.15251	0.14261	0.136717	1.36717	2.07	3.17106	2.31944			A-287	0.769597	2.30966	A-289	0.45619	3.46779	Wt	1.75937	2.02475
287-3	1	S	2l	0.13785	0.14896	0.14692	0.144577	1.44577	1.28	0.125635	0.0868983			A-287	1.59043	1.5293	A-289	2.30323	3.03745	Wt	2.202
289-7	2	S	3l	0.18023	0.17842	0.18484	0.181163	1.81163	2.29	7.79222	4.30121			A-287	2.58667	3.90113	A-289	2.45207	4.30121	Wt	1.36717
287-3	3	S	4l	0.13883	0.13777	0.15311	0.143237	1.43237	1.89	1.51964	1.06093			A-287	2.73163		A-289	2.49883	3.37016	Wt
289-7	4	S	5l	0.13876	0.15704	0.14669	0.147497	1.47497	2.18	4.97088	3.37016
287-3	5	S	6l						0	0.000671987	#DIV/0!			AVR	1.44709	2.40736		1.70161	3.23374		1.65102	2.28222
287-3	6	S	7l	0.098108	0.09282	0.097655	0.0961943	0.961943	1.95	1.94191	2.01873			SE	0.225769	0.340668		0.22224	0.180707		0.183236	0.537282
WT	7	S	8l	0.14064	0.15145	0.14624	0.14611	1.4611	1.84	1.2388	0.847851
289-7	8	S	9l	0.090327	0.089042	0.091309	0.090226	0.90226	2.04	2.80518	3.10906
WT	9	S	10l	0.14684	0.15606	0.13921	0.14737	1.4737	2.07	3.17106	2.15177
WT	10	S	11l	0.10755	0.11035	0.10068	0.106193	1.06193	2.12	3.88996	3.66309
289-7	11	S	12l	0.14238	0.12742	0.12599	0.13193	1.3193	2.07	3.17106	2.40359
287-3	12	S	13l	0.089269	0.09282	0.093575	0.091888	0.91888	2.1	3.58467	3.90113
WT	13	S	14l	0.10982	0.11934	0.11465	0.114603	1.14603	1.63	0.525159	0.458241
289-7	14	S	15l	0.12561	0.13407	0.12047	0.126717	1.26717	2.15	4.39733	3.47021
287-3	15	S	16l	0.095389	0.10468	0.0901	0.096723	0.96723	2.08	3.30334	3.41525
287-3	16	S	17l	0.15001	0.15538	0.14412	0.149837	1.49837	2.18	4.97088	3.31753
WT	17	S	18l	0.11722	0.11979	0.12236	0.11979	1.1979	1.77	0.930601	0.77686
289-7	18	S	19l	0.16029	0.17215	0.17457	0.169003	1.69003	2.16	4.58075	2.71045
287-3	19	S	20l	0.14389	0.14699	0.1454	0.145427	1.45427	2.01	2.48151	1.70637
289-7	20	S	21l	0.15341	0.15908	0.16339	0.158627	1.58627	1.84	1.2388	0.780951
289-7	21	S	22l	0.16701	0.172	0.17283	0.170613	1.70613	1.87	1.40037	0.820788
289-7	22	S	23l	0.16822	0.16951	0.16867	0.1688	1.688	2.22	5.85363	3.46779
WT	23	S	24l	0.18718	0.19149	0.19716	0.191943	1.91943	2.3	8.11726	4.22899
287-3	24	S	25l	0.206	0.20479	0.20902	0.206603	2.06603	2.17	4.77183	2.30966
287-3	25	S	26l	0.1356	0.15983	0.15316	0.14953	1.4953	1.99	2.28676	1.5293
WT	26	S	27l	0.13081	0.13956	0.13836	0.136243	1.36243	1.33	0.154117	0.113119
289-7	27	S	28l	0.15744	0.1563	0.15756	0.1571	1.571	2.17	4.77183	3.03745
WT	28	S	29l	0.14894	0.1546	0.14749	0.150343	1.50343	2.06	3.04408	2.02475
WT	29	S
