# Supplementary material for: The Active Jasmonate JA-Ile Regulates a Specific Subset of Plant Jasmonate-Mediated Resistance to Herbivores in Nature
Source: Front Plant Sci. 2018 Jun 14;9:787. doi: 10.3389/fpls.2018.00787 (PMC6010948; doi:10.3389/fpls.2018.00787)
Supplement: Datasheet 1 — Source data files for the article. [file Data_Sheet_1.zip › Schuman2018_FPS_Source_Files/20110804 JA, cis-jasmone.xlsx]

## Sheet: KA # and potting
Dear Meredith Schuman,
we confirm your Greenhouse Registration Request
Reg.-Number:	1107/042
Plants:	120 x Nicotiana attenuata
Date Gemination:	2011-08-03
expected Date of Transfer:	2011-08-12 (TEKU/communal box)
expected Date of Potting:	2011-08-23	cabin 7 table 3.2	Blocked in groups of 4 of each genotype and randomized within blocks
Remarks:
Kind regards, your greenhouse team (Andreas Schünzel)

## Sheet: Plan and info
Line	Genotype	Germinated	Potted
A-05-380-6 (IRjar4) x A-05-355-6 (IRjar6)	IRjar4 (mother) x IRjar6 (father)	20	10
A-05-380-6 (IRjar4) x A-05-355-6 (IRjar6)	IRjar4 (father) x IRjar6 (mother)	20	10
A-04-249-A1	IRcoi1	12	10
UT.31	WT	20	10
Plan
In rosette stage, treat all plants with W+30% EtOH or W+30% EtOH+0.25 umol JA to 2 leaves/plant (+1, +2)
Harvest +1 leaf at 1 h for microarray hybridization/qPCR/future TPS cloning/cis-jasmone: entire leaf in 2 mL microcentrifuge tube with small hole poked in lid; roll leaf, stuff in, to liquid N2 within 30 s
Trap volatiles from +2 leaf at 24-32 h post-elicitation and analyze by GCxGC-ToF
Afterwards use plants for W+30% EtOH+0.25 umol cis-jasmone test elicitation
Timeline	Date	Notes1	Notes2	Who
Germination	2011-08-03			Merry
Potting	2011-08-23	cabin 7 table 3.2	Blocked in groups of 4 of each genotype and randomized within blocks	Gardeners
Elicitation and 1 h harvest	2011-08-31	Elicit 9:35-9:56, 1 h harvest 10:35-10:53	Treat young +1 and +2 leaves, harvest +1 at 1 h, trap +2 following day	Merry and Stefan
Volatile trapping	2011-09-01	Start trapping (set-up finished, start pulling air through filters) 10:00, takedown 18:00	Plants moved to table 1.2 in cabin 7 and arranged between 14:30 and 15:15 31.08.2011. Labeled JA-treated plants with YELLOW tape.	Merry and Stefan; Daniel Schweizer eluted and analyzed filters.
cis-jasmone treatment	2011-09-14	Since the cis-jasmone treatment will happen 2 weeks after the JA and EtOH treatments, I would go ahead and re-use both sets of plants. I would do two treatments: one with W+JA and one with W+cis-jasmone -- I don't want to drop below 5 replicates and I think the comparison with JA as a positive control is more valuable than repeating the negative W+EtOH control, since we know that W+EtOH does not …	Plants on table 1.2 in cabin 7 for ca. 2 weeks prior to treatment; remained there for treatment and trapping. Reorganized immediately prior to treatment: all cis-jasmone treated plants (BLUE) on half of table by door, all JA-treated plants (RED) on half of table away from door, blocked with 1 plant of each genotype/block and randomized within blocks. Alternated blocks of plants formerly treated w…	Merry
Volatile trapping	2011-09-15	Start trapping (set-up finished, start pulling air through filters) 10:00, takedown 18:25	Plants remained on Table 1.2 in cabin 7.	Merry with help from Daniel Schweizer; Emmanuel will analyze samples

## Sheet: JA stocks
To test purity want 200 ng/500 uL (as for standard phytohormone analysis) = 400 ng/mL = 0.4 ug/mL = 0.0004 mg/mL = 0.0004 ug/uL
Make 500x analysis stock in MeOH		ug/mL=ng/uL
4.78	mg in 20 mL	239
dilute 1:500 in 70% MeOH for analysis
Final solution for purity check:
Volume	What	ng/mL
2 uL	500x JA analysis solution	239
2 uL	D2-JA phytohormone internal standard	250
996 uL	70% MeOH
Final concentration of purity check solution (ng/uL):
JA	0.478
JA-IS	0.5

## Sheet: Elution And Analysis Methods
Used Poropak Q filters, self-packed, 20 ng/filter
JA EtOH samples eluted with Daniel Schweizer: M. Schuman trained D. Schweizer, D. Schweizer did the elution
JA cis-J samples eluted with Emmanuel Gaquerel: E. Gaquerel added internal standard and made the mixed sample, M. Schuman eluted with dichloromethane and cleaned.
Method
Make sure you have the following in the elution hood
Gloves (nitrile, not latex)
Tissues
HPLC-grade solvents separately aliquoted for elution and for washing:
Dichloromethane (DCM)
Hexane
Methanol
Tetralin standard in hexane (get from one of the GC-MS instrument dads)
250 uL syringe for DCM and 10 uL syringe for tetraline (should be in hood and labeled)
Glass screw-cap 2 mL GC/HPLC vials with inserts and caps
If using disposable charcoal traps
Metal pick
One small bin for waste charcoal and filters and another for eluted glass traps
Razor for cutting off plastic caps
1. If traps have been stored at -20, allow to come to room temperature before eluting.
2. Assemble and label vials and inserts.
For Poropak Q trap elution, skip to step 5.
3. Use the razor blade to carefully cut a slit along the plastic caps at each end of the volatile traps and remove the caps; keep the cap which fits on the charcoal end (air flow arrow points to the charcoal end) and dispose the cap for the glass wool end.
4. Using the pick, remove the 2 foam filters at the end of the charcoal trap as well as the layer of charcoal in between. Be careful not to remove any additional charcoal.
5. If there is a lot of water in the trap, try to remove as much as possible (i.e. with Poropak Q traps tap upside-down onto tissue). Water is bad for the GC-MS.
6. Place the trap, glass wool end/pointed end down, into an insert within a glass vial.
OR
6. Place the trap, glass wool end/pointed end down, into a clean Pasteur pipette inserted into the neck of a GC vial insert.
7. Spike the trap with 320 ng tetralin standard (4 uL).
8. Slowly inject 250 uL DCM into the empty top of the trap, washing the inside wall of the filter with the DCM. BE CAREFUL to not to get any DCM on the outside of the trap; this can cause anything on the outside of the trap, such as ink, to dissolve into your sample and contaminate it.
9. Elute with a gentle stream of N2 gas (you can use the thin Teflon tubing attached to the N2 outlet in the fume hood to blow gas into each filter individually).
10. Check the vial to make sure there are one phase, no bubbles and no dirt. If there are 2 phases or dirt, take the DCM phase (DCM is more dense than water, but water usually stays at the bottom due to surface tension) into new insert/vial. Cap the vial.
11. Create a mixed sample to use as a peak table reference (for unbiased analysis, and quality control):
a. Carefully wash a 10 uL syringe (not the tetraline syringe)
b. Vortex all of your eluted samples				Didn't do
c. Calculate how much volume to take from each sample based on how many you have; the max. volume for your mixed sample is 250 uL in an insert, and the min. volume without an insert is 500 uL. Prepare a GC vial for the mixed sample.
d. Take an equal amount from each sample and add it to the mixed sample. To avoid contamination, do not pump the sample with the syringe: just pull up the right amount from the vial and push it out into the mixed sample. Wash the syringe several times with DCM in between samples.
Used 2 uL
e. Vortex the mixed sample.			Didn't do
f. Depending on how long your runs will take, divide your mixed sample into aliquots so that you can run an aliquot at least once per 24 h.
Injected mixed sample 3x but immediately replaced lid each time
12. From the group quality control standards, make 5 dilutions from the volatile standard of 1, 2, 3, 4, and 5 ng/uL DCM. These should be run as an external standard with your sample. If any of your sample peaks have a peak area close to or larger than the peak areas in the 5 ng/uL standard, you will need to spike these samples with the 5 ng/uL standard to test whether the spiking gives you a lin…
13. Clean Porapak Q filters:
a. With a clean Pasteur pipette, pipette 1 volume of MeOH into each filter.
b. Repeat MeOH wash.
c. Wash again 2x with DCM.
d. Dry with N2 gas (you can use the thin Teflon tubing attached to the N2 outlet in the fume hood to blow gas into each filter individually).
e. Put under vacuum in the desiccator for Poropak filters (ask Merry or Mario if you don’t know how to do this).
Edit Section
Sample measurement
Inject 1 µL aliquots of each sample into a GC equipped with the appropriate column using the current method and the template sample list.
Your QC samples should be background controls from your volatile trapping; monitor the stability of the tetralin peak in these samples.
A mixed external standard (Std) can be obtained from the Instrument Dads (external link).
Used a dilution series of the mixed sample instead; ran at end of analysis (includes 3rd mixed sample injection): 1 uL plus 100 uL DCM, 5 uL plus 100 uL DCM, 5 uL plus 50 uL DCM, mixed sample, 1.5 uL mixed sample.
The column currently installed in each GC, and what analytes it is appropriate for can be found on the GC Wiki page and by asking Instrument Dads (external link).
Used ZB-5ms column
The current method for standard analysis of plant headspace samples is posted on each machine.
For GC-MS method, see Method Builder - VOC2010-GC4000.pdf
Data evaluation
GC-MS 4000
Made peak table from mixed sample 1.5 uL: chose all peaks which were not from the column, known contaminants or long-chained alkanes/waxes/oils
Processed all peaks in table
Quantified all processed peaks which were automatically detected in at least one sample.
Note: some peaks tailed, and some include 1-2 minor peaks: see notes at top of RAW data files.
ID'd based on spectra and relative RT; will confirm with standards.
Linearity from injection of dilution series of mixed sample; also have a linearity curve for the GC-MS 4000 with (-)-caryophyllene.
After quantification assigned compound class and tentative ID.

## Sheet: Calculations - JA EtOH
Elicit 2 leaves/plant for 5 plants x 4 lines for each solution
40	leaves/solution
Per leaf, need:
20	uL 30% EtOH	6	uL EtOH/20 uL	14	uL MilliQ water/20 uL
0.25	umol JA	52.5675	ug JA/20 uL	0.0525675	mg JA/20 uL
For 40 leaves, need at least:
800	uL
Safe amount: 1 mL
mg JA needed for 1 mL JA solution:
2.62838	mg/1 000 uL
Then add uL EtOH:
300
Slowly add uL MilliQ:
700
For control solution, add 300 uL EtOH to 700 uL MilliQ water.
Actual numbers/conditions:
Used dark glass 4 mL GC vials to mix solutions, with septum lids.
Weighed 4.01 mg JA into a vial.
Added 458 uL EtOH.
Added 4x 267 uL MilliQ water, vortexing in between.
For 30% EtOH control, added 4x 267 uL MilliQ to 458 uL EtOH, then vortexed.
When preparing solutions and treating and harvesting plants, always did first EtOH control (all), then JA (all) to avoid contamination.

## Sheet: Calculations - JA cis-J
Elicit 1 leaf/plant for 5 plants x 4 lines for each solution
20	leaves/solution
Per leaf, need:
20	uL 30% EtOH	6	uL EtOH/20 uL	14	uL MilliQ water/20 uL
0.25	umol JA	52.5675	ug JA/20 uL	0.0525675	mg JA/20 uL
0.25	umol cis-jasmone 90% pure (10% trans)	45.6222	ug cis-J/20 uL	0.0456222	mg cis-J/20 uL
For 40 leaves, need at least:
400	uL
Safe amount: 1 mL
mg JA needed for 1 mL JA solution:		mg cis-J needed for 1 mL cis-J solution
2.62838	mg/1 000 uL	2.28111	mg/1 000 uL
Then add uL EtOH:
300
Slowly add uL MilliQ:
700
Actual numbers/conditions:
Used dark glass 4 mL GC vials to mix solutions, with septum lids.
Always did first cis-J, then JA to avoid JA contamination.
Weighed 8.96 mg cis-J, added 2x589 uL EtOH, vortexed, added 2x916 and 1x917 uL MilliQ water, vortexing after each addition.
Weighed 1.58 mg JA, added 180 uL EtOH, vortexed, added 1x210 and 1x211 uL MilliQ water, vortexing after each addition.

## Sheet: Leaf tissue samples
Genotype	Treatment	Treatment time (hh:mm:ss)	Harvest time (hh:mm:ss)	Notes	Time 0 = 9:35 am
WT	W+EtOH	0:00:00-00:02:30	01:00:00
WT	W+EtOH	0:00:00-00:02:30	01:00:00
WT	W+EtOH	0:00:00-00:02:30	01:00:00
WT	W+EtOH	0:00:00-00:02:30	01:00:00
WT	W+EtOH	0:00:00-00:02:30	01:00:00
IRjar4 (mother) x IRjar6 (father)	W+EtOH	00:02:30-00:05:00	01:02:30
IRjar4 (mother) x IRjar6 (father)	W+EtOH	00:02:30-00:05:00	01:02:30
IRjar4 (mother) x IRjar6 (father)	W+EtOH	00:02:30-00:05:00	01:02:30
IRjar4 (mother) x IRjar6 (father)	W+EtOH	00:02:30-00:05:00	01:02:30
IRjar4 (mother) x IRjar6 (father)	W+EtOH	00:02:30-00:05:00	01:02:30
IRjar4 (father) x IRjar6 (mother)	W+EtOH	00:05:00-00:07:30	01:05:00
IRjar4 (father) x IRjar6 (mother)	W+EtOH	00:05:00-00:07:30	01:05:00
IRjar4 (father) x IRjar6 (mother)	W+EtOH	00:05:00-00:07:30	01:05:00
IRjar4 (father) x IRjar6 (mother)	W+EtOH	00:05:00-00:07:30	01:05:00
IRjar4 (father) x IRjar6 (mother)	W+EtOH	00:05:00-00:07:30	01:05:00
IRcoi1	W+EtOH	00:07:30-00:10:00	01:07:30
IRcoi1	W+EtOH	00:07:30-00:10:00	01:07:30
IRcoi1	W+EtOH	00:07:30-00:10:00	01:07:30
IRcoi1	W+EtOH	00:07:30-00:10:00	01:07:30
IRcoi1	W+EtOH	00:07:30-00:10:00	01:07:30
WT	W+EtOH+JA	00:10:00-00:12:45	01:10:00	WT JA 1: tip of leaf mechanically damaged against rim of pot; cut off before harvesting to 2 mL tube
WT	W+EtOH+JA	00:10:00-00:12:45	01:10:00
WT	W+EtOH+JA	00:10:00-00:12:45	01:10:00
WT	W+EtOH+JA	00:10:00-00:12:45	01:10:00
WT	W+EtOH+JA	00:10:00-00:12:45	01:10:00
IRjar4 (father) x IRjar6 (mother)	W+EtOH+JA	00:12:45-00:15:20	01:12:30
IRjar4 (father) x IRjar6 (mother)	W+EtOH+JA	00:12:45-00:15:20	01:12:30
IRjar4 (father) x IRjar6 (mother)	W+EtOH+JA	00:12:45-00:15:20	01:12:30
IRjar4 (father) x IRjar6 (mother)	W+EtOH+JA	00:12:45-00:15:20	01:12:30
IRjar4 (father) x IRjar6 (mother)	W+EtOH+JA	00:12:45-00:15:20	01:12:30
IRjar4 (mother) x IRjar6 (father)	W+EtOH+JA	00:15:20-00:17:50	01:15:00
IRjar4 (mother) x IRjar6 (father)	W+EtOH+JA	00:15:20-00:17:50	01:15:00
IRjar4 (mother) x IRjar6 (father)	W+EtOH+JA	00:15:20-00:17:50	01:15:00
IRjar4 (mother) x IRjar6 (father)	W+EtOH+JA	00:15:20-00:17:50	01:15:00
IRjar4 (mother) x IRjar6 (father)	W+EtOH+JA	00:15:20-00:17:50	01:15:00
IRcoi1	W+EtOH+JA	00:17:50-00:21:00	01:17:30	! Accidentally treated before treating last IRjar4 (mother) plant; after, treated last jar4 (mother), then continued with coi1
IRcoi1	W+EtOH+JA	00:17:50-00:21:00	01:17:30
IRcoi1	W+EtOH+JA	00:17:50-00:21:00	01:17:30
IRcoi1	W+EtOH+JA	00:17:50-00:21:00	01:17:30
IRcoi1	W+EtOH+JA	00:17:50-00:21:00	01:17:30

## Sheet: Volatile samples JA EtOH
Genotype	Treatment	Poropak Q filter #	Leaf area (cm2)	Notes (cond., water, location of background filters)	Key		Layout for volatile trapping:
IRjar4 (mother) x IRjar6 (father)	W+EtOH+JA	23	9.50121		Cond = condensation in filter		Used 48-valve manifold attached to inverted pressurized air from the greenhouse.
WT	W+EtOH+JA	26	19.3871		Water = water in filter		Valves set to pull at ca. 300 mL/min.
WT	W+EtOH	30	17.4296		Little/no condensation in clip cages.		Filters were attached to all valves: 40 plants, 5 background samples (placed above different plants), 3 "dummy" filters.
IRjar4 (father) x IRjar6 (mother)	W+EtOH+JA	45	14.8981		J = JA		Started pulling air through traps at 10:00 01.09.11; took down at 18:00, cut off trapped leaf and photocopied on second-darkest setting to be scanned for leaf area. Replacedplants on table 3.2 in cabin 7.
IRjar4 (father) x IRjar6 (mother)	W+EtOH+JA	52	16.9527		E = EtOH		Cabin 7
IRcoi1	W+EtOH+JA	54	18.233												plant		plant		plant		plant		plant		plant		plant		plant		plant		plant		Window
IRjar4 (mother) x IRjar6 (father)	W+EtOH	55	17.415
IRcoi1	W+EtOH	60	17.4102												plant		plant		plant		plant		plant		plant		plant		plant		plant		plant
IRcoi1	W+EtOH+JA	70	18.6978																																	W+JA-treated plants in 5 blocks of 1/genotype: 2 at edge of table, 2 near manifold.
WT	W+EtOH	75	16.659																																	W+EtOH-treated plants in 5 blocks of 1/genotype: 2 at edge of table, 2 near manifold.
IRjar4 (father) x IRjar6 (mother)	W+EtOH	81	17.7002	bkg 88											plant		plant		plant		plant		plant		plant		plant		plant		plant		plant
IRjar4 (mother) x IRjar6 (father)	W+EtOH	85	15.3398																																	Manifolds (4 connected, each with 12 valves)
WT	W+EtOH+JA	92	16.4333												plant		plant		plant		plant		plant		plant		plant		plant		plant		plant			1 block
IRjar4 (father) x IRjar6 (mother)	W+EtOH+JA	110	19.1917				Table 1.1: Kathleen's plants (IRpi, IRlox2, IRpi x IRlox2, WT, rosette, 1 L pots)								Table 1.2
IRjar4 (mother) x IRjar6 (father)	W+EtOH	118	16.051
WT	W+EtOH+JA	119	17.6468			door to cabin
WT	W+EtOH	125	19.0534
IRcoi1	W+EtOH	128	17.4053
IRcoi1	W+EtOH+JA	131	17.1141
IRjar4 (mother) x IRjar6 (father)	W+EtOH+JA	133	17.5959	water
WT	W+EtOH	136	17.4515	cond, bkg 275
IRcoi1	W+EtOH	154	15.0243
IRjar4 (father) x IRjar6 (mother)	W+EtOH+JA	155	17.949
IRjar4 (mother) x IRjar6 (father)	W+EtOH+JA	160	11.7913
IRjar4 (father) x IRjar6 (mother)	W+EtOH	161	16.7998
IRjar4 (mother) x IRjar6 (father)	W+EtOH+JA	171	16.7257
IRjar4 (mother) x IRjar6 (father)	W+EtOH+JA	189	18.574	water
IRcoi1	W+EtOH+JA	199	17.4636	bkg 195
WT	W+EtOH+JA	201	16.125
IRcoi1	W+EtOH	209	16.9879
IRjar4 (mother) x IRjar6 (father)	W+EtOH	210	19.6675
IRcoi1	W+EtOH	217	13.5813
IRcoi1	W+EtOH+JA	222	17.9454	bkg 284
IRjar4 (father) x IRjar6 (mother)	W+EtOH	232	19.1881
IRjar4 (father) x IRjar6 (mother)	W+EtOH	242	21.3823	cond
IRjar4 (father) x IRjar6 (mother)	W+EtOH+JA	246	16.0777	bkg 191
IRjar4 (mother) x IRjar6 (father)	W+EtOH	250	16.3325
IRjar4 (father) x IRjar6 (mother)	W+EtOH	251	15.2998
WT	W+EtOH	254	16.585
WT	W+EtOH+JA	256	18.0922	water
Background	W+EtOH	275
Background	W+EtOH+JA	284
Background	W+EtOH+JA	191
Background	W+EtOH+JA	195
Background	W+EtOH	88

## Sheet: leaf areas JA EtOH
pixels	filter #	sq cm	1 cm sq pixels
7829	23	9.50121	824
15975	26	19.3871
14362	30	17.4296
12276	45	14.8981
13969	52	16.9527
15024	54	18.233
14350	55	17.415
14346	60	17.4102
15407	70	18.6978
13727	75	16.659
14585	81	17.7002
12640	85	15.3398
13541	92	16.4333
15814	110	19.1917
13226	118	16.051
14541	119	17.6468
15700	125	19.0534
14342	128	17.4053
14102	131	17.1141
14499	133	17.5959
14380	136	17.4515
12380	154	15.0243
14790	155	17.949
9716	160	11.7913
13843	161	16.7998
13782	171	16.7257
15305	189	18.574
14390	199	17.4636
13287	201	16.125
13998	209	16.9879
16206	210	19.6675
11191	217	13.5813
14787	222	17.9454
15811	232	19.1881
17619	242	21.3823
13248	246	16.0777
13458	250	16.3325
12607	251	15.2998
13666	254	16.585
14908	256	18.0922

## Sheet: Volatile samples JA cis-J
Genotype	Former treatment	Treatment	Poropak Q filter #	Leaf area (cm2)	Key		Layout for volatile trapping:
Background		Over 60	191		Little/no condensation in clip cages.		Used 48-valve manifold attached to inverted pressurized air from the greenhouse.
Background		Over 120	59		J = JA		Valves set to pull at ca. 300 mL/min.
Background		Over 55	284		c = cis-J		Filters were attached to all valves: 40 plants, 5 background samples (placed above different plants), 3 "dummy" filters.
Background		Over 232	52				Started pulling air through traps at 10:00 15.09.11; took down at 18:25, cut off trapped leaf and photocopied on second-darkest setting to be scanned for leaf area. Discarded plants (IRcoi kept for Pil Joon).
Background		Over 217	70				Cabin 7
IRcoi1	W+EtOH	W+EtOH+JA	39												plant		plant		plant		plant		plant		plant		plant		plant		plant		plant		Window
IRcoi1	W+EtOH	W+EtOH+JA	210
IRcoi1	W+EtOH	W+EtOH+JA	209												plant		plant		plant		plant		plant		plant		plant		plant		plant		plant
IRcoi1	W+JA	W+EtOH+JA	61																																	W+JA-treated plants in 5 blocks of 1/genotype: 2 at edge of table, 2 near manifold.
IRcoi1	W+JA	W+EtOH+JA	214																																	W+cis-J-treated plants in 5 blocks of 1/genotype: 2 at edge of table, 2 near manifold.
IRcoi1	W+EtOH	W+EtOH+cis-J	242												plant		plant		plant		plant		plant		plant		plant		plant		plant		plant
IRcoi1	W+EtOH	W+EtOH+cis-J	26																																	Manifolds (4 connected, each with 12 valves)
IRcoi1	W+JA	W+EtOH+cis-J	232												plant		plant		plant		plant		plant		plant		plant		plant		plant		plant			1 block
IRcoi1	W+EtOH	W+EtOH+cis-J	131				Table 1.1: Kathleen's plants (IRpi, IRlox2, IRpi x IRlox2, WT, rosette, 1 L pots)								Table 1.2
IRcoi1	W+JA	W+EtOH+cis-J	246
IRjar4 (father) x IRjar6 (mother)	W+EtOH	W+EtOH+JA	45			door to cabin
IRjar4 (father) x IRjar6 (mother)	W+JA	W+EtOH+JA	60
IRjar4 (father) x IRjar6 (mother)	W+EtOH	W+EtOH+JA	201
IRjar4 (father) x IRjar6 (mother)	W+JA	W+EtOH+JA	120
IRjar4 (father) x IRjar6 (mother)	W+JA	W+EtOH+JA	81
IRjar4 (father) x IRjar6 (mother)	W+EtOH	W+EtOH+cis-J	55
IRjar4 (father) x IRjar6 (mother)	W+EtOH		88
IRjar4 (father) x IRjar6 (mother)	W+JA	W+EtOH+cis-J	110
IRjar4 (father) x IRjar6 (mother)	W+EtOH	W+EtOH+cis-J	125
IRjar4 (father) x IRjar6 (mother)	W+JA	W+EtOH+cis-J	109
IRjar4 (mother) x IRjar6 (father)	W+EtOH	W+EtOH+JA	195
IRjar4 (mother) x IRjar6 (father)	W+JA	W+EtOH+JA	199
IRjar4 (mother) x IRjar6 (father)	W+EtOH	W+EtOH+JA	54
IRjar4 (mother) x IRjar6 (father)	W+EtOH	W+EtOH+JA	54
IRjar4 (mother) x IRjar6 (father)	W+JA	W+EtOH+JA	250
IRjar4 (mother) x IRjar6 (father)	W+JA	W+EtOH+cis-J	30
IRjar4 (mother) x IRjar6 (father)	W+EtOH	W+EtOH+cis-J	49
IRjar4 (mother) x IRjar6 (father)	W+JA	W+EtOH+cis-J	119
IRjar4 (mother) x IRjar6 (father)	W+EtOH	W+EtOH+cis-J	217
IRjar4 (mother) x IRjar6 (father)	W+JA	W+EtOH+cis-J	187
WT	W+EtOH	W+EtOH+JA	92
WT	W+JA	W+EtOH+JA	160
WT	W+EtOH	W+EtOH+JA	171
WT	W+EtOH	W+EtOH+JA	218
WT	W+JA	W+EtOH+JA	75
WT	W+JA	W+EtOH+cis-J	118
WT	W+EtOH	W+EtOH+cis-J	133
WT	W+EtOH	W+EtOH+cis-J	136
WT	W+JA	W+EtOH+cis-J	85
WT	W+JA	W+EtOH+cis-J	91
Genotype	Former treatment	Treatment	Poropak Q filter #
IRcoi1	W+EtOH	W+EtOH+cis-J	26
IRjar4 (mother) x IRjar6 (father)	W+JA	W+EtOH+cis-J	30
IRcoi1	W+EtOH	W+EtOH+JA	39
IRjar4 (father) x IRjar6 (mother)	W+EtOH	W+EtOH+JA	45
IRjar4 (mother) x IRjar6 (father)	W+EtOH	W+EtOH+cis-J	49
Background		Over 232	52
IRjar4 (mother) x IRjar6 (father)	W+EtOH	W+EtOH+JA	54
IRjar4 (mother) x IRjar6 (father)	W+EtOH	W+EtOH+JA	54
IRjar4 (father) x IRjar6 (mother)	W+EtOH	W+EtOH+cis-J	55
Background		Over 120	59
IRjar4 (father) x IRjar6 (mother)	W+JA	W+EtOH+JA	60
IRcoi1	W+JA	W+EtOH+JA	61
Background		Over 217	70
WT	W+JA	W+EtOH+JA	75
IRjar4 (father) x IRjar6 (mother)	W+JA	W+EtOH+JA	81
WT	W+JA	W+EtOH+cis-J	85
IRjar4 (father) x IRjar6 (mother)	W+EtOH		88
WT	W+JA	W+EtOH+cis-J	91
WT	W+EtOH	W+EtOH+JA	92
IRjar4 (father) x IRjar6 (mother)	W+JA	W+EtOH+cis-J	109
IRjar4 (father) x IRjar6 (mother)	W+JA	W+EtOH+cis-J	110
WT	W+JA	W+EtOH+cis-J	118
IRjar4 (mother) x IRjar6 (father)	W+JA	W+EtOH+cis-J	119
IRjar4 (father) x IRjar6 (mother)	W+JA	W+EtOH+JA	120
IRjar4 (father) x IRjar6 (mother)	W+EtOH	W+EtOH+cis-J	125
IRcoi1	W+EtOH	W+EtOH+cis-J	131
WT	W+EtOH	W+EtOH+cis-J	133
WT	W+EtOH	W+EtOH+cis-J	136
WT	W+JA	W+EtOH+JA	160
WT	W+EtOH	W+EtOH+JA	171
IRjar4 (mother) x IRjar6 (father)	W+JA	W+EtOH+cis-J	187
Background		Over 60	191
IRjar4 (mother) x IRjar6 (father)	W+EtOH	W+EtOH+JA	195
IRjar4 (mother) x IRjar6 (father)	W+JA	W+EtOH+JA	199
IRjar4 (father) x IRjar6 (mother)	W+EtOH	W+EtOH+JA	201
IRcoi1	W+EtOH	W+EtOH+JA	209
IRcoi1	W+EtOH	W+EtOH+JA	210
IRcoi1	W+JA	W+EtOH+JA	214
IRjar4 (mother) x IRjar6 (father)	W+EtOH	W+EtOH+cis-J	217
WT	W+EtOH	W+EtOH+JA	218
IRcoi1	W+JA	W+EtOH+cis-J	232
IRcoi1	W+EtOH	W+EtOH+cis-J	242
IRcoi1	W+JA	W+EtOH+cis-J	246
IRjar4 (mother) x IRjar6 (father)	W+JA	W+EtOH+JA	250
Background		Over 55	284

[truncated: 16 more sheets: Volatile samples JA EtOH RAW, Volatile samples JA EtOH CALC, SPSS17.0_TAB_JA and WT EtOH JA, Volatile samples JA EtOH PIVOT, (-) caryophyllene linearity, Volatile samples JA cis-J RAW1, Volatile samples JA cis-J RAW2, Volatile samples JA cis-J CALC, Volatile JA cis-J  STATS input, SPSS17.0 cis-J JA, Orphans, JA cis-J COMPOUNDS PIVOT, JA cis-J CLASSES PIVOT, JA cis-J LINEARITY, JA cis-J ORG. PIVOT, Conclusions]
