# Supplementary material for: The Active Jasmonate JA-Ile Regulates a Specific Subset of Plant Jasmonate-Mediated Resistance to Herbivores in Nature
Source: Front Plant Sci. 2018 Jun 14;9:787. doi: 10.3389/fpls.2018.00787 (PMC6010948; doi:10.3389/fpls.2018.00787)
Supplement: Datasheet 1 — Source data files for the article. [file Data_Sheet_1.zip › Schuman2018_FPS_Source_Files/2011_02_IRjar4-6_WT_W+JA_hormones.xlsx]

## Sheet: W+EtOH v W+JA kinetic samples
Timepoint	Treatment	Line	Replicate	Sample #	Mass [mg]	Treatment time	Notes	Leaf: +2
1 h	W+EtOH	WT	1	1	146.5
1 h	W+EtOH	WT	2	2	152.9
1 h	W+EtOH	WT	3	3	148.8
1 h	W+EtOH	WT	4	4	147.8
1 h	W+EtOH	jar	1	5	68.8
1 h	W+EtOH	jar	2	6	149.9
1 h	W+EtOH	jar	3	7	139.2
1 h	W+EtOH	jar	4	8	147.3
1 h	W+JA	WT	1	9	147.5
1 h	W+JA	WT	2	10	150.7
1 h	W+JA	WT	3	11	145.1
1 h	W+JA	WT	4	12	153.3
1 h	W+JA	jar	1	13	154.8
1 h	W+JA	jar	2	14	155.2
1 h	W+JA	jar	3	15	147.3
1 h	W+JA	jar	4	16	148
3 h	W+EtOH	WT	1	17	151.9
3 h	W+EtOH	WT	2	18	152.1
3 h	W+EtOH	WT	3	19	152.4
3 h	W+EtOH	WT	4	20	149.9
3 h	W+EtOH	jar	1	21	150.7
3 h	W+EtOH	jar	2	22	132.6
3 h	W+EtOH	jar	3	23	153
3 h	W+EtOH	jar	4	24	155.7
3 h	W+JA	WT	1	25	136.6
3 h	W+JA	WT	2	26	154.5
3 h	W+JA	WT	3	27	155.1
3 h	W+JA	WT	4	28	148.1
3 h	W+JA	jar	1	29	151.5
3 h	W+JA	jar	2	30	147.6
3 h	W+JA	jar	3	31	129
3 h	W+JA	jar	4	32	146.5		Contamination with nitrogen (maybe some stray leaf material)
6 h	W+EtOH	WT	1	33	153.4
6 h	W+EtOH	WT	2	34	148.3
6 h	W+EtOH	WT	3	35	148
6 h	W+EtOH	WT	4	36	63.7
6 h	W+EtOH	jar	1	37	144.7
6 h	W+EtOH	jar	2	38	140
6 h	W+EtOH	jar	3	39	148.3
6 h	W+EtOH	jar	4	40	154
6 h	W+JA	WT	1	41	146.6
6 h	W+JA	WT	2	42	147.3
6 h	W+JA	WT	3	43	153.7
6 h	W+JA	WT	4	44	150.1
6 h	W+JA	jar	1	45	147.8
6 h	W+JA	jar	2	46	140.5
6 h	W+JA	jar	3	47	153.7
6 h	W+JA	jar	4	48	148

## Sheet: Extraction kinetic samples
Phytohormones - LC/MS Protocol
(ABA, JA, SA, JA-Ile)
Ethylacetate spiked with internal standards:
You will need 1ml ethylacetate spiked with labeled phytohormones per sample. The final
concentration should be adapted to the samples. For a meaningful quantification the peak
area of the phytohormon must be in the same range to the labeled standard. For Nicotina
attenuata leaf tissue and the described protocol use D6-ABA, D4-SA and JA-13C6-Ile
40 ng/ml ethylacetate and D2-JA 200 ng/ml ethylacetate (4μl PH-ISD per ml ethylacetate).
! Applied ca. 52.6 ug JA per leaf; analyzing about half of leaf for phytohormones!
This gives ca. 21.3 ug JA/mL for extract; should be ca. 100x less concentrated (JA IS is 200 ng/mL for extraction).
Therefore do not analyze JA itself; cannot differentiate JA remaining on leaf surface from JA inside leaf
Harvest:
1. weigh approximately 150 mg frozen grinded plant tissue in Eppendorf tubes and store it at - 70°C until use.
(Used 2 mL tubes, re-ground aliquoted tissue by hand before weighing. Lamina and small veins only (no midvein).)
Extraction:
1. cool down centrifuge to 4°C
2. add 1 mL ethyl acetate plus internal standards
3. vortex 10 min
4. centrifuge at 13,000 rpm (16,100g) for 20 min at 4°C
5. transfer supernatant to 2ml Eppendorf tubes repeat the extraction by adding 0.5 ml ethylacetate without internal standards to the tissue and vortex for 5 min
6. centrifuge at 13,000 rpm (16,100g) for 20 min at 4°C
7. combine supernatants
8. evaporate using a vacuum concentrator until dryness at 30°C
9. dissolve the dried samples in 500μl 70% MeOH, vortex for at least 5 min and centrifuge at 13,000 rpm for 10 min
10. transfer 400μl of the supernatant into an HPLC vial
11. analyze JA metabolites in undiluted samples
Instrument parameters
textInstrument: Varian 1200L Triple-Quadrupol-MS?
Injectionvolume: 10 μl
Column: ProntoSIL C18-ace-EPS, 50x2mm, 5μm, 120 Å
Solvent A: 0.05% formic acid in water
Solvent B: MeOH
Analyze using Mic PHs+OPDA_JA-AAconjugatesMS.mth, Mic_MeJA+MeSA_JA-Me-Ile_posMS.mth
Analyze in blocks of 16 (one time point): 16 with Mic PHs+OPDA_JA-AAconjugates.mth, then the same 16 with Mic_MeJA+MeSA_JA-Me-Ile_pos.mth, then the next 16 with Mic PHs+OPDA_JA-AAconjugates.mth . . . IS control analyzed at the end of the last group.
1 blank before and after each method change, 1 blank in the middle (after 8 samples)
Analysis
The automatic integration requires still a careful look through the chromatograms. Sometimes a
manual integration or correction of the integration parameters is necessary!!
Amount ng/g tissue = area/area ISD * amount ISD ng / sample weight g

## Sheet: 1h_neg
This time used peak smoothing!!
Quantified all peaks where at least one group was above LOD
All peaks around 10^6 are about at LOQ
All peaks not found by the software are messy
SA unquantifiable; therefore also didn't quantify IS
Compound Results in Recalc File's Data Files
Recalc File:	D:\1200DATA\data\merry_mesc3399\2011_02_26_jar46_WT_JA_EtOH\1h_neg.rcl
Method File:	D:\1200DATA\1200Methods\Merry\Mic PHs+OPDA_JA-AAconjugates_MS.mth
Data File:	d:\1200DATA\data\merry_mesc3399\2011_02_26_jar46_WT_JA_EtOH\1 2-26-2011.xms
Data File:	d:\1200DATA\data\merry_mesc3399\2011_02_26_jar46_WT_JA_EtOH\10 2-26-2011.xms
Data File:	d:\1200DATA\data\merry_mesc3399\2011_02_26_jar46_WT_JA_EtOH\11 2-26-2011.xms
Data File:	d:\1200DATA\data\merry_mesc3399\2011_02_26_jar46_WT_JA_EtOH\12 2-26-2011.xms
Data File:	d:\1200DATA\data\merry_mesc3399\2011_02_26_jar46_WT_JA_EtOH\13 2-26-2011.xms
Data File:	d:\1200DATA\data\merry_mesc3399\2011_02_26_jar46_WT_JA_EtOH\14 2-26-2011.xms
Data File:	d:\1200DATA\data\merry_mesc3399\2011_02_26_jar46_WT_JA_EtOH\15 2-26-2011.xms
Data File:	d:\1200DATA\data\merry_mesc3399\2011_02_26_jar46_WT_JA_EtOH\16 2-26-2011.xms
Data File:	d:\1200DATA\data\merry_mesc3399\2011_02_26_jar46_WT_JA_EtOH\2 2-26-2011.xms
Data File:	d:\1200DATA\data\merry_mesc3399\2011_02_26_jar46_WT_JA_EtOH\3 2-26-2011.xms
Data File:	d:\1200DATA\data\merry_mesc3399\2011_02_26_jar46_WT_JA_EtOH\4 2-26-2011.xms
Data File:	d:\1200DATA\data\merry_mesc3399\2011_02_26_jar46_WT_JA_EtOH\5 2-26-2011.xms
Data File:	d:\1200DATA\data\merry_mesc3399\2011_02_26_jar46_WT_JA_EtOH\6 2-26-2011.xms
Data File:	d:\1200DATA\data\merry_mesc3399\2011_02_26_jar46_WT_JA_EtOH\7 2-26-2011.xms
Data File:	d:\1200DATA\data\merry_mesc3399\2011_02_26_jar46_WT_JA_EtOH\8 2-26-2011.xms
Data File:	d:\1200DATA\data\merry_mesc3399\2011_02_26_jar46_WT_JA_EtOH\9 2-26-2011.xms
Data File:	d:\1200DATA\data\merry_mesc3399\2011_02_26_jar46_WT_JA_EtOH\blank 2-26-2011.xms
Data File:	d:\1200DATA\data\merry_mesc3399\2011_02_26_jar46_WT_JA_EtOH\blank 2-26-2011001.xms
Data File:	d:\1200DATA\data\merry_mesc3399\2011_02_26_jar46_WT_JA_EtOH\blank 2-26-2011002.xms
---------------------------------------
Target Compounds
---------------------------------------
Peaks 570(	Data File	RT (min)	Scan Descriptor	Peak Name	Status	Result Type	Area	Quan Ions	Acquisition Date	Amount/RF	)
1 2-26-2011.xms	4.683	12-OH-JA	11411479	U	Identified	11410000	59	Sat Feb 26 17:08:12 2011
10 2-26-2011.xms	4.378	12-OH-JA	333221440	U	Identified	333200000	59	Sat Feb 26 20:41:48 2011
11 2-26-2011.xms	4.369	12-OH-JA	470189696	U	Identified	470200000	59	Sat Feb 26 21:03:10 2011
12 2-26-2011.xms	4.352	12-OH-JA	334671744	U	Identified	334700000	59	Sat Feb 26 21:24:36 2011
13 2-26-2011.xms	4.373	12-OH-JA	392004960	U	Identified	392000000	59	Sat Feb 26 21:45:58 2011
14 2-26-2011.xms	4.311	12-OH-JA	493401120	U	Identified	493400000	59	Sat Feb 26 22:07:20 2011
15 2-26-2011.xms	4.403	12-OH-JA	361147904	U	Identified	361100000	59	Sat Feb 26 22:28:42 2011
16 2-26-2011.xms	4.362	12-OH-JA	304752192	U	Identified	304800000	59	Sat Feb 26 22:50:04 2011
2 2-26-2011.xms	4.486	12-OH-JA	19833410	U	Identified	19830000	59	Sat Feb 26 17:29:34 2011
3 2-26-2011.xms	4.385	12-OH-JA	13896029	U	Identified	13900000	59	Sat Feb 26 17:50:57 2011
4 2-26-2011.xms	4.402	12-OH-JA	15559110	U	Identified	15560000	59	Sat Feb 26 18:12:19 2011
5 2-26-2011.xms	4.374	12-OH-JA	5894788	U	Identified	5895000	59	Sat Feb 26 18:33:41 2011
6 2-26-2011.xms	4.57	12-OH-JA	6083576	U	Identified	6084000	59	Sat Feb 26 18:55:02 2011
7 2-26-2011.xms	4.356	12-OH-JA	5378257	U	Identified	5378000	59	Sat Feb 26 19:16:25 2011
8 2-26-2011.xms	4.356	12-OH-JA	7379235	U	Identified	7379000	59	Sat Feb 26 19:37:46 2011
9 2-26-2011.xms	4.308	12-OH-JA	392808512	U	Identified	392800000	59	Sat Feb 26 20:20:28 2011
blank 2-26-2011.xms	4.508	12-OH-JA	0	X MY	Missing	0	59	Sat Feb 26 16:45:20 2011	225.0>59.0(-) [15.0V]
blank 2-26-2011001.xms	4.544	12-OH-JA	2481005	U	Identified	2481000	59	Sat Feb 26 19:59:06 2011
blank 2-26-2011002.xms	4.422	12-OH-JA	6532070	U	Identified	6532000	59	Sat Feb 26 23:11:26 2011
1 2-26-2011.xms	5.741	ABA	33953808	U	Identified	33950000	153	Sat Feb 26 17:08:12 2011
10 2-26-2011.xms	5.744	ABA	23820878	U	Identified	23820000	153	Sat Feb 26 20:41:48 2011
11 2-26-2011.xms	5.7	ABA	24964362		Identified	24960000	153	Sat Feb 26 21:03:10 2011
12 2-26-2011.xms	5.718	ABA	27317694	U	Identified	27320000	153	Sat Feb 26 21:24:36 2011
13 2-26-2011.xms	5.696	ABA	23830850		Identified	23830000	153	Sat Feb 26 21:45:58 2011
14 2-26-2011.xms	5.711	ABA	23025316	U	Identified	23030000	153	Sat Feb 26 22:07:20 2011
15 2-26-2011.xms	5.746	ABA	23571710		Identified	23570000	153	Sat Feb 26 22:28:42 2011
16 2-26-2011.xms	5.709	ABA	19341252		Identified	19340000	153	Sat Feb 26 22:50:04 2011
2 2-26-2011.xms	5.719	ABA	36642128		Identified	36640000	153	Sat Feb 26 17:29:34 2011
3 2-26-2011.xms	5.751	ABA	28988656	U	Identified	28990000	153	Sat Feb 26 17:50:57 2011
4 2-26-2011.xms	5.729	ABA	26549352		Identified	26550000	153	Sat Feb 26 18:12:19 2011
5 2-26-2011.xms	5.689	ABA	14501797	U	Identified	14500000	153	Sat Feb 26 18:33:41 2011
6 2-26-2011.xms	5.715	ABA	23537224	U	Identified	23540000	153	Sat Feb 26 18:55:02 2011
7 2-26-2011.xms	5.739	ABA	26731498	U	Identified	26730000	153	Sat Feb 26 19:16:25 2011
8 2-26-2011.xms	5.722	ABA	27540280		Identified	27540000	153	Sat Feb 26 19:37:46 2011
9 2-26-2011.xms	5.743	ABA	26739496	U	Identified	26740000	153	Sat Feb 26 20:20:28 2011
blank 2-26-2011.xms	5.715	ABA	0	X MY	Missing	0	153	Sat Feb 26 16:45:20 2011	263.0>153.0(-) [9.0V]
blank 2-26-2011001.xms	5.715	ABA	0	X MY	Missing	0	153	Sat Feb 26 19:59:06 2011
blank 2-26-2011002.xms	5.805	ABA	619891	U	Identified	619891	153	Sat Feb 26 23:11:26 2011
1 2-26-2011.xms	5.733	ABA-IST	105489928		Identified	105500000	159	Sat Feb 26 17:08:12 2011
10 2-26-2011.xms	5.71	ABA-IST	86271000		Identified	86270000	159	Sat Feb 26 20:41:48 2011
11 2-26-2011.xms	5.69	ABA-IST	77514792		Identified	77510000	159	Sat Feb 26 21:03:10 2011
12 2-26-2011.xms	5.701	ABA-IST	78258872		Identified	78260000	159	Sat Feb 26 21:24:36 2011
13 2-26-2011.xms	5.696	ABA-IST	81480240		Identified	81480000	159	Sat Feb 26 21:45:58 2011
14 2-26-2011.xms	5.702	ABA-IST	75921328		Identified	75920000	159	Sat Feb 26 22:07:20 2011
15 2-26-2011.xms	5.716	ABA-IST	76827912		Identified	76830000	159	Sat Feb 26 22:28:42 2011
16 2-26-2011.xms	5.675	ABA-IST	81114488		Identified	81110000	159	Sat Feb 26 22:50:04 2011
2 2-26-2011.xms	5.731	ABA-IST	111979984		Identified	112000000	159	Sat Feb 26 17:29:34 2011
3 2-26-2011.xms	5.73	ABA-IST	93814312		Identified	93810000	159	Sat Feb 26 17:50:57 2011
4 2-26-2011.xms	5.708	ABA-IST	90341304		Identified	90340000	159	Sat Feb 26 18:12:19 2011
5 2-26-2011.xms	5.719	ABA-IST	105699816		Identified	105700000	159	Sat Feb 26 18:33:41 2011
6 2-26-2011.xms	5.704	ABA-IST	95189880		Identified	95190000	159	Sat Feb 26 18:55:02 2011
7 2-26-2011.xms	5.714	ABA-IST	104743312		Identified	104700000	159	Sat Feb 26 19:16:25 2011
8 2-26-2011.xms	5.705	ABA-IST	86666336		Identified	86670000	159	Sat Feb 26 19:37:46 2011
9 2-26-2011.xms	5.719	ABA-IST	81997576		Identified	82000000	159	Sat Feb 26 20:20:28 2011
blank 2-26-2011.xms	5.724	ABA-IST	0	X MY	Missing	0	159	Sat Feb 26 16:45:20 2011	269.0>159.0(-) [9.0V]
blank 2-26-2011001.xms	5.75	ABA-IST	850588		Identified	850588	159	Sat Feb 26 19:59:06 2011
blank 2-26-2011002.xms	5.738	ABA-IST	912831	U	Identified	912831	159	Sat Feb 26 23:11:26 2011
1 2-26-2011.xms	5.506	Cmpd 5.707	0	X MY	Missing	0	104	Sat Feb 26 17:08:12 2011
10 2-26-2011.xms	5.506	Cmpd 5.707	0	X MY	Missing	0	104	Sat Feb 26 20:41:48 2011
11 2-26-2011.xms	5.507	Cmpd 5.707	378239		Identified	378239	104	Sat Feb 26 21:03:10 2011
12 2-26-2011.xms	5.535	Cmpd 5.707	333669		Identified	333669	104	Sat Feb 26 21:24:36 2011
13 2-26-2011.xms	5.5	Cmpd 5.707	329588		Identified	329588	104	Sat Feb 26 21:45:58 2011
14 2-26-2011.xms	5.508	Cmpd 5.707	524783	U	Identified	524783	104	Sat Feb 26 22:07:20 2011
15 2-26-2011.xms	5.515	Cmpd 5.707	595697	U	Identified	595697	104	Sat Feb 26 22:28:42 2011
16 2-26-2011.xms	5.467	Cmpd 5.707	392142		Identified	392142	104	Sat Feb 26 22:50:04 2011
2 2-26-2011.xms	5.581	Cmpd 5.707	204168	U	Identified	204168	104	Sat Feb 26 17:29:34 2011
3 2-26-2011.xms	5.506	Cmpd 5.707	0	X MY	Missing	0	104	Sat Feb 26 17:50:57 2011
4 2-26-2011.xms	5.506	Cmpd 5.707	0	X MY	Missing	0	104	Sat Feb 26 18:12:19 2011
5 2-26-2011.xms	5.506	Cmpd 5.707	0	X MY	Missing	0	104	Sat Feb 26 18:33:41 2011
6 2-26-2011.xms	5.506	Cmpd 5.707	0	X MY	Missing	0	104	Sat Feb 26 18:55:02 2011
7 2-26-2011.xms	5.699	Cmpd 5.707	161047		Identified	161047	104	Sat Feb 26 19:16:25 2011
8 2-26-2011.xms	5.477	Cmpd 5.707	160427		Identified	160427	104	Sat Feb 26 19:37:46 2011
9 2-26-2011.xms	5.575	Cmpd 5.707	494301	U	Identified	494301	104	Sat Feb 26 20:20:28 2011
blank 2-26-2011.xms	5.506	Cmpd 5.707	0	X MY	Missing	0	104	Sat Feb 26 16:45:20 2011	296.0>104.0(-) [19.0V]
blank 2-26-2011001.xms	5.506	Cmpd 5.707	0	X MY	Missing	0	104	Sat Feb 26 19:59:06 2011
blank 2-26-2011002.xms	5.506	Cmpd 5.707	0	X MY	Missing	0	104	Sat Feb 26 23:11:26 2011
1 2-26-2011.xms	5.717	Cmpd 5.717	0	X MY	Missing	0	114	Sat Feb 26 17:08:12 2011
10 2-26-2011.xms	5.717	Cmpd 5.717	0	X MY	Missing	0	114	Sat Feb 26 20:41:48 2011
11 2-26-2011.xms	5.717	Cmpd 5.717	0	X MY	Missing	0	114	Sat Feb 26 21:03:10 2011
12 2-26-2011.xms	5.717	Cmpd 5.717	0	X MY	Missing	0	114	Sat Feb 26 21:24:36 2011
13 2-26-2011.xms	5.717	Cmpd 5.717	0	X MY	Missing	0	114	Sat Feb 26 21:45:58 2011
14 2-26-2011.xms	5.717	Cmpd 5.717	0	X MY	Missing	0	114	Sat Feb 26 22:07:20 2011
15 2-26-2011.xms	5.717	Cmpd 5.717	0	X MY	Missing	0	114	Sat Feb 26 22:28:42 2011
16 2-26-2011.xms	5.717	Cmpd 5.717	0	X MY	Missing	0	114	Sat Feb 26 22:50:04 2011
2 2-26-2011.xms	5.717	Cmpd 5.717	0	X MY	Missing	0	114	Sat Feb 26 17:29:34 2011
3 2-26-2011.xms	5.717	Cmpd 5.717	0	X MY	Missing	0	114	Sat Feb 26 17:50:57 2011
4 2-26-2011.xms	5.717	Cmpd 5.717	0	X MY	Missing	0	114	Sat Feb 26 18:12:19 2011
5 2-26-2011.xms	5.717	Cmpd 5.717	0	X MY	Missing	0	114	Sat Feb 26 18:33:41 2011
6 2-26-2011.xms	5.717	Cmpd 5.717	0	X MY	Missing	0	114	Sat Feb 26 18:55:02 2011
7 2-26-2011.xms	5.717	Cmpd 5.717	0	X MY	Missing	0	114	Sat Feb 26 19:16:25 2011
8 2-26-2011.xms	5.717	Cmpd 5.717	0	X MY	Missing	0	114	Sat Feb 26 19:37:46 2011
9 2-26-2011.xms	5.717	Cmpd 5.717	0	X MY	Missing	0	114	Sat Feb 26 20:20:28 2011
blank 2-26-2011.xms	5.717	Cmpd 5.717	0	X MY	Missing	0	114	Sat Feb 26 16:45:20 2011	306.0>114.0(-) [19.0V]
blank 2-26-2011001.xms	5.717	Cmpd 5.717	0	X MY	Missing	0	114	Sat Feb 26 19:59:06 2011
blank 2-26-2011002.xms	5.717	Cmpd 5.717	0	X MY	Missing	0	114	Sat Feb 26 23:11:26 2011
1 2-26-2011.xms	5.414	Cmpd 5.727	0	X MY	Missing	0	118.2	Sat Feb 26 17:08:12 2011
10 2-26-2011.xms	5.414	Cmpd 5.727	0	X MY	Missing	0	118.2	Sat Feb 26 20:41:48 2011
11 2-26-2011.xms	5.414	Cmpd 5.727	0	X MY	Missing	0	118.2	Sat Feb 26 21:03:10 2011
12 2-26-2011.xms	5.414	Cmpd 5.727	0	X MY	Missing	0	118.2	Sat Feb 26 21:24:36 2011
13 2-26-2011.xms	5.414	Cmpd 5.727	0	X MY	Missing	0	118.2	Sat Feb 26 21:45:58 2011
14 2-26-2011.xms	5.414	Cmpd 5.727	0	X MY	Missing	0	118.2	Sat Feb 26 22:07:20 2011
15 2-26-2011.xms	5.414	Cmpd 5.727	0	X MY	Missing	0	118.2	Sat Feb 26 22:28:42 2011
16 2-26-2011.xms	5.414	Cmpd 5.727	0	X MY	Missing	0	118.2	Sat Feb 26 22:50:04 2011
2 2-26-2011.xms	5.414	Cmpd 5.727	0	X MY	Missing	0	118.2	Sat Feb 26 17:29:34 2011
3 2-26-2011.xms	5.414	Cmpd 5.727	0	X MY	Missing	0	118.2	Sat Feb 26 17:50:57 2011
4 2-26-2011.xms	5.414	Cmpd 5.727	0	X MY	Missing	0	118.2	Sat Feb 26 18:12:19 2011
5 2-26-2011.xms	5.414	Cmpd 5.727	0	X MY	Missing	0	118.2	Sat Feb 26 18:33:41 2011
6 2-26-2011.xms	5.455	Cmpd 5.727	66023		Identified	66023	118.2	Sat Feb 26 18:55:02 2011
7 2-26-2011.xms	5.414	Cmpd 5.727	0	X MY	Missing	0	118.2	Sat Feb 26 19:16:25 2011
8 2-26-2011.xms	5.414	Cmpd 5.727	0	X MY	Missing	0	118.2	Sat Feb 26 19:37:46 2011
9 2-26-2011.xms	5.414	Cmpd 5.727	0	X MY	Missing	0	118.2	Sat Feb 26 20:20:28 2011
blank 2-26-2011.xms	5.414	Cmpd 5.727	0	X MY	Missing	0	118.2	Sat Feb 26 16:45:20 2011	310.0>118.0(-) [19.0V]
blank 2-26-2011001.xms	5.414	Cmpd 5.727	0	X MY	Missing	0	118.2	Sat Feb 26 19:59:06 2011
blank 2-26-2011002.xms	5.414	Cmpd 5.727	0	X MY	Missing	0	118.2	Sat Feb 26 23:11:26 2011
1 2-26-2011.xms	5.737	Cmpd 5.737	0	X MY	Missing	0	120	Sat Feb 26 17:08:12 2011
10 2-26-2011.xms	5.737	Cmpd 5.737	0	X MY	Missing	0	120	Sat Feb 26 20:41:48 2011
11 2-26-2011.xms	5.737	Cmpd 5.737	0	X MY	Missing	0	120	Sat Feb 26 21:03:10 2011
12 2-26-2011.xms	5.737	Cmpd 5.737	0	X MY	Missing	0	120	Sat Feb 26 21:24:36 2011
13 2-26-2011.xms	5.737	Cmpd 5.737	0	X MY	Missing	0	120	Sat Feb 26 21:45:58 2011
14 2-26-2011.xms	5.737	Cmpd 5.737	0	X MY	Missing	0	120	Sat Feb 26 22:07:20 2011
15 2-26-2011.xms	5.737	Cmpd 5.737	0	X MY	Missing	0	120	Sat Feb 26 22:28:42 2011
16 2-26-2011.xms	5.737	Cmpd 5.737	0	X MY	Missing	0	120	Sat Feb 26 22:50:04 2011
2 2-26-2011.xms	5.737	Cmpd 5.737	0	X MY	Missing	0	120	Sat Feb 26 17:29:34 2011
3 2-26-2011.xms	5.737	Cmpd 5.737	0	X MY	Missing	0	120	Sat Feb 26 17:50:57 2011
4 2-26-2011.xms	5.737	Cmpd 5.737	0	X MY	Missing	0	120	Sat Feb 26 18:12:19 2011
5 2-26-2011.xms	5.737	Cmpd 5.737	0	X MY	Missing	0	120	Sat Feb 26 18:33:41 2011
6 2-26-2011.xms	5.737	Cmpd 5.737	0	X MY	Missing	0	120	Sat Feb 26 18:55:02 2011
7 2-26-2011.xms	5.737	Cmpd 5.737	0	X MY	Missing	0	120	Sat Feb 26 19:16:25 2011
8 2-26-2011.xms	5.737	Cmpd 5.737	0	X MY	Missing	0	120	Sat Feb 26 19:37:46 2011
9 2-26-2011.xms	5.737	Cmpd 5.737	0	X MY	Missing	0	120	Sat Feb 26 20:20:28 2011
blank 2-26-2011.xms	5.737	Cmpd 5.737	0	X MY	Missing	0	120	Sat Feb 26 16:45:20 2011	312.0>120.0(-) [19.0V]
blank 2-26-2011001.xms	5.737	Cmpd 5.737	0	X MY	Missing	0	120	Sat Feb 26 19:59:06 2011
blank 2-26-2011002.xms	5.737	Cmpd 5.737	0	X MY	Missing	0	120	Sat Feb 26 23:11:26 2011
1 2-26-2011.xms	5.747	Cmpd 5.747	0	X MY	Missing	0	132	Sat Feb 26 17:08:12 2011
10 2-26-2011.xms	5.747	Cmpd 5.747	0	X MY	Missing	0	132	Sat Feb 26 20:41:48 2011
11 2-26-2011.xms	5.747	Cmpd 5.747	0	X MY	Missing	0	132	Sat Feb 26 21:03:10 2011
12 2-26-2011.xms	5.747	Cmpd 5.747	0	X MY	Missing	0	132	Sat Feb 26 21:24:36 2011
13 2-26-2011.xms	5.747	Cmpd 5.747	0	X MWY	Missing	0	132	Sat Feb 26 21:45:58 2011
14 2-26-2011.xms	5.747	Cmpd 5.747	0	X MY	Missing	0	132	Sat Feb 26 22:07:20 2011
15 2-26-2011.xms	5.747	Cmpd 5.747	0	X MY	Missing	0	132	Sat Feb 26 22:28:42 2011
16 2-26-2011.xms	5.747	Cmpd 5.747	0	X MY	Missing	0	132	Sat Feb 26 22:50:04 2011
2 2-26-2011.xms	5.747	Cmpd 5.747	0	X MY	Missing	0	132	Sat Feb 26 17:29:34 2011
3 2-26-2011.xms	5.747	Cmpd 5.747	0	X MWY	Missing	0	132	Sat Feb 26 17:50:57 2011
4 2-26-2011.xms	5.747	Cmpd 5.747	0	X MY	Missing	0	132	Sat Feb 26 18:12:19 2011
5 2-26-2011.xms	5.747	Cmpd 5.747	0	X MY	Missing	0	132	Sat Feb 26 18:33:41 2011
6 2-26-2011.xms	5.747	Cmpd 5.747	0	X MY	Missing	0	132	Sat Feb 26 18:55:02 2011
7 2-26-2011.xms	5.747	Cmpd 5.747	0	X MY	Missing	0	132	Sat Feb 26 19:16:25 2011
8 2-26-2011.xms	5.747	Cmpd 5.747	0	X MY	Missing	0	132	Sat Feb 26 19:37:46 2011
9 2-26-2011.xms	5.747	Cmpd 5.747	0	X MY	Missing	0	132	Sat Feb 26 20:20:28 2011
blank 2-26-2011.xms	5.747	Cmpd 5.747	0	X MY	Missing	0	132	Sat Feb 26 16:45:20 2011	324.0>132.0(-) [19.0V]
blank 2-26-2011001.xms	5.747	Cmpd 5.747	0	X MY	Missing	0	132	Sat Feb 26 19:59:06 2011
blank 2-26-2011002.xms	5.747	Cmpd 5.747	0	X MY	Missing	0	132	Sat Feb 26 23:11:26 2011
1 2-26-2011.xms	5.685	COOH-JA-Ile	1062555		Identified	1063000	130	Sat Feb 26 17:08:12 2011
10 2-26-2011.xms	5.72	COOH-JA-Ile	1447887	U	Identified	1448000	130	Sat Feb 26 20:41:48 2011
11 2-26-2011.xms	5.677	COOH-JA-Ile	1812607	U	Identified	1813000	130	Sat Feb 26 21:03:10 2011
12 2-26-2011.xms	5.712	COOH-JA-Ile	1447457	U	Identified	1447000	130	Sat Feb 26 21:24:36 2011
13 2-26-2011.xms	5.767	COOH-JA-Ile	1354883	U	Identified	1355000	130	Sat Feb 26 21:45:58 2011
14 2-26-2011.xms	5.687	COOH-JA-Ile	1808674	U	Identified	1809000	130	Sat Feb 26 22:07:20 2011
15 2-26-2011.xms	5.677	COOH-JA-Ile	694988	U	Identified	694988	130	Sat Feb 26 22:28:42 2011
16 2-26-2011.xms	5.649	COOH-JA-Ile	858480		Identified	858480	130	Sat Feb 26 22:50:04 2011
2 2-26-2011.xms	5.658	COOH-JA-Ile	1355531	U	Identified	1356000	130	Sat Feb 26 17:29:34 2011
3 2-26-2011.xms	5.711	COOH-JA-Ile	554790	U	Identified	554790	130	Sat Feb 26 17:50:57 2011
4 2-26-2011.xms	5.693	COOH-JA-Ile	2135942	U	Identified	2136000	130	Sat Feb 26 18:12:19 2011
5 2-26-2011.xms	5.631	COOH-JA-Ile	704056	U	Identified	704056	130	Sat Feb 26 18:33:41 2011
6 2-26-2011.xms	5.661	COOH-JA-Ile	836616		Identified	836616	130	Sat Feb 26 18:55:02 2011
7 2-26-2011.xms	5.647	COOH-JA-Ile	407179	U	Identified	407179	130	Sat Feb 26 19:16:25 2011
8 2-26-2011.xms	5.732	COOH-JA-Ile	885883	U	Identified	885883	130	Sat Feb 26 19:37:46 2011
9 2-26-2011.xms	5.702	COOH-JA-Ile	1445736	U	Identified	1446000	130	Sat Feb 26 20:20:28 2011
blank 2-26-2011.xms	5.697	COOH-JA-Ile	0	X MY	Missing	0	130	Sat Feb 26 16:45:20 2011	352.0>130.0(-) [19.0V]
blank 2-26-2011001.xms	5.697	COOH-JA-Ile	0	X MY	Missing	0	130	Sat Feb 26 19:59:06 2011
blank 2-26-2011002.xms	5.697	COOH-JA-Ile	0	X MY	Missing	0	130	Sat Feb 26 23:11:26 2011
1 2-26-2011.xms	5.776	JA-Ala	0	X MY	Missing	0	87.8	Sat Feb 26 17:08:12 2011
10 2-26-2011.xms	5.797	JA-Ala	3764532	U	Identified	3765000	87.8	Sat Feb 26 20:41:48 2011
11 2-26-2011.xms	5.873	JA-Ala	3779999	U	Identified	3780000	87.8	Sat Feb 26 21:03:10 2011
12 2-26-2011.xms	5.771	JA-Ala	4639055	U	Identified	4639000	87.8	Sat Feb 26 21:24:36 2011
13 2-26-2011.xms	5.843	JA-Ala	5492470	U	Identified	5492000	87.8	Sat Feb 26 21:45:58 2011
14 2-26-2011.xms	5.866	JA-Ala	7337204	U	Identified	7337000	87.8	Sat Feb 26 22:07:20 2011
15 2-26-2011.xms	5.839	JA-Ala	4578440	U	Identified	4578000	87.8	Sat Feb 26 22:28:42 2011
16 2-26-2011.xms	5.73	JA-Ala	5396766	U	Identified	5397000	87.8	Sat Feb 26 22:50:04 2011
2 2-26-2011.xms	5.776	JA-Ala	0	X MY	Missing	0	87.8	Sat Feb 26 17:29:34 2011
3 2-26-2011.xms	5.776	JA-Ala	0	X MY	Missing	0	87.8	Sat Feb 26 17:50:57 2011
4 2-26-2011.xms	5.776	JA-Ala	0	X MY	Missing	0	87.8	Sat Feb 26 18:12:19 2011
5 2-26-2011.xms	5.776	JA-Ala	0	X MY	Missing	0	87.8	Sat Feb 26 18:33:41 2011
6 2-26-2011.xms	5.776	JA-Ala	0	X MY	Missing	0	87.8	Sat Feb 26 18:55:02 2011
7 2-26-2011.xms	5.776	JA-Ala	0	X MY	Missing	0	87.8	Sat Feb 26 19:16:25 2011
8 2-26-2011.xms	5.776	JA-Ala	0	X MY	Missing	0	87.8	Sat Feb 26 19:37:46 2011
9 2-26-2011.xms	5.932	JA-Ala	3873718	U	Identified	3874000	87.8	Sat Feb 26 20:20:28 2011
blank 2-26-2011.xms	5.776	JA-Ala	0	X MY	Missing	0	87.8	Sat Feb 26 16:45:20 2011	280.0>88.0(-) [19.0V]
blank 2-26-2011001.xms	5.776	JA-Ala	0	X MY	Missing	0	87.8	Sat Feb 26 19:59:06 2011
blank 2-26-2011002.xms	5.986	JA-Ala	225355	U	Identified	225355	87.8	Sat Feb 26 23:11:26 2011
1 2-26-2011.xms	5.801	JA-Arg	0	X MY	Missing	0	172.8	Sat Feb 26 17:08:12 2011
10 2-26-2011.xms	5.801	JA-Arg	0	X MY	Missing	0	172.8	Sat Feb 26 20:41:48 2011
11 2-26-2011.xms	5.774	JA-Arg	295805		Identified	295805	172.8	Sat Feb 26 21:03:10 2011
12 2-26-2011.xms	5.61	JA-Arg	320241	U	Identified	320241	172.8	Sat Feb 26 21:24:36 2011
13 2-26-2011.xms	5.801	JA-Arg	0	X MY	Missing	0	172.8	Sat Feb 26 21:45:58 2011
14 2-26-2011.xms	5.801	JA-Arg	0	X MY	Missing	0	172.8	Sat Feb 26 22:07:20 2011
15 2-26-2011.xms	5.801	JA-Arg	0	X MY	Missing	0	172.8	Sat Feb 26 22:28:42 2011
16 2-26-2011.xms	5.723	JA-Arg	262291	U	Identified	262291	172.8	Sat Feb 26 22:50:04 2011
2 2-26-2011.xms	5.801	JA-Arg	0	X MY	Missing	0	172.8	Sat Feb 26 17:29:34 2011
3 2-26-2011.xms	5.899	JA-Arg	227336		Identified	227336	172.8	Sat Feb 26 17:50:57 2011
4 2-26-2011.xms	5.801	JA-Arg	0	X MY	Missing	0	172.8	Sat Feb 26 18:12:19 2011
5 2-26-2011.xms	5.801	JA-Arg	0	X MY	Missing	0	172.8	Sat Feb 26 18:33:41 2011
6 2-26-2011.xms	5.801	JA-Arg	0	X MY	Missing	0	172.8	Sat Feb 26 18:55:02 2011
7 2-26-2011.xms	5.801	JA-Arg	0	X MY	Missing	0	172.8	Sat Feb 26 19:16:25 2011
8 2-26-2011.xms	5.801	JA-Arg	0	X MY	Missing	0	172.8	Sat Feb 26 19:37:46 2011
9 2-26-2011.xms	5.801	JA-Arg	0	X MY	Missing	0	172.8	Sat Feb 26 20:20:28 2011
blank 2-26-2011.xms	5.801	JA-Arg	0	X MY	Missing	0	172.8	Sat Feb 26 16:45:20 2011	365.0>173.0(-) [19.0V]
blank 2-26-2011001.xms	5.801	JA-Arg	0	X MY	Missing	0	172.8	Sat Feb 26 19:59:06 2011
blank 2-26-2011002.xms	5.801	JA-Arg	0	X MY	Missing	0	172.8	Sat Feb 26 23:11:26 2011
1 2-26-2011.xms	7.727	JA-Asn	2315461	U	Identified	2315000	131	Sat Feb 26 17:08:12 2011
10 2-26-2011.xms	7.525	JA-Asn	2931616	U	Identified	2932000	131	Sat Feb 26 20:41:48 2011
11 2-26-2011.xms	7.533	JA-Asn	4762902	U	Identified	4763000	131	Sat Feb 26 21:03:10 2011
12 2-26-2011.xms	7.482	JA-Asn	2141886	U	Identified	2142000	131	Sat Feb 26 21:24:36 2011
13 2-26-2011.xms	7.503	JA-Asn	498968	U	Identified	498968	131	Sat Feb 26 21:45:58 2011
14 2-26-2011.xms	7.492	JA-Asn	457953	U	Identified	457953	131	Sat Feb 26 22:07:20 2011
15 2-26-2011.xms	7.567	JA-Asn	1263581	U	Identified	1264000	131	Sat Feb 26 22:28:42 2011
16 2-26-2011.xms	7.578	JA-Asn	700780	U	Identified	700780	131	Sat Feb 26 22:50:04 2011
2 2-26-2011.xms	7.7	JA-Asn	2151259	U	Identified	2151000	131	Sat Feb 26 17:29:34 2011
3 2-26-2011.xms	7.6	JA-Asn	1194563	U	Identified	1195000	131	Sat Feb 26 17:50:57 2011
4 2-26-2011.xms	7.617	JA-Asn	1027142	U	Identified	1027000	131	Sat Feb 26 18:12:19 2011
5 2-26-2011.xms	7.622	JA-Asn	0	X MY	Missing	0	131	Sat Feb 26 18:33:41 2011
6 2-26-2011.xms	7.615	JA-Asn	395292	U	Identified	395292	131	Sat Feb 26 18:55:02 2011
7 2-26-2011.xms	7.588	JA-Asn	566021	U	Identified	566021	131	Sat Feb 26 19:16:25 2011
8 2-26-2011.xms	7.691	JA-Asn	324221	U	Identified	324221	131	Sat Feb 26 19:37:46 2011
9 2-26-2011.xms	7.61	JA-Asn	3532239	U	Identified	3532000	131	Sat Feb 26 20:20:28 2011
blank 2-26-2011.xms	7.622	JA-Asn	0	X MY	Missing	0	131	Sat Feb 26 16:45:20 2011	323.0>131.0(-) [19.0V]
blank 2-26-2011001.xms	7.622	JA-Asn	0	X MY	Missing	0	131	Sat Feb 26 19:59:06 2011
blank 2-26-2011002.xms	7.622	JA-Asn	0	X MY	Missing	0	131	Sat Feb 26 23:11:26 2011
1 2-26-2011.xms	5.459	JA-Gln	1595432	U	Identified	1595000	145	Sat Feb 26 17:08:12 2011
10 2-26-2011.xms	5.223	JA-Gln	1606699	U	Identified	1607000	145	Sat Feb 26 20:41:48 2011
11 2-26-2011.xms	5.214	JA-Gln	1369013	U	Identified	1369000	145	Sat Feb 26 21:03:10 2011
12 2-26-2011.xms	5.375	JA-Gln	0	X MY	Missing	0	145	Sat Feb 26 21:24:36 2011
13 2-26-2011.xms	5.375	JA-Gln	0	X MY	Missing	0	145	Sat Feb 26 21:45:58 2011
14 2-26-2011.xms	5.377	JA-Gln	1896950	U	Identified	1897000	145	Sat Feb 26 22:07:20 2011
15 2-26-2011.xms	5.452	JA-Gln	1012805	U	Identified	1013000	145	Sat Feb 26 22:28:42 2011
16 2-26-2011.xms	5.375	JA-Gln	0	X MY	Missing	0	145	Sat Feb 26 22:50:04 2011
2 2-26-2011.xms	5.245	JA-Gln	1640524	U	Identified	1641000	145	Sat Feb 26 17:29:34 2011
3 2-26-2011.xms	5.213	JA-Gln	1148990	U	Identified	1149000	145	Sat Feb 26 17:50:57 2011
4 2-26-2011.xms	5.417	JA-Gln	1312258	U	Identified	1312000	145	Sat Feb 26 18:12:19 2011
5 2-26-2011.xms	5.185	JA-Gln	644781	U	Identified	644781	145	Sat Feb 26 18:33:41 2011
6 2-26-2011.xms	5.375	JA-Gln	0	X MY	Missing	0	145	Sat Feb 26 18:55:02 2011
7 2-26-2011.xms	5.235	JA-Gln	568935	U	Identified	568935	145	Sat Feb 26 19:16:25 2011
8 2-26-2011.xms	5.148	JA-Gln	255926	U	Identified	255926	145	Sat Feb 26 19:37:46 2011
9 2-26-2011.xms	5.324	JA-Gln	1599997	U	Identified	1600000	145	Sat Feb 26 20:20:28 2011
blank 2-26-2011.xms	5.375	JA-Gln	0	X MY	Missing	0	145	Sat Feb 26 16:45:20 2011	337.0>145.0(-) [19.0V]
blank 2-26-2011001.xms	5.375	JA-Gln	0	X MY	Missing	0	145	Sat Feb 26 19:59:06 2011
blank 2-26-2011002.xms	5.375	JA-Gln	0	X MY	Missing	0	145	Sat Feb 26 23:11:26 2011
1 2-26-2011.xms	5.961	JA-Glu	0	X MY	Missing	0	146.2	Sat Feb 26 17:08:12 2011
10 2-26-2011.xms	5.961	JA-Glu	0	X MY	Missing	0	146.2	Sat Feb 26 20:41:48 2011
11 2-26-2011.xms	5.961	JA-Glu	0	X MY	Missing	0	146.2	Sat Feb 26 21:03:10 2011
12 2-26-2011.xms	5.961	JA-Glu	0	X MY	Missing	0	146.2	Sat Feb 26 21:24:36 2011
13 2-26-2011.xms	5.961	JA-Glu	0	X MY	Missing	0	146.2	Sat Feb 26 21:45:58 2011
14 2-26-2011.xms	6.079	JA-Glu	208753		Identified	208753	146.2	Sat Feb 26 22:07:20 2011
15 2-26-2011.xms	5.961	JA-Glu	0	X MY	Missing	0	146.2	Sat Feb 26 22:28:42 2011
16 2-26-2011.xms	5.961	JA-Glu	0	X MY	Missing	0	146.2	Sat Feb 26 22:50:04 2011
2 2-26-2011.xms	5.961	JA-Glu	0	X MY	Missing	0	146.2	Sat Feb 26 17:29:34 2011
3 2-26-2011.xms	5.961	JA-Glu	0	X MY	Missing	0	146.2	Sat Feb 26 17:50:57 2011
4 2-26-2011.xms	5.961	JA-Glu	0	X MY	Missing	0	146.2	Sat Feb 26 18:12:19 2011
5 2-26-2011.xms	5.961	JA-Glu	0	X MY	Missing	0	146.2	Sat Feb 26 18:33:41 2011
6 2-26-2011.xms	5.961	JA-Glu	0	X MY	Missing	0	146.2	Sat Feb 26 18:55:02 2011
7 2-26-2011.xms	5.961	JA-Glu	0	X MY	Missing	0	146.2	Sat Feb 26 19:16:25 2011
8 2-26-2011.xms	5.961	JA-Glu	0	X MY	Missing	0	146.2	Sat Feb 26 19:37:46 2011
9 2-26-2011.xms	5.961	JA-Glu	0	X MY	Missing	0	146.2	Sat Feb 26 20:20:28 2011
blank 2-26-2011.xms	5.961	JA-Glu	0	X MY	Missing	0	146.2	Sat Feb 26 16:45:20 2011	338.0>146.0(-) [19.0V]
blank 2-26-2011001.xms	5.961	JA-Glu	0	X MY	Missing	0	146.2	Sat Feb 26 19:59:06 2011
blank 2-26-2011002.xms	5.961	JA-Glu	0	X MY	Missing	0	146.2	Sat Feb 26 23:11:26 2011
1 2-26-2011.xms	5.443	JA-Glucose	0	X MY	Missing	0	209	Sat Feb 26 17:08:12 2011
10 2-26-2011.xms	5.449	JA-Glucose	12015933	U	Identified	12020000	209	Sat Feb 26 20:41:48 2011
11 2-26-2011.xms	5.474	JA-Glucose	18382336	U	Identified	18380000	209	Sat Feb 26 21:03:10 2011
12 2-26-2011.xms	5.44	JA-Glucose	15404055	U	Identified	15400000	209	Sat Feb 26 21:24:36 2011
13 2-26-2011.xms	5.444	JA-Glucose	20090294	U	Identified	20090000	209	Sat Feb 26 21:45:58 2011
14 2-26-2011.xms	5.467	JA-Glucose	22198828	U	Identified	22200000	209	Sat Feb 26 22:07:20 2011
15 2-26-2011.xms	5.474	JA-Glucose	18144178	U	Identified	18140000	209	Sat Feb 26 22:28:42 2011
16 2-26-2011.xms	5.434	JA-Glucose	13262425	U	Identified	13260000	209	Sat Feb 26 22:50:04 2011
2 2-26-2011.xms	5.642	JA-Glucose	4615289	U	Identified	4615000	209	Sat Feb 26 17:29:34 2011
3 2-26-2011.xms	5.443	JA-Glucose	0	X MY	Missing	0	209	Sat Feb 26 17:50:57 2011
4 2-26-2011.xms	5.443	JA-Glucose	0	X MY	Missing	0	209	Sat Feb 26 18:12:19 2011
5 2-26-2011.xms	5.443	JA-Glucose	0	X MY	Missing	0	209	Sat Feb 26 18:33:41 2011
6 2-26-2011.xms	5.443	JA-Glucose	0	X MY	Missing	0	209	Sat Feb 26 18:55:02 2011
7 2-26-2011.xms	5.443	JA-Glucose	0	X MY	Missing	0	209	Sat Feb 26 19:16:25 2011
8 2-26-2011.xms	5.614	JA-Glucose	3094612	U	Identified	3095000	209	Sat Feb 26 19:37:46 2011
9 2-26-2011.xms	5.465	JA-Glucose	19901920	U	Identified	19900000	209	Sat Feb 26 20:20:28 2011
blank 2-26-2011.xms	5.443	JA-Glucose	0	X MY	Missing	0	209	Sat Feb 26 16:45:20 2011	371.0>209.0(-) [12.0V]
blank 2-26-2011001.xms	5.443	JA-Glucose	0	X MY	Missing	0	209	Sat Feb 26 19:59:06 2011
blank 2-26-2011002.xms	5.443	JA-Glucose	0	X MY	Missing	0	209	Sat Feb 26 23:11:26 2011
1 2-26-2011.xms	5.482	JA-glucose formiat	6617996	U	Identified	6618000	209	Sat Feb 26 17:08:12 2011
10 2-26-2011.xms	5.457	JA-glucose formiat	260773488		Identified	260800000	209	Sat Feb 26 20:41:48 2011
11 2-26-2011.xms	5.46	JA-glucose formiat	335556000		Identified	335600000	209	Sat Feb 26 21:03:10 2011
12 2-26-2011.xms	5.458	JA-glucose formiat	284834688		Identified	284800000	209	Sat Feb 26 21:24:36 2011
13 2-26-2011.xms	5.46	JA-glucose formiat	336010304		Identified	336000000	209	Sat Feb 26 21:45:58 2011
14 2-26-2011.xms	5.453	JA-glucose formiat	482457984		Identified	482500000	209	Sat Feb 26 22:07:20 2011
15 2-26-2011.xms	5.461	JA-glucose formiat	305836960		Identified	305800000	209	Sat Feb 26 22:28:42 2011
16 2-26-2011.xms	5.44	JA-glucose formiat	246364432		Identified	246400000	209	Sat Feb 26 22:50:04 2011
2 2-26-2011.xms	5.473	JA-glucose formiat	8787646	U	Identified	8788000	209	Sat Feb 26 17:29:34 2011
3 2-26-2011.xms	5.441	JA-glucose formiat	6697510	U	Identified	6698000	209	Sat Feb 26 17:50:57 2011
4 2-26-2011.xms	5.474	JA-glucose formiat	4426186	U	Identified	4426000	209	Sat Feb 26 18:12:19 2011
5 2-26-2011.xms	5.412	JA-glucose formiat	3987219	U	Identified	3987000	209	Sat Feb 26 18:33:41 2011
6 2-26-2011.xms	5.404	JA-glucose formiat	8198412	U	Identified	8198000	209	Sat Feb 26 18:55:02 2011
7 2-26-2011.xms	5.48	JA-glucose formiat	7069058	U	Identified	7069000	209	Sat Feb 26 19:16:25 2011
8 2-26-2011.xms	5.428	JA-glucose formiat	7682222	U	Identified	7682000	209	Sat Feb 26 19:37:46 2011
9 2-26-2011.xms	5.468	JA-glucose formiat	361213088		Identified	361200000	209	Sat Feb 26 20:20:28 2011
blank 2-26-2011.xms	5.457	JA-glucose formiat	0	X MY	Missing	0	209	Sat Feb 26 16:45:20 2011	417.0>209.0(-) [12.0V]
blank 2-26-2011001.xms	5.457	JA-glucose formiat	0	X MY	Missing	0	209	Sat Feb 26 19:59:06 2011
blank 2-26-2011002.xms	5.477	JA-glucose formiat	1824258	U	Identified	1824000	209	Sat Feb 26 23:11:26 2011
1 2-26-2011.xms	5.605	JA-Gly	1499267	U	Identified	1499000	74	Sat Feb 26 17:08:12 2011
10 2-26-2011.xms	5.625	JA-Gly	2253865	U	Identified	2254000	74	Sat Feb 26 20:41:48 2011
11 2-26-2011.xms	5.616	JA-Gly	1951148	U	Identified	1951000	74	Sat Feb 26 21:03:10 2011
12 2-26-2011.xms	5.633	JA-Gly	2126645	U	Identified	2127000	74	Sat Feb 26 21:24:36 2011
13 2-26-2011.xms	5.62	JA-Gly	4210190	U	Identified	4210000	74	Sat Feb 26 21:45:58 2011
14 2-26-2011.xms	5.558	JA-Gly	3093046	U	Identified	3093000	74	Sat Feb 26 22:07:20 2011
15 2-26-2011.xms	5.582	JA-Gly	2466841	U	Identified	2467000	74	Sat Feb 26 22:28:42 2011
16 2-26-2011.xms	5.592	JA-Gly	2380201	U	Identified	2380000	74	Sat Feb 26 22:50:04 2011
2 2-26-2011.xms	5.562	JA-Gly	1116394	U	Identified	1116000	74	Sat Feb 26 17:29:34 2011
3 2-26-2011.xms	5.615	JA-Gly	383887		Identified	383887	74	Sat Feb 26 17:50:57 2011
4 2-26-2011.xms	5.666	JA-Gly	505602	U	Identified	505602	74	Sat Feb 26 18:12:19 2011
5 2-26-2011.xms	5.587	JA-Gly	951535	U	Identified	951535	74	Sat Feb 26 18:33:41 2011
6 2-26-2011.xms	5.664	JA-Gly	1535389	U	Identified	1535000	74	Sat Feb 26 18:55:02 2011
7 2-26-2011.xms	5.637	JA-Gly	2391193	U	Identified	2391000	74	Sat Feb 26 19:16:25 2011
8 2-26-2011.xms	5.603	JA-Gly	1335984	U	Identified	1336000	74	Sat Feb 26 19:37:46 2011
9 2-26-2011.xms	5.556	JA-Gly	3784316	U	Identified	3784000	74	Sat Feb 26 20:20:28 2011
blank 2-26-2011.xms	5.612	JA-Gly	0	X MY	Missing	0	74	Sat Feb 26 16:45:20 2011	266.0>74.0(-) [19.0V]
blank 2-26-2011001.xms	5.612	JA-Gly	0	X MY	Missing	0	74	Sat Feb 26 19:59:06 2011
blank 2-26-2011002.xms	5.612	JA-Gly	0	X MY	Missing	0	74	Sat Feb 26 23:11:26 2011
1 2-26-2011.xms	1.15	JA-His	0	X MY	Missing	0	154	Sat Feb 26 17:08:12 2011
10 2-26-2011.xms	1.15	JA-His	0	X MY	Missing	0	154	Sat Feb 26 20:41:48 2011
11 2-26-2011.xms	1.15	JA-His	0	X MY	Missing	0	154	Sat Feb 26 21:03:10 2011
12 2-26-2011.xms	1.15	JA-His	0	X MY	Missing	0	154	Sat Feb 26 21:24:36 2011
13 2-26-2011.xms	1.15	JA-His	0	X MY	Missing	0	154	Sat Feb 26 21:45:58 2011
14 2-26-2011.xms	1.15	JA-His	0	X MY	Missing	0	154	Sat Feb 26 22:07:20 2011
15 2-26-2011.xms	1.15	JA-His	0	X MY	Missing	0	154	Sat Feb 26 22:28:42 2011
16 2-26-2011.xms	1.15	JA-His	0	X MY	Missing	0	154	Sat Feb 26 22:50:04 2011
2 2-26-2011.xms	1.15	JA-His	0	X MY	Missing	0	154	Sat Feb 26 17:29:34 2011
3 2-26-2011.xms	1.15	JA-His	0	X MY	Missing	0	154	Sat Feb 26 17:50:57 2011
4 2-26-2011.xms	1.15	JA-His	0	X MY	Missing	0	154	Sat Feb 26 18:12:19 2011
5 2-26-2011.xms	1.15	JA-His	0	X MY	Missing	0	154	Sat Feb 26 18:33:41 2011
6 2-26-2011.xms	1.15	JA-His	0	X MY	Missing	0	154	Sat Feb 26 18:55:02 2011
7 2-26-2011.xms	1.15	JA-His	0	X MY	Missing	0	154	Sat Feb 26 19:16:25 2011
8 2-26-2011.xms	1.15	JA-His	0	X MY	Missing	0	154	Sat Feb 26 19:37:46 2011
9 2-26-2011.xms	1.15	JA-His	0	X MY	Missing	0	154	Sat Feb 26 20:20:28 2011
blank 2-26-2011.xms	1.15	JA-His	0	X MY	Missing	0	154	Sat Feb 26 16:45:20 2011	346.0>154.0(-) [19.0V]
blank 2-26-2011001.xms	1.15	JA-His	0	X MY	Missing	0	154	Sat Feb 26 19:59:06 2011
blank 2-26-2011002.xms	1.15	JA-His	0	X MY	Missing	0	154	Sat Feb 26 23:11:26 2011
1 2-26-2011.xms	7.777	JA-Ile	26962332	U	Identified	26960000	130	Sat Feb 26 17:08:12 2011
10 2-26-2011.xms	7.559	JA-Ile	47480844	U	Identified	47480000	130	Sat Feb 26 20:41:48 2011
11 2-26-2011.xms	7.55	JA-Ile	70737512	U	Identified	70740000	130	Sat Feb 26 21:03:10 2011
12 2-26-2011.xms	7.726	JA-Ile	0	X MY	Missing	0	130	Sat Feb 26 21:24:36 2011
13 2-26-2011.xms	7.554	JA-Ile	13597149	U	Identified	13600000	130	Sat Feb 26 21:45:58 2011
14 2-26-2011.xms	7.726	JA-Ile	0	X MY	Missing	0	130	Sat Feb 26 22:07:20 2011
15 2-26-2011.xms	7.549	JA-Ile	12451417	U	Identified	12450000	130	Sat Feb 26 22:28:42 2011
16 2-26-2011.xms	7.726	JA-Ile	0	X MY	Missing	0	130	Sat Feb 26 22:50:04 2011
2 2-26-2011.xms	7.717	JA-Ile	28637108	U	Identified	28640000	130	Sat Feb 26 17:29:34 2011
3 2-26-2011.xms	7.617	JA-Ile	22236014	U	Identified	22240000	130	Sat Feb 26 17:50:57 2011
4 2-26-2011.xms	7.65	JA-Ile	16023591	U	Identified	16020000	130	Sat Feb 26 18:12:19 2011
5 2-26-2011.xms	7.726	JA-Ile	0	X MY	Missing	0	130	Sat Feb 26 18:33:41 2011
6 2-26-2011.xms	7.598	JA-Ile	10685605	U	Identified	10690000	130	Sat Feb 26 18:55:02 2011
7 2-26-2011.xms	7.605	JA-Ile	6219705	U	Identified	6220000	130	Sat Feb 26 19:16:25 2011
8 2-26-2011.xms	7.536	JA-Ile	7206480	U	Identified	7206000	130	Sat Feb 26 19:37:46 2011
9 2-26-2011.xms	7.626	JA-Ile	55325340	U	Identified	55330000	130	Sat Feb 26 20:20:28 2011
blank 2-26-2011.xms	7.726	JA-Ile	0	X MY	Missing	0	130	Sat Feb 26 16:45:20 2011	322.0>130.0(-) [19.0V]
blank 2-26-2011001.xms	7.673	JA-Ile	196918		Identified	196918	130	Sat Feb 26 19:59:06 2011
blank 2-26-2011002.xms	7.441	JA-Ile	142606	U	Identified	142606	130	Sat Feb 26 23:11:26 2011
1 2-26-2011.xms	7.711	JA-ILE IS	179474912	U	Identified	179500000	136	Sat Feb 26 17:08:12 2011
10 2-26-2011.xms	7.509	JA-ILE IS	152127344	U	Identified	152100000	136	Sat Feb 26 20:41:48 2011
11 2-26-2011.xms	7.534	JA-ILE IS	142131040	U	Identified	142100000	136	Sat Feb 26 21:03:10 2011
12 2-26-2011.xms	7.518	JA-ILE IS	150430480	U	Identified	150400000	136	Sat Feb 26 21:24:36 2011
13 2-26-2011.xms	7.47	JA-ILE IS	158040896	U	Identified	158000000	136	Sat Feb 26 21:45:58 2011
14 2-26-2011.xms	7.476	JA-ILE IS	162937552	U	Identified	162900000	136	Sat Feb 26 22:07:20 2011
15 2-26-2011.xms	7.534	JA-ILE IS	145675904	U	Identified	145700000	136	Sat Feb 26 22:28:42 2011
16 2-26-2011.xms	7.46	JA-ILE IS	145166736	U	Identified	145200000	136	Sat Feb 26 22:50:04 2011
2 2-26-2011.xms	7.685	JA-ILE IS	196875200	U	Identified	196900000	136	Sat Feb 26 17:29:34 2011
3 2-26-2011.xms	7.636	JA-ILE IS	178660032	U	Identified	178700000	136	Sat Feb 26 17:50:57 2011
4 2-26-2011.xms	7.601	JA-ILE IS	153356464	U	Identified	153400000	136	Sat Feb 26 18:12:19 2011
5 2-26-2011.xms	7.556	JA-ILE IS	166469856	U	Identified	166500000	136	Sat Feb 26 18:33:41 2011
6 2-26-2011.xms	7.616	JA-ILE IS	175081408	U	Identified	175100000	136	Sat Feb 26 18:55:02 2011
7 2-26-2011.xms	7.624	JA-ILE IS	172343952	U	Identified	172300000	136	Sat Feb 26 19:16:25 2011
8 2-26-2011.xms	7.589	JA-ILE IS	153721728	U	Identified	153700000	136	Sat Feb 26 19:37:46 2011
9 2-26-2011.xms	7.576	JA-ILE IS	164103920	U	Identified	164100000	136	Sat Feb 26 20:20:28 2011
blank 2-26-2011.xms	7.668	JA-ILE IS	0	X MY	Missing	0	136	Sat Feb 26 16:45:20 2011	328.0>136.0(-) [19.0V]
blank 2-26-2011001.xms	7.522	JA-ILE IS	687541	U	Identified	687541	136	Sat Feb 26 19:59:06 2011
blank 2-26-2011002.xms	7.52	JA-ILE IS	812412		Identified	812412	136	Sat Feb 26 23:11:26 2011
1 2-26-2011.xms	7.088	JA-IS	163955216	U	Identified	164000000	59	Sat Feb 26 17:08:12 2011
10 2-26-2011.xms	6.852	JA-IS	138144656	U	Identified	138100000	59	Sat Feb 26 20:41:48 2011
11 2-26-2011.xms	6.809	JA-IS	131984496	U	Identified	132000000	59	Sat Feb 26 21:03:10 2011
12 2-26-2011.xms	6.809	JA-IS	128894824	U	Identified	128900000	59	Sat Feb 26 21:24:36 2011
13 2-26-2011.xms	6.796	JA-IS	121644552	U	Identified	121600000	59	Sat Feb 26 21:45:58 2011
14 2-26-2011.xms	6.802	JA-IS	121433464	U	Identified	121400000	59	Sat Feb 26 22:07:20 2011
15 2-26-2011.xms	6.826	JA-IS	105433528	U	Identified	105400000	59	Sat Feb 26 22:28:42 2011
16 2-26-2011.xms	6.769	JA-IS	127414048	U	Identified	127400000	59	Sat Feb 26 22:50:04 2011
2 2-26-2011.xms	7.028	JA-IS	145981904	U	Identified	146000000	59	Sat Feb 26 17:29:34 2011
3 2-26-2011.xms	6.962	JA-IS	136544544	U	Identified	136500000	59	Sat Feb 26 17:50:57 2011
4 2-26-2011.xms	6.927	JA-IS	126768744	U	Identified	126800000	59	Sat Feb 26 18:12:19 2011
5 2-26-2011.xms	6.916	JA-IS	141662496	U	Identified	141700000	59	Sat Feb 26 18:33:41 2011
6 2-26-2011.xms	6.908	JA-IS	133697360	U	Identified	133700000	59	Sat Feb 26 18:55:02 2011
7 2-26-2011.xms	6.899	JA-IS	148603568	U	Identified	148600000	59	Sat Feb 26 19:16:25 2011
8 2-26-2011.xms	6.864	JA-IS	126283280	U	Identified	126300000	59	Sat Feb 26 19:37:46 2011
9 2-26-2011.xms	6.868	JA-IS	116372864	U	Identified	116400000	59	Sat Feb 26 20:20:28 2011
blank 2-26-2011.xms	7.143	JA-IS	20974		Identified	20974	59	Sat Feb 26 16:45:20 2011	213.0>59.0(-) [12.0V]
blank 2-26-2011001.xms	7.019	JA-IS	2282792	U	Identified	2283000	59	Sat Feb 26 19:59:06 2011
blank 2-26-2011002.xms	6.845	JA-IS	1596994	U	Identified	1597000	59	Sat Feb 26 23:11:26 2011
1 2-26-2011.xms	6.559	JA-Met	0	X MY	Missing	0	148.1	Sat Feb 26 17:08:12 2011
10 2-26-2011.xms	6.607	JA-Met	625027	U	Identified	625027	148.1	Sat Feb 26 20:41:48 2011
11 2-26-2011.xms	6.666	JA-Met	1171930	U	Identified	1172000	148.1	Sat Feb 26 21:03:10 2011
12 2-26-2011.xms	6.513	JA-Met	1273095	U	Identified	1273000	148.1	Sat Feb 26 21:24:36 2011
13 2-26-2011.xms	6.687	JA-Met	676032	U	Identified	676032	148.1	Sat Feb 26 21:45:58 2011
14 2-26-2011.xms	6.369	JA-Met	165667	U	Identified	165667	148.1	Sat Feb 26 22:07:20 2011
15 2-26-2011.xms	6.598	JA-Met	426914	U	Identified	426914	148.1	Sat Feb 26 22:28:42 2011
16 2-26-2011.xms	6.479	JA-Met	56510		Identified	56510	148.1	Sat Feb 26 22:50:04 2011
2 2-26-2011.xms	6.559	JA-Met	0	X MY	Missing	0	148.1	Sat Feb 26 17:29:34 2011
3 2-26-2011.xms	6.559	JA-Met	0	X MY	Missing	0	148.1	Sat Feb 26 17:50:57 2011
4 2-26-2011.xms	6.559	JA-Met	0	X MY	Missing	0	148.1	Sat Feb 26 18:12:19 2011
5 2-26-2011.xms	6.559	JA-Met	0	X MY	Missing	0	148.1	Sat Feb 26 18:33:41 2011
6 2-26-2011.xms	6.559	JA-Met	0	X MY	Missing	0	148.1	Sat Feb 26 18:55:02 2011
7 2-26-2011.xms	6.722	JA-Met	109041	U	Identified	109041	148.1	Sat Feb 26 19:16:25 2011
8 2-26-2011.xms	6.559	JA-Met	0	X MY	Missing	0	148.1	Sat Feb 26 19:37:46 2011
9 2-26-2011.xms	6.742	JA-Met	1239967	U	Identified	1240000	148.1	Sat Feb 26 20:20:28 2011
blank 2-26-2011.xms	6.559	JA-Met	0	X MY	Missing	0	148.1	Sat Feb 26 16:45:20 2011	340.0>148.0(-) [19.0V]
blank 2-26-2011001.xms	6.559	JA-Met	0	X MY	Missing	0	148.1	Sat Feb 26 19:59:06 2011
blank 2-26-2011002.xms	6.559	JA-Met	0	X MY	Missing	0	148.1	Sat Feb 26 23:11:26 2011
1 2-26-2011.xms	7.646	JA-Phe	0	X MY	Missing	0	164	Sat Feb 26 17:08:12 2011
10 2-26-2011.xms	7.769	JA-Phe	1512221	U	Identified	1512000	164	Sat Feb 26 20:41:48 2011
11 2-26-2011.xms	7.829	JA-Phe	1729919	U	Identified	1730000	164	Sat Feb 26 21:03:10 2011
12 2-26-2011.xms	7.641	JA-Phe	1749278	U	Identified	1749000	164	Sat Feb 26 21:24:36 2011
13 2-26-2011.xms	7.816	JA-Phe	1217501	U	Identified	1218000	164	Sat Feb 26 21:45:58 2011
14 2-26-2011.xms	7.463	JA-Phe	781199	U	Identified	781199	164	Sat Feb 26 22:07:20 2011
15 2-26-2011.xms	7.555	JA-Phe	213309	U	Identified	213309	164	Sat Feb 26 22:28:42 2011
16 2-26-2011.xms	7.737	JA-Phe	343496	U	Identified	343496	164	Sat Feb 26 22:50:04 2011
2 2-26-2011.xms	7.646	JA-Phe	0	X MY	Missing	0	164	Sat Feb 26 17:29:34 2011
3 2-26-2011.xms	7.646	JA-Phe	0	X MY	Missing	0	164	Sat Feb 26 17:50:57 2011
4 2-26-2011.xms	7.646	JA-Phe	0	X MY	Missing	0	164	Sat Feb 26 18:12:19 2011
5 2-26-2011.xms	7.646	JA-Phe	0	X MY	Missing	0	164	Sat Feb 26 18:33:41 2011
6 2-26-2011.xms	7.646	JA-Phe	0	X MY	Missing	0	164	Sat Feb 26 18:55:02 2011
7 2-26-2011.xms	7.824	JA-Phe	107005		Identified	107005	164	Sat Feb 26 19:16:25 2011
8 2-26-2011.xms	7.815	JA-Phe	404494	U	Identified	404494	164	Sat Feb 26 19:37:46 2011
9 2-26-2011.xms	7.683	JA-Phe	964639	U	Identified	964639	164	Sat Feb 26 20:20:28 2011
blank 2-26-2011.xms	7.646	JA-Phe	0	X MY	Missing	0	164	Sat Feb 26 16:45:20 2011	356.0>164.0(-) [19.0V]
blank 2-26-2011001.xms	7.646	JA-Phe	0	X MY	Missing	0	164	Sat Feb 26 19:59:06 2011
blank 2-26-2011002.xms	7.646	JA-Phe	0	X MY	Missing	0	164	Sat Feb 26 23:11:26 2011
1 2-26-2011.xms	1.218	JA-Trp	0	X MY	Missing	0	203.3	Sat Feb 26 17:08:12 2011
10 2-26-2011.xms	1.218	JA-Trp	0	X MY	Missing	0	203.3	Sat Feb 26 20:41:48 2011
11 2-26-2011.xms	1.218	JA-Trp	0	X MY	Missing	0	203.3	Sat Feb 26 21:03:10 2011
12 2-26-2011.xms	1.218	JA-Trp	0	X MY	Missing	0	203.3	Sat Feb 26 21:24:36 2011
13 2-26-2011.xms	1.218	JA-Trp	0	X MY	Missing	0	203.3	Sat Feb 26 21:45:58 2011
14 2-26-2011.xms	1.218	JA-Trp	0	X MY	Missing	0	203.3	Sat Feb 26 22:07:20 2011
15 2-26-2011.xms	1.218	JA-Trp	0	X MY	Missing	0	203.3	Sat Feb 26 22:28:42 2011
16 2-26-2011.xms	1.218	JA-Trp	0	X MY	Missing	0	203.3	Sat Feb 26 22:50:04 2011
2 2-26-2011.xms	1.218	JA-Trp	0	X MY	Missing	0	203.3	Sat Feb 26 17:29:34 2011
3 2-26-2011.xms	1.218	JA-Trp	0	X MY	Missing	0	203.3	Sat Feb 26 17:50:57 2011
4 2-26-2011.xms	1.218	JA-Trp	0	X MY	Missing	0	203.3	Sat Feb 26 18:12:19 2011
5 2-26-2011.xms	1.218	JA-Trp	0	X MY	Missing	0	203.3	Sat Feb 26 18:33:41 2011
6 2-26-2011.xms	1.218	JA-Trp	0	X MY	Missing	0	203.3	Sat Feb 26 18:55:02 2011
7 2-26-2011.xms	1.218	JA-Trp	0	X MY	Missing	0	203.3	Sat Feb 26 19:16:25 2011
8 2-26-2011.xms	1.218	JA-Trp	0	X MY	Missing	0	203.3	Sat Feb 26 19:37:46 2011
9 2-26-2011.xms	1.218	JA-Trp	0	X MY	Missing	0	203.3	Sat Feb 26 20:20:28 2011
blank 2-26-2011.xms	1.218	JA-Trp	0	X MY	Missing	0	203.3	Sat Feb 26 16:45:20 2011	395.0>203.0(-) [19.0V]
blank 2-26-2011001.xms	1.218	JA-Trp	0	X MY	Missing	0	203.3	Sat Feb 26 19:59:06 2011
blank 2-26-2011002.xms	1.218	JA-Trp	0	X MY	Missing	0	203.3	Sat Feb 26 23:11:26 2011
1 2-26-2011.xms	6.124	JA-Tyr	0	X MY	Missing	0	180	Sat Feb 26 17:08:12 2011
10 2-26-2011.xms	6.124	JA-Tyr	0	X MY	Missing	0	180	Sat Feb 26 20:41:48 2011
11 2-26-2011.xms	6.243	JA-Tyr	144275	U	Identified	144275	180	Sat Feb 26 21:03:10 2011
12 2-26-2011.xms	6.124	JA-Tyr	0	X MY	Missing	0	180	Sat Feb 26 21:24:36 2011
13 2-26-2011.xms	6.204	JA-Tyr	199621		Identified	199621	180	Sat Feb 26 21:45:58 2011
14 2-26-2011.xms	6.125	JA-Tyr	171234		Identified	171234	180	Sat Feb 26 22:07:20 2011
15 2-26-2011.xms	6.245	JA-Tyr	196499		Identified	196499	180	Sat Feb 26 22:28:42 2011
16 2-26-2011.xms	6.124	JA-Tyr	0	X MY	Missing	0	180	Sat Feb 26 22:50:04 2011
2 2-26-2011.xms	6.124	JA-Tyr	0	X MY	Missing	0	180	Sat Feb 26 17:29:34 2011
3 2-26-2011.xms	6.296	JA-Tyr	96021		Identified	96021	180	Sat Feb 26 17:50:57 2011
4 2-26-2011.xms	6.124	JA-Tyr	0	X MY	Missing	0	180	Sat Feb 26 18:12:19 2011
5 2-26-2011.xms	6.124	JA-Tyr	0	X MY	Missing	0	180	Sat Feb 26 18:33:41 2011
6 2-26-2011.xms	6.124	JA-Tyr	0	X MY	Missing	0	180	Sat Feb 26 18:55:02 2011
7 2-26-2011.xms	6.201	JA-Tyr	142000		Identified	142000	180	Sat Feb 26 19:16:25 2011
8 2-26-2011.xms	6.124	JA-Tyr	0	X MY	Missing	0	180	Sat Feb 26 19:37:46 2011
9 2-26-2011.xms	6.123	JA-Tyr	218984		Identified	218984	180	Sat Feb 26 20:20:28 2011
blank 2-26-2011.xms	6.124	JA-Tyr	0	X MY	Missing	0	180	Sat Feb 26 16:45:20 2011	372.0>180.0(-) [19.0V]
blank 2-26-2011001.xms	6.124	JA-Tyr	0	X MY	Missing	0	180	Sat Feb 26 19:59:06 2011
blank 2-26-2011002.xms	6.124	JA-Tyr	0	X MY	Missing	0	180	Sat Feb 26 23:11:26 2011
1 2-26-2011.xms	6.888	JA-Val	4355279	U	Identified	4355000	116.1	Sat Feb 26 17:08:12 2011
10 2-26-2011.xms	6.618	JA-Val	18718008	U	Identified	18720000	116.1	Sat Feb 26 20:41:48 2011
11 2-26-2011.xms	6.626	JA-Val	31288346	U	Identified	31290000	116.1	Sat Feb 26 21:03:10 2011
12 2-26-2011.xms	6.712	JA-Val	18889130	U	Identified	18890000	116.1	Sat Feb 26 21:24:36 2011
13 2-26-2011.xms	6.63	JA-Val	6095055	U	Identified	6095000	116.1	Sat Feb 26 21:45:58 2011
14 2-26-2011.xms	6.653	JA-Val	8707850	U	Identified	8708000	116.1	Sat Feb 26 22:07:20 2011
15 2-26-2011.xms	6.711	JA-Val	4959875	U	Identified	4960000	116.1	Sat Feb 26 22:28:42 2011
16 2-26-2011.xms	6.551	JA-Val	5756504	U	Identified	5757000	116.1	Sat Feb 26 22:50:04 2011
2 2-26-2011.xms	6.862	JA-Val	3878025	U	Identified	3878000	116.1	Sat Feb 26 17:29:34 2011
3 2-26-2011.xms	6.898	JA-Val	2863529	U	Identified	2864000	116.1	Sat Feb 26 17:50:57 2011
4 2-26-2011.xms	6.778	JA-Val	1958173	U	Identified	1958000	116.1	Sat Feb 26 18:12:19 2011
5 2-26-2011.xms	6.735	JA-Val	0	X MY	Missing	0	116.1	Sat Feb 26 18:33:41 2011
6 2-26-2011.xms	6.828	JA-Val	717408	U	Identified	717408	116.1	Sat Feb 26 18:55:02 2011
7 2-26-2011.xms	6.837	JA-Val	324861		Identified	324861	116.1	Sat Feb 26 19:16:25 2011
8 2-26-2011.xms	6.752	JA-Val	180871		Identified	180871	116.1	Sat Feb 26 19:37:46 2011
9 2-26-2011.xms	6.771	JA-Val	29537090	U	Identified	29540000	116.1	Sat Feb 26 20:20:28 2011
blank 2-26-2011.xms	6.735	JA-Val	0	X MY	Missing	0	116.1	Sat Feb 26 16:45:20 2011	308.0>116.0(-) [19.0V]
blank 2-26-2011001.xms	6.735	JA-Val	0	X MY	Missing	0	116.1	Sat Feb 26 19:59:06 2011
blank 2-26-2011002.xms	6.735	JA-Val	0	X MY	Missing	0	116.1	Sat Feb 26 23:11:26 2011
1 2-26-2011.xms	5.687	OH-JA-Ile	32676904		Identified	32680000	130.1	Sat Feb 26 17:08:12 2011
10 2-26-2011.xms	5.654	OH-JA-Ile	27448708		Identified	27450000	130.1	Sat Feb 26 20:41:48 2011
11 2-26-2011.xms	5.645	OH-JA-Ile	37257872		Identified	37260000	130.1	Sat Feb 26 21:03:10 2011
12 2-26-2011.xms	5.657	OH-JA-Ile	27713472		Identified	27710000	130.1	Sat Feb 26 21:24:36 2011
13 2-26-2011.xms	5.662	OH-JA-Ile	11692071	U	Identified	11690000	130.1	Sat Feb 26 21:45:58 2011
14 2-26-2011.xms	5.634	OH-JA-Ile	13513791	U	Identified	13510000	130.1	Sat Feb 26 22:07:20 2011
15 2-26-2011.xms	5.658	OH-JA-Ile	9851707	U	Identified	9852000	130.1	Sat Feb 26 22:28:42 2011
16 2-26-2011.xms	5.651	OH-JA-Ile	11404393	U	Identified	11400000	130.1	Sat Feb 26 22:50:04 2011
2 2-26-2011.xms	5.678	OH-JA-Ile	29192626		Identified	29190000	130.1	Sat Feb 26 17:29:34 2011
3 2-26-2011.xms	5.691	OH-JA-Ile	24501614		Identified	24500000	130.1	Sat Feb 26 17:50:57 2011
4 2-26-2011.xms	5.693	OH-JA-Ile	30176666		Identified	30180000	130.1	Sat Feb 26 18:12:19 2011
5 2-26-2011.xms	5.646	OH-JA-Ile	7573672	U	Identified	7574000	130.1	Sat Feb 26 18:33:41 2011
6 2-26-2011.xms	5.672	OH-JA-Ile	10477095	U	Identified	10480000	130.1	Sat Feb 26 18:55:02 2011
7 2-26-2011.xms	5.713	OH-JA-Ile	8485613	U	Identified	8486000	130.1	Sat Feb 26 19:16:25 2011
8 2-26-2011.xms	5.679	OH-JA-Ile	8568580	U	Identified	8569000	130.1	Sat Feb 26 19:37:46 2011
9 2-26-2011.xms	5.639	OH-JA-Ile	28756250		Identified	28760000	130.1	Sat Feb 26 20:20:28 2011
blank 2-26-2011.xms	5.68	OH-JA-Ile	0	X MY	Missing	0	130.1	Sat Feb 26 16:45:20 2011	338.0>130.0(-) [19.0V]
blank 2-26-2011001.xms	5.68	OH-JA-Ile	0	X MY	Missing	0	130.1	Sat Feb 26 19:59:06 2011
blank 2-26-2011002.xms	5.68	OH-JA-Ile	0	X MY	Missing	0	130.1	Sat Feb 26 23:11:26 2011
1 2-26-2011.xms	9.48	OPDA	986078	U	Identified	986078	165	Sat Feb 26 17:08:12 2011
10 2-26-2011.xms	9.399	OPDA	999666	U	Identified	999666	165	Sat Feb 26 20:41:48 2011
11 2-26-2011.xms	9.287	OPDA	1037711	U	Identified	1038000	165	Sat Feb 26 21:03:10 2011
12 2-26-2011.xms	9.305	OPDA	1277594	U	Identified	1278000	165	Sat Feb 26 21:24:36 2011
13 2-26-2011.xms	9.275	OPDA	910202	U	Identified	910202	165	Sat Feb 26 21:45:58 2011
14 2-26-2011.xms	9.417	OPDA	215862	U	Identified	215862	165	Sat Feb 26 22:07:20 2011
15 2-26-2011.xms	9.338	OPDA	581746	U	Identified	581746	165	Sat Feb 26 22:28:42 2011
16 2-26-2011.xms	9.281	OPDA	1173442	U	Identified	1173000	165	Sat Feb 26 22:50:04 2011
2 2-26-2011.xms	9.385	OPDA	1399343	U	Identified	1399000	165	Sat Feb 26 17:29:34 2011
3 2-26-2011.xms	9.439	OPDA	1064810	U	Identified	1065000	165	Sat Feb 26 17:50:57 2011
4 2-26-2011.xms	9.319	OPDA	1548578	U	Identified	1549000	165	Sat Feb 26 18:12:19 2011
5 2-26-2011.xms	9.428	OPDA	672172	U	Identified	672172	165	Sat Feb 26 18:33:41 2011
6 2-26-2011.xms	9.369	OPDA	1324565	U	Identified	1325000	165	Sat Feb 26 18:55:02 2011
7 2-26-2011.xms	9.36	OPDA	606938	U	Identified	606938	165	Sat Feb 26 19:16:25 2011
8 2-26-2011.xms	9.342	OPDA	1052227	U	Identified	1052000	165	Sat Feb 26 19:37:46 2011
9 2-26-2011.xms	9.329	OPDA	1140343	U	Identified	1140000	165	Sat Feb 26 20:20:28 2011
blank 2-26-2011.xms	9.44	OPDA	0	X MY	Missing	0	165	Sat Feb 26 16:45:20 2011	291.0>165.0(-) [18.0V]
blank 2-26-2011001.xms	9.44	OPDA	0	X MY	Missing	0	165	Sat Feb 26 19:59:06 2011
blank 2-26-2011002.xms	9.44	OPDA	0	X MY	Missing	0	165	Sat Feb 26 23:11:26 2011
1 2-26-2011.xms	6.383	SA	0	X MY	Missing	0	93	Sat Feb 26 17:08:12 2011
10 2-26-2011.xms	6.383	SA	0	X MY	Missing	0	93	Sat Feb 26 20:41:48 2011
11 2-26-2011.xms	6.383	SA	0	X MY	Missing	0	93	Sat Feb 26 21:03:10 2011
12 2-26-2011.xms	6.383	SA	0	X MY	Missing	0	93	Sat Feb 26 21:24:36 2011
13 2-26-2011.xms	6.383	SA	0	X MY	Missing	0	93	Sat Feb 26 21:45:58 2011
14 2-26-2011.xms	6.383	SA	0	X MY	Missing	0	93	Sat Feb 26 22:07:20 2011
15 2-26-2011.xms	6.383	SA	0	X MY	Missing	0	93	Sat Feb 26 22:28:42 2011
16 2-26-2011.xms	6.383	SA	0	X MY	Missing	0	93	Sat Feb 26 22:50:04 2011
2 2-26-2011.xms	6.383	SA	0	X MY	Missing	0	93	Sat Feb 26 17:29:34 2011
3 2-26-2011.xms	6.383	SA	0	X MY	Missing	0	93	Sat Feb 26 17:50:57 2011
4 2-26-2011.xms	6.383	SA	0	X MY	Missing	0	93	Sat Feb 26 18:12:19 2011
5 2-26-2011.xms	6.383	SA	0	X MY	Missing	0	93	Sat Feb 26 18:33:41 2011
6 2-26-2011.xms	6.383	SA	0	X MY	Missing	0	93	Sat Feb 26 18:55:02 2011
7 2-26-2011.xms	6.383	SA	0	X MY	Missing	0	93	Sat Feb 26 19:16:25 2011
8 2-26-2011.xms	6.383	SA	0	X MY	Missing	0	93	Sat Feb 26 19:37:46 2011
9 2-26-2011.xms	6.383	SA	0	X MY	Missing	0	93	Sat Feb 26 20:20:28 2011
blank 2-26-2011.xms	6.383	SA	0	X MY	Missing	0	93	Sat Feb 26 16:45:20 2011	137.0>93.0(-) [15.0V]
blank 2-26-2011001.xms	6.383	SA	0	X MY	Missing	0	93	Sat Feb 26 19:59:06 2011
blank 2-26-2011002.xms	6.383	SA	0	X MY	Missing	0	93	Sat Feb 26 23:11:26 2011
1 2-26-2011.xms	6.378	SA-IST	86282464		Identified	86280000	97	Sat Feb 26 17:08:12 2011
10 2-26-2011.xms	6.289	SA-IST	77787568		Identified	77790000	97	Sat Feb 26 20:41:48 2011
11 2-26-2011.xms	6.297	SA-IST	0	X MY	Missing	0	97	Sat Feb 26 21:03:10 2011
12 2-26-2011.xms	6.265	SA-IST	64252416		Identified	64250000	97	Sat Feb 26 21:24:36 2011
13 2-26-2011.xms	6.274	SA-IST	63824676		Identified	63820000	97	Sat Feb 26 21:45:58 2011
14 2-26-2011.xms	6.28	SA-IST	58466168		Identified	58470000	97	Sat Feb 26 22:07:20 2011
15 2-26-2011.xms	6.311	SA-IST	63397984		Identified	63400000	97	Sat Feb 26 22:28:42 2011
16 2-26-2011.xms	6.297	SA-IST	0	X MY	Missing	0	97	Sat Feb 26 22:50:04 2011
2 2-26-2011.xms	6.321	SA-IST	146051152		Identified	146100000	97	Sat Feb 26 17:29:34 2011
3 2-26-2011.xms	6.328	SA-IST	144742672		Identified	144700000	97	Sat Feb 26 17:50:57 2011
4 2-26-2011.xms	6.307	SA-IST	102813584		Identified	102800000	97	Sat Feb 26 18:12:19 2011
5 2-26-2011.xms	6.275	SA-IST	139283440		Identified	139300000	97	Sat Feb 26 18:33:41 2011
6 2-26-2011.xms	6.28	SA-IST	107497360		Identified	107500000	97	Sat Feb 26 18:55:02 2011
7 2-26-2011.xms	6.315	SA-IST	112894096		Identified	112900000	97	Sat Feb 26 19:16:25 2011
8 2-26-2011.xms	6.269	SA-IST	63406636		Identified	63410000	97	Sat Feb 26 19:37:46 2011
9 2-26-2011.xms	6.296	SA-IST	40667828		Identified	40670000	97	Sat Feb 26 20:20:28 2011
blank 2-26-2011.xms	6.298	SA-IST	136501		Identified	136501	97	Sat Feb 26 16:45:20 2011	141.0>97.0(-) [15.0V]
blank 2-26-2011001.xms	6.25	SA-IST	362077		Identified	362077	97	Sat Feb 26 19:59:06 2011
blank 2-26-2011002.xms	6.297	SA-IST	0	X MY	Missing	0	97	Sat Feb 26 23:11:26 2011
Status and Errors:	X : Error
M : Missing Peak.
U : User-defined EndPoints.
W : Match < Threshold or not in Peak, or Peak not in Search Window.
Y : Peak not detected, < Size Threshold, or not in Search Window.

## Sheet: 3h_neg
This time used peak smoothing!!
Quantified all peaks where at least one group was above LOD
All peaks around 10^6 are about at LOQ
All peaks not found by the software are messy
Compound Results in Recalc File's Data Files
Recalc File:	D:\1200DATA\data\merry_mesc3399\2011_02_26_jar46_WT_JA_EtOH\2h_neg.rcl
Method File:	D:\1200DATA\1200Methods\Merry\Mic PHs+OPDA_JA-AAconjugates_MS.mth
Data File:	d:\1200DATA\data\merry_mesc3399\2011_02_26_jar46_WT_JA_EtOH\17 2-27-2011.xms
Data File:	d:\1200DATA\data\merry_mesc3399\2011_02_26_jar46_WT_JA_EtOH\18 2-27-2011.xms
Data File:	d:\1200DATA\data\merry_mesc3399\2011_02_26_jar46_WT_JA_EtOH\19 2-27-2011.xms
Data File:	d:\1200DATA\data\merry_mesc3399\2011_02_26_jar46_WT_JA_EtOH\20 2-27-2011.xms
Data File:	d:\1200DATA\data\merry_mesc3399\2011_02_26_jar46_WT_JA_EtOH\21 2-27-2011.xms
Data File:	d:\1200DATA\data\merry_mesc3399\2011_02_26_jar46_WT_JA_EtOH\22 2-28-2011.xms
Data File:	d:\1200DATA\data\merry_mesc3399\2011_02_26_jar46_WT_JA_EtOH\23 2-28-2011.xms
Data File:	d:\1200DATA\data\merry_mesc3399\2011_02_26_jar46_WT_JA_EtOH\24 2-28-2011.xms
Data File:	d:\1200DATA\data\merry_mesc3399\2011_02_26_jar46_WT_JA_EtOH\25 2-28-2011.xms
Data File:	d:\1200DATA\data\merry_mesc3399\2011_02_26_jar46_WT_JA_EtOH\26 2-28-2011.xms
Data File:	d:\1200DATA\data\merry_mesc3399\2011_02_26_jar46_WT_JA_EtOH\27 2-28-2011.xms
Data File:	d:\1200DATA\data\merry_mesc3399\2011_02_26_jar46_WT_JA_EtOH\28 2-28-2011.xms
Data File:	d:\1200DATA\data\merry_mesc3399\2011_02_26_jar46_WT_JA_EtOH\29 2-28-2011.xms
Data File:	d:\1200DATA\data\merry_mesc3399\2011_02_26_jar46_WT_JA_EtOH\30 2-28-2011.xms
Data File:	d:\1200DATA\data\merry_mesc3399\2011_02_26_jar46_WT_JA_EtOH\31 2-28-2011.xms
Data File:	d:\1200DATA\data\merry_mesc3399\2011_02_26_jar46_WT_JA_EtOH\32 2-28-2011.xms
Data File:	d:\1200DATA\data\merry_mesc3399\2011_02_26_jar46_WT_JA_EtOH\blank 2-28-2011.xms
Data File:	d:\1200DATA\data\merry_mesc3399\2011_02_26_jar46_WT_JA_EtOH\blank 2-28-2011001.xms
Data File:	d:\1200DATA\data\merry_mesc3399\2011_02_26_jar46_WT_JA_EtOH\blank 2-28-2011002.xms
Data File:	d:\1200DATA\data\merry_mesc3399\2011_02_26_jar46_WT_JA_EtOH\blank 2-28-2011003.xms
---------------------------------------
Target Compounds
---------------------------------------
Peaks 600(	Data File	RT (min)	Scan Descriptor	Peak Name	Status	Result Type	Area	Quan Ions	Acquisition Date	Amount/RF	)
17 2-27-2011.xms	4.535	12-OH-JA	40839696	U	Identified	40840000	59	Sun Feb 27 21:43:28 2011
18 2-27-2011.xms	4.589	12-OH-JA	48350432	U	Identified	48350000	59	Sun Feb 27 22:04:47 2011
19 2-27-2011.xms	4.467	12-OH-JA	48640136	U	Identified	48640000	59	Sun Feb 27 22:26:08 2011
20 2-27-2011.xms	4.449	12-OH-JA	60470404	U	Identified	60470000	59	Sun Feb 27 22:47:27 2011
21 2-27-2011.xms	4.518	12-OH-JA	47188308	U	Identified	47190000	59	Sun Feb 27 23:08:50 2011
22 2-28-2011.xms	4.622	12-OH-JA	45441700	U	Identified	45440000	59	Mon Feb 28 10:55:13 2011
23 2-28-2011.xms	4.572	12-OH-JA	41545372	U	Identified	41550000	59	Mon Feb 28 11:16:35 2011
24 2-28-2011.xms	4.543	12-OH-JA	49614088	U	Identified	49610000	59	Mon Feb 28 11:37:58 2011
25 2-28-2011.xms	4.475	12-OH-JA	1035493824	U	Identified	1035000000	59	Mon Feb 28 12:20:42 2011
26 2-28-2011.xms	4.409	12-OH-JA	793960896	U	Identified	794000000	59	Mon Feb 28 12:42:04 2011
27 2-28-2011.xms	4.511	12-OH-JA	767237056	U	Identified	767200000	59	Mon Feb 28 13:03:32 2011
28 2-28-2011.xms	4.466	12-OH-JA	1053712704	U	Identified	1054000000	59	Mon Feb 28 13:24:55 2011
29 2-28-2011.xms	4.401	12-OH-JA	610147968	U	Identified	610100000	59	Mon Feb 28 13:46:17 2011
30 2-28-2011.xms	4.431	12-OH-JA	677497152	U	Identified	677500000	59	Mon Feb 28 14:07:40 2011
31 2-28-2011.xms	4.489	12-OH-JA	1032853376	U	Identified	1033000000	59	Mon Feb 28 14:29:02 2011
32 2-28-2011.xms	4.501	12-OH-JA	700329088	U	Identified	700300000	59	Mon Feb 28 14:50:25 2011
blank 2-28-2011.xms	4.508	12-OH-JA	0	X MY	Missing	0	59	Mon Feb 28 10:33:52 2011
blank 2-28-2011001.xms	4.488	12-OH-JA	11313849	U	Identified	11310000	59	Mon Feb 28 11:59:20 2011
blank 2-28-2011002.xms	4.505	12-OH-JA	19734124	U	Identified	19730000	59	Mon Feb 28 15:11:48 2011
blank 2-28-2011003.xms	4.508	12-OH-JA	0	X MY	Missing	0	59	Mon Feb 28 20:46:39 2011
17 2-27-2011.xms	5.7	ABA	15300760		Identified	15300000	153	Sun Feb 27 21:43:28 2011
18 2-27-2011.xms	5.733	ABA	21544156		Identified	21540000	153	Sun Feb 27 22:04:47 2011
19 2-27-2011.xms	5.695	ABA	21238420		Identified	21240000	153	Sun Feb 27 22:26:08 2011
20 2-27-2011.xms	5.723	ABA	25189474		Identified	25190000	153	Sun Feb 27 22:47:27 2011
21 2-27-2011.xms	5.714	ABA	20658896		Identified	20660000	153	Sun Feb 27 23:08:50 2011
22 2-28-2011.xms	5.732	ABA	20180480	U	Identified	20180000	153	Mon Feb 28 10:55:13 2011
23 2-28-2011.xms	5.741	ABA	26804456		Identified	26800000	153	Mon Feb 28 11:16:35 2011
24 2-28-2011.xms	5.721	ABA	24071188	U	Identified	24070000	153	Mon Feb 28 11:37:58 2011
25 2-28-2011.xms	5.704	ABA	18226984	U	Identified	18230000	153	Mon Feb 28 12:20:42 2011
26 2-28-2011.xms	5.723	ABA	19877780		Identified	19880000	153	Mon Feb 28 12:42:04 2011
27 2-28-2011.xms	5.723	ABA	21574930	U	Identified	21570000	153	Mon Feb 28 13:03:32 2011
28 2-28-2011.xms	5.726	ABA	18437788		Identified	18440000	153	Mon Feb 28 13:24:55 2011
29 2-28-2011.xms	5.732	ABA	27419338		Identified	27420000	153	Mon Feb 28 13:46:17 2011
30 2-28-2011.xms	5.709	ABA	23341434		Identified	23340000	153	Mon Feb 28 14:07:40 2011
31 2-28-2011.xms	5.714	ABA	16956984		Identified	16960000	153	Mon Feb 28 14:29:02 2011
32 2-28-2011.xms	5.747	ABA	28292742	U	Identified	28290000	153	Mon Feb 28 14:50:25 2011
blank 2-28-2011.xms	5.719	ABA	666412	U	Identified	666412	153	Mon Feb 28 10:33:52 2011
blank 2-28-2011001.xms	5.717	ABA	1523102	U	Identified	1523000	153	Mon Feb 28 11:59:20 2011
blank 2-28-2011002.xms	5.785	ABA	1148545	U	Identified	1149000	153	Mon Feb 28 15:11:48 2011
blank 2-28-2011003.xms	5.715	ABA	0	X MY	Missing	0	153	Mon Feb 28 20:46:39 2011
17 2-27-2011.xms	5.702	ABA-IST	80159584		Identified	80160000	159	Sun Feb 27 21:43:28 2011
18 2-27-2011.xms	5.721	ABA-IST	78581544		Identified	78580000	159	Sun Feb 27 22:04:47 2011
19 2-27-2011.xms	5.69	ABA-IST	81792120		Identified	81790000	159	Sun Feb 27 22:26:08 2011
20 2-27-2011.xms	5.711	ABA-IST	83703856		Identified	83700000	159	Sun Feb 27 22:47:27 2011
21 2-27-2011.xms	5.705	ABA-IST	81245928		Identified	81250000	159	Sun Feb 27 23:08:50 2011
22 2-28-2011.xms	5.716	ABA-IST	94991400		Identified	94990000	159	Mon Feb 28 10:55:13 2011
23 2-28-2011.xms	5.716	ABA-IST	85012432		Identified	85010000	159	Mon Feb 28 11:16:35 2011
24 2-28-2011.xms	5.722	ABA-IST	86019696		Identified	86020000	159	Mon Feb 28 11:37:58 2011
25 2-28-2011.xms	5.711	ABA-IST	70346584		Identified	70350000	159	Mon Feb 28 12:20:42 2011
26 2-28-2011.xms	5.715	ABA-IST	75039240		Identified	75040000	159	Mon Feb 28 12:42:04 2011
27 2-28-2011.xms	5.711	ABA-IST	71614768		Identified	71610000	159	Mon Feb 28 13:03:32 2011
28 2-28-2011.xms	5.708	ABA-IST	72403384		Identified	72400000	159	Mon Feb 28 13:24:55 2011
29 2-28-2011.xms	5.715	ABA-IST	84408560		Identified	84410000	159	Mon Feb 28 13:46:17 2011
30 2-28-2011.xms	5.693	ABA-IST	72300504		Identified	72300000	159	Mon Feb 28 14:07:40 2011
31 2-28-2011.xms	5.725	ABA-IST	71244640		Identified	71240000	159	Mon Feb 28 14:29:02 2011
32 2-28-2011.xms	5.718	ABA-IST	83537808		Identified	83540000	159	Mon Feb 28 14:50:25 2011
blank 2-28-2011.xms	5.737	ABA-IST	1726955	U	Identified	1727000	159	Mon Feb 28 10:33:52 2011
blank 2-28-2011001.xms	5.684	ABA-IST	3582350	U	Identified	3582000	159	Mon Feb 28 11:59:20 2011
blank 2-28-2011002.xms	5.752	ABA-IST	5103940	U	Identified	5104000	159	Mon Feb 28 15:11:48 2011
blank 2-28-2011003.xms	5.748	ABA-IST	913553	U	Identified	913553	159	Mon Feb 28 20:46:39 2011
17 2-27-2011.xms	5.506	Cmpd 5.707	0	X MY	Missing	0	104	Sun Feb 27 21:43:28 2011
18 2-27-2011.xms	5.488	Cmpd 5.707	210242		Identified	210242	104	Sun Feb 27 22:04:47 2011
19 2-27-2011.xms	5.468	Cmpd 5.707	165479		Identified	165479	104	Sun Feb 27 22:26:08 2011
20 2-27-2011.xms	5.506	Cmpd 5.707	0	X MY	Missing	0	104	Sun Feb 27 22:47:27 2011
21 2-27-2011.xms	5.506	Cmpd 5.707	0	X MY	Missing	0	104	Sun Feb 27 23:08:50 2011
22 2-28-2011.xms	5.513	Cmpd 5.707	497456	U	Identified	497456	104	Mon Feb 28 10:55:13 2011
23 2-28-2011.xms	5.506	Cmpd 5.707	0	X MY	Missing	0	104	Mon Feb 28 11:16:35 2011
24 2-28-2011.xms	5.501	Cmpd 5.707	231076	U	Identified	231076	104	Mon Feb 28 11:37:58 2011
25 2-28-2011.xms	5.502	Cmpd 5.707	2580520	U	Identified	2581000	104	Mon Feb 28 12:20:42 2011
26 2-28-2011.xms	5.492	Cmpd 5.707	1006495		Identified	1006000	104	Mon Feb 28 12:42:04 2011
27 2-28-2011.xms	5.487	Cmpd 5.707	1990447	U	Identified	1990000	104	Mon Feb 28 13:03:32 2011
28 2-28-2011.xms	5.527	Cmpd 5.707	1227842	U	Identified	1228000	104	Mon Feb 28 13:24:55 2011
29 2-28-2011.xms	5.497	Cmpd 5.707	1697106	U	Identified	1697000	104	Mon Feb 28 13:46:17 2011
30 2-28-2011.xms	5.492	Cmpd 5.707	2608694	U	Identified	2609000	104	Mon Feb 28 14:07:40 2011
31 2-28-2011.xms	5.517	Cmpd 5.707	3483138	U	Identified	3483000	104	Mon Feb 28 14:29:02 2011
32 2-28-2011.xms	5.494	Cmpd 5.707	2271193	U	Identified	2271000	104	Mon Feb 28 14:50:25 2011
blank 2-28-2011.xms	5.506	Cmpd 5.707	0	X MY	Missing	0	104	Mon Feb 28 10:33:52 2011
blank 2-28-2011001.xms	5.506	Cmpd 5.707	0	X MY	Missing	0	104	Mon Feb 28 11:59:20 2011
blank 2-28-2011002.xms	5.506	Cmpd 5.707	0	X MY	Missing	0	104	Mon Feb 28 15:11:48 2011
blank 2-28-2011003.xms	5.506	Cmpd 5.707	0	X MY	Missing	0	104	Mon Feb 28 20:46:39 2011
17 2-27-2011.xms	5.717	Cmpd 5.717	0	X MY	Missing	0	114	Sun Feb 27 21:43:28 2011
18 2-27-2011.xms	5.717	Cmpd 5.717	0	X MY	Missing	0	114	Sun Feb 27 22:04:47 2011
19 2-27-2011.xms	5.717	Cmpd 5.717	0	X MY	Missing	0	114	Sun Feb 27 22:26:08 2011
20 2-27-2011.xms	5.717	Cmpd 5.717	0	X MY	Missing	0	114	Sun Feb 27 22:47:27 2011
21 2-27-2011.xms	5.717	Cmpd 5.717	0	X MY	Missing	0	114	Sun Feb 27 23:08:50 2011
22 2-28-2011.xms	5.717	Cmpd 5.717	0	X MY	Missing	0	114	Mon Feb 28 10:55:13 2011
23 2-28-2011.xms	5.717	Cmpd 5.717	0	X MY	Missing	0	114	Mon Feb 28 11:16:35 2011
24 2-28-2011.xms	5.717	Cmpd 5.717	0	X MY	Missing	0	114	Mon Feb 28 11:37:58 2011
25 2-28-2011.xms	5.717	Cmpd 5.717	0	X MY	Missing	0	114	Mon Feb 28 12:20:42 2011
26 2-28-2011.xms	5.717	Cmpd 5.717	0	X MY	Missing	0	114	Mon Feb 28 12:42:04 2011
27 2-28-2011.xms	5.717	Cmpd 5.717	0	X MY	Missing	0	114	Mon Feb 28 13:03:32 2011
28 2-28-2011.xms	5.717	Cmpd 5.717	0	X MWY	Missing	0	114	Mon Feb 28 13:24:55 2011
29 2-28-2011.xms	5.717	Cmpd 5.717	0	X MY	Missing	0	114	Mon Feb 28 13:46:17 2011
30 2-28-2011.xms	5.717	Cmpd 5.717	0	X MY	Missing	0	114	Mon Feb 28 14:07:40 2011
31 2-28-2011.xms	5.717	Cmpd 5.717	0	X MY	Missing	0	114	Mon Feb 28 14:29:02 2011
32 2-28-2011.xms	5.717	Cmpd 5.717	0	X MY	Missing	0	114	Mon Feb 28 14:50:25 2011
blank 2-28-2011.xms	5.717	Cmpd 5.717	0	X MY	Missing	0	114	Mon Feb 28 10:33:52 2011
blank 2-28-2011001.xms	5.717	Cmpd 5.717	0	X MY	Missing	0	114	Mon Feb 28 11:59:20 2011
blank 2-28-2011002.xms	5.717	Cmpd 5.717	0	X MY	Missing	0	114	Mon Feb 28 15:11:48 2011
blank 2-28-2011003.xms	5.717	Cmpd 5.717	0	X MY	Missing	0	114	Mon Feb 28 20:46:39 2011
17 2-27-2011.xms	5.414	Cmpd 5.727	0	X MY	Missing	0	118.2	Sun Feb 27 21:43:28 2011
18 2-27-2011.xms	5.414	Cmpd 5.727	0	X MY	Missing	0	118.2	Sun Feb 27 22:04:47 2011
19 2-27-2011.xms	5.414	Cmpd 5.727	0	X MY	Missing	0	118.2	Sun Feb 27 22:26:08 2011
20 2-27-2011.xms	5.414	Cmpd 5.727	0	X MY	Missing	0	118.2	Sun Feb 27 22:47:27 2011
21 2-27-2011.xms	5.414	Cmpd 5.727	0	X MY	Missing	0	118.2	Sun Feb 27 23:08:50 2011
22 2-28-2011.xms	5.414	Cmpd 5.727	0	X MY	Missing	0	118.2	Mon Feb 28 10:55:13 2011
23 2-28-2011.xms	5.414	Cmpd 5.727	0	X MY	Missing	0	118.2	Mon Feb 28 11:16:35 2011
24 2-28-2011.xms	5.414	Cmpd 5.727	0	X MY	Missing	0	118.2	Mon Feb 28 11:37:58 2011
25 2-28-2011.xms	5.418	Cmpd 5.727	842856	U	Identified	842856	118.2	Mon Feb 28 12:20:42 2011
26 2-28-2011.xms	5.414	Cmpd 5.727	0	X MY	Missing	0	118.2	Mon Feb 28 12:42:04 2011
27 2-28-2011.xms	5.471	Cmpd 5.727	825914	U	Identified	825914	118.2	Mon Feb 28 13:03:32 2011
28 2-28-2011.xms	5.699	Cmpd 5.727	313305	U	Identified	313305	118.2	Mon Feb 28 13:24:55 2011
29 2-28-2011.xms	5.414	Cmpd 5.727	0	X MY	Missing	0	118.2	Mon Feb 28 13:46:17 2011
30 2-28-2011.xms	5.605	Cmpd 5.727	230391		Identified	230391	118.2	Mon Feb 28 14:07:40 2011
31 2-28-2011.xms	5.46	Cmpd 5.727	54917		Identified	54917	118.2	Mon Feb 28 14:29:02 2011
32 2-28-2011.xms	5.427	Cmpd 5.727	341160	U	Identified	341160	118.2	Mon Feb 28 14:50:25 2011
blank 2-28-2011.xms	5.414	Cmpd 5.727	0	X MY	Missing	0	118.2	Mon Feb 28 10:33:52 2011
blank 2-28-2011001.xms	5.414	Cmpd 5.727	0	X MY	Missing	0	118.2	Mon Feb 28 11:59:20 2011
blank 2-28-2011002.xms	5.414	Cmpd 5.727	0	X MY	Missing	0	118.2	Mon Feb 28 15:11:48 2011
blank 2-28-2011003.xms	5.414	Cmpd 5.727	0	X MY	Missing	0	118.2	Mon Feb 28 20:46:39 2011
17 2-27-2011.xms	5.737	Cmpd 5.737	0	X MY	Missing	0	120	Sun Feb 27 21:43:28 2011
18 2-27-2011.xms	5.737	Cmpd 5.737	0	X MY	Missing	0	120	Sun Feb 27 22:04:47 2011
19 2-27-2011.xms	5.737	Cmpd 5.737	0	X MY	Missing	0	120	Sun Feb 27 22:26:08 2011
20 2-27-2011.xms	5.737	Cmpd 5.737	0	X MY	Missing	0	120	Sun Feb 27 22:47:27 2011
21 2-27-2011.xms	5.737	Cmpd 5.737	0	X MY	Missing	0	120	Sun Feb 27 23:08:50 2011
22 2-28-2011.xms	5.737	Cmpd 5.737	0	X MY	Missing	0	120	Mon Feb 28 10:55:13 2011
23 2-28-2011.xms	5.737	Cmpd 5.737	0	X MY	Missing	0	120	Mon Feb 28 11:16:35 2011
24 2-28-2011.xms	5.737	Cmpd 5.737	0	X MY	Missing	0	120	Mon Feb 28 11:37:58 2011
25 2-28-2011.xms	5.737	Cmpd 5.737	0	X MY	Missing	0	120	Mon Feb 28 12:20:42 2011
26 2-28-2011.xms	5.737	Cmpd 5.737	0	X MY	Missing	0	120	Mon Feb 28 12:42:04 2011
27 2-28-2011.xms	5.737	Cmpd 5.737	0	X MY	Missing	0	120	Mon Feb 28 13:03:32 2011
28 2-28-2011.xms	5.737	Cmpd 5.737	0	X MY	Missing	0	120	Mon Feb 28 13:24:55 2011
29 2-28-2011.xms	5.737	Cmpd 5.737	0	X MY	Missing	0	120	Mon Feb 28 13:46:17 2011
30 2-28-2011.xms	5.737	Cmpd 5.737	0	X MY	Missing	0	120	Mon Feb 28 14:07:40 2011
31 2-28-2011.xms	5.737	Cmpd 5.737	0	X MY	Missing	0	120	Mon Feb 28 14:29:02 2011
32 2-28-2011.xms	5.737	Cmpd 5.737	0	X MY	Missing	0	120	Mon Feb 28 14:50:25 2011
blank 2-28-2011.xms	5.737	Cmpd 5.737	0	X MY	Missing	0	120	Mon Feb 28 10:33:52 2011
blank 2-28-2011001.xms	5.737	Cmpd 5.737	0	X MY	Missing	0	120	Mon Feb 28 11:59:20 2011
blank 2-28-2011002.xms	5.737	Cmpd 5.737	0	X MY	Missing	0	120	Mon Feb 28 15:11:48 2011
blank 2-28-2011003.xms	5.737	Cmpd 5.737	0	X MY	Missing	0	120	Mon Feb 28 20:46:39 2011
17 2-27-2011.xms	5.747	Cmpd 5.747	0	X MY	Missing	0	132	Sun Feb 27 21:43:28 2011
18 2-27-2011.xms	5.747	Cmpd 5.747	0	X MY	Missing	0	132	Sun Feb 27 22:04:47 2011
19 2-27-2011.xms	5.747	Cmpd 5.747	0	X MY	Missing	0	132	Sun Feb 27 22:26:08 2011
20 2-27-2011.xms	5.747	Cmpd 5.747	0	X MY	Missing	0	132	Sun Feb 27 22:47:27 2011
21 2-27-2011.xms	5.747	Cmpd 5.747	0	X MY	Missing	0	132	Sun Feb 27 23:08:50 2011
22 2-28-2011.xms	5.747	Cmpd 5.747	0	X MY	Missing	0	132	Mon Feb 28 10:55:13 2011
23 2-28-2011.xms	5.747	Cmpd 5.747	0	X MY	Missing	0	132	Mon Feb 28 11:16:35 2011
24 2-28-2011.xms	5.747	Cmpd 5.747	0	X MY	Missing	0	132	Mon Feb 28 11:37:58 2011
25 2-28-2011.xms	5.747	Cmpd 5.747	0	X MY	Missing	0	132	Mon Feb 28 12:20:42 2011
26 2-28-2011.xms	5.747	Cmpd 5.747	0	X MY	Missing	0	132	Mon Feb 28 12:42:04 2011
27 2-28-2011.xms	5.747	Cmpd 5.747	0	X MY	Missing	0	132	Mon Feb 28 13:03:32 2011
28 2-28-2011.xms	5.747	Cmpd 5.747	0	X MWY	Missing	0	132	Mon Feb 28 13:24:55 2011
29 2-28-2011.xms	5.747	Cmpd 5.747	0	X MY	Missing	0	132	Mon Feb 28 13:46:17 2011
30 2-28-2011.xms	5.747	Cmpd 5.747	0	X MY	Missing	0	132	Mon Feb 28 14:07:40 2011
31 2-28-2011.xms	5.747	Cmpd 5.747	0	X MY	Missing	0	132	Mon Feb 28 14:29:02 2011
32 2-28-2011.xms	5.747	Cmpd 5.747	0	X MY	Missing	0	132	Mon Feb 28 14:50:25 2011
blank 2-28-2011.xms	5.747	Cmpd 5.747	0	X MY	Missing	0	132	Mon Feb 28 10:33:52 2011
blank 2-28-2011001.xms	5.747	Cmpd 5.747	0	X MWY	Missing	0	132	Mon Feb 28 11:59:20 2011
blank 2-28-2011002.xms	5.747	Cmpd 5.747	0	X MY	Missing	0	132	Mon Feb 28 15:11:48 2011
blank 2-28-2011003.xms	5.747	Cmpd 5.747	0	X MY	Missing	0	132	Mon Feb 28 20:46:39 2011
17 2-27-2011.xms	5.656	COOH-JA-Ile	3342030	U	Identified	3342000	130	Sun Feb 27 21:43:28 2011
18 2-27-2011.xms	5.675	COOH-JA-Ile	4512046	U	Identified	4512000	130	Sun Feb 27 22:04:47 2011
19 2-27-2011.xms	5.672	COOH-JA-Ile	3328573	U	Identified	3329000	130	Sun Feb 27 22:26:08 2011
20 2-27-2011.xms	5.672	COOH-JA-Ile	4055318	U	Identified	4055000	130	Sun Feb 27 22:47:27 2011
21 2-27-2011.xms	5.656	COOH-JA-Ile	2617565	U	Identified	2618000	130	Sun Feb 27 23:08:50 2011
22 2-28-2011.xms	5.708	COOH-JA-Ile	3611085	U	Identified	3611000	130	Mon Feb 28 10:55:13 2011
23 2-28-2011.xms	5.692	COOH-JA-Ile	2990658	U	Identified	2991000	130	Mon Feb 28 11:16:35 2011
24 2-28-2011.xms	5.697	COOH-JA-Ile	2433479	U	Identified	2433000	130	Mon Feb 28 11:37:58 2011
25 2-28-2011.xms	5.68	COOH-JA-Ile	7461128	U	Identified	7461000	130	Mon Feb 28 12:20:42 2011
26 2-28-2011.xms	5.7	COOH-JA-Ile	4891306	U	Identified	4891000	130	Mon Feb 28 12:42:04 2011
27 2-28-2011.xms	5.682	COOH-JA-Ile	6031396	U	Identified	6031000	130	Mon Feb 28 13:03:32 2011
28 2-28-2011.xms	5.706	COOH-JA-Ile	10077218	U	Identified	10080000	130	Mon Feb 28 13:24:55 2011
29 2-28-2011.xms	5.709	COOH-JA-Ile	2188192	U	Identified	2188000	130	Mon Feb 28 13:46:17 2011
30 2-28-2011.xms	5.654	COOH-JA-Ile	2895921	U	Identified	2896000	130	Mon Feb 28 14:07:40 2011
31 2-28-2011.xms	5.746	COOH-JA-Ile	2829340	U	Identified	2829000	130	Mon Feb 28 14:29:02 2011
32 2-28-2011.xms	5.707	COOH-JA-Ile	3214543	U	Identified	3215000	130	Mon Feb 28 14:50:25 2011
blank 2-28-2011.xms	5.697	COOH-JA-Ile	0	X MY	Missing	0	130	Mon Feb 28 10:33:52 2011
blank 2-28-2011001.xms	5.697	COOH-JA-Ile	0	X MY	Missing	0	130	Mon Feb 28 11:59:20 2011
blank 2-28-2011002.xms	5.697	COOH-JA-Ile	0	X MY	Missing	0	130	Mon Feb 28 15:11:48 2011
blank 2-28-2011003.xms	5.697	COOH-JA-Ile	0	X MY	Missing	0	130	Mon Feb 28 20:46:39 2011
17 2-27-2011.xms	5.776	JA-Ala	0	X MY	Missing	0	87.8	Sun Feb 27 21:43:28 2011
18 2-27-2011.xms	5.776	JA-Ala	0	X MY	Missing	0	87.8	Sun Feb 27 22:04:47 2011
19 2-27-2011.xms	5.776	JA-Ala	0	X MY	Missing	0	87.8	Sun Feb 27 22:26:08 2011
20 2-27-2011.xms	5.776	JA-Ala	0	X MY	Missing	0	87.8	Sun Feb 27 22:47:27 2011
21 2-27-2011.xms	5.776	JA-Ala	0	X MY	Missing	0	87.8	Sun Feb 27 23:08:50 2011
22 2-28-2011.xms	5.776	JA-Ala	0	X MY	Missing	0	87.8	Mon Feb 28 10:55:13 2011
23 2-28-2011.xms	5.776	JA-Ala	0	X MY	Missing	0	87.8	Mon Feb 28 11:16:35 2011
24 2-28-2011.xms	5.776	JA-Ala	0	X MY	Missing	0	87.8	Mon Feb 28 11:37:58 2011
25 2-28-2011.xms	5.739	JA-Ala	3313048	U	Identified	3313000	87.8	Mon Feb 28 12:20:42 2011
26 2-28-2011.xms	5.777	JA-Ala	3084586	U	Identified	3085000	87.8	Mon Feb 28 12:42:04 2011
27 2-28-2011.xms	5.724	JA-Ala	2817124	U	Identified	2817000	87.8	Mon Feb 28 13:03:32 2011
28 2-28-2011.xms	5.833	JA-Ala	4718716	U	Identified	4719000	87.8	Mon Feb 28 13:24:55 2011
29 2-28-2011.xms	5.752	JA-Ala	4831325	U	Identified	4831000	87.8	Mon Feb 28 13:46:17 2011
30 2-28-2011.xms	5.747	JA-Ala	2680386	U	Identified	2680000	87.8	Mon Feb 28 14:07:40 2011
31 2-28-2011.xms	5.754	JA-Ala	7683220	U	Identified	7683000	87.8	Mon Feb 28 14:29:02 2011
32 2-28-2011.xms	5.885	JA-Ala	4145442	U	Identified	4145000	87.8	Mon Feb 28 14:50:25 2011
blank 2-28-2011.xms	5.934	JA-Ala	172500		Identified	172500	87.8	Mon Feb 28 10:33:52 2011
blank 2-28-2011001.xms	5.776	JA-Ala	0	X MY	Missing	0	87.8	Mon Feb 28 11:59:20 2011
blank 2-28-2011002.xms	5.776	JA-Ala	0	X MY	Missing	0	87.8	Mon Feb 28 15:11:48 2011
blank 2-28-2011003.xms	5.776	JA-Ala	0	X MY	Missing	0	87.8	Mon Feb 28 20:46:39 2011
17 2-27-2011.xms	5.801	JA-Arg	0	X MY	Missing	0	172.8	Sun Feb 27 21:43:28 2011
18 2-27-2011.xms	5.688	JA-Arg	268966		Identified	268966	172.8	Sun Feb 27 22:04:47 2011
19 2-27-2011.xms	5.801	JA-Arg	0	X MY	Missing	0	172.8	Sun Feb 27 22:26:08 2011
20 2-27-2011.xms	5.801	JA-Arg	0	X MY	Missing	0	172.8	Sun Feb 27 22:47:27 2011
21 2-27-2011.xms	5.801	JA-Arg	0	X MY	Missing	0	172.8	Sun Feb 27 23:08:50 2011
22 2-28-2011.xms	5.801	JA-Arg	0	X MY	Missing	0	172.8	Mon Feb 28 10:55:13 2011
23 2-28-2011.xms	5.801	JA-Arg	0	X MY	Missing	0	172.8	Mon Feb 28 11:16:35 2011
24 2-28-2011.xms	5.801	JA-Arg	0	X MY	Missing	0	172.8	Mon Feb 28 11:37:58 2011
25 2-28-2011.xms	5.801	JA-Arg	0	X MY	Missing	0	172.8	Mon Feb 28 12:20:42 2011
26 2-28-2011.xms	5.801	JA-Arg	0	X MY	Missing	0	172.8	Mon Feb 28 12:42:04 2011
27 2-28-2011.xms	5.801	JA-Arg	0	X MY	Missing	0	172.8	Mon Feb 28 13:03:32 2011
28 2-28-2011.xms	5.801	JA-Arg	0	X MY	Missing	0	172.8	Mon Feb 28 13:24:55 2011
29 2-28-2011.xms	5.967	JA-Arg	169446	U	Identified	169446	172.8	Mon Feb 28 13:46:17 2011
30 2-28-2011.xms	5.801	JA-Arg	0	X MY	Missing	0	172.8	Mon Feb 28 14:07:40 2011
31 2-28-2011.xms	5.867	JA-Arg	204252	U	Identified	204252	172.8	Mon Feb 28 14:29:02 2011
32 2-28-2011.xms	5.801	JA-Arg	0	X MY	Missing	0	172.8	Mon Feb 28 14:50:25 2011
blank 2-28-2011.xms	5.801	JA-Arg	0	X MY	Missing	0	172.8	Mon Feb 28 10:33:52 2011
blank 2-28-2011001.xms	5.801	JA-Arg	0	X MY	Missing	0	172.8	Mon Feb 28 11:59:20 2011
blank 2-28-2011002.xms	5.801	JA-Arg	0	X MY	Missing	0	172.8	Mon Feb 28 15:11:48 2011
blank 2-28-2011003.xms	5.801	JA-Arg	0	X MY	Missing	0	172.8	Mon Feb 28 20:46:39 2011
17 2-27-2011.xms	7.564	JA-Asn	163039		Identified	163039	131	Sun Feb 27 21:43:28 2011
18 2-27-2011.xms	7.694	JA-Asn	245991		Identified	245991	131	Sun Feb 27 22:04:47 2011
19 2-27-2011.xms	7.634	JA-Asn	133980		Identified	133980	131	Sun Feb 27 22:26:08 2011
20 2-27-2011.xms	7.571	JA-Asn	244341		Identified	244341	131	Sun Feb 27 22:47:27 2011
21 2-27-2011.xms	7.622	JA-Asn	0	X MY	Missing	0	131	Sun Feb 27 23:08:50 2011
22 2-28-2011.xms	7.811	JA-Asn	367769		Identified	367769	131	Mon Feb 28 10:55:13 2011
23 2-28-2011.xms	7.599	JA-Asn	41395		Identified	41395	131	Mon Feb 28 11:16:35 2011
24 2-28-2011.xms	7.622	JA-Asn	0	X MY	Missing	0	131	Mon Feb 28 11:37:58 2011
25 2-28-2011.xms	7.621	JA-Asn	1011272		Identified	1011000	131	Mon Feb 28 12:20:42 2011
26 2-28-2011.xms	7.655	JA-Asn	1033767		Identified	1034000	131	Mon Feb 28 12:42:04 2011
27 2-28-2011.xms	7.586	JA-Asn	693360		Identified	693360	131	Mon Feb 28 13:03:32 2011
28 2-28-2011.xms	7.666	JA-Asn	1643622		Identified	1644000	131	Mon Feb 28 13:24:55 2011
29 2-28-2011.xms	7.648	JA-Asn	175419		Identified	175419	131	Mon Feb 28 13:46:17 2011
30 2-28-2011.xms	7.649	JA-Asn	176888		Identified	176888	131	Mon Feb 28 14:07:40 2011
31 2-28-2011.xms	7.555	JA-Asn	506735		Identified	506735	131	Mon Feb 28 14:29:02 2011
32 2-28-2011.xms	7.605	JA-Asn	54528		Identified	54528	131	Mon Feb 28 14:50:25 2011
blank 2-28-2011.xms	7.622	JA-Asn	0	X MY	Missing	0	131	Mon Feb 28 10:33:52 2011
blank 2-28-2011001.xms	7.622	JA-Asn	0	X MY	Missing	0	131	Mon Feb 28 11:59:20 2011
blank 2-28-2011002.xms	7.622	JA-Asn	0	X MY	Missing	0	131	Mon Feb 28 15:11:48 2011
blank 2-28-2011003.xms	7.66	JA-Asn	174580		Identified	174580	131	Mon Feb 28 20:46:39 2011
17 2-27-2011.xms	5.448	JA-Gln	300618	U	Identified	300618	145	Sun Feb 27 21:43:28 2011
18 2-27-2011.xms	5.375	JA-Gln	0	X MY	Missing	0	145	Sun Feb 27 22:04:47 2011
19 2-27-2011.xms	5.226	JA-Gln	1379598	U	Identified	1380000	145	Sun Feb 27 22:26:08 2011
20 2-27-2011.xms	5.375	JA-Gln	0	X MY	Missing	0	145	Sun Feb 27 22:47:27 2011
21 2-27-2011.xms	5.226	JA-Gln	789631	U	Identified	789631	145	Sun Feb 27 23:08:50 2011
22 2-28-2011.xms	5.245	JA-Gln	1680046	U	Identified	1680000	145	Mon Feb 28 10:55:13 2011
23 2-28-2011.xms	5.194	JA-Gln	1452735	U	Identified	1453000	145	Mon Feb 28 11:16:35 2011
24 2-28-2011.xms	5.375	JA-Gln	0	X MY	Missing	0	145	Mon Feb 28 11:37:58 2011
25 2-28-2011.xms	5.405	JA-Gln	6354267	U	Identified	6354000	145	Mon Feb 28 12:20:42 2011
26 2-28-2011.xms	5.373	JA-Gln	3008787	U	Identified	3009000	145	Mon Feb 28 12:42:04 2011
27 2-28-2011.xms	5.372	JA-Gln	5143423	U	Identified	5143000	145	Mon Feb 28 13:03:32 2011
28 2-28-2011.xms	5.362	JA-Gln	6095906	U	Identified	6096000	145	Mon Feb 28 13:24:55 2011
29 2-28-2011.xms	5.434	JA-Gln	3506215	U	Identified	3506000	145	Mon Feb 28 13:46:17 2011
30 2-28-2011.xms	5.378	JA-Gln	3019544	U	Identified	3020000	145	Mon Feb 28 14:07:40 2011
31 2-28-2011.xms	5.402	JA-Gln	4547536	U	Identified	4548000	145	Mon Feb 28 14:29:02 2011
32 2-28-2011.xms	5.363	JA-Gln	1973314	U	Identified	1973000	145	Mon Feb 28 14:50:25 2011
blank 2-28-2011.xms	5.375	JA-Gln	0	X MY	Missing	0	145	Mon Feb 28 10:33:52 2011
blank 2-28-2011001.xms	5.375	JA-Gln	0	X MY	Missing	0	145	Mon Feb 28 11:59:20 2011
blank 2-28-2011002.xms	5.375	JA-Gln	0	X MY	Missing	0	145	Mon Feb 28 15:11:48 2011
blank 2-28-2011003.xms	5.375	JA-Gln	0	X MY	Missing	0	145	Mon Feb 28 20:46:39 2011
17 2-27-2011.xms	5.961	JA-Glu	0	X MY	Missing	0	146.2	Sun Feb 27 21:43:28 2011
18 2-27-2011.xms	5.961	JA-Glu	0	X MY	Missing	0	146.2	Sun Feb 27 22:04:47 2011
19 2-27-2011.xms	5.961	JA-Glu	0	X MY	Missing	0	146.2	Sun Feb 27 22:26:08 2011
20 2-27-2011.xms	5.961	JA-Glu	0	X MY	Missing	0	146.2	Sun Feb 27 22:47:27 2011
21 2-27-2011.xms	5.961	JA-Glu	0	X MY	Missing	0	146.2	Sun Feb 27 23:08:50 2011
22 2-28-2011.xms	5.961	JA-Glu	0	X MY	Missing	0	146.2	Mon Feb 28 10:55:13 2011
23 2-28-2011.xms	5.961	JA-Glu	0	X MY	Missing	0	146.2	Mon Feb 28 11:16:35 2011
24 2-28-2011.xms	5.961	JA-Glu	0	X MY	Missing	0	146.2	Mon Feb 28 11:37:58 2011
25 2-28-2011.xms	5.781	JA-Glu	38214		Identified	38214	146.2	Mon Feb 28 12:20:42 2011
26 2-28-2011.xms	5.801	JA-Glu	62641		Identified	62641	146.2	Mon Feb 28 12:42:04 2011
27 2-28-2011.xms	5.859	JA-Glu	23656		Identified	23656	146.2	Mon Feb 28 13:03:32 2011
28 2-28-2011.xms	5.985	JA-Glu	259115		Identified	259115	146.2	Mon Feb 28 13:24:55 2011
29 2-28-2011.xms	5.961	JA-Glu	0	X MY	Missing	0	146.2	Mon Feb 28 13:46:17 2011
30 2-28-2011.xms	5.961	JA-Glu	0	X MY	Missing	0	146.2	Mon Feb 28 14:07:40 2011
31 2-28-2011.xms	5.961	JA-Glu	0	X MY	Missing	0	146.2	Mon Feb 28 14:29:02 2011
32 2-28-2011.xms	6.112	JA-Glu	116369		Identified	116369	146.2	Mon Feb 28 14:50:25 2011
blank 2-28-2011.xms	5.961	JA-Glu	0	X MY	Missing	0	146.2	Mon Feb 28 10:33:52 2011
blank 2-28-2011001.xms	5.961	JA-Glu	0	X MY	Missing	0	146.2	Mon Feb 28 11:59:20 2011
blank 2-28-2011002.xms	5.961	JA-Glu	0	X MY	Missing	0	146.2	Mon Feb 28 15:11:48 2011
blank 2-28-2011003.xms	5.961	JA-Glu	0	X MY	Missing	0	146.2	Mon Feb 28 20:46:39 2011
17 2-27-2011.xms	5.443	JA-Glucose	0	X MY	Missing	0	209	Sun Feb 27 21:43:28 2011
18 2-27-2011.xms	5.443	JA-Glucose	0	X MY	Missing	0	209	Sun Feb 27 22:04:47 2011
19 2-27-2011.xms	5.443	JA-Glucose	0	X MY	Missing	0	209	Sun Feb 27 22:26:08 2011
20 2-27-2011.xms	5.443	JA-Glucose	0	X MY	Missing	0	209	Sun Feb 27 22:47:27 2011
21 2-27-2011.xms	5.64	JA-Glucose	3055480	U	Identified	3055000	209	Sun Feb 27 23:08:50 2011
22 2-28-2011.xms	5.642	JA-Glucose	3181524	U	Identified	3182000	209	Mon Feb 28 10:55:13 2011
23 2-28-2011.xms	5.625	JA-Glucose	3701237	U	Identified	3701000	209	Mon Feb 28 11:16:35 2011
24 2-28-2011.xms	5.443	JA-Glucose	0	X MY	Missing	0	209	Mon Feb 28 11:37:58 2011
25 2-28-2011.xms	5.444	JA-Glucose	130469232		Identified	130500000	209	Mon Feb 28 12:20:42 2011
26 2-28-2011.xms	5.463	JA-Glucose	82116432	U	Identified	82120000	209	Mon Feb 28 12:42:04 2011
27 2-28-2011.xms	5.496	JA-Glucose	86675424	U	Identified	86680000	209	Mon Feb 28 13:03:32 2011
28 2-28-2011.xms	5.449	JA-Glucose	117323080		Identified	117300000	209	Mon Feb 28 13:24:55 2011
29 2-28-2011.xms	5.455	JA-Glucose	74893312	U	Identified	74890000	209	Mon Feb 28 13:46:17 2011
30 2-28-2011.xms	5.462	JA-Glucose	94583736		Identified	94580000	209	Mon Feb 28 14:07:40 2011
31 2-28-2011.xms	5.458	JA-Glucose	139035072		Identified	139000000	209	Mon Feb 28 14:29:02 2011
32 2-28-2011.xms	5.452	JA-Glucose	98749504	U	Identified	98750000	209	Mon Feb 28 14:50:25 2011
blank 2-28-2011.xms	5.443	JA-Glucose	0	X MY	Missing	0	209	Mon Feb 28 10:33:52 2011
blank 2-28-2011001.xms	5.443	JA-Glucose	0	X MY	Missing	0	209	Mon Feb 28 11:59:20 2011
blank 2-28-2011002.xms	5.473	JA-Glucose	1526262	U	Identified	1526000	209	Mon Feb 28 15:11:48 2011
blank 2-28-2011003.xms	5.458	JA-Glucose	521159		Identified	521159	209	Mon Feb 28 20:46:39 2011
17 2-27-2011.xms	5.437	JA-glucose formiat	9082524	U	Identified	9083000	209	Sun Feb 27 21:43:28 2011
18 2-27-2011.xms	5.491	JA-glucose formiat	14522145	U	Identified	14520000	209	Sun Feb 27 22:04:47 2011
19 2-27-2011.xms	5.42	JA-glucose formiat	16462431	U	Identified	16460000	209	Sun Feb 27 22:26:08 2011
20 2-27-2011.xms	5.504	JA-glucose formiat	14172995	U	Identified	14170000	209	Sun Feb 27 22:47:27 2011
21 2-27-2011.xms	5.437	JA-glucose formiat	17532872	U	Identified	17530000	209	Sun Feb 27 23:08:50 2011
22 2-28-2011.xms	5.473	JA-glucose formiat	15525366	U	Identified	15530000	209	Mon Feb 28 10:55:13 2011
23 2-28-2011.xms	5.461	JA-glucose formiat	16146326		Identified	16150000	209	Mon Feb 28 11:16:35 2011
24 2-28-2011.xms	5.475	JA-glucose formiat	11455879		Identified	11460000	209	Mon Feb 28 11:37:58 2011
25 2-28-2011.xms	5.454	JA-glucose formiat	2693958400		Identified	2694000000	209	Mon Feb 28 12:20:42 2011
26 2-28-2011.xms	5.459	JA-glucose formiat	1730557952		Identified	1731000000	209	Mon Feb 28 12:42:04 2011
27 2-28-2011.xms	5.463	JA-glucose formiat	1978890240		Identified	1979000000	209	Mon Feb 28 13:03:32 2011
28 2-28-2011.xms	5.45	JA-glucose formiat	2526179840		Identified	2526000000	209	Mon Feb 28 13:24:55 2011
29 2-28-2011.xms	5.448	JA-glucose formiat	1625695360		Identified	1626000000	209	Mon Feb 28 13:46:17 2011
30 2-28-2011.xms	5.438	JA-glucose formiat	2131517056		Identified	2132000000	209	Mon Feb 28 14:07:40 2011
31 2-28-2011.xms	5.45	JA-glucose formiat	3161342720		Identified	3161000000	209	Mon Feb 28 14:29:02 2011
32 2-28-2011.xms	5.455	JA-glucose formiat	2125435392		Identified	2125000000	209	Mon Feb 28 14:50:25 2011
blank 2-28-2011.xms	5.46	JA-glucose formiat	1356924	U	Identified	1357000	209	Mon Feb 28 10:33:52 2011
blank 2-28-2011001.xms	5.424	JA-glucose formiat	3734318	U	Identified	3734000	209	Mon Feb 28 11:59:20 2011
blank 2-28-2011002.xms	5.458	JA-glucose formiat	24064122	U	Identified	24060000	209	Mon Feb 28 15:11:48 2011
blank 2-28-2011003.xms	5.505	JA-glucose formiat	10032882	U	Identified	10030000	209	Mon Feb 28 20:46:39 2011
17 2-27-2011.xms	5.552	JA-Gly	184775		Identified	184775	74	Sun Feb 27 21:43:28 2011
18 2-27-2011.xms	5.657	JA-Gly	333616		Identified	333616	74	Sun Feb 27 22:04:47 2011
19 2-27-2011.xms	5.612	JA-Gly	0	X MY	Missing	0	74	Sun Feb 27 22:26:08 2011
20 2-27-2011.xms	5.612	JA-Gly	0	X MY	Missing	0	74	Sun Feb 27 22:47:27 2011
21 2-27-2011.xms	5.628	JA-Gly	203310	U	Identified	203310	74	Sun Feb 27 23:08:50 2011
22 2-28-2011.xms	5.613	JA-Gly	960039	U	Identified	960039	74	Mon Feb 28 10:55:13 2011
23 2-28-2011.xms	5.597	JA-Gly	860667	U	Identified	860667	74	Mon Feb 28 11:16:35 2011
24 2-28-2011.xms	5.67	JA-Gly	1348630	U	Identified	1349000	74	Mon Feb 28 11:37:58 2011
25 2-28-2011.xms	5.585	JA-Gly	5820616	U	Identified	5821000	74	Mon Feb 28 12:20:42 2011
26 2-28-2011.xms	5.605	JA-Gly	3873515	U	Identified	3874000	74	Mon Feb 28 12:42:04 2011
27 2-28-2011.xms	5.587	JA-Gly	4450857	U	Identified	4451000	74	Mon Feb 28 13:03:32 2011
28 2-28-2011.xms	5.593	JA-Gly	4276636	U	Identified	4277000	74	Mon Feb 28 13:24:55 2011
29 2-28-2011.xms	5.665	JA-Gly	4204108	U	Identified	4204000	74	Mon Feb 28 13:46:17 2011
30 2-28-2011.xms	5.565	JA-Gly	7266431		Identified	7266000	74	Mon Feb 28 14:07:40 2011
31 2-28-2011.xms	5.634	JA-Gly	8395187	U	Identified	8395000	74	Mon Feb 28 14:29:02 2011
32 2-28-2011.xms	5.611	JA-Gly	4991091	U	Identified	4991000	74	Mon Feb 28 14:50:25 2011
blank 2-28-2011.xms	5.612	JA-Gly	0	X MY	Missing	0	74	Mon Feb 28 10:33:52 2011
blank 2-28-2011001.xms	5.612	JA-Gly	0	X MY	Missing	0	74	Mon Feb 28 11:59:20 2011
blank 2-28-2011002.xms	5.612	JA-Gly	0	X MY	Missing	0	74	Mon Feb 28 15:11:48 2011
blank 2-28-2011003.xms	5.497	JA-Gly	347234		Identified	347234	74	Mon Feb 28 20:46:39 2011
17 2-27-2011.xms	1.15	JA-His	0	X MY	Missing	0	154	Sun Feb 27 21:43:28 2011
18 2-27-2011.xms	1.15	JA-His	0	X MY	Missing	0	154	Sun Feb 27 22:04:47 2011
19 2-27-2011.xms	1.15	JA-His	0	X MY	Missing	0	154	Sun Feb 27 22:26:08 2011
20 2-27-2011.xms	1.15	JA-His	0	X MY	Missing	0	154	Sun Feb 27 22:47:27 2011
21 2-27-2011.xms	1.15	JA-His	0	X MY	Missing	0	154	Sun Feb 27 23:08:50 2011
22 2-28-2011.xms	1.15	JA-His	0	X MY	Missing	0	154	Mon Feb 28 10:55:13 2011
23 2-28-2011.xms	1.15	JA-His	0	X MY	Missing	0	154	Mon Feb 28 11:16:35 2011
24 2-28-2011.xms	1.15	JA-His	0	X MY	Missing	0	154	Mon Feb 28 11:37:58 2011
25 2-28-2011.xms	1.15	JA-His	0	X MY	Missing	0	154	Mon Feb 28 12:20:42 2011
26 2-28-2011.xms	1.15	JA-His	0	X MY	Missing	0	154	Mon Feb 28 12:42:04 2011
27 2-28-2011.xms	1.15	JA-His	0	X MY	Missing	0	154	Mon Feb 28 13:03:32 2011
28 2-28-2011.xms	1.15	JA-His	0	X MY	Missing	0	154	Mon Feb 28 13:24:55 2011
29 2-28-2011.xms	1.15	JA-His	0	X MY	Missing	0	154	Mon Feb 28 13:46:17 2011
30 2-28-2011.xms	1.15	JA-His	0	X MY	Missing	0	154	Mon Feb 28 14:07:40 2011
31 2-28-2011.xms	1.15	JA-His	0	X MY	Missing	0	154	Mon Feb 28 14:29:02 2011
32 2-28-2011.xms	1.15	JA-His	0	X MY	Missing	0	154	Mon Feb 28 14:50:25 2011
blank 2-28-2011.xms	1.15	JA-His	0	X MY	Missing	0	154	Mon Feb 28 10:33:52 2011
blank 2-28-2011001.xms	1.15	JA-His	0	X MY	Missing	0	154	Mon Feb 28 11:59:20 2011
blank 2-28-2011002.xms	1.15	JA-His	0	X MY	Missing	0	154	Mon Feb 28 15:11:48 2011
blank 2-28-2011003.xms	1.15	JA-His	0	X MY	Missing	0	154	Mon Feb 28 20:46:39 2011
17 2-27-2011.xms	7.665	JA-Ile	5207097	U	Identified	5207000	130	Sun Feb 27 21:43:28 2011
18 2-27-2011.xms	7.667	JA-Ile	6284000	U	Identified	6284000	130	Sun Feb 27 22:04:47 2011
19 2-27-2011.xms	7.647	JA-Ile	5685194	U	Identified	5685000	130	Sun Feb 27 22:26:08 2011
20 2-27-2011.xms	7.664	JA-Ile	6307931	U	Identified	6308000	130	Sun Feb 27 22:47:27 2011
21 2-27-2011.xms	7.63	JA-Ile	3585584	U	Identified	3586000	130	Sun Feb 27 23:08:50 2011
22 2-28-2011.xms	7.7	JA-Ile	3209923	U	Identified	3210000	130	Mon Feb 28 10:55:13 2011
23 2-28-2011.xms	7.683	JA-Ile	3180606	U	Identified	3181000	130	Mon Feb 28 11:16:35 2011
24 2-28-2011.xms	7.74	JA-Ile	2897772	U	Identified	2898000	130	Mon Feb 28 11:37:58 2011
25 2-28-2011.xms	7.723	JA-Ile	69171856	U	Identified	69170000	130	Mon Feb 28 12:20:42 2011
26 2-28-2011.xms	7.726	JA-Ile	60401996	U	Identified	60400000	130	Mon Feb 28 12:42:04 2011
27 2-28-2011.xms	7.707	JA-Ile	67890576	U	Identified	67890000	130	Mon Feb 28 13:03:32 2011
28 2-28-2011.xms	7.714	JA-Ile	77537344	U	Identified	77540000	130	Mon Feb 28 13:24:55 2011
29 2-28-2011.xms	7.701	JA-Ile	6934435	U	Identified	6934000	130	Mon Feb 28 13:46:17 2011
30 2-28-2011.xms	7.696	JA-Ile	7683270	U	Identified	7683000	130	Mon Feb 28 14:07:40 2011
31 2-28-2011.xms	7.737	JA-Ile	8006083	U	Identified	8006000	130	Mon Feb 28 14:29:02 2011
32 2-28-2011.xms	7.715	JA-Ile	8059408	U	Identified	8059000	130	Mon Feb 28 14:50:25 2011
blank 2-28-2011.xms	7.755	JA-Ile	675453	U	Identified	675453	130	Mon Feb 28 10:33:52 2011
blank 2-28-2011001.xms	7.745	JA-Ile	178505		Identified	178505	130	Mon Feb 28 11:59:20 2011
blank 2-28-2011002.xms	7.753	JA-Ile	765634	U	Identified	765634	130	Mon Feb 28 15:11:48 2011
blank 2-28-2011003.xms	7.726	JA-Ile	0	X MY	Missing	0	130	Mon Feb 28 20:46:39 2011
17 2-27-2011.xms	7.615	JA-ILE IS	130031192	U	Identified	130000000	136	Sun Feb 27 21:43:28 2011
18 2-27-2011.xms	7.618	JA-ILE IS	135699888	U	Identified	135700000	136	Sun Feb 27 22:04:47 2011
19 2-27-2011.xms	7.564	JA-ILE IS	137379648	U	Identified	137400000	136	Sun Feb 27 22:26:08 2011
20 2-27-2011.xms	7.615	JA-ILE IS	129429944	U	Identified	129400000	136	Sun Feb 27 22:47:27 2011
21 2-27-2011.xms	7.632	JA-ILE IS	135912704	U	Identified	135900000	136	Sun Feb 27 23:08:50 2011
22 2-28-2011.xms	7.701	JA-ILE IS	145365616	U	Identified	145400000	136	Mon Feb 28 10:55:13 2011
23 2-28-2011.xms	7.668	JA-ILE IS	139630560	U	Identified	139600000	136	Mon Feb 28 11:16:35 2011
24 2-28-2011.xms	7.725	JA-ILE IS	132982688	U	Identified	133000000	136	Mon Feb 28 11:37:58 2011
25 2-28-2011.xms	7.673	JA-ILE IS	145663616	U	Identified	145700000	136	Mon Feb 28 12:20:42 2011
26 2-28-2011.xms	7.676	JA-ILE IS	141001648	U	Identified	141000000	136	Mon Feb 28 12:42:04 2011
27 2-28-2011.xms	7.658	JA-ILE IS	130628816	U	Identified	130600000	136	Mon Feb 28 13:03:32 2011
28 2-28-2011.xms	7.682	JA-ILE IS	141550416	U	Identified	141600000	136	Mon Feb 28 13:24:55 2011
29 2-28-2011.xms	7.685	JA-ILE IS	148754176	U	Identified	148800000	136	Mon Feb 28 13:46:17 2011
30 2-28-2011.xms	7.681	JA-ILE IS	137608992	U	Identified	137600000	136	Mon Feb 28 14:07:40 2011
31 2-28-2011.xms	7.705	JA-ILE IS	142985696	U	Identified	143000000	136	Mon Feb 28 14:29:02 2011
32 2-28-2011.xms	7.734	JA-ILE IS	139390720	U	Identified	139400000	136	Mon Feb 28 14:50:25 2011
blank 2-28-2011.xms	7.655	JA-ILE IS	3534671	U	Identified	3535000	136	Mon Feb 28 10:33:52 2011
blank 2-28-2011001.xms	7.653	JA-ILE IS	3775751	U	Identified	3776000	136	Mon Feb 28 11:59:20 2011
blank 2-28-2011002.xms	7.772	JA-ILE IS	4765400	U	Identified	4765000	136	Mon Feb 28 15:11:48 2011
blank 2-28-2011003.xms	7.649	JA-ILE IS	685094	U	Identified	685094	136	Mon Feb 28 20:46:39 2011
17 2-27-2011.xms	6.873	JA-IS	138469968	U	Identified	138500000	59	Sun Feb 27 21:43:28 2011
18 2-27-2011.xms	6.909	JA-IS	133733680	U	Identified	133700000	59	Sun Feb 27 22:04:47 2011
19 2-27-2011.xms	6.889	JA-IS	135082160	U	Identified	135100000	59	Sun Feb 27 22:26:08 2011
20 2-27-2011.xms	6.872	JA-IS	124148472	U	Identified	124100000	59	Sun Feb 27 22:47:27 2011
21 2-27-2011.xms	6.89	JA-IS	120769616	U	Identified	120800000	59	Sun Feb 27 23:08:50 2011
22 2-28-2011.xms	6.993	JA-IS	122656960	U	Identified	122700000	59	Mon Feb 28 10:55:13 2011
23 2-28-2011.xms	6.977	JA-IS	117311256	U	Identified	117300000	59	Mon Feb 28 11:16:35 2011
24 2-28-2011.xms	7.084	JA-IS	132444856	U	Identified	132400000	59	Mon Feb 28 11:37:58 2011
25 2-28-2011.xms	6.999	JA-IS	143402992	U	Identified	143400000	59	Mon Feb 28 12:20:42 2011
26 2-28-2011.xms	7.002	JA-IS	141169024	U	Identified	141200000	59	Mon Feb 28 12:42:04 2011
27 2-28-2011.xms	7.001	JA-IS	134426288	U	Identified	134400000	59	Mon Feb 28 13:03:32 2011
28 2-28-2011.xms	6.956	JA-IS	147933168	U	Identified	147900000	59	Mon Feb 28 13:24:55 2011
29 2-28-2011.xms	6.977	JA-IS	134333328	U	Identified	134300000	59	Mon Feb 28 13:46:17 2011
30 2-28-2011.xms	6.939	JA-IS	139020048	U	Identified	139000000	59	Mon Feb 28 14:07:40 2011
31 2-28-2011.xms	7.031	JA-IS	141626176	U	Identified	141600000	59	Mon Feb 28 14:29:02 2011
32 2-28-2011.xms	7.026	JA-IS	141452672	U	Identified	141500000	59	Mon Feb 28 14:50:25 2011
blank 2-28-2011.xms	6.904	JA-IS	0	MU	Missing	419810	59	Mon Feb 28 10:33:52 2011
blank 2-28-2011001.xms	6.945	JA-IS	5443061	U	Identified	5443000	59	Mon Feb 28 11:59:20 2011
blank 2-28-2011002.xms	7.012	JA-IS	4246591	U	Identified	4247000	59	Mon Feb 28 15:11:48 2011
blank 2-28-2011003.xms	6.898	JA-IS	0	X MY	Missing	0	59	Mon Feb 28 20:46:39 2011
17 2-27-2011.xms	6.559	JA-Met	0	X MY	Missing	0	148.1	Sun Feb 27 21:43:28 2011
18 2-27-2011.xms	6.559	JA-Met	0	X MY	Missing	0	148.1	Sun Feb 27 22:04:47 2011
19 2-27-2011.xms	6.687	JA-Met	286418		Identified	286418	148.1	Sun Feb 27 22:26:08 2011
20 2-27-2011.xms	6.559	JA-Met	0	X MY	Missing	0	148.1	Sun Feb 27 22:47:27 2011
21 2-27-2011.xms	6.559	JA-Met	0	X MY	Missing	0	148.1	Sun Feb 27 23:08:50 2011
22 2-28-2011.xms	6.559	JA-Met	0	X MY	Missing	0	148.1	Mon Feb 28 10:55:13 2011
23 2-28-2011.xms	6.559	JA-Met	0	X MY	Missing	0	148.1	Mon Feb 28 11:16:35 2011
24 2-28-2011.xms	6.559	JA-Met	0	X MY	Missing	0	148.1	Mon Feb 28 11:37:58 2011
25 2-28-2011.xms	6.549	JA-Met	5639950	U	Identified	5640000	148.1	Mon Feb 28 12:20:42 2011
26 2-28-2011.xms	6.535	JA-Met	7308787	U	Identified	7309000	148.1	Mon Feb 28 12:42:04 2011
27 2-28-2011.xms	6.517	JA-Met	4684920	U	Identified	4685000	148.1	Mon Feb 28 13:03:32 2011
28 2-28-2011.xms	6.609	JA-Met	9260149	U	Identified	9260000	148.1	Mon Feb 28 13:24:55 2011
29 2-28-2011.xms	6.544	JA-Met	465548	U	Identified	465548	148.1	Mon Feb 28 13:46:17 2011
30 2-28-2011.xms	6.559	JA-Met	0	X MY	Missing	0	148.1	Mon Feb 28 14:07:40 2011
31 2-28-2011.xms	6.559	JA-Met	0	X MY	Missing	0	148.1	Mon Feb 28 14:29:02 2011
32 2-28-2011.xms	6.559	JA-Met	0	X MY	Missing	0	148.1	Mon Feb 28 14:50:25 2011
blank 2-28-2011.xms	6.559	JA-Met	0	X MY	Missing	0	148.1	Mon Feb 28 10:33:52 2011
blank 2-28-2011001.xms	6.559	JA-Met	0	X MY	Missing	0	148.1	Mon Feb 28 11:59:20 2011
blank 2-28-2011002.xms	6.559	JA-Met	0	X MY	Missing	0	148.1	Mon Feb 28 15:11:48 2011
blank 2-28-2011003.xms	6.559	JA-Met	0	X MY	Missing	0	148.1	Mon Feb 28 20:46:39 2011
17 2-27-2011.xms	7.646	JA-Phe	0	X MY	Missing	0	164	Sun Feb 27 21:43:28 2011
18 2-27-2011.xms	7.646	JA-Phe	0	X MY	Missing	0	164	Sun Feb 27 22:04:47 2011
19 2-27-2011.xms	7.646	JA-Phe	0	X MY	Missing	0	164	Sun Feb 27 22:26:08 2011
20 2-27-2011.xms	7.646	JA-Phe	0	X MY	Missing	0	164	Sun Feb 27 22:47:27 2011
21 2-27-2011.xms	7.646	JA-Phe	0	X MY	Missing	0	164	Sun Feb 27 23:08:50 2011
22 2-28-2011.xms	7.646	JA-Phe	0	X MY	Missing	0	164	Mon Feb 28 10:55:13 2011
23 2-28-2011.xms	7.646	JA-Phe	0	X MY	Missing	0	164	Mon Feb 28 11:16:35 2011
24 2-28-2011.xms	7.646	JA-Phe	0	X MY	Missing	0	164	Mon Feb 28 11:37:58 2011
25 2-28-2011.xms	7.66	JA-Phe	19149670	U	Identified	19150000	164	Mon Feb 28 12:20:42 2011
26 2-28-2011.xms	7.715	JA-Phe	21502006	U	Identified	21500000	164	Mon Feb 28 12:42:04 2011
27 2-28-2011.xms	7.662	JA-Phe	16363785	U	Identified	16360000	164	Mon Feb 28 13:03:32 2011
28 2-28-2011.xms	7.583	JA-Phe	18485036	U	Identified	18490000	164	Mon Feb 28 13:24:55 2011
29 2-28-2011.xms	7.689	JA-Phe	482148	U	Identified	482148	164	Mon Feb 28 13:46:17 2011
30 2-28-2011.xms	7.646	JA-Phe	0	X MY	Missing	0	164	Mon Feb 28 14:07:40 2011
31 2-28-2011.xms	7.709	JA-Phe	998260	U	Identified	998260	164	Mon Feb 28 14:29:02 2011
32 2-28-2011.xms	7.646	JA-Phe	0	X MY	Missing	0	164	Mon Feb 28 14:50:25 2011
blank 2-28-2011.xms	7.646	JA-Phe	0	X MY	Missing	0	164	Mon Feb 28 10:33:52 2011
blank 2-28-2011001.xms	7.646	JA-Phe	0	X MY	Missing	0	164	Mon Feb 28 11:59:20 2011
blank 2-28-2011002.xms	7.646	JA-Phe	0	X MY	Missing	0	164	Mon Feb 28 15:11:48 2011
blank 2-28-2011003.xms	7.646	JA-Phe	0	X MY	Missing	0	164	Mon Feb 28 20:46:39 2011
17 2-27-2011.xms	1.218	JA-Trp	0	X MY	Missing	0	203.3	Sun Feb 27 21:43:28 2011
18 2-27-2011.xms	1.218	JA-Trp	0	X MY	Missing	0	203.3	Sun Feb 27 22:04:47 2011
19 2-27-2011.xms	1.218	JA-Trp	0	X MY	Missing	0	203.3	Sun Feb 27 22:26:08 2011
20 2-27-2011.xms	1.218	JA-Trp	0	X MY	Missing	0	203.3	Sun Feb 27 22:47:27 2011
21 2-27-2011.xms	1.218	JA-Trp	0	X MY	Missing	0	203.3	Sun Feb 27 23:08:50 2011
22 2-28-2011.xms	1.218	JA-Trp	0	X MY	Missing	0	203.3	Mon Feb 28 10:55:13 2011
23 2-28-2011.xms	1.218	JA-Trp	0	X MY	Missing	0	203.3	Mon Feb 28 11:16:35 2011
24 2-28-2011.xms	1.218	JA-Trp	0	X MY	Missing	0	203.3	Mon Feb 28 11:37:58 2011
25 2-28-2011.xms	1.218	JA-Trp	0	X MY	Missing	0	203.3	Mon Feb 28 12:20:42 2011
26 2-28-2011.xms	1.218	JA-Trp	0	X MY	Missing	0	203.3	Mon Feb 28 12:42:04 2011
27 2-28-2011.xms	1.218	JA-Trp	0	X MY	Missing	0	203.3	Mon Feb 28 13:03:32 2011
28 2-28-2011.xms	1.218	JA-Trp	0	X MY	Missing	0	203.3	Mon Feb 28 13:24:55 2011
29 2-28-2011.xms	1.218	JA-Trp	0	X MY	Missing	0	203.3	Mon Feb 28 13:46:17 2011
30 2-28-2011.xms	1.218	JA-Trp	0	X MY	Missing	0	203.3	Mon Feb 28 14:07:40 2011
31 2-28-2011.xms	1.218	JA-Trp	0	X MY	Missing	0	203.3	Mon Feb 28 14:29:02 2011
32 2-28-2011.xms	1.218	JA-Trp	0	X MY	Missing	0	203.3	Mon Feb 28 14:50:25 2011
blank 2-28-2011.xms	1.218	JA-Trp	0	X MY	Missing	0	203.3	Mon Feb 28 10:33:52 2011
blank 2-28-2011001.xms	1.218	JA-Trp	0	X MY	Missing	0	203.3	Mon Feb 28 11:59:20 2011
blank 2-28-2011002.xms	1.218	JA-Trp	0	X MY	Missing	0	203.3	Mon Feb 28 15:11:48 2011
blank 2-28-2011003.xms	1.218	JA-Trp	0	X MY	Missing	0	203.3	Mon Feb 28 20:46:39 2011
17 2-27-2011.xms	6.124	JA-Tyr	0	X MY	Missing	0	180	Sun Feb 27 21:43:28 2011
18 2-27-2011.xms	6.124	JA-Tyr	0	X MY	Missing	0	180	Sun Feb 27 22:04:47 2011
19 2-27-2011.xms	6.124	JA-Tyr	0	X MY	Missing	0	180	Sun Feb 27 22:26:08 2011
20 2-27-2011.xms	6.124	JA-Tyr	0	X MY	Missing	0	180	Sun Feb 27 22:47:27 2011
21 2-27-2011.xms	6.124	JA-Tyr	0	X MY	Missing	0	180	Sun Feb 27 23:08:50 2011
22 2-28-2011.xms	6.124	JA-Tyr	0	X MY	Missing	0	180	Mon Feb 28 10:55:13 2011
23 2-28-2011.xms	6.124	JA-Tyr	0	X MY	Missing	0	180	Mon Feb 28 11:16:35 2011
24 2-28-2011.xms	6.124	JA-Tyr	0	X MY	Missing	0	180	Mon Feb 28 11:37:58 2011
25 2-28-2011.xms	6.1	JA-Tyr	420142		Identified	420142	180	Mon Feb 28 12:20:42 2011
26 2-28-2011.xms	6.163	JA-Tyr	170848	U	Identified	170848	180	Mon Feb 28 12:42:04 2011
27 2-28-2011.xms	6.179	JA-Tyr	1056829	U	Identified	1057000	180	Mon Feb 28 13:03:32 2011
28 2-28-2011.xms	6.254	JA-Tyr	650363	U	Identified	650363	180	Mon Feb 28 13:24:55 2011
29 2-28-2011.xms	6.124	JA-Tyr	0	X MY	Missing	0	180	Mon Feb 28 13:46:17 2011
30 2-28-2011.xms	6.219	JA-Tyr	411982	U	Identified	411982	180	Mon Feb 28 14:07:40 2011
31 2-28-2011.xms	6.26	JA-Tyr	387114	U	Identified	387114	180	Mon Feb 28 14:29:02 2011
32 2-28-2011.xms	6.191	JA-Tyr	117326		Identified	117326	180	Mon Feb 28 14:50:25 2011
blank 2-28-2011.xms	6.124	JA-Tyr	0	X MY	Missing	0	180	Mon Feb 28 10:33:52 2011
blank 2-28-2011001.xms	6.124	JA-Tyr	0	X MY	Missing	0	180	Mon Feb 28 11:59:20 2011
blank 2-28-2011002.xms	6.124	JA-Tyr	0	X MY	Missing	0	180	Mon Feb 28 15:11:48 2011
blank 2-28-2011003.xms	6.124	JA-Tyr	0	X MY	Missing	0	180	Mon Feb 28 20:46:39 2011
17 2-27-2011.xms	6.707	JA-Val	996716	U	Identified	996716	116.1	Sun Feb 27 21:43:28 2011
18 2-27-2011.xms	6.735	JA-Val	200184		Identified	200184	116.1	Sun Feb 27 22:04:47 2011
19 2-27-2011.xms	6.715	JA-Val	35067		Identified	35067	116.1	Sun Feb 27 22:26:08 2011
20 2-27-2011.xms	6.735	JA-Val	0	X MY	Missing	0	116.1	Sun Feb 27 22:47:27 2011
21 2-27-2011.xms	6.735	JA-Val	0	X MY	Missing	0	116.1	Sun Feb 27 23:08:50 2011
22 2-28-2011.xms	6.811	JA-Val	403111	U	Identified	403111	116.1	Mon Feb 28 10:55:13 2011
23 2-28-2011.xms	6.735	JA-Val	0	X MY	Missing	0	116.1	Mon Feb 28 11:16:35 2011
24 2-28-2011.xms	6.735	JA-Val	0	X MY	Missing	0	116.1	Mon Feb 28 11:37:58 2011
25 2-28-2011.xms	6.902	JA-Val	49092280	U	Identified	49090000	116.1	Mon Feb 28 12:20:42 2011
26 2-28-2011.xms	6.854	JA-Val	41517900	U	Identified	41520000	116.1	Mon Feb 28 12:42:04 2011
27 2-28-2011.xms	6.852	JA-Val	50680036	U	Identified	50680000	116.1	Mon Feb 28 13:03:32 2011
28 2-28-2011.xms	6.774	JA-Val	48292908	U	Identified	48290000	116.1	Mon Feb 28 13:24:55 2011
29 2-28-2011.xms	6.777	JA-Val	3903582	U	Identified	3904000	116.1	Mon Feb 28 13:46:17 2011
30 2-28-2011.xms	6.858	JA-Val	3550604	U	Identified	3551000	116.1	Mon Feb 28 14:07:40 2011
31 2-28-2011.xms	6.933	JA-Val	3604082	U	Identified	3604000	116.1	Mon Feb 28 14:29:02 2011
32 2-28-2011.xms	6.877	JA-Val	3828005	U	Identified	3828000	116.1	Mon Feb 28 14:50:25 2011
blank 2-28-2011.xms	6.735	JA-Val	0	X MY	Missing	0	116.1	Mon Feb 28 10:33:52 2011
blank 2-28-2011001.xms	6.735	JA-Val	0	X MY	Missing	0	116.1	Mon Feb 28 11:59:20 2011
blank 2-28-2011002.xms	6.735	JA-Val	0	X MY	Missing	0	116.1	Mon Feb 28 15:11:48 2011
blank 2-28-2011003.xms	6.735	JA-Val	0	X MY	Missing	0	116.1	Mon Feb 28 20:46:39 2011
17 2-27-2011.xms	5.654	OH-JA-Ile	4633505	U	Identified	4634000	130.1	Sun Feb 27 21:43:28 2011
18 2-27-2011.xms	5.656	OH-JA-Ile	5758130	U	Identified	5758000	130.1	Sun Feb 27 22:04:47 2011
19 2-27-2011.xms	5.67	OH-JA-Ile	7191140	U	Identified	7191000	130.1	Sun Feb 27 22:26:08 2011
20 2-27-2011.xms	5.68	OH-JA-Ile	11723540		Identified	11720000	130.1	Sun Feb 27 22:47:27 2011
21 2-27-2011.xms	5.705	OH-JA-Ile	2865341	U	Identified	2865000	130.1	Sun Feb 27 23:08:50 2011
22 2-28-2011.xms	5.655	OH-JA-Ile	3311595	U	Identified	3312000	130.1	Mon Feb 28 10:55:13 2011
23 2-28-2011.xms	5.639	OH-JA-Ile	1791769	U	Identified	1792000	130.1	Mon Feb 28 11:16:35 2011
24 2-28-2011.xms	5.729	OH-JA-Ile	2459336	U	Identified	2459000	130.1	Mon Feb 28 11:37:58 2011
25 2-28-2011.xms	5.665	OH-JA-Ile	114601440		Identified	114600000	130.1	Mon Feb 28 12:20:42 2011
26 2-28-2011.xms	5.664	OH-JA-Ile	68236464		Identified	68240000	130.1	Mon Feb 28 12:42:04 2011
27 2-28-2011.xms	5.675	OH-JA-Ile	90494656		Identified	90490000	130.1	Mon Feb 28 13:03:32 2011
28 2-28-2011.xms	5.653	OH-JA-Ile	141582576		Identified	141600000	130.1	Mon Feb 28 13:24:55 2011
29 2-28-2011.xms	5.656	OH-JA-Ile	5072234	U	Identified	5072000	130.1	Mon Feb 28 13:46:17 2011
30 2-28-2011.xms	5.652	OH-JA-Ile	7674692	U	Identified	7675000	130.1	Mon Feb 28 14:07:40 2011
31 2-28-2011.xms	5.676	OH-JA-Ile	9685592	U	Identified	9686000	130.1	Mon Feb 28 14:29:02 2011
32 2-28-2011.xms	5.653	OH-JA-Ile	7145154	U	Identified	7145000	130.1	Mon Feb 28 14:50:25 2011
blank 2-28-2011.xms	5.736	OH-JA-Ile	215373		Identified	215373	130.1	Mon Feb 28 10:33:52 2011
blank 2-28-2011001.xms	5.692	OH-JA-Ile	606736	U	Identified	606736	130.1	Mon Feb 28 11:59:20 2011
blank 2-28-2011002.xms	5.674	OH-JA-Ile	688771	U	Identified	688771	130.1	Mon Feb 28 15:11:48 2011
blank 2-28-2011003.xms	5.841	OH-JA-Ile	379156	U	Identified	379156	130.1	Mon Feb 28 20:46:39 2011
17 2-27-2011.xms	9.385	OPDA	1835849	U	Identified	1836000	165	Sun Feb 27 21:43:28 2011
18 2-27-2011.xms	9.422	OPDA	1457428	U	Identified	1457000	165	Sun Feb 27 22:04:47 2011
19 2-27-2011.xms	9.317	OPDA	2429435	U	Identified	2429000	165	Sun Feb 27 22:26:08 2011
20 2-27-2011.xms	9.351	OPDA	1917926	U	Identified	1918000	165	Sun Feb 27 22:47:27 2011
21 2-27-2011.xms	9.385	OPDA	1638087	U	Identified	1638000	165	Sun Feb 27 23:08:50 2011
22 2-28-2011.xms	9.403	OPDA	2288968	U	Identified	2289000	165	Mon Feb 28 10:55:13 2011
23 2-28-2011.xms	9.387	OPDA	1479522	U	Identified	1480000	165	Mon Feb 28 11:16:35 2011
24 2-28-2011.xms	9.289	OPDA	1099554	U	Identified	1100000	165	Mon Feb 28 11:37:58 2011
25 2-28-2011.xms	9.443	OPDA	1887677	U	Identified	1888000	165	Mon Feb 28 12:20:42 2011
26 2-28-2011.xms	9.446	OPDA	1793124	U	Identified	1793000	165	Mon Feb 28 12:42:04 2011
27 2-28-2011.xms	9.41	OPDA	2624446	U	Identified	2624000	165	Mon Feb 28 13:03:32 2011
28 2-28-2011.xms	9.366	OPDA	1780300	U	Identified	1780000	165	Mon Feb 28 13:24:55 2011
29 2-28-2011.xms	9.438	OPDA	1825879	U	Identified	1826000	165	Mon Feb 28 13:46:17 2011
30 2-28-2011.xms	9.399	OPDA	1883908	U	Identified	1884000	165	Mon Feb 28 14:07:40 2011
31 2-28-2011.xms	9.474	OPDA	1535760	U	Identified	1536000	165	Mon Feb 28 14:29:02 2011
32 2-28-2011.xms	9.384	OPDA	1347827	U	Identified	1348000	165	Mon Feb 28 14:50:25 2011
blank 2-28-2011.xms	9.44	OPDA	0	X MY	Missing	0	165	Mon Feb 28 10:33:52 2011
blank 2-28-2011001.xms	9.44	OPDA	0	X MY	Missing	0	165	Mon Feb 28 11:59:20 2011
blank 2-28-2011002.xms	9.44	OPDA	0	X MY	Missing	0	165	Mon Feb 28 15:11:48 2011
blank 2-28-2011003.xms	9.44	OPDA	0	X MY	Missing	0	165	Mon Feb 28 20:46:39 2011
17 2-27-2011.xms	6.326	SA	22762832	U	Identified	22760000	93	Sun Feb 27 21:43:28 2011
18 2-27-2011.xms	6.328	SA	55545980	U	Identified	55550000	93	Sun Feb 27 22:04:47 2011
19 2-27-2011.xms	6.359	SA	30041174	U	Identified	30040000	93	Sun Feb 27 22:26:08 2011
20 2-27-2011.xms	6.324	SA	35389416	U	Identified	35390000	93	Sun Feb 27 22:47:27 2011
21 2-27-2011.xms	6.325	SA	46723856	U	Identified	46720000	93	Sun Feb 27 23:08:50 2011
22 2-28-2011.xms	6.395	SA	23443410	U	Identified	23440000	93	Mon Feb 28 10:55:13 2011
23 2-28-2011.xms	6.31	SA	31770090	U	Identified	31770000	93	Mon Feb 28 11:16:35 2011
24 2-28-2011.xms	6.435	SA	28901210	U	Identified	28900000	93	Mon Feb 28 11:37:58 2011
25 2-28-2011.xms	6.384	SA	23295372	U	Identified	23300000	93	Mon Feb 28 12:20:42 2011
26 2-28-2011.xms	6.37	SA	26382590	U	Identified	26380000	93	Mon Feb 28 12:42:04 2011
27 2-28-2011.xms	6.403	SA	23060320	U	Identified	23060000	93	Mon Feb 28 13:03:32 2011
28 2-28-2011.xms	6.375	SA	15455924	U	Identified	15460000	93	Mon Feb 28 13:24:55 2011
29 2-28-2011.xms	6.328	SA	33114706	U	Identified	33110000	93	Mon Feb 28 13:46:17 2011
30 2-28-2011.xms	6.306	SA	31563314	U	Identified	31560000	93	Mon Feb 28 14:07:40 2011
31 2-28-2011.xms	6.313	SA	24423420	U	Identified	24420000	93	Mon Feb 28 14:29:02 2011
32 2-28-2011.xms	6.342	SA	34345728	U	Identified	34350000	93	Mon Feb 28 14:50:25 2011
blank 2-28-2011.xms	6.383	SA	0	X MY	Missing	0	93	Mon Feb 28 10:33:52 2011
blank 2-28-2011001.xms	6.383	SA	0	X MY	Missing	0	93	Mon Feb 28 11:59:20 2011
blank 2-28-2011002.xms	6.383	SA	0	X MY	Missing	0	93	Mon Feb 28 15:11:48 2011
blank 2-28-2011003.xms	6.383	SA	0	X MY	Missing	0	93	Mon Feb 28 20:46:39 2011
17 2-27-2011.xms	6.292	SA-IST	124781352	U	Identified	124800000	97	Sun Feb 27 21:43:28 2011
18 2-27-2011.xms	6.312	SA-IST	120892048	U	Identified	120900000	97	Sun Feb 27 22:04:47 2011
19 2-27-2011.xms	6.24	SA-IST	129616496	U	Identified	129600000	97	Sun Feb 27 22:26:08 2011
20 2-27-2011.xms	6.257	SA-IST	134856240	U	Identified	134900000	97	Sun Feb 27 22:47:27 2011
21 2-27-2011.xms	6.258	SA-IST	129603792	U	Identified	129600000	97	Sun Feb 27 23:08:50 2011
22 2-28-2011.xms	6.293	SA-IST	96759216	U	Identified	96760000	97	Mon Feb 28 10:55:13 2011
23 2-28-2011.xms	6.328	SA-IST	107935248	U	Identified	107900000	97	Mon Feb 28 11:16:35 2011
24 2-28-2011.xms	6.35	SA-IST	117488704	U	Identified	117500000	97	Mon Feb 28 11:37:58 2011
25 2-28-2011.xms	6.282	SA-IST	109950144	U	Identified	110000000	97	Mon Feb 28 12:20:42 2011
26 2-28-2011.xms	6.268	SA-IST	118605016	U	Identified	118600000	97	Mon Feb 28 12:42:04 2011
27 2-28-2011.xms	6.284	SA-IST	122370456	U	Identified	122400000	97	Mon Feb 28 13:03:32 2011
28 2-28-2011.xms	6.273	SA-IST	115694832	U	Identified	115700000	97	Mon Feb 28 13:24:55 2011
29 2-28-2011.xms	6.294	SA-IST	123061104	U	Identified	123100000	97	Mon Feb 28 13:46:17 2011
30 2-28-2011.xms	6.273	SA-IST	120946080	U	Identified	120900000	97	Mon Feb 28 14:07:40 2011
31 2-28-2011.xms	6.297	SA-IST	111127152	U	Identified	111100000	97	Mon Feb 28 14:29:02 2011
32 2-28-2011.xms	6.308	SA-IST	107652320	U	Identified	107700000	97	Mon Feb 28 14:50:25 2011
blank 2-28-2011.xms	6.35	SA-IST	449736		Identified	449736	97	Mon Feb 28 10:33:52 2011
blank 2-28-2011001.xms	6.192	SA-IST	1920491		Identified	1920000	97	Mon Feb 28 11:59:20 2011
blank 2-28-2011002.xms	6.297	SA-IST	0	X MY	Missing	0	97	Mon Feb 28 15:11:48 2011
blank 2-28-2011003.xms	6.297	SA-IST	0	X MY	Missing	0	97	Mon Feb 28 20:46:39 2011
Status and Errors:	X : Error
M : Missing Peak.
U : User-defined EndPoints.
W : Match < Threshold or not in Peak, or Peak not in Search Window.
Y : Peak not detected, < Size Threshold, or not in Search Window.

## Sheet: 6h_neg
This time used peak smoothing!!
Quantified all peaks where at least one group was above LOQ
JA-Ala, Arg, Asn, Gln all at or below LOQ in all samples: did not quantify Art, Asn
JA-Ile and IS peaks very messy
SA peak very, very poor and thus did not quantify, also not IS
Compound Results in Recalc File's Data Files
Recalc File:	d:\1200DATA\data\merry_mesc3399\2011_02_26_jar46_WT_JA_EtOH\3h_neg.rcl
Method File:	D:\1200DATA\1200Methods\Merry\Mic PHs+OPDA_JA-AAconjugates_MS.mth
Data File:	d:\1200DATA\data\merry_mesc3399\2011_02_26_jar46_WT_JA_EtOH\33 3-1-2011.xms
Data File:	d:\1200DATA\data\merry_mesc3399\2011_02_26_jar46_WT_JA_EtOH\34 2-28-2011.xms
Data File:	d:\1200DATA\data\merry_mesc3399\2011_02_26_jar46_WT_JA_EtOH\35 2-28-2011.xms
Data File:	d:\1200DATA\data\merry_mesc3399\2011_02_26_jar46_WT_JA_EtOH\36 2-28-2011.xms
Data File:	d:\1200DATA\data\merry_mesc3399\2011_02_26_jar46_WT_JA_EtOH\37 2-28-2011.xms
Data File:	d:\1200DATA\data\merry_mesc3399\2011_02_26_jar46_WT_JA_EtOH\38 3-1-2011.xms
Data File:	d:\1200DATA\data\merry_mesc3399\2011_02_26_jar46_WT_JA_EtOH\39 3-1-2011.xms
Data File:	d:\1200DATA\data\merry_mesc3399\2011_02_26_jar46_WT_JA_EtOH\40 3-1-2011.xms
Data File:	d:\1200DATA\data\merry_mesc3399\2011_02_26_jar46_WT_JA_EtOH\41 3-1-2011.xms
Data File:	d:\1200DATA\data\merry_mesc3399\2011_02_26_jar46_WT_JA_EtOH\42 3-1-2011.xms
Data File:	d:\1200DATA\data\merry_mesc3399\2011_02_26_jar46_WT_JA_EtOH\43 3-1-2011.xms
Data File:	d:\1200DATA\data\merry_mesc3399\2011_02_26_jar46_WT_JA_EtOH\44 3-1-2011.xms
Data File:	d:\1200DATA\data\merry_mesc3399\2011_02_26_jar46_WT_JA_EtOH\45 3-1-2011.xms
Data File:	d:\1200DATA\data\merry_mesc3399\2011_02_26_jar46_WT_JA_EtOH\46 3-1-2011.xms
Data File:	d:\1200DATA\data\merry_mesc3399\2011_02_26_jar46_WT_JA_EtOH\47 3-1-2011.xms
Data File:	d:\1200DATA\data\merry_mesc3399\2011_02_26_jar46_WT_JA_EtOH\48 3-1-2011.xms
Data File:	d:\1200DATA\data\merry_mesc3399\2011_02_26_jar46_WT_JA_EtOH\blank 3-1-2011.xms
Data File:	d:\1200DATA\data\merry_mesc3399\2011_02_26_jar46_WT_JA_EtOH\blank 3-1-2011001.xms
Data File:	d:\1200DATA\data\merry_mesc3399\2011_02_26_jar46_WT_JA_EtOH\blank 2-28-2011003.xms
Data File:	d:\1200DATA\data\merry_mesc3399\2011_02_26_jar46_WT_JA_EtOH\ISDs 3-1-2011.xms
---------------------------------------
Target Compounds
---------------------------------------
Peaks 600(	Data File	RT (min)	Scan Descriptor	Peak Name	Status	Result Type	Area	Quan Ions	Acquisition Date	Amount/RF	)
33 3-1-2011.xms	4.509	12-OH-JA	20954018	U	Identified	20950000	59	Tue Mar 01 08:42:37 2011
34 2-28-2011.xms	4.479	12-OH-JA	32613182	U	Identified	32610000	59	Mon Feb 28 21:08:00 2011
35 2-28-2011.xms	4.405	12-OH-JA	31173718	U	Identified	31170000	59	Mon Feb 28 21:29:22 2011
36 2-28-2011.xms	4.501	12-OH-JA	21310086	U	Identified	21310000	59	Mon Feb 28 21:50:44 2011
37 2-28-2011.xms	4.476	12-OH-JA	38431884	U	Identified	38430000	59	Mon Feb 28 22:12:07 2011
38 3-1-2011.xms	4.663	12-OH-JA	2510033	U	Identified	2510000	59	Tue Mar 01 07:38:33 2011
39 3-1-2011.xms	4.649	12-OH-JA	16882170	U	Identified	16880000	59	Tue Mar 01 07:59:54 2011
40 3-1-2011.xms	4.639	12-OH-JA	15657746	U	Identified	15660000	59	Tue Mar 01 08:21:15 2011
41 3-1-2011.xms	4.477	12-OH-JA	417078944	U	Identified	417100000	59	Tue Mar 01 09:25:21 2011
42 3-1-2011.xms	4.522	12-OH-JA	518475776	U	Identified	518500000	59	Tue Mar 01 09:46:43 2011
43 3-1-2011.xms	4.464	12-OH-JA	617512512	U	Identified	617500000	59	Tue Mar 01 10:08:05 2011
44 3-1-2011.xms	4.496	12-OH-JA	492917312	U	Identified	492900000	59	Tue Mar 01 10:29:27 2011
45 3-1-2011.xms	4.503	12-OH-JA	446388736	U	Identified	446400000	59	Tue Mar 01 10:50:49 2011
46 3-1-2011.xms	4.528	12-OH-JA	498549824	U	Identified	498500000	59	Tue Mar 01 11:12:11 2011
47 3-1-2011.xms	4.476	12-OH-JA	707785984	U	Identified	707800000	59	Tue Mar 01 11:33:33 2011
48 3-1-2011.xms	4.503	12-OH-JA	665816320	U	Identified	665800000	59	Tue Mar 01 11:54:55 2011
blank 3-1-2011.xms	4.637	12-OH-JA	6278230	U	Identified	6278000	59	Tue Mar 01 09:03:59 2011
blank 3-1-2011001.xms	4.423	12-OH-JA	14629485	U	Identified	14630000	59	Tue Mar 01 12:37:39 2011
blank 2-28-2011003.xms	4.508	12-OH-JA	0	X MY	Missing	0	59	Mon Feb 28 20:46:39 2011
ISDs 3-1-2011.xms	4.629	12-OH-JA	10617462	U	Identified	10620000	59	Tue Mar 01 12:16:17 2011
33 3-1-2011.xms	5.721	ABA	15015857	U	Identified	15020000	153	Tue Mar 01 08:42:37 2011
34 2-28-2011.xms	5.708	ABA	16124514	U	Identified	16120000	153	Mon Feb 28 21:08:00 2011
35 2-28-2011.xms	5.729	ABA	14178614		Identified	14180000	153	Mon Feb 28 21:29:22 2011
36 2-28-2011.xms	5.696	ABA	8199593	U	Identified	8200000	153	Mon Feb 28 21:50:44 2011
37 2-28-2011.xms	5.707	ABA	15876315		Identified	15880000	153	Mon Feb 28 22:12:07 2011
38 3-1-2011.xms	5.734	ABA	7422087		Identified	7422000	153	Tue Mar 01 07:38:33 2011
39 3-1-2011.xms	5.759	ABA	14974199	U	Identified	14970000	153	Tue Mar 01 07:59:54 2011
40 3-1-2011.xms	5.714	ABA	20123812	U	Identified	20120000	153	Tue Mar 01 08:21:15 2011
41 3-1-2011.xms	5.736	ABA	13310043		Identified	13310000	153	Tue Mar 01 09:25:21 2011
42 3-1-2011.xms	5.717	ABA	14453200	U	Identified	14450000	153	Tue Mar 01 09:46:43 2011
43 3-1-2011.xms	5.71	ABA	13583599	U	Identified	13580000	153	Tue Mar 01 10:08:05 2011
44 3-1-2011.xms	5.725	ABA	14625351	U	Identified	14630000	153	Tue Mar 01 10:29:27 2011
45 3-1-2011.xms	5.716	ABA	17519842	U	Identified	17520000	153	Tue Mar 01 10:50:49 2011
46 3-1-2011.xms	5.723	ABA	13944864	U	Identified	13940000	153	Tue Mar 01 11:12:11 2011
47 3-1-2011.xms	5.688	ABA	21056302	U	Identified	21060000	153	Tue Mar 01 11:33:33 2011
48 3-1-2011.xms	5.715	ABA	18673738	U	Identified	18670000	153	Tue Mar 01 11:54:55 2011
blank 3-1-2011.xms	5.881	ABA	0	MU	Missing	193713	153	Tue Mar 01 09:03:59 2011
blank 3-1-2011001.xms	5.737	ABA	85331	U	Identified	85331	153	Tue Mar 01 12:37:39 2011
blank 2-28-2011003.xms	5.715	ABA	0	X MY	Missing	0	153	Mon Feb 28 20:46:39 2011
ISDs 3-1-2011.xms	5.654	ABA	139591	U	Identified	139591	153	Tue Mar 01 12:16:17 2011
33 3-1-2011.xms	5.705	ABA-IST	94531896		Identified	94530000	159	Tue Mar 01 08:42:37 2011
34 2-28-2011.xms	5.708	ABA-IST	89266888		Identified	89270000	159	Mon Feb 28 21:08:00 2011
35 2-28-2011.xms	5.706	ABA-IST	86312720		Identified	86310000	159	Mon Feb 28 21:29:22 2011
36 2-28-2011.xms	5.72	ABA-IST	113473840		Identified	113500000	159	Mon Feb 28 21:50:44 2011
37 2-28-2011.xms	5.713	ABA-IST	90921032		Identified	90920000	159	Mon Feb 28 22:12:07 2011
38 3-1-2011.xms	5.694	ABA-IST	54124340		Identified	54120000	159	Tue Mar 01 07:38:33 2011
39 3-1-2011.xms	5.724	ABA-IST	91465744		Identified	91470000	159	Tue Mar 01 07:59:54 2011
40 3-1-2011.xms	5.7	ABA-IST	79601608		Identified	79600000	159	Tue Mar 01 08:21:15 2011
41 3-1-2011.xms	5.71	ABA-IST	77161176		Identified	77160000	159	Tue Mar 01 09:25:21 2011
42 3-1-2011.xms	5.708	ABA-IST	73100968		Identified	73100000	159	Tue Mar 01 09:46:43 2011
43 3-1-2011.xms	5.711	ABA-IST	67346744	U	Identified	67350000	159	Tue Mar 01 10:08:05 2011
44 3-1-2011.xms	5.709	ABA-IST	76601608		Identified	76600000	159	Tue Mar 01 10:29:27 2011
45 3-1-2011.xms	5.703	ABA-IST	71327736		Identified	71330000	159	Tue Mar 01 10:50:49 2011
46 3-1-2011.xms	5.707	ABA-IST	63613508		Identified	63610000	159	Tue Mar 01 11:12:11 2011
47 3-1-2011.xms	5.68	ABA-IST	70797232		Identified	70800000	159	Tue Mar 01 11:33:33 2011
48 3-1-2011.xms	5.711	ABA-IST	63288348		Identified	63290000	159	Tue Mar 01 11:54:55 2011
blank 3-1-2011.xms	5.662	ABA-IST	601300	U	Identified	601300	159	Tue Mar 01 09:03:59 2011
blank 3-1-2011001.xms	5.721	ABA-IST	1804117	U	Identified	1804000	159	Tue Mar 01 12:37:39 2011
blank 2-28-2011003.xms	5.748	ABA-IST	908252	U	Identified	908252	159	Mon Feb 28 20:46:39 2011
ISDs 3-1-2011.xms	5.72	ABA-IST	148954848		Identified	149000000	159	Tue Mar 01 12:16:17 2011
33 3-1-2011.xms	5.506	Cmpd 5.707	0	X MY	Missing	0	104	Tue Mar 01 08:42:37 2011
34 2-28-2011.xms	5.506	Cmpd 5.707	0	X MY	Missing	0	104	Mon Feb 28 21:08:00 2011
35 2-28-2011.xms	5.506	Cmpd 5.707	0	X MY	Missing	0	104	Mon Feb 28 21:29:22 2011
36 2-28-2011.xms	5.519	Cmpd 5.707	309261	U	Identified	309261	104	Mon Feb 28 21:50:44 2011
37 2-28-2011.xms	5.506	Cmpd 5.707	0	X MY	Missing	0	104	Mon Feb 28 22:12:07 2011
38 3-1-2011.xms	5.664	Cmpd 5.707	67233	U	Identified	67233	104	Tue Mar 01 07:38:33 2011
39 3-1-2011.xms	5.506	Cmpd 5.707	0	X MY	Missing	0	104	Tue Mar 01 07:59:54 2011
40 3-1-2011.xms	5.506	Cmpd 5.707	0	X MY	Missing	0	104	Tue Mar 01 08:21:15 2011
41 3-1-2011.xms	5.623	Cmpd 5.707	1239584	U	Identified	1240000	104	Tue Mar 01 09:25:21 2011
42 3-1-2011.xms	5.464	Cmpd 5.707	1243426	U	Identified	1243000	104	Tue Mar 01 09:46:43 2011
43 3-1-2011.xms	5.491	Cmpd 5.707	1614447	U	Identified	1614000	104	Tue Mar 01 10:08:05 2011
44 3-1-2011.xms	5.506	Cmpd 5.707	1898505	U	Identified	1899000	104	Tue Mar 01 10:29:27 2011
45 3-1-2011.xms	5.531	Cmpd 5.707	1713062	U	Identified	1713000	104	Tue Mar 01 10:50:49 2011
46 3-1-2011.xms	5.466	Cmpd 5.707	0	MU	Missing	1164000	104	Tue Mar 01 11:12:11 2011
47 3-1-2011.xms	5.503	Cmpd 5.707	1464251	U	Identified	1464000	104	Tue Mar 01 11:33:33 2011
48 3-1-2011.xms	5.462	Cmpd 5.707	2743694	U	Identified	2744000	104	Tue Mar 01 11:54:55 2011
blank 3-1-2011.xms	5.506	Cmpd 5.707	0	X MY	Missing	0	104	Tue Mar 01 09:03:59 2011
blank 3-1-2011001.xms	5.506	Cmpd 5.707	0	X MY	Missing	0	104	Tue Mar 01 12:37:39 2011
blank 2-28-2011003.xms	5.506	Cmpd 5.707	0	X MY	Missing	0	104	Mon Feb 28 20:46:39 2011
ISDs 3-1-2011.xms	5.506	Cmpd 5.707	0	X MY	Missing	0	104	Tue Mar 01 12:16:17 2011
33 3-1-2011.xms	5.717	Cmpd 5.717	0	X MY	Missing	0	114	Tue Mar 01 08:42:37 2011
34 2-28-2011.xms	5.717	Cmpd 5.717	0	X MY	Missing	0	114	Mon Feb 28 21:08:00 2011
35 2-28-2011.xms	5.717	Cmpd 5.717	0	X MY	Missing	0	114	Mon Feb 28 21:29:22 2011
36 2-28-2011.xms	5.717	Cmpd 5.717	0	X MY	Missing	0	114	Mon Feb 28 21:50:44 2011
37 2-28-2011.xms	5.717	Cmpd 5.717	0	X MY	Missing	0	114	Mon Feb 28 22:12:07 2011
38 3-1-2011.xms	5.717	Cmpd 5.717	0	X MY	Missing	0	114	Tue Mar 01 07:38:33 2011
39 3-1-2011.xms	5.717	Cmpd 5.717	0	X MY	Missing	0	114	Tue Mar 01 07:59:54 2011
40 3-1-2011.xms	5.717	Cmpd 5.717	0	X MY	Missing	0	114	Tue Mar 01 08:21:15 2011
41 3-1-2011.xms	5.717	Cmpd 5.717	0	X MY	Missing	0	114	Tue Mar 01 09:25:21 2011
42 3-1-2011.xms	5.717	Cmpd 5.717	0	X MY	Missing	0	114	Tue Mar 01 09:46:43 2011
43 3-1-2011.xms	5.717	Cmpd 5.717	0	X MY	Missing	0	114	Tue Mar 01 10:08:05 2011
44 3-1-2011.xms	5.717	Cmpd 5.717	0	X MY	Missing	0	114	Tue Mar 01 10:29:27 2011
45 3-1-2011.xms	5.717	Cmpd 5.717	0	X MY	Missing	0	114	Tue Mar 01 10:50:49 2011
46 3-1-2011.xms	5.717	Cmpd 5.717	0	X MY	Missing	0	114	Tue Mar 01 11:12:11 2011
47 3-1-2011.xms	5.717	Cmpd 5.717	0	X MY	Missing	0	114	Tue Mar 01 11:33:33 2011
48 3-1-2011.xms	5.717	Cmpd 5.717	0	X MY	Missing	0	114	Tue Mar 01 11:54:55 2011
blank 3-1-2011.xms	5.717	Cmpd 5.717	0	X MY	Missing	0	114	Tue Mar 01 09:03:59 2011
blank 3-1-2011001.xms	5.717	Cmpd 5.717	0	X MY	Missing	0	114	Tue Mar 01 12:37:39 2011
blank 2-28-2011003.xms	5.717	Cmpd 5.717	0	X MY	Missing	0	114	Mon Feb 28 20:46:39 2011
ISDs 3-1-2011.xms	5.717	Cmpd 5.717	0	X MY	Missing	0	114	Tue Mar 01 12:16:17 2011
33 3-1-2011.xms	5.414	Cmpd 5.727	0	X MY	Missing	0	118.2	Tue Mar 01 08:42:37 2011
34 2-28-2011.xms	5.414	Cmpd 5.727	0	X MY	Missing	0	118.2	Mon Feb 28 21:08:00 2011
35 2-28-2011.xms	5.414	Cmpd 5.727	0	X MY	Missing	0	118.2	Mon Feb 28 21:29:22 2011
36 2-28-2011.xms	5.414	Cmpd 5.727	0	X MY	Missing	0	118.2	Mon Feb 28 21:50:44 2011
37 2-28-2011.xms	5.414	Cmpd 5.727	0	X MY	Missing	0	118.2	Mon Feb 28 22:12:07 2011
38 3-1-2011.xms	5.414	Cmpd 5.727	0	X MY	Missing	0	118.2	Tue Mar 01 07:38:33 2011
39 3-1-2011.xms	5.414	Cmpd 5.727	0	X MY	Missing	0	118.2	Tue Mar 01 07:59:54 2011
40 3-1-2011.xms	5.414	Cmpd 5.727	0	X MY	Missing	0	118.2	Tue Mar 01 08:21:15 2011
41 3-1-2011.xms	5.414	Cmpd 5.727	0	X MY	Missing	0	118.2	Tue Mar 01 09:25:21 2011
42 3-1-2011.xms	5.501	Cmpd 5.727	0	MU	Missing	163340	118.2	Tue Mar 01 09:46:43 2011
43 3-1-2011.xms	5.414	Cmpd 5.727	0	X MY	Missing	0	118.2	Tue Mar 01 10:08:05 2011
44 3-1-2011.xms	5.604	Cmpd 5.727	0	MU	Missing	233605	118.2	Tue Mar 01 10:29:27 2011
45 3-1-2011.xms	5.414	Cmpd 5.727	0	X MY	Missing	0	118.2	Tue Mar 01 10:50:49 2011
46 3-1-2011.xms	5.414	Cmpd 5.727	0	X MY	Missing	0	118.2	Tue Mar 01 11:12:11 2011
47 3-1-2011.xms	5.414	Cmpd 5.727	0	X MY	Missing	0	118.2	Tue Mar 01 11:33:33 2011
48 3-1-2011.xms	5.414	Cmpd 5.727	0	X MY	Missing	0	118.2	Tue Mar 01 11:54:55 2011
blank 3-1-2011.xms	5.414	Cmpd 5.727	0	X MY	Missing	0	118.2	Tue Mar 01 09:03:59 2011
blank 3-1-2011001.xms	5.414	Cmpd 5.727	0	X MY	Missing	0	118.2	Tue Mar 01 12:37:39 2011
blank 2-28-2011003.xms	5.414	Cmpd 5.727	0	X MY	Missing	0	118.2	Mon Feb 28 20:46:39 2011
ISDs 3-1-2011.xms	5.414	Cmpd 5.727	0	X MY	Missing	0	118.2	Tue Mar 01 12:16:17 2011
33 3-1-2011.xms	5.737	Cmpd 5.737	0	X MY	Missing	0	120	Tue Mar 01 08:42:37 2011
34 2-28-2011.xms	5.737	Cmpd 5.737	0	X MY	Missing	0	120	Mon Feb 28 21:08:00 2011
35 2-28-2011.xms	5.737	Cmpd 5.737	0	X MY	Missing	0	120	Mon Feb 28 21:29:22 2011
36 2-28-2011.xms	5.737	Cmpd 5.737	0	X MY	Missing	0	120	Mon Feb 28 21:50:44 2011
37 2-28-2011.xms	5.737	Cmpd 5.737	0	X MWY	Missing	0	120	Mon Feb 28 22:12:07 2011
38 3-1-2011.xms	5.737	Cmpd 5.737	0	X MY	Missing	0	120	Tue Mar 01 07:38:33 2011
39 3-1-2011.xms	5.737	Cmpd 5.737	0	X MY	Missing	0	120	Tue Mar 01 07:59:54 2011
40 3-1-2011.xms	5.737	Cmpd 5.737	0	X MY	Missing	0	120	Tue Mar 01 08:21:15 2011
41 3-1-2011.xms	5.737	Cmpd 5.737	0	X MY	Missing	0	120	Tue Mar 01 09:25:21 2011
42 3-1-2011.xms	5.737	Cmpd 5.737	0	X MWY	Missing	0	120	Tue Mar 01 09:46:43 2011
43 3-1-2011.xms	5.737	Cmpd 5.737	0	X MY	Missing	0	120	Tue Mar 01 10:08:05 2011
44 3-1-2011.xms	5.737	Cmpd 5.737	0	X MY	Missing	0	120	Tue Mar 01 10:29:27 2011
45 3-1-2011.xms	5.737	Cmpd 5.737	0	X MY	Missing	0	120	Tue Mar 01 10:50:49 2011
46 3-1-2011.xms	5.737	Cmpd 5.737	0	X MY	Missing	0	120	Tue Mar 01 11:12:11 2011
47 3-1-2011.xms	5.737	Cmpd 5.737	0	X MY	Missing	0	120	Tue Mar 01 11:33:33 2011
48 3-1-2011.xms	5.737	Cmpd 5.737	0	X MY	Missing	0	120	Tue Mar 01 11:54:55 2011
blank 3-1-2011.xms	5.737	Cmpd 5.737	0	X MY	Missing	0	120	Tue Mar 01 09:03:59 2011
blank 3-1-2011001.xms	5.737	Cmpd 5.737	0	X MY	Missing	0	120	Tue Mar 01 12:37:39 2011
blank 2-28-2011003.xms	5.737	Cmpd 5.737	0	X MY	Missing	0	120	Mon Feb 28 20:46:39 2011
ISDs 3-1-2011.xms	5.737	Cmpd 5.737	0	X MY	Missing	0	120	Tue Mar 01 12:16:17 2011
33 3-1-2011.xms	5.747	Cmpd 5.747	0	X MY	Missing	0	132	Tue Mar 01 08:42:37 2011
34 2-28-2011.xms	5.747	Cmpd 5.747	0	X MY	Missing	0	132	Mon Feb 28 21:08:00 2011
35 2-28-2011.xms	5.747	Cmpd 5.747	0	X MY	Missing	0	132	Mon Feb 28 21:29:22 2011
36 2-28-2011.xms	5.747	Cmpd 5.747	0	X MY	Missing	0	132	Mon Feb 28 21:50:44 2011
37 2-28-2011.xms	5.747	Cmpd 5.747	0	X MY	Missing	0	132	Mon Feb 28 22:12:07 2011
38 3-1-2011.xms	5.747	Cmpd 5.747	0	X MY	Missing	0	132	Tue Mar 01 07:38:33 2011
39 3-1-2011.xms	5.747	Cmpd 5.747	0	X MY	Missing	0	132	Tue Mar 01 07:59:54 2011
40 3-1-2011.xms	5.747	Cmpd 5.747	0	X MY	Missing	0	132	Tue Mar 01 08:21:15 2011
41 3-1-2011.xms	5.747	Cmpd 5.747	0	X MY	Missing	0	132	Tue Mar 01 09:25:21 2011
42 3-1-2011.xms	5.747	Cmpd 5.747	0	X MY	Missing	0	132	Tue Mar 01 09:46:43 2011
43 3-1-2011.xms	5.747	Cmpd 5.747	0	X MY	Missing	0	132	Tue Mar 01 10:08:05 2011
44 3-1-2011.xms	5.747	Cmpd 5.747	0	X MY	Missing	0	132	Tue Mar 01 10:29:27 2011
45 3-1-2011.xms	5.747	Cmpd 5.747	0	X MY	Missing	0	132	Tue Mar 01 10:50:49 2011
46 3-1-2011.xms	5.747	Cmpd 5.747	0	X MY	Missing	0	132	Tue Mar 01 11:12:11 2011
47 3-1-2011.xms	5.747	Cmpd 5.747	0	X MY	Missing	0	132	Tue Mar 01 11:33:33 2011
48 3-1-2011.xms	5.747	Cmpd 5.747	0	X MY	Missing	0	132	Tue Mar 01 11:54:55 2011
blank 3-1-2011.xms	5.747	Cmpd 5.747	0	X MY	Missing	0	132	Tue Mar 01 09:03:59 2011
blank 3-1-2011001.xms	5.747	Cmpd 5.747	0	X MY	Missing	0	132	Tue Mar 01 12:37:39 2011
blank 2-28-2011003.xms	5.747	Cmpd 5.747	0	X MY	Missing	0	132	Mon Feb 28 20:46:39 2011
ISDs 3-1-2011.xms	5.747	Cmpd 5.747	0	X MY	Missing	0	132	Tue Mar 01 12:16:17 2011
33 3-1-2011.xms	5.714	COOH-JA-Ile	2776141	U	Identified	2776000	130	Tue Mar 01 08:42:37 2011
34 2-28-2011.xms	5.701	COOH-JA-Ile	3700150	U	Identified	3700000	130	Mon Feb 28 21:08:00 2011
35 2-28-2011.xms	5.679	COOH-JA-Ile	5148701	U	Identified	5149000	130	Mon Feb 28 21:29:22 2011
36 2-28-2011.xms	5.707	COOH-JA-Ile	4188926	U	Identified	4189000	130	Mon Feb 28 21:50:44 2011
37 2-28-2011.xms	5.682	COOH-JA-Ile	3797458	U	Identified	3797000	130	Mon Feb 28 22:12:07 2011
38 3-1-2011.xms	5.681	COOH-JA-Ile	1912544	U	Identified	1913000	130	Tue Mar 01 07:38:33 2011
39 3-1-2011.xms	5.667	COOH-JA-Ile	2979473	U	Identified	2979000	130	Tue Mar 01 07:59:54 2011
40 3-1-2011.xms	5.674	COOH-JA-Ile	1695470	U	Identified	1695000	130	Tue Mar 01 08:21:15 2011
41 3-1-2011.xms	5.734	COOH-JA-Ile	6769175	U	Identified	6769000	130	Tue Mar 01 09:25:21 2011
42 3-1-2011.xms	5.677	COOH-JA-Ile	9399184	U	Identified	9399000	130	Tue Mar 01 09:46:43 2011
43 3-1-2011.xms	5.687	COOH-JA-Ile	8846370	U	Identified	8846000	130	Tue Mar 01 10:08:05 2011
44 3-1-2011.xms	5.65	COOH-JA-Ile	5186144	U	Identified	5186000	130	Tue Mar 01 10:29:27 2011
45 3-1-2011.xms	5.709	COOH-JA-Ile	1757810	U	Identified	1758000	130	Tue Mar 01 10:50:49 2011
46 3-1-2011.xms	5.682	COOH-JA-Ile	1913298	U	Identified	1913000	130	Tue Mar 01 11:12:11 2011
47 3-1-2011.xms	5.682	COOH-JA-Ile	2910140	U	Identified	2910000	130	Tue Mar 01 11:33:33 2011
48 3-1-2011.xms	5.658	COOH-JA-Ile	3033668	U	Identified	3034000	130	Tue Mar 01 11:54:55 2011
blank 3-1-2011.xms	5.697	COOH-JA-Ile	0	X MY	Missing	0	130	Tue Mar 01 09:03:59 2011
blank 3-1-2011001.xms	5.697	COOH-JA-Ile	0	X MY	Missing	0	130	Tue Mar 01 12:37:39 2011
blank 2-28-2011003.xms	5.697	COOH-JA-Ile	0	X MY	Missing	0	130	Mon Feb 28 20:46:39 2011
ISDs 3-1-2011.xms	5.697	COOH-JA-Ile	0	X MY	Missing	0	130	Tue Mar 01 12:16:17 2011
33 3-1-2011.xms	5.776	JA-Ala	0	X MY	Missing	0	87.8	Tue Mar 01 08:42:37 2011
34 2-28-2011.xms	5.776	JA-Ala	0	X MY	Missing	0	87.8	Mon Feb 28 21:08:00 2011
35 2-28-2011.xms	5.776	JA-Ala	0	X MY	Missing	0	87.8	Mon Feb 28 21:29:22 2011
36 2-28-2011.xms	5.776	JA-Ala	0	X MY	Missing	0	87.8	Mon Feb 28 21:50:44 2011
37 2-28-2011.xms	5.776	JA-Ala	0	X MY	Missing	0	87.8	Mon Feb 28 22:12:07 2011
38 3-1-2011.xms	5.776	JA-Ala	0	X MY	Missing	0	87.8	Tue Mar 01 07:38:33 2011
39 3-1-2011.xms	5.776	JA-Ala	0	X MY	Missing	0	87.8	Tue Mar 01 07:59:54 2011
40 3-1-2011.xms	5.776	JA-Ala	0	X MY	Missing	0	87.8	Tue Mar 01 08:21:15 2011
41 3-1-2011.xms	5.859	JA-Ala	248540	U	Identified	248540	87.8	Tue Mar 01 09:25:21 2011
42 3-1-2011.xms	5.753	JA-Ala	354927	U	Identified	354927	87.8	Tue Mar 01 09:46:43 2011
43 3-1-2011.xms	5.848	JA-Ala	1322312	U	Identified	1322000	87.8	Tue Mar 01 10:08:05 2011
44 3-1-2011.xms	5.863	JA-Ala	1361023	U	Identified	1361000	87.8	Tue Mar 01 10:29:27 2011
45 3-1-2011.xms	5.785	JA-Ala	971353	U	Identified	971353	87.8	Tue Mar 01 10:50:49 2011
46 3-1-2011.xms	5.741	JA-Ala	637321	U	Identified	637321	87.8	Tue Mar 01 11:12:11 2011
47 3-1-2011.xms	5.724	JA-Ala	1076884	U	Identified	1077000	87.8	Tue Mar 01 11:33:33 2011
48 3-1-2011.xms	5.717	JA-Ala	2806540	U	Identified	2807000	87.8	Tue Mar 01 11:54:55 2011
blank 3-1-2011.xms	5.776	JA-Ala	0	X MY	Missing	0	87.8	Tue Mar 01 09:03:59 2011
blank 3-1-2011001.xms	5.776	JA-Ala	0	X MY	Missing	0	87.8	Tue Mar 01 12:37:39 2011
blank 2-28-2011003.xms	5.776	JA-Ala	0	X MY	Missing	0	87.8	Mon Feb 28 20:46:39 2011
ISDs 3-1-2011.xms	5.776	JA-Ala	0	X MY	Missing	0	87.8	Tue Mar 01 12:16:17 2011
33 3-1-2011.xms	5.801	JA-Arg	0	X MY	Missing	0	172.8	Tue Mar 01 08:42:37 2011
34 2-28-2011.xms	5.801	JA-Arg	0	X MY	Missing	0	172.8	Mon Feb 28 21:08:00 2011
35 2-28-2011.xms	5.801	JA-Arg	0	X MY	Missing	0	172.8	Mon Feb 28 21:29:22 2011
36 2-28-2011.xms	5.801	JA-Arg	0	X MY	Missing	0	172.8	Mon Feb 28 21:50:44 2011
37 2-28-2011.xms	5.726	JA-Arg	0	MU	Missing	158699	172.8	Mon Feb 28 22:12:07 2011
38 3-1-2011.xms	5.801	JA-Arg	0	X MY	Missing	0	172.8	Tue Mar 01 07:38:33 2011
39 3-1-2011.xms	5.801	JA-Arg	0	X MY	Missing	0	172.8	Tue Mar 01 07:59:54 2011
40 3-1-2011.xms	5.801	JA-Arg	0	X MY	Missing	0	172.8	Tue Mar 01 08:21:15 2011
41 3-1-2011.xms	5.801	JA-Arg	0	X MY	Missing	0	172.8	Tue Mar 01 09:25:21 2011
42 3-1-2011.xms	5.891	JA-Arg	0	MU	Missing	72499	172.8	Tue Mar 01 09:46:43 2011
43 3-1-2011.xms	5.801	JA-Arg	0	X MY	Missing	0	172.8	Tue Mar 01 10:08:05 2011
44 3-1-2011.xms	5.801	JA-Arg	0	X MY	Missing	0	172.8	Tue Mar 01 10:29:27 2011
45 3-1-2011.xms	5.933	JA-Arg	229509		Identified	229509	172.8	Tue Mar 01 10:50:49 2011
46 3-1-2011.xms	5.777	JA-Arg	315939		Identified	315939	172.8	Tue Mar 01 11:12:11 2011
47 3-1-2011.xms	5.947	JA-Arg	215041		Identified	215041	172.8	Tue Mar 01 11:33:33 2011
48 3-1-2011.xms	5.786	JA-Arg	205111		Identified	205111	172.8	Tue Mar 01 11:54:55 2011
blank 3-1-2011.xms	5.801	JA-Arg	0	X MY	Missing	0	172.8	Tue Mar 01 09:03:59 2011
blank 3-1-2011001.xms	5.801	JA-Arg	0	X MY	Missing	0	172.8	Tue Mar 01 12:37:39 2011
blank 2-28-2011003.xms	5.801	JA-Arg	0	X MY	Missing	0	172.8	Mon Feb 28 20:46:39 2011
ISDs 3-1-2011.xms	5.801	JA-Arg	0	X MY	Missing	0	172.8	Tue Mar 01 12:16:17 2011
33 3-1-2011.xms	7.622	JA-Asn	0	X MY	Missing	0	131	Tue Mar 01 08:42:37 2011
34 2-28-2011.xms	7.662	JA-Asn	201824		Identified	201824	131	Mon Feb 28 21:08:00 2011
35 2-28-2011.xms	7.622	JA-Asn	0	X MY	Missing	0	131	Mon Feb 28 21:29:22 2011
36 2-28-2011.xms	7.596	JA-Asn	70600		Identified	70600	131	Mon Feb 28 21:50:44 2011
37 2-28-2011.xms	7.622	JA-Asn	0	X MY	Missing	0	131	Mon Feb 28 22:12:07 2011
38 3-1-2011.xms	7.622	JA-Asn	0	X MY	Missing	0	131	Tue Mar 01 07:38:33 2011
39 3-1-2011.xms	7.661	JA-Asn	134676		Identified	134676	131	Tue Mar 01 07:59:54 2011
40 3-1-2011.xms	7.554	JA-Asn	257821		Identified	257821	131	Tue Mar 01 08:21:15 2011
41 3-1-2011.xms	7.683	JA-Asn	196264		Identified	196264	131	Tue Mar 01 09:25:21 2011
42 3-1-2011.xms	7.617	JA-Asn	85242		Identified	85242	131	Tue Mar 01 09:46:43 2011
43 3-1-2011.xms	7.649	JA-Asn	217157		Identified	217157	131	Tue Mar 01 10:08:05 2011
44 3-1-2011.xms	7.592	JA-Asn	395137		Identified	395137	131	Tue Mar 01 10:29:27 2011
45 3-1-2011.xms	7.625	JA-Asn	208532		Identified	208532	131	Tue Mar 01 10:50:49 2011
46 3-1-2011.xms	7.594	JA-Asn	160173		Identified	160173	131	Tue Mar 01 11:12:11 2011
47 3-1-2011.xms	7.631	JA-Asn	172140		Identified	172140	131	Tue Mar 01 11:33:33 2011
48 3-1-2011.xms	7.622	JA-Asn	0	X MY	Missing	0	131	Tue Mar 01 11:54:55 2011
blank 3-1-2011.xms	7.622	JA-Asn	0	X MY	Missing	0	131	Tue Mar 01 09:03:59 2011
blank 3-1-2011001.xms	7.622	JA-Asn	0	X MY	Missing	0	131	Tue Mar 01 12:37:39 2011
blank 2-28-2011003.xms	7.66	JA-Asn	174580		Identified	174580	131	Mon Feb 28 20:46:39 2011
ISDs 3-1-2011.xms	7.622	JA-Asn	0	X MY	Missing	0	131	Tue Mar 01 12:16:17 2011
33 3-1-2011.xms	5.183	JA-Gln	1426709	U	Identified	1427000	145	Tue Mar 01 08:42:37 2011
34 2-28-2011.xms	5.375	JA-Gln	0	X MY	Missing	0	145	Mon Feb 28 21:08:00 2011
35 2-28-2011.xms	5.375	JA-Gln	0	X MY	Missing	0	145	Mon Feb 28 21:29:22 2011
36 2-28-2011.xms	5.192	JA-Gln	600207	U	Identified	600207	145	Mon Feb 28 21:50:44 2011
37 2-28-2011.xms	5.236	JA-Gln	1240859	U	Identified	1241000	145	Mon Feb 28 22:12:07 2011
38 3-1-2011.xms	5.235	JA-Gln	1197373	U	Identified	1197000	145	Tue Mar 01 07:38:33 2011
39 3-1-2011.xms	5.375	JA-Gln	0	X MY	Missing	0	145	Tue Mar 01 07:59:54 2011
40 3-1-2011.xms	5.244	JA-Gln	752398	U	Identified	752398	145	Tue Mar 01 08:21:15 2011
41 3-1-2011.xms	5.407	JA-Gln	4729345	U	Identified	4729000	145	Tue Mar 01 09:25:21 2011
42 3-1-2011.xms	5.384	JA-Gln	7836789	U	Identified	7837000	145	Tue Mar 01 09:46:43 2011
43 3-1-2011.xms	5.36	JA-Gln	7986257	U	Identified	7986000	145	Tue Mar 01 10:08:05 2011
44 3-1-2011.xms	5.409	JA-Gln	7588312	U	Identified	7588000	145	Tue Mar 01 10:29:27 2011
45 3-1-2011.xms	5.375	JA-Gln	0	X MY	Missing	0	145	Tue Mar 01 10:50:49 2011
46 3-1-2011.xms	5.355	JA-Gln	3039977	U	Identified	3040000	145	Tue Mar 01 11:12:11 2011
47 3-1-2011.xms	5.389	JA-Gln	4550451	U	Identified	4550000	145	Tue Mar 01 11:33:33 2011
48 3-1-2011.xms	5.399	JA-Gln	3940799	U	Identified	3941000	145	Tue Mar 01 11:54:55 2011
blank 3-1-2011.xms	5.375	JA-Gln	0	X MY	Missing	0	145	Tue Mar 01 09:03:59 2011
blank 3-1-2011001.xms	5.375	JA-Gln	0	X MY	Missing	0	145	Tue Mar 01 12:37:39 2011
blank 2-28-2011003.xms	5.375	JA-Gln	0	X MY	Missing	0	145	Mon Feb 28 20:46:39 2011
ISDs 3-1-2011.xms	5.375	JA-Gln	0	X MY	Missing	0	145	Tue Mar 01 12:16:17 2011
33 3-1-2011.xms	5.961	JA-Glu	0	X MY	Missing	0	146.2	Tue Mar 01 08:42:37 2011
34 2-28-2011.xms	5.961	JA-Glu	0	X MY	Missing	0	146.2	Mon Feb 28 21:08:00 2011
35 2-28-2011.xms	5.961	JA-Glu	0	X MY	Missing	0	146.2	Mon Feb 28 21:29:22 2011
36 2-28-2011.xms	5.961	JA-Glu	0	X MY	Missing	0	146.2	Mon Feb 28 21:50:44 2011
37 2-28-2011.xms	5.961	JA-Glu	0	X MY	Missing	0	146.2	Mon Feb 28 22:12:07 2011
38 3-1-2011.xms	5.961	JA-Glu	0	X MY	Missing	0	146.2	Tue Mar 01 07:38:33 2011
39 3-1-2011.xms	5.961	JA-Glu	0	X MY	Missing	0	146.2	Tue Mar 01 07:59:54 2011
40 3-1-2011.xms	5.961	JA-Glu	0	X MY	Missing	0	146.2	Tue Mar 01 08:21:15 2011
41 3-1-2011.xms	5.961	JA-Glu	0	X MY	Missing	0	146.2	Tue Mar 01 09:25:21 2011
42 3-1-2011.xms	5.794	JA-Glu	241168		Identified	241168	146.2	Tue Mar 01 09:46:43 2011
43 3-1-2011.xms	5.924	JA-Glu	14609		Identified	14609	146.2	Tue Mar 01 10:08:05 2011
44 3-1-2011.xms	5.836	JA-Glu	54154		Identified	54154	146.2	Tue Mar 01 10:29:27 2011
45 3-1-2011.xms	5.961	JA-Glu	0	X MY	Missing	0	146.2	Tue Mar 01 10:50:49 2011
46 3-1-2011.xms	6.099	JA-Glu	176977		Identified	176977	146.2	Tue Mar 01 11:12:11 2011
47 3-1-2011.xms	5.961	JA-Glu	0	X MY	Missing	0	146.2	Tue Mar 01 11:33:33 2011
48 3-1-2011.xms	5.961	JA-Glu	0	X MY	Missing	0	146.2	Tue Mar 01 11:54:55 2011
blank 3-1-2011.xms	5.961	JA-Glu	0	X MY	Missing	0	146.2	Tue Mar 01 09:03:59 2011
blank 3-1-2011001.xms	5.961	JA-Glu	0	X MY	Missing	0	146.2	Tue Mar 01 12:37:39 2011
blank 2-28-2011003.xms	5.961	JA-Glu	0	X MY	Missing	0	146.2	Mon Feb 28 20:46:39 2011
ISDs 3-1-2011.xms	5.961	JA-Glu	0	X MY	Missing	0	146.2	Tue Mar 01 12:16:17 2011
33 3-1-2011.xms	5.443	JA-Glucose	0	X MY	Missing	0	209	Tue Mar 01 08:42:37 2011
34 2-28-2011.xms	5.443	JA-Glucose	0	X MY	Missing	0	209	Mon Feb 28 21:08:00 2011
35 2-28-2011.xms	5.443	JA-Glucose	0	X MY	Missing	0	209	Mon Feb 28 21:29:22 2011
36 2-28-2011.xms	5.469	JA-Glucose	1525575	U	Identified	1526000	209	Mon Feb 28 21:50:44 2011
37 2-28-2011.xms	5.462	JA-Glucose	2709541	U	Identified	2710000	209	Mon Feb 28 22:12:07 2011
38 3-1-2011.xms	5.631	JA-Glucose	1444135	U	Identified	1444000	209	Tue Mar 01 07:38:33 2011
39 3-1-2011.xms	5.443	JA-Glucose	0	X MY	Missing	0	209	Tue Mar 01 07:59:54 2011
40 3-1-2011.xms	5.443	JA-Glucose	0	X MY	Missing	0	209	Tue Mar 01 08:21:15 2011
41 3-1-2011.xms	5.462	JA-Glucose	48713040		Identified	48710000	209	Tue Mar 01 09:25:21 2011
42 3-1-2011.xms	5.452	JA-Glucose	88082592		Identified	88080000	209	Tue Mar 01 09:46:43 2011
43 3-1-2011.xms	5.466	JA-Glucose	86423440	U	Identified	86420000	209	Tue Mar 01 10:08:05 2011
44 3-1-2011.xms	5.459	JA-Glucose	72037208		Identified	72040000	209	Tue Mar 01 10:29:27 2011
45 3-1-2011.xms	5.44	JA-Glucose	75107424		Identified	75110000	209	Tue Mar 01 10:50:49 2011
46 3-1-2011.xms	5.466	JA-Glucose	116003264		Identified	116000000	209	Tue Mar 01 11:12:11 2011
47 3-1-2011.xms	5.44	JA-Glucose	120358216		Identified	120400000	209	Tue Mar 01 11:33:33 2011
48 3-1-2011.xms	5.455	JA-Glucose	182771888		Identified	182800000	209	Tue Mar 01 11:54:55 2011
blank 3-1-2011.xms	5.469	JA-Glucose	1237009	U	Identified	1237000	209	Tue Mar 01 09:03:59 2011
blank 3-1-2011001.xms	5.46	JA-Glucose	2207103	U	Identified	2207000	209	Tue Mar 01 12:37:39 2011
blank 2-28-2011003.xms	5.458	JA-Glucose	521159		Identified	521159	209	Mon Feb 28 20:46:39 2011
ISDs 3-1-2011.xms	5.444	JA-Glucose	2734124	U	Identified	2734000	209	Tue Mar 01 12:16:17 2011
33 3-1-2011.xms	5.462	JA-glucose formiat	20892370	U	Identified	20890000	209	Tue Mar 01 08:42:37 2011
34 2-28-2011.xms	5.448	JA-glucose formiat	27286158		Identified	27290000	209	Mon Feb 28 21:08:00 2011
35 2-28-2011.xms	5.443	JA-glucose formiat	19777286	U	Identified	19780000	209	Mon Feb 28 21:29:22 2011
36 2-28-2011.xms	5.471	JA-glucose formiat	16298247	U	Identified	16300000	209	Mon Feb 28 21:50:44 2011
37 2-28-2011.xms	5.464	JA-glucose formiat	25403028	U	Identified	25400000	209	Mon Feb 28 22:12:07 2011
38 3-1-2011.xms	5.445	JA-glucose formiat	17053520	U	Identified	17050000	209	Tue Mar 01 07:38:33 2011
39 3-1-2011.xms	5.466	JA-glucose formiat	18285590	U	Identified	18290000	209	Tue Mar 01 07:59:54 2011
40 3-1-2011.xms	5.438	JA-glucose formiat	21534368	U	Identified	21530000	209	Tue Mar 01 08:21:15 2011
41 3-1-2011.xms	5.456	JA-glucose formiat	1122657664		Identified	1123000000	209	Tue Mar 01 09:25:21 2011
42 3-1-2011.xms	5.456	JA-glucose formiat	2014020096		Identified	2014000000	209	Tue Mar 01 09:46:43 2011
43 3-1-2011.xms	5.453	JA-glucose formiat	2008468480		Identified	2008000000	209	Tue Mar 01 10:08:05 2011
44 3-1-2011.xms	5.452	JA-glucose formiat	1756354432		Identified	1756000000	209	Tue Mar 01 10:29:27 2011
45 3-1-2011.xms	5.445	JA-glucose formiat	1634977536		Identified	1635000000	209	Tue Mar 01 10:50:49 2011
46 3-1-2011.xms	5.458	JA-glucose formiat	2307320576		Identified	2307000000	209	Tue Mar 01 11:12:11 2011
47 3-1-2011.xms	5.433	JA-glucose formiat	2070787328		Identified	2071000000	209	Tue Mar 01 11:33:33 2011
48 3-1-2011.xms	5.455	JA-glucose formiat	3358386432		Identified	3358000000	209	Tue Mar 01 11:54:55 2011
blank 3-1-2011.xms	5.453	JA-glucose formiat	10963767	U	Identified	10960000	209	Tue Mar 01 09:03:59 2011
blank 3-1-2011001.xms	5.478	JA-glucose formiat	27036910	U	Identified	27040000	209	Tue Mar 01 12:37:39 2011
blank 2-28-2011003.xms	5.505	JA-glucose formiat	9988103	U	Identified	9988000	209	Mon Feb 28 20:46:39 2011
ISDs 3-1-2011.xms	5.463	JA-glucose formiat	27608094	U	Identified	27610000	209	Tue Mar 01 12:16:17 2011
33 3-1-2011.xms	5.61	JA-Gly	246954	U	Identified	246954	74	Tue Mar 01 08:42:37 2011
34 2-28-2011.xms	5.612	JA-Gly	0	X MY	Missing	0	74	Mon Feb 28 21:08:00 2011
35 2-28-2011.xms	5.612	JA-Gly	0	X MY	Missing	0	74	Mon Feb 28 21:29:22 2011
36 2-28-2011.xms	5.612	JA-Gly	0	X MY	Missing	0	74	Mon Feb 28 21:50:44 2011
37 2-28-2011.xms	5.6	JA-Gly	334246	U	Identified	334246	74	Mon Feb 28 22:12:07 2011
38 3-1-2011.xms	5.612	JA-Gly	0	X MY	Missing	0	74	Tue Mar 01 07:38:33 2011
39 3-1-2011.xms	5.612	JA-Gly	0	X MY	Missing	0	74	Tue Mar 01 07:59:54 2011
40 3-1-2011.xms	5.612	JA-Gly	0	X MY	Missing	0	74	Tue Mar 01 08:21:15 2011
41 3-1-2011.xms	5.604	JA-Gly	2325293	U	Identified	2325000	74	Tue Mar 01 09:25:21 2011
42 3-1-2011.xms	5.564	JA-Gly	3630304	U	Identified	3630000	74	Tue Mar 01 09:46:43 2011
43 3-1-2011.xms	5.557	JA-Gly	4359422	U	Identified	4359000	74	Tue Mar 01 10:08:05 2011
44 3-1-2011.xms	5.572	JA-Gly	2101320	U	Identified	2101000	74	Tue Mar 01 10:29:27 2011
45 3-1-2011.xms	5.58	JA-Gly	2364534	U	Identified	2365000	74	Tue Mar 01 10:50:49 2011
46 3-1-2011.xms	5.57	JA-Gly	2794485	U	Identified	2794000	74	Tue Mar 01 11:12:11 2011
47 3-1-2011.xms	5.552	JA-Gly	3989830	U	Identified	3990000	74	Tue Mar 01 11:33:33 2011
48 3-1-2011.xms	5.647	JA-Gly	7251522	U	Identified	7252000	74	Tue Mar 01 11:54:55 2011
blank 3-1-2011.xms	5.612	JA-Gly	0	X MY	Missing	0	74	Tue Mar 01 09:03:59 2011
blank 3-1-2011001.xms	5.612	JA-Gly	0	X MY	Missing	0	74	Tue Mar 01 12:37:39 2011
blank 2-28-2011003.xms	5.492	JA-Gly	346829	U	Identified	346829	74	Mon Feb 28 20:46:39 2011
ISDs 3-1-2011.xms	5.612	JA-Gly	0	X MY	Missing	0	74	Tue Mar 01 12:16:17 2011
33 3-1-2011.xms	1.15	JA-His	0	X MY	Missing	0	154	Tue Mar 01 08:42:37 2011
34 2-28-2011.xms	1.15	JA-His	0	X MY	Missing	0	154	Mon Feb 28 21:08:00 2011
35 2-28-2011.xms	1.15	JA-His	0	X MY	Missing	0	154	Mon Feb 28 21:29:22 2011
36 2-28-2011.xms	1.15	JA-His	0	X MY	Missing	0	154	Mon Feb 28 21:50:44 2011
37 2-28-2011.xms	1.15	JA-His	0	X MY	Missing	0	154	Mon Feb 28 22:12:07 2011
38 3-1-2011.xms	1.15	JA-His	0	X MY	Missing	0	154	Tue Mar 01 07:38:33 2011
39 3-1-2011.xms	1.15	JA-His	0	X MY	Missing	0	154	Tue Mar 01 07:59:54 2011
40 3-1-2011.xms	1.15	JA-His	0	X MY	Missing	0	154	Tue Mar 01 08:21:15 2011
41 3-1-2011.xms	1.15	JA-His	0	X MY	Missing	0	154	Tue Mar 01 09:25:21 2011
42 3-1-2011.xms	1.15	JA-His	0	X MY	Missing	0	154	Tue Mar 01 09:46:43 2011
43 3-1-2011.xms	1.15	JA-His	0	X MY	Missing	0	154	Tue Mar 01 10:08:05 2011
44 3-1-2011.xms	1.15	JA-His	0	X MY	Missing	0	154	Tue Mar 01 10:29:27 2011
45 3-1-2011.xms	1.15	JA-His	0	X MY	Missing	0	154	Tue Mar 01 10:50:49 2011
46 3-1-2011.xms	1.15	JA-His	0	X MY	Missing	0	154	Tue Mar 01 11:12:11 2011
47 3-1-2011.xms	1.15	JA-His	0	X MY	Missing	0	154	Tue Mar 01 11:33:33 2011
48 3-1-2011.xms	1.15	JA-His	0	X MY	Missing	0	154	Tue Mar 01 11:54:55 2011
blank 3-1-2011.xms	1.15	JA-His	0	X MY	Missing	0	154	Tue Mar 01 09:03:59 2011
blank 3-1-2011001.xms	1.15	JA-His	0	X MY	Missing	0	154	Tue Mar 01 12:37:39 2011
blank 2-28-2011003.xms	1.15	JA-His	0	X MY	Missing	0	154	Mon Feb 28 20:46:39 2011
ISDs 3-1-2011.xms	1.15	JA-His	0	X MY	Missing	0	154	Tue Mar 01 12:16:17 2011
33 3-1-2011.xms	7.726	JA-Ile	0	X MY	Missing	0	130	Tue Mar 01 08:42:37 2011
34 2-28-2011.xms	7.726	JA-Ile	0	X MY	Missing	0	130	Mon Feb 28 21:08:00 2011
35 2-28-2011.xms	7.653	JA-Ile	3452577	U	Identified	3453000	130	Mon Feb 28 21:29:22 2011
36 2-28-2011.xms	7.596	JA-Ile	4418758	U	Identified	4419000	130	Mon Feb 28 21:50:44 2011
37 2-28-2011.xms	7.726	JA-Ile	0	X MY	Missing	0	130	Mon Feb 28 22:12:07 2011
38 3-1-2011.xms	7.671	JA-Ile	2031030	U	Identified	2031000	130	Tue Mar 01 07:38:33 2011
39 3-1-2011.xms	7.641	JA-Ile	2940782	U	Identified	2941000	130	Tue Mar 01 07:59:54 2011
40 3-1-2011.xms	7.562	JA-Ile	2008739	U	Identified	2009000	130	Tue Mar 01 08:21:15 2011
41 3-1-2011.xms	7.64	JA-Ile	22687020	U	Identified	22690000	130	Tue Mar 01 09:25:21 2011
42 3-1-2011.xms	7.566	JA-Ile	21746510	U	Identified	21750000	130	Tue Mar 01 09:46:43 2011
43 3-1-2011.xms	7.627	JA-Ile	35704752	U	Identified	35700000	130	Tue Mar 01 10:08:05 2011
44 3-1-2011.xms	7.625	JA-Ile	26459788	U	Identified	26460000	130	Tue Mar 01 10:29:27 2011
45 3-1-2011.xms	7.599	JA-Ile	5471950	U	Identified	5472000	130	Tue Mar 01 10:50:49 2011
46 3-1-2011.xms	7.726	JA-Ile	0	X MY	Missing	0	130	Tue Mar 01 11:12:11 2011
47 3-1-2011.xms	7.588	JA-Ile	5184657	U	Identified	5185000	130	Tue Mar 01 11:33:33 2011
48 3-1-2011.xms	7.564	JA-Ile	5551539	U	Identified	5552000	130	Tue Mar 01 11:54:55 2011
blank 3-1-2011.xms	7.726	JA-Ile	0	X MY	Missing	0	130	Tue Mar 01 09:03:59 2011
blank 3-1-2011001.xms	7.726	JA-Ile	0	X MY	Missing	0	130	Tue Mar 01 12:37:39 2011
blank 2-28-2011003.xms	7.726	JA-Ile	0	X MY	Missing	0	130	Mon Feb 28 20:46:39 2011
ISDs 3-1-2011.xms	7.726	JA-Ile	0	X MY	Missing	0	130	Tue Mar 01 12:16:17 2011
33 3-1-2011.xms	7.571	JA-ILE IS	142935152	U	Identified	142900000	136	Tue Mar 01 08:42:37 2011
34 2-28-2011.xms	7.609	JA-ILE IS	148863008	U	Identified	148900000	136	Mon Feb 28 21:08:00 2011
35 2-28-2011.xms	7.638	JA-ILE IS	158926736	U	Identified	158900000	136	Mon Feb 28 21:29:22 2011
36 2-28-2011.xms	7.597	JA-ILE IS	172371024	U	Identified	172400000	136	Mon Feb 28 21:50:44 2011
37 2-28-2011.xms	7.607	JA-ILE IS	151554080	U	Identified	151600000	136	Mon Feb 28 22:12:07 2011
38 3-1-2011.xms	7.724	JA-ILE IS	137039744	U	Identified	137000000	136	Tue Mar 01 07:38:33 2011
39 3-1-2011.xms	7.626	JA-ILE IS	147696880	U	Identified	147700000	136	Tue Mar 01 07:59:54 2011
40 3-1-2011.xms	7.564	JA-ILE IS	151937360	U	Identified	151900000	136	Tue Mar 01 08:21:15 2011
41 3-1-2011.xms	7.59	JA-ILE IS	148837232	U	Identified	148800000	136	Tue Mar 01 09:25:21 2011
42 3-1-2011.xms	7.568	JA-ILE IS	150430720	U	Identified	150400000	136	Tue Mar 01 09:46:43 2011
43 3-1-2011.xms	7.629	JA-ILE IS	150292192	U	Identified	150300000	136	Tue Mar 01 10:08:05 2011
44 3-1-2011.xms	7.61	JA-ILE IS	143982080	U	Identified	144000000	136	Tue Mar 01 10:29:27 2011
45 3-1-2011.xms	7.583	JA-ILE IS	147684944	U	Identified	147700000	136	Tue Mar 01 10:50:49 2011
46 3-1-2011.xms	7.607	JA-ILE IS	145041744	U	Identified	145000000	136	Tue Mar 01 11:12:11 2011
47 3-1-2011.xms	7.59	JA-ILE IS	143061840	U	Identified	143100000	136	Tue Mar 01 11:33:33 2011
48 3-1-2011.xms	7.617	JA-ILE IS	142449968	U	Identified	142400000	136	Tue Mar 01 11:54:55 2011
blank 3-1-2011.xms	7.221	JA-ILE IS	1628861	U	Identified	1629000	136	Tue Mar 01 09:03:59 2011
blank 3-1-2011001.xms	7.52	JA-ILE IS	2006697	U	Identified	2007000	136	Tue Mar 01 12:37:39 2011
blank 2-28-2011003.xms	7.649	JA-ILE IS	683586	U	Identified	683586	136	Mon Feb 28 20:46:39 2011
ISDs 3-1-2011.xms	7.607	JA-ILE IS	176383840	U	Identified	176400000	136	Tue Mar 01 12:16:17 2011
33 3-1-2011.xms	6.812	JA-IS	119103208	U	Identified	119100000	59	Tue Mar 01 08:42:37 2011
34 2-28-2011.xms	6.918	JA-IS	144043520	U	Identified	144000000	59	Mon Feb 28 21:08:00 2011
35 2-28-2011.xms	6.912	JA-IS	143564016	U	Identified	143600000	59	Mon Feb 28 21:29:22 2011
36 2-28-2011.xms	6.924	JA-IS	157810352	U	Identified	157800000	59	Mon Feb 28 21:50:44 2011
37 2-28-2011.xms	6.899	JA-IS	140346064	U	Identified	140300000	59	Mon Feb 28 22:12:07 2011
38 3-1-2011.xms	6.948	JA-IS	40131756	U	Identified	40130000	59	Tue Mar 01 07:38:33 2011
39 3-1-2011.xms	6.918	JA-IS	82130752	U	Identified	82130000	59	Tue Mar 01 07:59:54 2011
40 3-1-2011.xms	6.873	JA-IS	99528712	U	Identified	99530000	59	Tue Mar 01 08:21:15 2011
41 3-1-2011.xms	6.865	JA-IS	122866480	U	Identified	122900000	59	Tue Mar 01 09:25:21 2011
42 3-1-2011.xms	6.859	JA-IS	124339792	U	Identified	124300000	59	Tue Mar 01 09:46:43 2011
43 3-1-2011.xms	6.869	JA-IS	132342144	U	Identified	132300000	59	Tue Mar 01 10:08:05 2011
44 3-1-2011.xms	6.901	JA-IS	113533392	U	Identified	113500000	59	Tue Mar 01 10:29:27 2011
45 3-1-2011.xms	6.892	JA-IS	136039616	U	Identified	136000000	59	Tue Mar 01 10:50:49 2011
46 3-1-2011.xms	6.882	JA-IS	127863984	U	Identified	127900000	59	Tue Mar 01 11:12:11 2011
47 3-1-2011.xms	6.882	JA-IS	120730608	U	Identified	120700000	59	Tue Mar 01 11:33:33 2011
48 3-1-2011.xms	6.892	JA-IS	125619880	U	Identified	125600000	59	Tue Mar 01 11:54:55 2011
blank 3-1-2011.xms	6.906	JA-IS	0	MU	Missing	165874	59	Tue Mar 01 09:03:59 2011
blank 3-1-2011001.xms	6.854	JA-IS	0	MU	Missing	1025000	59	Tue Mar 01 12:37:39 2011
blank 2-28-2011003.xms	6.898	JA-IS	0	X MY	Missing	0	59	Mon Feb 28 20:46:39 2011
ISDs 3-1-2011.xms	6.95	JA-IS	162362128	U	Identified	162400000	59	Tue Mar 01 12:16:17 2011
33 3-1-2011.xms	6.559	JA-Met	0	X MY	Missing	0	148.1	Tue Mar 01 08:42:37 2011
34 2-28-2011.xms	6.559	JA-Met	0	X MY	Missing	0	148.1	Mon Feb 28 21:08:00 2011
35 2-28-2011.xms	6.559	JA-Met	0	X MY	Missing	0	148.1	Mon Feb 28 21:29:22 2011
36 2-28-2011.xms	6.559	JA-Met	0	X MY	Missing	0	148.1	Mon Feb 28 21:50:44 2011
37 2-28-2011.xms	6.559	JA-Met	0	X MY	Missing	0	148.1	Mon Feb 28 22:12:07 2011
38 3-1-2011.xms	6.559	JA-Met	0	X MY	Missing	0	148.1	Tue Mar 01 07:38:33 2011
39 3-1-2011.xms	6.559	JA-Met	0	X MY	Missing	0	148.1	Tue Mar 01 07:59:54 2011
40 3-1-2011.xms	6.559	JA-Met	0	X MY	Missing	0	148.1	Tue Mar 01 08:21:15 2011
41 3-1-2011.xms	6.415	JA-Met	2331978	U	Identified	2332000	148.1	Tue Mar 01 09:25:21 2011
42 3-1-2011.xms	6.46	JA-Met	3361075	U	Identified	3361000	148.1	Tue Mar 01 09:46:43 2011
43 3-1-2011.xms	6.573	JA-Met	4262225	U	Identified	4262000	148.1	Tue Mar 01 10:08:05 2011
44 3-1-2011.xms	6.468	JA-Met	2696743	U	Identified	2697000	148.1	Tue Mar 01 10:29:27 2011
45 3-1-2011.xms	6.559	JA-Met	0	X MY	Missing	0	148.1	Tue Mar 01 10:50:49 2011
46 3-1-2011.xms	6.559	JA-Met	0	X MY	Missing	0	148.1	Tue Mar 01 11:12:11 2011
47 3-1-2011.xms	6.559	JA-Met	0	X MY	Missing	0	148.1	Tue Mar 01 11:33:33 2011
48 3-1-2011.xms	6.559	JA-Met	0	X MY	Missing	0	148.1	Tue Mar 01 11:54:55 2011
blank 3-1-2011.xms	6.559	JA-Met	0	X MY	Missing	0	148.1	Tue Mar 01 09:03:59 2011
blank 3-1-2011001.xms	6.559	JA-Met	0	X MY	Missing	0	148.1	Tue Mar 01 12:37:39 2011
blank 2-28-2011003.xms	6.559	JA-Met	0	X MY	Missing	0	148.1	Mon Feb 28 20:46:39 2011
ISDs 3-1-2011.xms	6.559	JA-Met	0	X MY	Missing	0	148.1	Tue Mar 01 12:16:17 2011
33 3-1-2011.xms	7.646	JA-Phe	0	X MY	Missing	0	164	Tue Mar 01 08:42:37 2011
34 2-28-2011.xms	7.639	JA-Phe	0	MU	Missing	143969	164	Mon Feb 28 21:08:00 2011
35 2-28-2011.xms	7.646	JA-Phe	0	X MY	Missing	0	164	Mon Feb 28 21:29:22 2011
36 2-28-2011.xms	7.646	JA-Phe	0	X MY	Missing	0	164	Mon Feb 28 21:50:44 2011
37 2-28-2011.xms	7.646	JA-Phe	0	X MY	Missing	0	164	Mon Feb 28 22:12:07 2011
38 3-1-2011.xms	7.646	JA-Phe	0	X MY	Missing	0	164	Tue Mar 01 07:38:33 2011
39 3-1-2011.xms	7.646	JA-Phe	0	X MY	Missing	0	164	Tue Mar 01 07:59:54 2011
40 3-1-2011.xms	7.646	JA-Phe	0	X MY	Missing	0	164	Tue Mar 01 08:21:15 2011
41 3-1-2011.xms	7.691	JA-Phe	0	MU	Missing	935687	164	Tue Mar 01 09:25:21 2011
42 3-1-2011.xms	7.646	JA-Phe	0	MU	Missing	1000000	164	Tue Mar 01 09:46:43 2011
43 3-1-2011.xms	7.588	JA-Phe	0	MU	Missing	3871000	164	Tue Mar 01 10:08:05 2011
44 3-1-2011.xms	7.646	JA-Phe	0	X MY	Missing	0	164	Tue Mar 01 10:29:27 2011
45 3-1-2011.xms	7.664	JA-Phe	0	MU	Missing	43275	164	Tue Mar 01 10:50:49 2011
46 3-1-2011.xms	7.749	JA-Phe	0	MU	Missing	53225	164	Tue Mar 01 11:12:11 2011
47 3-1-2011.xms	7.646	JA-Phe	0	X MY	Missing	0	164	Tue Mar 01 11:33:33 2011
48 3-1-2011.xms	7.646	JA-Phe	0	X MY	Missing	0	164	Tue Mar 01 11:54:55 2011
blank 3-1-2011.xms	7.646	JA-Phe	0	X MY	Missing	0	164	Tue Mar 01 09:03:59 2011
blank 3-1-2011001.xms	7.646	JA-Phe	0	X MY	Missing	0	164	Tue Mar 01 12:37:39 2011
blank 2-28-2011003.xms	7.646	JA-Phe	0	X MY	Missing	0	164	Mon Feb 28 20:46:39 2011
ISDs 3-1-2011.xms	7.646	JA-Phe	0	X MY	Missing	0	164	Tue Mar 01 12:16:17 2011
33 3-1-2011.xms	1.218	JA-Trp	0	X MY	Missing	0	203.3	Tue Mar 01 08:42:37 2011
34 2-28-2011.xms	1.218	JA-Trp	0	X MY	Missing	0	203.3	Mon Feb 28 21:08:00 2011
35 2-28-2011.xms	1.218	JA-Trp	0	X MY	Missing	0	203.3	Mon Feb 28 21:29:22 2011
36 2-28-2011.xms	1.218	JA-Trp	0	X MY	Missing	0	203.3	Mon Feb 28 21:50:44 2011
37 2-28-2011.xms	1.218	JA-Trp	0	X MY	Missing	0	203.3	Mon Feb 28 22:12:07 2011
38 3-1-2011.xms	1.218	JA-Trp	0	X MY	Missing	0	203.3	Tue Mar 01 07:38:33 2011
39 3-1-2011.xms	1.218	JA-Trp	0	X MY	Missing	0	203.3	Tue Mar 01 07:59:54 2011
40 3-1-2011.xms	1.218	JA-Trp	0	X MY	Missing	0	203.3	Tue Mar 01 08:21:15 2011
41 3-1-2011.xms	1.218	JA-Trp	0	X MY	Missing	0	203.3	Tue Mar 01 09:25:21 2011
42 3-1-2011.xms	1.218	JA-Trp	0	X MY	Missing	0	203.3	Tue Mar 01 09:46:43 2011
43 3-1-2011.xms	1.218	JA-Trp	0	X MY	Missing	0	203.3	Tue Mar 01 10:08:05 2011
44 3-1-2011.xms	1.218	JA-Trp	0	X MY	Missing	0	203.3	Tue Mar 01 10:29:27 2011
45 3-1-2011.xms	1.218	JA-Trp	0	X MY	Missing	0	203.3	Tue Mar 01 10:50:49 2011
46 3-1-2011.xms	1.218	JA-Trp	0	X MY	Missing	0	203.3	Tue Mar 01 11:12:11 2011
47 3-1-2011.xms	1.218	JA-Trp	0	X MY	Missing	0	203.3	Tue Mar 01 11:33:33 2011
48 3-1-2011.xms	1.218	JA-Trp	0	X MY	Missing	0	203.3	Tue Mar 01 11:54:55 2011
blank 3-1-2011.xms	1.218	JA-Trp	0	X MY	Missing	0	203.3	Tue Mar 01 09:03:59 2011
blank 3-1-2011001.xms	1.218	JA-Trp	0	X MY	Missing	0	203.3	Tue Mar 01 12:37:39 2011
blank 2-28-2011003.xms	1.218	JA-Trp	0	X MY	Missing	0	203.3	Mon Feb 28 20:46:39 2011
ISDs 3-1-2011.xms	1.218	JA-Trp	0	X MY	Missing	0	203.3	Tue Mar 01 12:16:17 2011
33 3-1-2011.xms	6.124	JA-Tyr	0	X MY	Missing	0	180	Tue Mar 01 08:42:37 2011
34 2-28-2011.xms	6.124	JA-Tyr	0	X MY	Missing	0	180	Mon Feb 28 21:08:00 2011
35 2-28-2011.xms	6.124	JA-Tyr	0	X MY	Missing	0	180	Mon Feb 28 21:29:22 2011
36 2-28-2011.xms	6.124	JA-Tyr	0	X MY	Missing	0	180	Mon Feb 28 21:50:44 2011
37 2-28-2011.xms	6.124	JA-Tyr	0	X MY	Missing	0	180	Mon Feb 28 22:12:07 2011
38 3-1-2011.xms	6.124	JA-Tyr	0	X MY	Missing	0	180	Tue Mar 01 07:38:33 2011
39 3-1-2011.xms	6.139	JA-Tyr	0	MU	Missing	164203	180	Tue Mar 01 07:59:54 2011
40 3-1-2011.xms	6.124	JA-Tyr	0	X MY	Missing	0	180	Tue Mar 01 08:21:15 2011
41 3-1-2011.xms	6.152	JA-Tyr	0	MU	Missing	693466	180	Tue Mar 01 09:25:21 2011
42 3-1-2011.xms	6.124	JA-Tyr	0	MU	Missing	482785	180	Tue Mar 01 09:46:43 2011
43 3-1-2011.xms	6.126	JA-Tyr	0	MU	Missing	410735	180	Tue Mar 01 10:08:05 2011
44 3-1-2011.xms	6.088	JA-Tyr	0	MU	Missing	194279	180	Tue Mar 01 10:29:27 2011
45 3-1-2011.xms	6.144	JA-Tyr	0	MU	Missing	55472	180	Tue Mar 01 10:50:49 2011
46 3-1-2011.xms	6.228	JA-Tyr	0	MU	Missing	100597	180	Tue Mar 01 11:12:11 2011
47 3-1-2011.xms	6.124	JA-Tyr	0	X MY	Missing	0	180	Tue Mar 01 11:33:33 2011
48 3-1-2011.xms	6.192	JA-Tyr	0	MU	Missing	334416	180	Tue Mar 01 11:54:55 2011
blank 3-1-2011.xms	6.124	JA-Tyr	0	X MY	Missing	0	180	Tue Mar 01 09:03:59 2011
blank 3-1-2011001.xms	6.124	JA-Tyr	0	X MY	Missing	0	180	Tue Mar 01 12:37:39 2011
blank 2-28-2011003.xms	6.124	JA-Tyr	0	X MY	Missing	0	180	Mon Feb 28 20:46:39 2011
ISDs 3-1-2011.xms	6.124	JA-Tyr	0	X MY	Missing	0	180	Tue Mar 01 12:16:17 2011
33 3-1-2011.xms	6.735	JA-Val	0	X MY	Missing	0	116.1	Tue Mar 01 08:42:37 2011
34 2-28-2011.xms	6.788	JA-Val	0	MU	Missing	371814	116.1	Mon Feb 28 21:08:00 2011
35 2-28-2011.xms	6.735	JA-Val	0	X MY	Missing	0	116.1	Mon Feb 28 21:29:22 2011
36 2-28-2011.xms	6.735	JA-Val	0	X MY	Missing	0	116.1	Mon Feb 28 21:50:44 2011
37 2-28-2011.xms	6.735	JA-Val	0	X MY	Missing	0	116.1	Mon Feb 28 22:12:07 2011
38 3-1-2011.xms	6.735	JA-Val	0	X MY	Missing	0	116.1	Tue Mar 01 07:38:33 2011
39 3-1-2011.xms	6.735	JA-Val	0	X MY	Missing	0	116.1	Tue Mar 01 07:59:54 2011
40 3-1-2011.xms	6.712	JA-Val	0	MU	Missing	220848	116.1	Tue Mar 01 08:21:15 2011
41 3-1-2011.xms	6.747	JA-Val	0	MU	Missing	3334000	116.1	Tue Mar 01 09:25:21 2011
42 3-1-2011.xms	6.735	JA-Val	0	X MY	Missing	0	116.1	Tue Mar 01 09:46:43 2011
43 3-1-2011.xms	6.756	JA-Val	0	MU	Missing	7122000	116.1	Tue Mar 01 10:08:05 2011
44 3-1-2011.xms	6.717	JA-Val	0	MU	Missing	7204000	116.1	Tue Mar 01 10:29:27 2011
45 3-1-2011.xms	6.726	JA-Val	0	MU	Missing	57799	116.1	Tue Mar 01 10:50:49 2011
46 3-1-2011.xms	6.776	JA-Val	0	MU	Missing	270244	116.1	Tue Mar 01 11:12:11 2011
47 3-1-2011.xms	6.697	JA-Val	0	MU	Missing	127724	116.1	Tue Mar 01 11:33:33 2011
48 3-1-2011.xms	6.734	JA-Val	0	MU	Missing	779752	116.1	Tue Mar 01 11:54:55 2011
blank 3-1-2011.xms	6.735	JA-Val	0	X MY	Missing	0	116.1	Tue Mar 01 09:03:59 2011
blank 3-1-2011001.xms	6.735	JA-Val	0	X MY	Missing	0	116.1	Tue Mar 01 12:37:39 2011
blank 2-28-2011003.xms	6.735	JA-Val	0	X MY	Missing	0	116.1	Mon Feb 28 20:46:39 2011
ISDs 3-1-2011.xms	6.735	JA-Val	0	X MY	Missing	0	116.1	Tue Mar 01 12:16:17 2011
33 3-1-2011.xms	5.695	OH-JA-Ile	4957537	U	Identified	4958000	130.1	Tue Mar 01 08:42:37 2011
34 2-28-2011.xms	5.651	OH-JA-Ile	8303226		Identified	8303000	130.1	Mon Feb 28 21:08:00 2011
35 2-28-2011.xms	5.677	OH-JA-Ile	8765168	U	Identified	8765000	130.1	Mon Feb 28 21:29:22 2011
36 2-28-2011.xms	5.674	OH-JA-Ile	5180505		Identified	5181000	130.1	Mon Feb 28 21:50:44 2011
37 2-28-2011.xms	5.714	OH-JA-Ile	2128990	U	Identified	2129000	130.1	Mon Feb 28 22:12:07 2011
38 3-1-2011.xms	5.73	OH-JA-Ile	804176	U	Identified	804176	130.1	Tue Mar 01 07:38:33 2011
39 3-1-2011.xms	5.67	OH-JA-Ile	617806		Identified	617806	130.1	Tue Mar 01 07:59:54 2011
40 3-1-2011.xms	5.672	OH-JA-Ile	297661	U	Identified	297661	130.1	Tue Mar 01 08:21:15 2011
41 3-1-2011.xms	5.672	OH-JA-Ile	137490832		Identified	137500000	130.1	Tue Mar 01 09:25:21 2011
42 3-1-2011.xms	5.672	OH-JA-Ile	133686088		Identified	133700000	130.1	Tue Mar 01 09:46:43 2011
43 3-1-2011.xms	5.67	OH-JA-Ile	153996656		Identified	154000000	130.1	Tue Mar 01 10:08:05 2011
44 3-1-2011.xms	5.663	OH-JA-Ile	103666360		Identified	103700000	130.1	Tue Mar 01 10:29:27 2011
45 3-1-2011.xms	5.673	OH-JA-Ile	4020084	U	Identified	4020000	130.1	Tue Mar 01 10:50:49 2011
46 3-1-2011.xms	5.629	OH-JA-Ile	4679616	U	Identified	4680000	130.1	Tue Mar 01 11:12:11 2011
47 3-1-2011.xms	5.611	OH-JA-Ile	5147008	U	Identified	5147000	130.1	Tue Mar 01 11:33:33 2011
48 3-1-2011.xms	5.707	OH-JA-Ile	5781024	U	Identified	5781000	130.1	Tue Mar 01 11:54:55 2011
blank 3-1-2011.xms	5.68	OH-JA-Ile	0	X MY	Missing	0	130.1	Tue Mar 01 09:03:59 2011
blank 3-1-2011001.xms	5.626	OH-JA-Ile	479673	U	Identified	479673	130.1	Tue Mar 01 12:37:39 2011
blank 2-28-2011003.xms	5.841	OH-JA-Ile	374376	U	Identified	374376	130.1	Mon Feb 28 20:46:39 2011
ISDs 3-1-2011.xms	5.645	OH-JA-Ile	819572	U	Identified	819572	130.1	Tue Mar 01 12:16:17 2011
33 3-1-2011.xms	9.323	OPDA	1385412	U	Identified	1385000	165	Tue Mar 01 08:42:37 2011
34 2-28-2011.xms	9.396	OPDA	1980705	U	Identified	1981000	165	Mon Feb 28 21:08:00 2011
35 2-28-2011.xms	9.407	OPDA	2232237	U	Identified	2232000	165	Mon Feb 28 21:29:22 2011
36 2-28-2011.xms	9.315	OPDA	1079034	U	Identified	1079000	165	Mon Feb 28 21:50:44 2011
37 2-28-2011.xms	9.393	OPDA	2752931	U	Identified	2753000	165	Mon Feb 28 22:12:07 2011
38 3-1-2011.xms	9.424	OPDA	797264	U	Identified	797264	165	Tue Mar 01 07:38:33 2011
39 3-1-2011.xms	9.377	OPDA	2865189	U	Identified	2865000	165	Tue Mar 01 07:59:54 2011
40 3-1-2011.xms	9.248	OPDA	1298602	U	Identified	1299000	165	Tue Mar 01 08:21:15 2011
41 3-1-2011.xms	9.36	OPDA	1753788	U	Identified	1754000	165	Tue Mar 01 09:25:21 2011
42 3-1-2011.xms	9.371	OPDA	1130379	U	Identified	1130000	165	Tue Mar 01 09:46:43 2011
43 3-1-2011.xms	9.432	OPDA	1676135	U	Identified	1676000	165	Tue Mar 01 10:08:05 2011
44 3-1-2011.xms	9.431	OPDA	530586	U	Identified	530586	165	Tue Mar 01 10:29:27 2011
45 3-1-2011.xms	9.336	OPDA	2945202	U	Identified	2945000	165	Tue Mar 01 10:50:49 2011
46 3-1-2011.xms	9.275	OPDA	997071	U	Identified	997071	165	Tue Mar 01 11:12:11 2011
47 3-1-2011.xms	9.343	OPDA	751169	U	Identified	751169	165	Tue Mar 01 11:33:33 2011
48 3-1-2011.xms	9.335	OPDA	715671	U	Identified	715671	165	Tue Mar 01 11:54:55 2011
blank 3-1-2011.xms	9.44	OPDA	0	X MY	Missing	0	165	Tue Mar 01 09:03:59 2011
blank 3-1-2011001.xms	9.44	OPDA	0	X MY	Missing	0	165	Tue Mar 01 12:37:39 2011
blank 2-28-2011003.xms	9.44	OPDA	0	X MY	Missing	0	165	Mon Feb 28 20:46:39 2011
ISDs 3-1-2011.xms	9.44	OPDA	0	X MY	Missing	0	165	Tue Mar 01 12:16:17 2011
33 3-1-2011.xms	6.383	SA	0	X MY	Missing	0	93	Tue Mar 01 08:42:37 2011
34 2-28-2011.xms	6.383	SA	0	X MY	Missing	0	93	Mon Feb 28 21:08:00 2011
35 2-28-2011.xms	6.383	SA	0	X MY	Missing	0	93	Mon Feb 28 21:29:22 2011
36 2-28-2011.xms	6.383	SA	0	X MY	Missing	0	93	Mon Feb 28 21:50:44 2011
37 2-28-2011.xms	6.383	SA	0	X MY	Missing	0	93	Mon Feb 28 22:12:07 2011
38 3-1-2011.xms	6.446	SA	1468552		Identified	1469000	93	Tue Mar 01 07:38:33 2011
39 3-1-2011.xms	6.404	SA	3462440		Identified	3462000	93	Tue Mar 01 07:59:54 2011
40 3-1-2011.xms	6.383	SA	0	X MY	Missing	0	93	Tue Mar 01 08:21:15 2011
41 3-1-2011.xms	6.383	SA	0	X MY	Missing	0	93	Tue Mar 01 09:25:21 2011
42 3-1-2011.xms	6.383	SA	0	X MY	Missing	0	93	Tue Mar 01 09:46:43 2011
43 3-1-2011.xms	6.383	SA	0	X MY	Missing	0	93	Tue Mar 01 10:08:05 2011
44 3-1-2011.xms	6.383	SA	0	X MY	Missing	0	93	Tue Mar 01 10:29:27 2011
45 3-1-2011.xms	6.383	SA	0	X MY	Missing	0	93	Tue Mar 01 10:50:49 2011
46 3-1-2011.xms	6.383	SA	0	X MY	Missing	0	93	Tue Mar 01 11:12:11 2011
47 3-1-2011.xms	6.383	SA	0	X MY	Missing	0	93	Tue Mar 01 11:33:33 2011
48 3-1-2011.xms	6.383	SA	0	X MY	Missing	0	93	Tue Mar 01 11:54:55 2011
blank 3-1-2011.xms	6.383	SA	0	X MY	Missing	0	93	Tue Mar 01 09:03:59 2011
blank 3-1-2011001.xms	6.383	SA	0	X MY	Missing	0	93	Tue Mar 01 12:37:39 2011
blank 2-28-2011003.xms	6.383	SA	0	X MY	Missing	0	93	Mon Feb 28 20:46:39 2011
ISDs 3-1-2011.xms	6.383	SA	0	X MY	Missing	0	93	Tue Mar 01 12:16:17 2011
33 3-1-2011.xms	6.299	SA-IST	102074496	U	Identified	102100000	97	Tue Mar 01 08:42:37 2011
34 2-28-2011.xms	6.309	SA-IST	116328176		Identified	116300000	97	Mon Feb 28 21:08:00 2011
35 2-28-2011.xms	6.295	SA-IST	106248704		Identified	106200000	97	Mon Feb 28 21:29:22 2011
36 2-28-2011.xms	6.289	SA-IST	109622280		Identified	109600000	97	Mon Feb 28 21:50:44 2011
37 2-28-2011.xms	6.297	SA-IST	0	X MY	Missing	0	97	Mon Feb 28 22:12:07 2011
38 3-1-2011.xms	6.297	SA-IST	0	X MY	Missing	0	97	Tue Mar 01 07:38:33 2011
39 3-1-2011.xms	6.297	SA-IST	0	X MY	Missing	0	97	Tue Mar 01 07:59:54 2011
40 3-1-2011.xms	6.292	SA-IST	25975454		Identified	25980000	97	Tue Mar 01 08:21:15 2011
41 3-1-2011.xms	6.311	SA-IST	66066984		Identified	66070000	97	Tue Mar 01 09:25:21 2011
42 3-1-2011.xms	6.264	SA-IST	101010400		Identified	101000000	97	Tue Mar 01 09:46:43 2011
43 3-1-2011.xms	6.279	SA-IST	82165896		Identified	82170000	97	Tue Mar 01 10:08:05 2011
44 3-1-2011.xms	6.259	SA-IST	9460589		Identified	9461000	97	Tue Mar 01 10:29:27 2011
45 3-1-2011.xms	6.328	SA-IST	41711004		Identified	41710000	97	Tue Mar 01 10:50:49 2011
46 3-1-2011.xms	6.295	SA-IST	94788448		Identified	94790000	97	Tue Mar 01 11:12:11 2011
47 3-1-2011.xms	6.297	SA-IST	0	X MY	Missing	0	97	Tue Mar 01 11:33:33 2011
48 3-1-2011.xms	6.297	SA-IST	0	X MY	Missing	0	97	Tue Mar 01 11:54:55 2011
blank 3-1-2011.xms	6.297	SA-IST	0	X MY	Missing	0	97	Tue Mar 01 09:03:59 2011
blank 3-1-2011001.xms	6.297	SA-IST	0	X MY	Missing	0	97	Tue Mar 01 12:37:39 2011
blank 2-28-2011003.xms	6.297	SA-IST	0	X MY	Missing	0	97	Mon Feb 28 20:46:39 2011
ISDs 3-1-2011.xms	6.298	SA-IST	109260320		Identified	109300000	97	Tue Mar 01 12:16:17 2011
Status and Errors:	X : Error
M : Missing Peak.
U : User-defined EndPoints.
W : Match < Threshold or not in Peak, or Peak not in Search Window.
Y : Peak not detected, < Size Threshold, or not in Search Window.

## Sheet: neg_calc_blanks
Time	Sample #	Data File	RT (min)	Peak Name	Area	Ave. Area	Ave. Area
1 h	blank1	blank 2-26-2011.xms	4.508	12-OH-JA	0	4.90763e+06	4.90763e+06
1 h	blank2	blank 2-26-2011001.xms	4.544	12-OH-JA	2481005
1 h	blank3	blank 2-26-2011002.xms	4.422	12-OH-JA	6532070
3 h	blank4	blank 2-28-2011.xms	4.508	12-OH-JA	0	1.04164e+07	1.04164e+07
3 h	blank5	blank 2-28-2011001.xms	4.488	12-OH-JA	11313849
3 h	blank6	blank 2-28-2011002.xms	4.505	12-OH-JA	19734124
6 h	blank10	blank 3-1-2011001.xms	4.423	12-OH-JA	14629485	6.30504e+06	6.30504e+06
6 h	blank7	blank 2-28-2011003.xms	4.508	12-OH-JA	0
6 h	blank8	blank 2-28-2011003.xms	4.508	12-OH-JA	0
6 h	blank9	blank 3-1-2011.xms	4.637	12-OH-JA	6278230
	ISDs	ISDs 3-1-2011.xms	4.629	12-OH-JA	10617462
1 h	blank1	blank 2-26-2011.xms	5.715	ABA	0	189870	189870
1 h	blank2	blank 2-26-2011001.xms	5.715	ABA	0
1 h	blank3	blank 2-26-2011002.xms	5.805	ABA	619891
3 h	blank4	blank 2-28-2011.xms	5.719	ABA	666412	869412	869412
3 h	blank5	blank 2-28-2011001.xms	5.717	ABA	1523102
3 h	blank6	blank 2-28-2011002.xms	5.785	ABA	1148545
6 h	blank10	blank 3-1-2011001.xms	5.737	ABA	85331	44984.4	44984.4
6 h	blank7	blank 2-28-2011003.xms	5.715	ABA	0
6 h	blank8	blank 2-28-2011003.xms	5.715	ABA	0
6 h	blank9	blank 3-1-2011.xms	5.881	ABA	0
	ISDs	ISDs 3-1-2011.xms	5.654	ABA	139591
1 h	blank1	blank 2-26-2011.xms	5.724	ABA-IST	0	587806	587806
1 h	blank2	blank 2-26-2011001.xms	5.75	ABA-IST	850588
1 h	blank3	blank 2-26-2011002.xms	5.738	ABA-IST	912831
3 h	blank4	blank 2-28-2011.xms	5.737	ABA-IST	1726955	3.47108e+06	3.47108e+06
3 h	blank5	blank 2-28-2011001.xms	5.684	ABA-IST	3582350
3 h	blank6	blank 2-28-2011002.xms	5.752	ABA-IST	5103940
6 h	blank10	blank 3-1-2011001.xms	5.721	ABA-IST	1804117	1.05681e+06	1.05681e+06
6 h	blank7	blank 2-28-2011003.xms	5.748	ABA-IST	913553
6 h	blank8	blank 2-28-2011003.xms	5.748	ABA-IST	908252
6 h	blank9	blank 3-1-2011.xms	5.662	ABA-IST	601300
	ISDs	ISDs 3-1-2011.xms	5.72	ABA-IST	148954848
1 h	blank1	blank 2-26-2011.xms	5.506	Cmpd 5.707	0	0	0
1 h	blank2	blank 2-26-2011001.xms	5.506	Cmpd 5.707	0
1 h	blank3	blank 2-26-2011002.xms	5.506	Cmpd 5.707	0
3 h	blank4	blank 2-28-2011.xms	5.506	Cmpd 5.707	0	0	0
3 h	blank5	blank 2-28-2011001.xms	5.506	Cmpd 5.707	0
3 h	blank6	blank 2-28-2011002.xms	5.506	Cmpd 5.707	0
6 h	blank10	blank 3-1-2011001.xms	5.506	Cmpd 5.707	0	0	0
6 h	blank7	blank 2-28-2011003.xms	5.506	Cmpd 5.707	0
6 h	blank8	blank 2-28-2011003.xms	5.506	Cmpd 5.707	0
6 h	blank9	blank 3-1-2011.xms	5.506	Cmpd 5.707	0
	ISDs	ISDs 3-1-2011.xms	5.506	Cmpd 5.707	0
1 h	blank1	blank 2-26-2011.xms	5.717	Cmpd 5.717	0	0	0
1 h	blank2	blank 2-26-2011001.xms	5.717	Cmpd 5.717	0
1 h	blank3	blank 2-26-2011002.xms	5.717	Cmpd 5.717	0
3 h	blank4	blank 2-28-2011.xms	5.717	Cmpd 5.717	0	0	0
3 h	blank5	blank 2-28-2011001.xms	5.717	Cmpd 5.717	0
3 h	blank6	blank 2-28-2011002.xms	5.717	Cmpd 5.717	0
6 h	blank10	blank 3-1-2011001.xms	5.717	Cmpd 5.717	0	0	0
6 h	blank7	blank 2-28-2011003.xms	5.717	Cmpd 5.717	0
6 h	blank8	blank 2-28-2011003.xms	5.717	Cmpd 5.717	0
6 h	blank9	blank 3-1-2011.xms	5.717	Cmpd 5.717	0
	ISDs	ISDs 3-1-2011.xms	5.717	Cmpd 5.717	0
1 h	blank1	blank 2-26-2011.xms	5.414	Cmpd 5.727	0	0	0
1 h	blank2	blank 2-26-2011001.xms	5.414	Cmpd 5.727	0
1 h	blank3	blank 2-26-2011002.xms	5.414	Cmpd 5.727	0
3 h	blank4	blank 2-28-2011.xms	5.414	Cmpd 5.727	0	0	0
3 h	blank5	blank 2-28-2011001.xms	5.414	Cmpd 5.727	0
3 h	blank6	blank 2-28-2011002.xms	5.414	Cmpd 5.727	0
6 h	blank10	blank 3-1-2011001.xms	5.414	Cmpd 5.727	0	0	0
6 h	blank7	blank 2-28-2011003.xms	5.414	Cmpd 5.727	0
6 h	blank8	blank 2-28-2011003.xms	5.414	Cmpd 5.727	0
6 h	blank9	blank 3-1-2011.xms	5.414	Cmpd 5.727	0
	ISDs	ISDs 3-1-2011.xms	5.414	Cmpd 5.727	0
1 h	blank1	blank 2-26-2011.xms	5.737	Cmpd 5.737	0	0	0
1 h	blank2	blank 2-26-2011001.xms	5.737	Cmpd 5.737	0
1 h	blank3	blank 2-26-2011002.xms	5.737	Cmpd 5.737	0
3 h	blank4	blank 2-28-2011.xms	5.737	Cmpd 5.737	0	0	0
3 h	blank5	blank 2-28-2011001.xms	5.737	Cmpd 5.737	0
3 h	blank6	blank 2-28-2011002.xms	5.737	Cmpd 5.737	0
6 h	blank10	blank 3-1-2011001.xms	5.737	Cmpd 5.737	0	0	0
6 h	blank7	blank 2-28-2011003.xms	5.737	Cmpd 5.737	0
6 h	blank8	blank 2-28-2011003.xms	5.737	Cmpd 5.737	0
6 h	blank9	blank 3-1-2011.xms	5.737	Cmpd 5.737	0
	ISDs	ISDs 3-1-2011.xms	5.737	Cmpd 5.737	0
1 h	blank1	blank 2-26-2011.xms	5.747	Cmpd 5.747	0	0	0
1 h	blank2	blank 2-26-2011001.xms	5.747	Cmpd 5.747	0
1 h	blank3	blank 2-26-2011002.xms	5.747	Cmpd 5.747	0
3 h	blank4	blank 2-28-2011.xms	5.747	Cmpd 5.747	0	0	0
3 h	blank5	blank 2-28-2011001.xms	5.747	Cmpd 5.747	0
3 h	blank6	blank 2-28-2011002.xms	5.747	Cmpd 5.747	0
6 h	blank10	blank 3-1-2011001.xms	5.747	Cmpd 5.747	0	0	0
6 h	blank7	blank 2-28-2011003.xms	5.747	Cmpd 5.747	0
6 h	blank8	blank 2-28-2011003.xms	5.747	Cmpd 5.747	0
6 h	blank9	blank 3-1-2011.xms	5.747	Cmpd 5.747	0
	ISDs	ISDs 3-1-2011.xms	5.747	Cmpd 5.747	0
1 h	blank1	blank 2-26-2011.xms	5.697	COOH-JA-Ile	0	0	0
1 h	blank2	blank 2-26-2011001.xms	5.697	COOH-JA-Ile	0
1 h	blank3	blank 2-26-2011002.xms	5.697	COOH-JA-Ile	0
3 h	blank4	blank 2-28-2011.xms	5.697	COOH-JA-Ile	0	0	0
3 h	blank5	blank 2-28-2011001.xms	5.697	COOH-JA-Ile	0
3 h	blank6	blank 2-28-2011002.xms	5.697	COOH-JA-Ile	0
6 h	blank10	blank 3-1-2011001.xms	5.697	COOH-JA-Ile	0	0	0
6 h	blank7	blank 2-28-2011003.xms	5.697	COOH-JA-Ile	0
6 h	blank8	blank 2-28-2011003.xms	5.697	COOH-JA-Ile	0
6 h	blank9	blank 3-1-2011.xms	5.697	COOH-JA-Ile	0
	ISDs	ISDs 3-1-2011.xms	5.697	COOH-JA-Ile	0
1 h	blank1	blank 2-26-2011.xms	5.776	JA-Ala	0	56338.8	56338.8
1 h	blank2	blank 2-26-2011001.xms	5.776	JA-Ala	0
1 h	blank3	blank 2-26-2011002.xms	5.986	JA-Ala	225355
3 h	blank4	blank 2-28-2011.xms	5.934	JA-Ala	172500	43125	43125
3 h	blank5	blank 2-28-2011001.xms	5.776	JA-Ala	0
3 h	blank6	blank 2-28-2011002.xms	5.776	JA-Ala	0
6 h	blank10	blank 3-1-2011001.xms	5.776	JA-Ala	0	0	0
6 h	blank7	blank 2-28-2011003.xms	5.776	JA-Ala	0
6 h	blank8	blank 2-28-2011003.xms	5.776	JA-Ala	0
6 h	blank9	blank 3-1-2011.xms	5.776	JA-Ala	0
	ISDs	ISDs 3-1-2011.xms	5.776	JA-Ala	0
1 h	blank1	blank 2-26-2011.xms	5.801	JA-Arg	0	0	0
1 h	blank2	blank 2-26-2011001.xms	5.801	JA-Arg	0
1 h	blank3	blank 2-26-2011002.xms	5.801	JA-Arg	0
3 h	blank4	blank 2-28-2011.xms	5.801	JA-Arg	0	0	0
3 h	blank5	blank 2-28-2011001.xms	5.801	JA-Arg	0
3 h	blank6	blank 2-28-2011002.xms	5.801	JA-Arg	0
6 h	blank10	blank 3-1-2011001.xms	5.801	JA-Arg	0	0	0
6 h	blank7	blank 2-28-2011003.xms	5.801	JA-Arg	0
6 h	blank8	blank 2-28-2011003.xms	5.801	JA-Arg	0
6 h	blank9	blank 3-1-2011.xms	5.801	JA-Arg	0
	ISDs	ISDs 3-1-2011.xms	5.801	JA-Arg	0
1 h	blank1	blank 2-26-2011.xms	7.622	JA-Asn	0	0	0
1 h	blank2	blank 2-26-2011001.xms	7.622	JA-Asn	0
1 h	blank3	blank 2-26-2011002.xms	7.622	JA-Asn	0
3 h	blank4	blank 2-28-2011.xms	7.622	JA-Asn	0	0	0
3 h	blank5	blank 2-28-2011001.xms	7.622	JA-Asn	0
3 h	blank6	blank 2-28-2011002.xms	7.622	JA-Asn	0
6 h	blank10	blank 3-1-2011001.xms	7.622	JA-Asn	0	69832	69832
6 h	blank7	blank 2-28-2011003.xms	7.66	JA-Asn	174580
6 h	blank8	blank 2-28-2011003.xms	7.66	JA-Asn	174580
6 h	blank9	blank 3-1-2011.xms	7.622	JA-Asn	0
	ISDs	ISDs 3-1-2011.xms	7.622	JA-Asn	0
1 h	blank1	blank 2-26-2011.xms	5.375	JA-Gln	0	0	0
1 h	blank2	blank 2-26-2011001.xms	5.375	JA-Gln	0
1 h	blank3	blank 2-26-2011002.xms	5.375	JA-Gln	0
3 h	blank4	blank 2-28-2011.xms	5.375	JA-Gln	0	0	0
3 h	blank5	blank 2-28-2011001.xms	5.375	JA-Gln	0
3 h	blank6	blank 2-28-2011002.xms	5.375	JA-Gln	0
6 h	blank10	blank 3-1-2011001.xms	5.375	JA-Gln	0	0	0
6 h	blank7	blank 2-28-2011003.xms	5.375	JA-Gln	0
6 h	blank8	blank 2-28-2011003.xms	5.375	JA-Gln	0
6 h	blank9	blank 3-1-2011.xms	5.375	JA-Gln	0
	ISDs	ISDs 3-1-2011.xms	5.375	JA-Gln	0
1 h	blank1	blank 2-26-2011.xms	5.961	JA-Glu	0	0	0
1 h	blank2	blank 2-26-2011001.xms	5.961	JA-Glu	0
1 h	blank3	blank 2-26-2011002.xms	5.961	JA-Glu	0
3 h	blank4	blank 2-28-2011.xms	5.961	JA-Glu	0	0	0
3 h	blank5	blank 2-28-2011001.xms	5.961	JA-Glu	0
3 h	blank6	blank 2-28-2011002.xms	5.961	JA-Glu	0
6 h	blank10	blank 3-1-2011001.xms	5.961	JA-Glu	0	0	0
6 h	blank7	blank 2-28-2011003.xms	5.961	JA-Glu	0
6 h	blank8	blank 2-28-2011003.xms	5.961	JA-Glu	0
6 h	blank9	blank 3-1-2011.xms	5.961	JA-Glu	0
	ISDs	ISDs 3-1-2011.xms	5.961	JA-Glu	0
1 h	blank1	blank 2-26-2011.xms	5.443	JA-Glucose	0	683531	683531
1 h	blank2	blank 2-26-2011001.xms	5.443	JA-Glucose	0
1 h	blank3	blank 2-26-2011002.xms	5.443	JA-Glucose	0
3 h	blank4	blank 2-28-2011.xms	5.443	JA-Glucose	0	1.0651e+06	1.0651e+06
3 h	blank5	blank 2-28-2011001.xms	5.443	JA-Glucose	0
3 h	blank6	blank 2-28-2011002.xms	5.473	JA-Glucose	1526262
6 h	blank10	blank 3-1-2011001.xms	5.46	JA-Glucose	2207103	1.44411e+06	1.44411e+06
6 h	blank7	blank 2-28-2011003.xms	5.458	JA-Glucose	521159
6 h	blank8	blank 2-28-2011003.xms	5.458	JA-Glucose	521159
6 h	blank9	blank 3-1-2011.xms	5.469	JA-Glucose	1237009
	ISDs	ISDs 3-1-2011.xms	5.444	JA-Glucose	2734124
1 h	blank1	blank 2-26-2011.xms	5.457	JA-glucose formiat	0	7358088	7358088
1 h	blank2	blank 2-26-2011001.xms	5.457	JA-glucose formiat	0
1 h	blank3	blank 2-26-2011002.xms	5.477	JA-glucose formiat	1824258
3 h	blank4	blank 2-28-2011.xms	5.46	JA-glucose formiat	1356924	1.41909e+07	1.41909e+07
3 h	blank5	blank 2-28-2011001.xms	5.424	JA-glucose formiat	3734318
3 h	blank6	blank 2-28-2011002.xms	5.458	JA-glucose formiat	24064122
6 h	blank10	blank 3-1-2011001.xms	5.478	JA-glucose formiat	27036910	1.7126e+07	1.7126e+07
6 h	blank7	blank 2-28-2011003.xms	5.505	JA-glucose formiat	10032882
6 h	blank8	blank 2-28-2011003.xms	5.505	JA-glucose formiat	9988103
6 h	blank9	blank 3-1-2011.xms	5.453	JA-glucose formiat	10963767
	ISDs	ISDs 3-1-2011.xms	5.463	JA-glucose formiat	27608094
1 h	blank1	blank 2-26-2011.xms	5.612	JA-Gly	0	0	0
1 h	blank2	blank 2-26-2011001.xms	5.612	JA-Gly	0
1 h	blank3	blank 2-26-2011002.xms	5.612	JA-Gly	0
3 h	blank4	blank 2-28-2011.xms	5.612	JA-Gly	0	0	0
3 h	blank5	blank 2-28-2011001.xms	5.612	JA-Gly	0
3 h	blank6	blank 2-28-2011002.xms	5.612	JA-Gly	0
6 h	blank10	blank 3-1-2011001.xms	5.612	JA-Gly	0	138813	138813
6 h	blank7	blank 2-28-2011003.xms	5.497	JA-Gly	347234
6 h	blank8	blank 2-28-2011003.xms	5.492	JA-Gly	346829
6 h	blank9	blank 3-1-2011.xms	5.612	JA-Gly	0
	ISDs	ISDs 3-1-2011.xms	5.612	JA-Gly	0
1 h	blank1	blank 2-26-2011.xms	1.15	JA-His	0	0	0
1 h	blank2	blank 2-26-2011001.xms	1.15	JA-His	0
1 h	blank3	blank 2-26-2011002.xms	1.15	JA-His	0
3 h	blank4	blank 2-28-2011.xms	1.15	JA-His	0	0	0
3 h	blank5	blank 2-28-2011001.xms	1.15	JA-His	0
3 h	blank6	blank 2-28-2011002.xms	1.15	JA-His	0
6 h	blank10	blank 3-1-2011001.xms	1.15	JA-His	0	0	0
6 h	blank7	blank 2-28-2011003.xms	1.15	JA-His	0
6 h	blank8	blank 2-28-2011003.xms	1.15	JA-His	0
6 h	blank9	blank 3-1-2011.xms	1.15	JA-His	0
	ISDs	ISDs 3-1-2011.xms	1.15	JA-His	0
1 h	blank1	blank 2-26-2011.xms	7.726	JA-Ile	0	84881	84881
1 h	blank2	blank 2-26-2011001.xms	7.673	JA-Ile	196918
1 h	blank3	blank 2-26-2011002.xms	7.441	JA-Ile	142606
3 h	blank4	blank 2-28-2011.xms	7.755	JA-Ile	675453	404898	404898
3 h	blank5	blank 2-28-2011001.xms	7.745	JA-Ile	178505
3 h	blank6	blank 2-28-2011002.xms	7.753	JA-Ile	765634
6 h	blank10	blank 3-1-2011001.xms	7.726	JA-Ile	0	0	0
6 h	blank7	blank 2-28-2011003.xms	7.726	JA-Ile	0
6 h	blank8	blank 2-28-2011003.xms	7.726	JA-Ile	0
6 h	blank9	blank 3-1-2011.xms	7.726	JA-Ile	0
	ISDs	ISDs 3-1-2011.xms	7.726	JA-Ile	0
1 h	blank1	blank 2-26-2011.xms	7.668	JA-ILE IS	0	499984	499984
1 h	blank2	blank 2-26-2011001.xms	7.522	JA-ILE IS	687541
1 h	blank3	blank 2-26-2011002.xms	7.52	JA-ILE IS	812412
3 h	blank4	blank 2-28-2011.xms	7.655	JA-ILE IS	3534671	4025274	4025274
3 h	blank5	blank 2-28-2011001.xms	7.653	JA-ILE IS	3775751
3 h	blank6	blank 2-28-2011002.xms	7.772	JA-ILE IS	4765400
6 h	blank10	blank 3-1-2011001.xms	7.52	JA-ILE IS	2006697	1.25106e+06	1.25106e+06
6 h	blank7	blank 2-28-2011003.xms	7.649	JA-ILE IS	685094
6 h	blank8	blank 2-28-2011003.xms	7.649	JA-ILE IS	683586
6 h	blank9	blank 3-1-2011.xms	7.221	JA-ILE IS	1628861
	ISDs	ISDs 3-1-2011.xms	7.607	JA-ILE IS	176383840
1 h	blank1	blank 2-26-2011.xms	7.143	JA-IS	20974	1.30025e+06	1.30025e+06
1 h	blank2	blank 2-26-2011001.xms	7.019	JA-IS	2282792
1 h	blank3	blank 2-26-2011002.xms	6.845	JA-IS	1596994
3 h	blank4	blank 2-28-2011.xms	6.904	JA-IS	0	3229884	3229884
3 h	blank5	blank 2-28-2011001.xms	6.945	JA-IS	5443061
3 h	blank6	blank 2-28-2011002.xms	7.012	JA-IS	4246591
6 h	blank10	blank 3-1-2011001.xms	6.854	JA-IS	0	0	0
6 h	blank7	blank 2-28-2011003.xms	6.898	JA-IS	0
6 h	blank8	blank 2-28-2011003.xms	6.898	JA-IS	0
6 h	blank9	blank 3-1-2011.xms	6.906	JA-IS	0
	ISDs	ISDs 3-1-2011.xms	6.95	JA-IS	162362128
1 h	blank1	blank 2-26-2011.xms	6.559	JA-Met	0	0	0
1 h	blank2	blank 2-26-2011001.xms	6.559	JA-Met	0
1 h	blank3	blank 2-26-2011002.xms	6.559	JA-Met	0
3 h	blank4	blank 2-28-2011.xms	6.559	JA-Met	0	0	0
3 h	blank5	blank 2-28-2011001.xms	6.559	JA-Met	0
3 h	blank6	blank 2-28-2011002.xms	6.559	JA-Met	0
6 h	blank10	blank 3-1-2011001.xms	6.559	JA-Met	0	0	0
6 h	blank7	blank 2-28-2011003.xms	6.559	JA-Met	0
6 h	blank8	blank 2-28-2011003.xms	6.559	JA-Met	0
6 h	blank9	blank 3-1-2011.xms	6.559	JA-Met	0
	ISDs	ISDs 3-1-2011.xms	6.559	JA-Met	0
1 h	blank1	blank 2-26-2011.xms	7.646	JA-Phe	0	0	0
1 h	blank2	blank 2-26-2011001.xms	7.646	JA-Phe	0
1 h	blank3	blank 2-26-2011002.xms	7.646	JA-Phe	0
3 h	blank4	blank 2-28-2011.xms	7.646	JA-Phe	0	0	0
3 h	blank5	blank 2-28-2011001.xms	7.646	JA-Phe	0
3 h	blank6	blank 2-28-2011002.xms	7.646	JA-Phe	0
6 h	blank10	blank 3-1-2011001.xms	7.646	JA-Phe	0	0	0
6 h	blank7	blank 2-28-2011003.xms	7.646	JA-Phe	0
6 h	blank8	blank 2-28-2011003.xms	7.646	JA-Phe	0
6 h	blank9	blank 3-1-2011.xms	7.646	JA-Phe	0
	ISDs	ISDs 3-1-2011.xms	7.646	JA-Phe	0
1 h	blank1	blank 2-26-2011.xms	1.218	JA-Trp	0	0	0
1 h	blank2	blank 2-26-2011001.xms	1.218	JA-Trp	0
1 h	blank3	blank 2-26-2011002.xms	1.218	JA-Trp	0
3 h	blank4	blank 2-28-2011.xms	1.218	JA-Trp	0	0	0
3 h	blank5	blank 2-28-2011001.xms	1.218	JA-Trp	0
3 h	blank6	blank 2-28-2011002.xms	1.218	JA-Trp	0
6 h	blank10	blank 3-1-2011001.xms	1.218	JA-Trp	0	0	0
6 h	blank7	blank 2-28-2011003.xms	1.218	JA-Trp	0
6 h	blank8	blank 2-28-2011003.xms	1.218	JA-Trp	0
6 h	blank9	blank 3-1-2011.xms	1.218	JA-Trp	0
	ISDs	ISDs 3-1-2011.xms	1.218	JA-Trp	0
1 h	blank1	blank 2-26-2011.xms	6.124	JA-Tyr	0	0	0
1 h	blank2	blank 2-26-2011001.xms	6.124	JA-Tyr	0
1 h	blank3	blank 2-26-2011002.xms	6.124	JA-Tyr	0
3 h	blank4	blank 2-28-2011.xms	6.124	JA-Tyr	0	0	0
3 h	blank5	blank 2-28-2011001.xms	6.124	JA-Tyr	0
3 h	blank6	blank 2-28-2011002.xms	6.124	JA-Tyr	0
6 h	blank10	blank 3-1-2011001.xms	6.124	JA-Tyr	0	0	0
6 h	blank7	blank 2-28-2011003.xms	6.124	JA-Tyr	0
6 h	blank8	blank 2-28-2011003.xms	6.124	JA-Tyr	0
6 h	blank9	blank 3-1-2011.xms	6.124	JA-Tyr	0
	ISDs	ISDs 3-1-2011.xms	6.124	JA-Tyr	0
1 h	blank1	blank 2-26-2011.xms	6.735	JA-Val	0	0	0
1 h	blank2	blank 2-26-2011001.xms	6.735	JA-Val	0
1 h	blank3	blank 2-26-2011002.xms	6.735	JA-Val	0
3 h	blank4	blank 2-28-2011.xms	6.735	JA-Val	0	0	0
3 h	blank5	blank 2-28-2011001.xms	6.735	JA-Val	0
3 h	blank6	blank 2-28-2011002.xms	6.735	JA-Val	0
6 h	blank10	blank 3-1-2011001.xms	6.735	JA-Val	0	0	0
6 h	blank7	blank 2-28-2011003.xms	6.735	JA-Val	0
6 h	blank8	blank 2-28-2011003.xms	6.735	JA-Val	0
6 h	blank9	blank 3-1-2011.xms	6.735	JA-Val	0
	ISDs	ISDs 3-1-2011.xms	6.735	JA-Val	0
1 h	blank1	blank 2-26-2011.xms	5.68	OH-JA-Ile	0	204893	204893
1 h	blank2	blank 2-26-2011001.xms	5.68	OH-JA-Ile	0
1 h	blank3	blank 2-26-2011002.xms	5.68	OH-JA-Ile	0
3 h	blank4	blank 2-28-2011.xms	5.736	OH-JA-Ile	215373	582613	582613
3 h	blank5	blank 2-28-2011001.xms	5.692	OH-JA-Ile	606736
3 h	blank6	blank 2-28-2011002.xms	5.674	OH-JA-Ile	688771
6 h	blank10	blank 3-1-2011001.xms	5.626	OH-JA-Ile	479673	410555	410555
6 h	blank7	blank 2-28-2011003.xms	5.841	OH-JA-Ile	379156
6 h	blank8	blank 2-28-2011003.xms	5.841	OH-JA-Ile	374376
6 h	blank9	blank 3-1-2011.xms	5.68	OH-JA-Ile	0
	ISDs	ISDs 3-1-2011.xms	5.645	OH-JA-Ile	819572
1 h	blank1	blank 2-26-2011.xms	9.44	OPDA	0	0	0
1 h	blank2	blank 2-26-2011001.xms	9.44	OPDA	0
1 h	blank3	blank 2-26-2011002.xms	9.44	OPDA	0
3 h	blank4	blank 2-28-2011.xms	9.44	OPDA	0	0	0
3 h	blank5	blank 2-28-2011001.xms	9.44	OPDA	0
3 h	blank6	blank 2-28-2011002.xms	9.44	OPDA	0
6 h	blank10	blank 3-1-2011001.xms	9.44	OPDA	0	0	0
6 h	blank7	blank 2-28-2011003.xms	9.44	OPDA	0
6 h	blank8	blank 2-28-2011003.xms	9.44	OPDA	0
6 h	blank9	blank 3-1-2011.xms	9.44	OPDA	0
	ISDs	ISDs 3-1-2011.xms	9.44	OPDA	0
1 h	blank1	blank 2-26-2011.xms	6.383	SA	0	0	0
1 h	blank2	blank 2-26-2011001.xms	6.383	SA	0
1 h	blank3	blank 2-26-2011002.xms	6.383	SA	0
3 h	blank4	blank 2-28-2011.xms	6.383	SA	0	0	0
3 h	blank5	blank 2-28-2011001.xms	6.383	SA	0
3 h	blank6	blank 2-28-2011002.xms	6.383	SA	0
6 h	blank10	blank 3-1-2011001.xms	6.383	SA	0	0	0
6 h	blank7	blank 2-28-2011003.xms	6.383	SA	0
6 h	blank8	blank 2-28-2011003.xms	6.383	SA	0
6 h	blank9	blank 3-1-2011.xms	6.383	SA	0
	ISDs	ISDs 3-1-2011.xms	6.383	SA	0
1 h	blank1	blank 2-26-2011.xms	6.298	SA-IST	136501	166193	166193
1 h	blank2	blank 2-26-2011001.xms	6.25	SA-IST	362077
1 h	blank3	blank 2-26-2011002.xms	6.297	SA-IST	0
3 h	blank4	blank 2-28-2011.xms	6.35	SA-IST	449736	790076	790076
3 h	blank5	blank 2-28-2011001.xms	6.192	SA-IST	1920491
3 h	blank6	blank 2-28-2011002.xms	6.297	SA-IST	0
6 h	blank10	blank 3-1-2011001.xms	6.297	SA-IST	0	0	0
6 h	blank7	blank 2-28-2011003.xms	6.297	SA-IST	0
6 h	blank8	blank 2-28-2011003.xms	6.297	SA-IST	0
6 h	blank9	blank 3-1-2011.xms	6.297	SA-IST	0
	ISDs	ISDs 3-1-2011.xms	6.298	SA-IST	109260320

## Sheet: neg_area_correction
Time	Peak Name	Ave. Area
1 h	12-OH-JA	4.90763e+06
3 h	12-OH-JA	1.04164e+07
6 h	12-OH-JA	6.30504e+06
1 h	ABA	189870
3 h	ABA	869412
6 h	ABA	44984.4
1 h	ABA-IST	587806
3 h	ABA-IST	3.47108e+06
6 h	ABA-IST	1.05681e+06
1 h	Cmpd 5.707	0
3 h	Cmpd 5.707	0
6 h	Cmpd 5.707	0
1 h	Cmpd 5.717	0
3 h	Cmpd 5.717	0
6 h	Cmpd 5.717	0
1 h	Cmpd 5.727	0
3 h	Cmpd 5.727	0
6 h	Cmpd 5.727	0
1 h	Cmpd 5.737	0
3 h	Cmpd 5.737	0
6 h	Cmpd 5.737	0
1 h	Cmpd 5.747	0
3 h	Cmpd 5.747	0
6 h	Cmpd 5.747	0
1 h	COOH-JA-Ile	0
3 h	COOH-JA-Ile	0
6 h	COOH-JA-Ile	0
1 h	JA-Ala	56338.8
3 h	JA-Ala	43125
6 h	JA-Ala	0
1 h	JA-Arg	0
3 h	JA-Arg	0
6 h	JA-Arg	0
1 h	JA-Asn	0
3 h	JA-Asn	0
6 h	JA-Asn	69832
1 h	JA-Gln	0
3 h	JA-Gln	0
6 h	JA-Gln	0
1 h	JA-Glu	0
3 h	JA-Glu	0
6 h	JA-Glu	0
1 h	JA-Glucose	683531
3 h	JA-Glucose	1.0651e+06
6 h	JA-Glucose	1.44411e+06
1 h	JA-glucose formiat	7358088
3 h	JA-glucose formiat	1.41909e+07
6 h	JA-glucose formiat	1.7126e+07
1 h	JA-Gly	0
3 h	JA-Gly	0
6 h	JA-Gly	138813
1 h	JA-His	0
3 h	JA-His	0
6 h	JA-His	0
1 h	JA-Ile	84881
3 h	JA-Ile	404898
6 h	JA-Ile	0
1 h	JA-ILE IS	499984
3 h	JA-ILE IS	4025274
6 h	JA-ILE IS	1.25106e+06
1 h	JA-IS	1.30025e+06
3 h	JA-IS	3229884
6 h	JA-IS	0
1 h	JA-Met	0
3 h	JA-Met	0
6 h	JA-Met	0
1 h	JA-Phe	0
3 h	JA-Phe	0
6 h	JA-Phe	0
1 h	JA-Trp	0
3 h	JA-Trp	0
6 h	JA-Trp	0
1 h	JA-Tyr	0
3 h	JA-Tyr	0
6 h	JA-Tyr	0
1 h	JA-Val	0
3 h	JA-Val	0
6 h	JA-Val	0
1 h	OH-JA-Ile	204893
3 h	OH-JA-Ile	582613
6 h	OH-JA-Ile	410555
1 h	OPDA	0
3 h	OPDA	0
6 h	OPDA	0
1 h	SA	0
3 h	SA	0
6 h	SA	0
1 h	SA-IST	166193
3 h	SA-IST	790076
6 h	SA-IST	0

## Sheet: neg_calc
Time	Treatment	Genotype	Replicate	Sample #	Data File	RT (min)	Peak Name	Area	Corr. Area	Corr. Area Text	IS	IS ID	Normalized area	Mass [mg]	Normalized area per g	IS ng-g	Log2NormArea
1 h	W+EtOH	WT	1	1	1 2-26-2011.xms	5.741	ABA	33953808	3.37639e+07	3.37639e+07	1.04902e+08	ABA-IS	0.321861	146.5	2.19701	87.8802	1.67672
1 h	W+EtOH	WT	2	2	2 2-26-2011.xms	5.719	ABA	36642128	3.64523e+07	3.64523e+07	1.11392e+08	ABA-IS	0.327243	152.9	2.14024	85.6096	1.65087
1 h	W+EtOH	WT	3	3	3 2-26-2011.xms	5.751	ABA	28988656	2.87988e+07	2.87988e+07	9.32265e+07	ABA-IS	0.308912	148.8	2.07602	83.0409	1.62107
1 h	W+EtOH	WT	4	4	4 2-26-2011.xms	5.729	ABA	26549352	2.63595e+07	2.63595e+07	8.97535e+07	ABA-IS	0.293688	147.8	1.98706	79.4824	1.57873
1 h	W+EtOH	jar	1	5	5 2-26-2011.xms	5.689	ABA	14501797	1.43119e+07	1.43119e+07	1.05112e+08	ABA-IS	0.136159	68.8	1.97905	79.1621	1.57485
1 h	W+EtOH	jar	2	6	6 2-26-2011.xms	5.715	ABA	23537224	2.33474e+07	2.33474e+07	9.46021e+07	ABA-IS	0.246795	149.9	1.6464	65.856	1.40403
1 h	W+EtOH	jar	3	7	7 2-26-2011.xms	5.739	ABA	26731498	2.65416e+07	2.65416e+07	1.04156e+08	ABA-IS	0.254827	139.2	1.83065	73.2261	1.50114
1 h	W+EtOH	jar	4	8	8 2-26-2011.xms	5.722	ABA	27540280	2.73504e+07	2.73504e+07	8.60785e+07	ABA-IS	0.317738	147.3	2.15708	86.2832	1.65859
1 h	W+JA	WT	1	9	9 2-26-2011.xms	5.743	ABA	26739496	2.65496e+07	2.65496e+07	8.14098e+07	ABA-IS	0.326123	147.5	2.21101	88.4402	1.68303
1 h	W+JA	WT	2	10	10 2-26-2011.xms	5.744	ABA	23820878	2.3631e+07	2.3631e+07	8.56832e+07	ABA-IS	0.275795	150.7	1.83009	73.2038	1.50085
1 h	W+JA	WT	3	11	11 2-26-2011.xms	5.7	ABA	24964362	2.47745e+07	2.47745e+07	7.6927e+07	ABA-IS	0.322052	145.1	2.21952	88.7807	1.68684
1 h	W+JA	WT	4	12	12 2-26-2011.xms	5.718	ABA	27317694	2.71278e+07	2.71278e+07	7.76711e+07	ABA-IS	0.349265	153.3	2.27831	91.1326	1.71295
1 h	W+JA	jar	1	13	13 2-26-2011.xms	5.696	ABA	23830850	2.3641e+07	2.3641e+07	8.08924e+07	ABA-IS	0.292252	154.8	1.88793	75.5173	1.53004
1 h	W+JA	jar	2	14	14 2-26-2011.xms	5.711	ABA	23025316	2.28354e+07	2.28354e+07	7.53335e+07	ABA-IS	0.303125	155.2	1.95312	78.1249	1.56224
1 h	W+JA	jar	3	15	15 2-26-2011.xms	5.746	ABA	23571710	2.33818e+07	2.33818e+07	7.62401e+07	ABA-IS	0.306687	147.3	2.08206	83.2822	1.62389
1 h	W+JA	jar	4	16	16 2-26-2011.xms	5.709	ABA	19341252	1.91514e+07	1.91514e+07	8.05267e+07	ABA-IS	0.237827	148	1.60694	64.2774	1.38236
3 h	W+EtOH	WT	1	17	17 2-27-2011.xms	5.7	ABA	15300760	1.44313e+07	1.44313e+07	7.66885e+07	ABA-IS	0.188181	151.9	1.23885	49.554	1.16276
3 h	W+EtOH	WT	2	18	18 2-27-2011.xms	5.733	ABA	21544156	2.06747e+07	2.06747e+07	7.51105e+07	ABA-IS	0.275258	152.1	1.80972	72.3886	1.49042
3 h	W+EtOH	WT	3	19	19 2-27-2011.xms	5.695	ABA	21238420	2.0369e+07	2.0369e+07	7.8321e+07	ABA-IS	0.260071	152.4	1.7065	68.26	1.43643
3 h	W+EtOH	WT	4	20	20 2-27-2011.xms	5.723	ABA	25189474	2.43201e+07	2.43201e+07	8.02328e+07	ABA-IS	0.303119	149.9	2.02214	80.8856	1.59557
3 h	W+EtOH	jar	1	21	21 2-27-2011.xms	5.714	ABA	20658896	1.97895e+07	1.97895e+07	7.77748e+07	ABA-IS	0.254446	150.7	1.68843	67.537	1.42676
3 h	W+EtOH	jar	2	22	22 2-28-2011.xms	5.732	ABA	20180480	1.93111e+07	1.93111e+07	9.15203e+07	ABA-IS	0.211003	132.6	1.59127	63.651	1.37366
3 h	W+EtOH	jar	3	23	23 2-28-2011.xms	5.741	ABA	26804456	2.5935e+07	2.5935e+07	8.15414e+07	ABA-IS	0.31806	153	2.07882	83.1529	1.62238
3 h	W+EtOH	jar	4	24	24 2-28-2011.xms	5.721	ABA	24071188	2.32018e+07	2.32018e+07	8.25486e+07	ABA-IS	0.281068	155.7	1.80519	72.2076	1.4881
3 h	W+JA	WT	1	25	25 2-28-2011.xms	5.704	ABA	18226984	1.73576e+07	1.73576e+07	6.68755e+07	ABA-IS	0.259551	136.6	1.90008	76.0031	1.53609
3 h	W+JA	WT	2	26	26 2-28-2011.xms	5.723	ABA	19877780	1.90084e+07	1.90084e+07	7.15682e+07	ABA-IS	0.265598	154.5	1.71908	68.7633	1.44312
3 h	W+JA	WT	3	27	27 2-28-2011.xms	5.723	ABA	21574930	2.07055e+07	2.07055e+07	6.81437e+07	ABA-IS	0.303851	155.1	1.95906	78.3626	1.56514
3 h	W+JA	WT	4	28	28 2-28-2011.xms	5.726	ABA	18437788	1.75684e+07	1.75684e+07	6.89323e+07	ABA-IS	0.254864	148.1	1.72089	68.8357	1.44408
3 h	W+JA	jar	1	29	29 2-28-2011.xms	5.732	ABA	27419338	2.65499e+07	2.65499e+07	8.09375e+07	ABA-IS	0.32803	151.5	2.16521	86.6086	1.6623
3 h	W+JA	jar	2	30	30 2-28-2011.xms	5.709	ABA	23341434	2.2472e+07	2.2472e+07	6.88294e+07	ABA-IS	0.326489	147.6	2.21198	88.4793	1.68346
3 h	W+JA	jar	3	31	31 2-28-2011.xms	5.714	ABA	16956984	1.60876e+07	1.60876e+07	6.77736e+07	ABA-IS	0.237372	129	1.8401	73.6038	1.50594
3 h	W+JA	jar	4	32	32 2-28-2011.xms	5.747	ABA	28292742	2.74233e+07	2.74233e+07	8.00667e+07	ABA-IS	0.342506	146.5	2.33792	93.517	1.73895
6 h	W+EtOH	WT	1	33	33 3-1-2011.xms	5.721	ABA	15015857	1.49709e+07	1.49709e+07	9.34751e+07	ABA-IS	0.160159	153.4	1.04406	41.7624	1.03144
6 h	W+EtOH	WT	2	34	34 2-28-2011.xms	5.708	ABA	16124514	1.60795e+07	1.60795e+07	8.82101e+07	ABA-IS	0.182287	148.3	1.22918	49.167	1.15651
6 h	W+EtOH	WT	3	35	35 2-28-2011.xms	5.729	ABA	14178614	1.41336e+07	1.41336e+07	8.52559e+07	ABA-IS	0.165779	148	1.12013	44.8051	1.08415
6 h	W+EtOH	WT	4	36	36 2-28-2011.xms	5.696	ABA	8199593	8.15461e+06	8.15461e+06	1.12417e+08	ABA-IS	0.0725389	63.7	1.13876	45.5503	1.09677
6 h	W+EtOH	jar	1	37	37 2-28-2011.xms	5.707	ABA	15876315	1.58313e+07	1.58313e+07	8.98642e+07	ABA-IS	0.176169	144.7	1.21748	48.6992	1.14892
6 h	W+EtOH	jar	2	38	38 3-1-2011.xms	5.734	ABA	7422087	7.3771e+06	7.3771e+06	5.30675e+07	ABA-IS	0.139013	140	0.992953	39.7181	0.994908
6 h	W+EtOH	jar	3	39	39 3-1-2011.xms	5.759	ABA	14974199	1.49292e+07	1.49292e+07	9.04089e+07	ABA-IS	0.16513	148.3	1.11349	44.5394	1.07962
6 h	W+EtOH	jar	4	40	40 3-1-2011.xms	5.714	ABA	20123812	2.00788e+07	2.00788e+07	7.85448e+07	ABA-IS	0.255635	154	1.65997	66.3988	1.41141
6 h	W+JA	WT	1	41	41 3-1-2011.xms	5.736	ABA	13310043	1.32651e+07	1.32651e+07	7.61044e+07	ABA-IS	0.174301	146.6	1.18896	47.5582	1.13024
6 h	W+JA	WT	2	42	42 3-1-2011.xms	5.717	ABA	14453200	1.44082e+07	1.44082e+07	7.20442e+07	ABA-IS	0.199991	147.3	1.35772	54.3086	1.23739
6 h	W+JA	WT	3	43	43 3-1-2011.xms	5.71	ABA	13583599	1.35386e+07	1.35386e+07	6.62899e+07	ABA-IS	0.204233	153.7	1.32878	53.1512	1.21957
6 h	W+JA	WT	4	44	44 3-1-2011.xms	5.725	ABA	14625351	1.45804e+07	1.45804e+07	7.55448e+07	ABA-IS	0.193003	150.1	1.28583	51.4332	1.19272
6 h	W+JA	jar	1	45	45 3-1-2011.xms	5.716	ABA	17519842	1.74749e+07	1.74749e+07	7.02709e+07	ABA-IS	0.248678	147.8	1.68253	67.3013	1.4236
6 h	W+JA	jar	2	46	46 3-1-2011.xms	5.723	ABA	13944864	1.38999e+07	1.38999e+07	6.25567e+07	ABA-IS	0.222196	140.5	1.58147	63.2588	1.36819
6 h	W+JA	jar	3	47	47 3-1-2011.xms	5.688	ABA	21056302	2.10113e+07	2.10113e+07	6.97404e+07	ABA-IS	0.301279	153.7	1.96017	78.407	1.56568
6 h	W+JA	jar	4	48	48 3-1-2011.xms	5.715	ABA	18673738	1.86288e+07	1.86288e+07	6.22315e+07	ABA-IS	0.299346	148	2.02261	80.9043	1.59579
1 h	W+EtOH	WT	1	1	1 2-26-2011.xms	5.685	COOH-JA-Ile	1062555	1062555	1062555	1.78975e+08	JA-Ile-IS	0.00593689	146.5	0.0405249	1.62099	0.0573114
1 h	W+EtOH	WT	2	2	2 2-26-2011.xms	5.658	COOH-JA-Ile	1355531	1355531	1355531	1.96375e+08	JA-Ile-IS	0.00690276	152.9	0.0451456	1.80582	0.0637039
1 h	W+EtOH	WT	3	3	3 2-26-2011.xms	5.711	COOH-JA-Ile	554790	554790	554790	1.7816e+08	JA-Ile-IS	0.003114	148.8	0.0209274	0.837096	0.0298803
1 h	W+EtOH	WT	4	4	4 2-26-2011.xms	5.693	COOH-JA-Ile	2135942	2135942	2135942	1.52856e+08	JA-Ile-IS	0.0139735	147.8	0.0945434	3.78174	0.130329
1 h	W+EtOH	jar	1	5	5 2-26-2011.xms	5.631	COOH-JA-Ile	704056	704056	704056	1.6597e+08	JA-Ile-IS	0.00424207	68.8	0.061658	2.46632	0.0863191
1 h	W+EtOH	jar	2	6	6 2-26-2011.xms	5.661	COOH-JA-Ile	836616	836616	836616	1.74581e+08	JA-Ile-IS	0.00479212	149.9	0.0319688	1.27875	0.0453994
1 h	W+EtOH	jar	3	7	7 2-26-2011.xms	5.647	COOH-JA-Ile	407179	407179	407179	1.71844e+08	JA-Ile-IS	0.00236947	139.2	0.017022	0.680882	0.024351
1 h	W+EtOH	jar	4	8	8 2-26-2011.xms	5.732	COOH-JA-Ile	885883	885883	885883	1.53222e+08	JA-Ile-IS	0.00578171	147.3	0.0392512	1.57005	0.0555444
1 h	W+JA	WT	1	9	9 2-26-2011.xms	5.702	COOH-JA-Ile	1445736	1445736	1445736	1.63604e+08	JA-Ile-IS	0.0088368	147.5	0.0599105	2.39642	0.0839425
1 h	W+JA	WT	2	10	10 2-26-2011.xms	5.72	COOH-JA-Ile	1447887	1447887	1447887	1.51627e+08	JA-Ile-IS	0.00954898	150.7	0.0633642	2.53457	0.0886358
1 h	W+JA	WT	3	11	11 2-26-2011.xms	5.677	COOH-JA-Ile	1812607	1812607	1812607	1.41631e+08	JA-Ile-IS	0.0127981	145.1	0.0882019	3.52807	0.121946
1 h	W+JA	WT	4	12	12 2-26-2011.xms	5.712	COOH-JA-Ile	1447457	1447457	1447457	1.4993e+08	JA-Ile-IS	0.00965419	153.3	0.0629758	2.51903	0.0881087
1 h	W+JA	jar	1	13	13 2-26-2011.xms	5.767	COOH-JA-Ile	1354883	1354883	1354883	1.57541e+08	JA-Ile-IS	0.0086002	154.8	0.0555568	2.22227	0.0780043
1 h	W+JA	jar	2	14	14 2-26-2011.xms	5.687	COOH-JA-Ile	1808674	1808674	1808674	1.62438e+08	JA-Ile-IS	0.0111346	155.2	0.0717434	2.86974	0.0999596
1 h	W+JA	jar	3	15	15 2-26-2011.xms	5.677	COOH-JA-Ile	694988	694988	694988	1.45176e+08	JA-Ile-IS	0.00478721	147.3	0.0324997	1.29999	0.0461414
1 h	W+JA	jar	4	16	16 2-26-2011.xms	5.649	COOH-JA-Ile	858480	858480	858480	1.44667e+08	JA-Ile-IS	0.00593419	148	0.0400959	1.60384	0.0567165
3 h	W+EtOH	WT	1	17	17 2-27-2011.xms	5.656	COOH-JA-Ile	3342030	3342030	3342030	126005918	JA-Ile-IS	0.0265228	151.9	0.174607	6.98428	0.232178
3 h	W+EtOH	WT	2	18	18 2-27-2011.xms	5.675	COOH-JA-Ile	4512046	4512046	4512046	131674614	JA-Ile-IS	0.0342666	152.1	0.22529	9.01161	0.293123
3 h	W+EtOH	WT	3	19	19 2-27-2011.xms	5.672	COOH-JA-Ile	3328573	3328573	3328573	133354374	JA-Ile-IS	0.0249604	152.4	0.163782	6.55128	0.218821
3 h	W+EtOH	WT	4	20	20 2-27-2011.xms	5.672	COOH-JA-Ile	4055318	4055318	4055318	125404670	JA-Ile-IS	0.0323379	149.9	0.21573	8.62918	0.281822
3 h	W+EtOH	jar	1	21	21 2-27-2011.xms	5.656	COOH-JA-Ile	2617565	2617565	2617565	131887430	JA-Ile-IS	0.019847	150.7	0.131698	5.26794	0.17849
3 h	W+EtOH	jar	2	22	22 2-28-2011.xms	5.708	COOH-JA-Ile	3611085	3611085	3611085	141340342	JA-Ile-IS	0.0255489	132.6	0.192676	7.70705	0.254202
3 h	W+EtOH	jar	3	23	23 2-28-2011.xms	5.692	COOH-JA-Ile	2990658	2990658	2990658	135605286	JA-Ile-IS	0.0220541	153	0.144145	5.76579	0.19427
3 h	W+EtOH	jar	4	24	24 2-28-2011.xms	5.697	COOH-JA-Ile	2433479	2433479	2433479	128957414	JA-Ile-IS	0.0188704	155.7	0.121197	4.84789	0.16504
3 h	W+JA	WT	1	25	25 2-28-2011.xms	5.68	COOH-JA-Ile	7461128	7461128	7461128	141638342	JA-Ile-IS	0.0526773	136.6	0.385632	15.4253	0.470544
3 h	W+JA	WT	2	26	26 2-28-2011.xms	5.7	COOH-JA-Ile	4891306	4891306	4891306	136976374	JA-Ile-IS	0.0357091	154.5	0.231127	9.24508	0.29998
3 h	W+JA	WT	3	27	27 2-28-2011.xms	5.682	COOH-JA-Ile	6031396	6031396	6031396	126603542	JA-Ile-IS	0.04764	155.1	0.307157	12.2863	0.386432
3 h	W+JA	WT	4	28	28 2-28-2011.xms	5.706	COOH-JA-Ile	10077218	10077218	10077218	137525142	JA-Ile-IS	0.0732755	148.1	0.49477	19.7908	0.579924
3 h	W+JA	jar	1	29	29 2-28-2011.xms	5.709	COOH-JA-Ile	2188192	2188192	2188192	144728902	JA-Ile-IS	0.0151192	151.5	0.099797	3.99188	0.137237
3 h	W+JA	jar	2	30	30 2-28-2011.xms	5.654	COOH-JA-Ile	2895921	2895921	2895921	133583718	JA-Ile-IS	0.0216787	147.6	0.146875	5.87499	0.197708
3 h	W+JA	jar	3	31	31 2-28-2011.xms	5.746	COOH-JA-Ile	2829340	2829340	2829340	138960422	JA-Ile-IS	0.0203608	129	0.157835	6.31341	0.21143
3 h	W+JA	jar	4	32	32 2-28-2011.xms	5.707	COOH-JA-Ile	3214543	3214543	3214543	135365446	JA-Ile-IS	0.0237471	146.5	0.162097	6.48386	0.21673
6 h	W+EtOH	WT	1	33	33 3-1-2011.xms	5.714	COOH-JA-Ile	2776141	2776141	2776141	1.41684e+08	JA-Ile-IS	0.0195939	153.4	0.127731	5.10923	0.173423
6 h	W+EtOH	WT	2	34	34 2-28-2011.xms	5.701	COOH-JA-Ile	3700150	3700150	3700150	1.47612e+08	JA-Ile-IS	0.0250667	148.3	0.169027	6.76109	0.225309
6 h	W+EtOH	WT	3	35	35 2-28-2011.xms	5.679	COOH-JA-Ile	5148701	5148701	5148701	1.57676e+08	JA-Ile-IS	0.0326537	148	0.220633	8.82534	0.28763
6 h	W+EtOH	WT	4	36	36 2-28-2011.xms	5.707	COOH-JA-Ile	4188926	4188926	4188926	1.7112e+08	JA-Ile-IS	0.0244795	63.7	0.384293	15.3717	0.469149
6 h	W+EtOH	jar	1	37	37 2-28-2011.xms	5.682	COOH-JA-Ile	3797458	3797458	3797458	1.50303e+08	JA-Ile-IS	0.0252653	144.7	0.174605	6.9842	0.232176
6 h	W+EtOH	jar	2	38	38 3-1-2011.xms	5.681	COOH-JA-Ile	1912544	1912544	1912544	1.35789e+08	JA-Ile-IS	0.0140847	140	0.100605	4.0242	0.138297
6 h	W+EtOH	jar	3	39	39 3-1-2011.xms	5.667	COOH-JA-Ile	2979473	2979473	2979473	1.46446e+08	JA-Ile-IS	0.0203452	148.3	0.13719	5.48759	0.185473
6 h	W+EtOH	jar	4	40	40 3-1-2011.xms	5.674	COOH-JA-Ile	1695470	1695470	1695470	1.50686e+08	JA-Ile-IS	0.0112517	154	0.0730627	2.92251	0.101734
6 h	W+JA	WT	1	41	41 3-1-2011.xms	5.734	COOH-JA-Ile	6769175	6769175	6769175	1.47586e+08	JA-Ile-IS	0.0458659	146.6	0.312864	12.5146	0.392718
6 h	W+JA	WT	2	42	42 3-1-2011.xms	5.677	COOH-JA-Ile	9399184	9399184	9399184	1.4918e+08	JA-Ile-IS	0.0630058	147.3	0.427738	17.1095	0.513731
6 h	W+JA	WT	3	43	43 3-1-2011.xms	5.687	COOH-JA-Ile	8846370	8846370	8846370	1.49041e+08	JA-Ile-IS	0.0593552	153.7	0.386176	15.447	0.47111
6 h	W+JA	WT	4	44	44 3-1-2011.xms	5.65	COOH-JA-Ile	5186144	5186144	5186144	1.42731e+08	JA-Ile-IS	0.0363351	150.1	0.242073	9.6829	0.312749
6 h	W+JA	jar	1	45	45 3-1-2011.xms	5.709	COOH-JA-Ile	1757810	1757810	1757810	1.46434e+08	JA-Ile-IS	0.0120041	147.8	0.0812187	3.24875	0.112658
6 h	W+JA	jar	2	46	46 3-1-2011.xms	5.682	COOH-JA-Ile	1913298	1913298	1913298	1.43791e+08	JA-Ile-IS	0.0133061	140.5	0.0947056	3.78822	0.130543
6 h	W+JA	jar	3	47	47 3-1-2011.xms	5.682	COOH-JA-Ile	2910140	2910140	2910140	1.41811e+08	JA-Ile-IS	0.0205213	153.7	0.133515	5.34061	0.180804
6 h	W+JA	jar	4	48	48 3-1-2011.xms	5.658	COOH-JA-Ile	3033668	3033668	3033668	1.41199e+08	JA-Ile-IS	0.0214851	148	0.145169	5.80677	0.195561
1 h	W+EtOH	WT	1	1	1 2-26-2011.xms	5.776	JA-Ala	0	-56338.8	0	1.78975e+08	JA-Ile-IS	0	146.5	0	0	0
1 h	W+EtOH	WT	2	2	2 2-26-2011.xms	5.776	JA-Ala	0	-56338.8	0	1.96375e+08	JA-Ile-IS	0	152.9	0	0	0
1 h	W+EtOH	WT	3	3	3 2-26-2011.xms	5.776	JA-Ala	0	-56338.8	0	1.7816e+08	JA-Ile-IS	0	148.8	0	0	0
1 h	W+EtOH	WT	4	4	4 2-26-2011.xms	5.776	JA-Ala	0	-56338.8	0	1.52856e+08	JA-Ile-IS	0	147.8	0	0	0
1 h	W+EtOH	jar	1	5	5 2-26-2011.xms	5.776	JA-Ala	0	-56338.8	0	1.6597e+08	JA-Ile-IS	0	68.8	0	0	0
1 h	W+EtOH	jar	2	6	6 2-26-2011.xms	5.776	JA-Ala	0	-56338.8	0	1.74581e+08	JA-Ile-IS	0	149.9	0	0	0
1 h	W+EtOH	jar	3	7	7 2-26-2011.xms	5.776	JA-Ala	0	-56338.8	0	1.71844e+08	JA-Ile-IS	0	139.2	0	0	0
1 h	W+EtOH	jar	4	8	8 2-26-2011.xms	5.776	JA-Ala	0	-56338.8	0	1.53222e+08	JA-Ile-IS	0	147.3	0	0	0
1 h	W+JA	WT	1	9	9 2-26-2011.xms	5.932	JA-Ala	3873718	3.81738e+06	3.81738e+06	1.63604e+08	JA-Ile-IS	0.0233331	147.5	0.15819	6.32761	0.211872
1 h	W+JA	WT	2	10	10 2-26-2011.xms	5.797	JA-Ala	3764532	3.70819e+06	3.70819e+06	1.51627e+08	JA-Ile-IS	0.024456	150.7	0.162282	6.4913	0.216961
1 h	W+JA	WT	3	11	11 2-26-2011.xms	5.873	JA-Ala	3779999	3.72366e+06	3.72366e+06	1.41631e+08	JA-Ile-IS	0.0262913	145.1	0.181194	7.24777	0.240246
1 h	W+JA	WT	4	12	12 2-26-2011.xms	5.771	JA-Ala	4639055	4.58272e+06	4.58272e+06	1.4993e+08	JA-Ile-IS	0.0305656	153.3	0.199384	7.97537	0.262294
1 h	W+JA	jar	1	13	13 2-26-2011.xms	5.843	JA-Ala	5492470	5.43613e+06	5.43613e+06	1.57541e+08	JA-Ile-IS	0.0345062	154.8	0.222908	8.91632	0.290316
1 h	W+JA	jar	2	14	14 2-26-2011.xms	5.866	JA-Ala	7337204	7.28087e+06	7.28087e+06	1.62438e+08	JA-Ile-IS	0.0448225	155.2	0.288805	11.5522	0.366034
1 h	W+JA	jar	3	15	15 2-26-2011.xms	5.839	JA-Ala	4578440	4.5221e+06	4.5221e+06	1.45176e+08	JA-Ile-IS	0.0311491	147.3	0.211467	8.45869	0.276755
1 h	W+JA	jar	4	16	16 2-26-2011.xms	5.73	JA-Ala	5396766	5.34043e+06	5.34043e+06	1.44667e+08	JA-Ile-IS	0.0369154	148	0.249428	9.97713	0.321268
3 h	W+EtOH	WT	1	17	17 2-27-2011.xms	5.776	JA-Ala	0	-43125	0	126005918	JA-Ile-IS	0	151.9	0	0	0
3 h	W+EtOH	WT	2	18	18 2-27-2011.xms	5.776	JA-Ala	0	-43125	0	131674614	JA-Ile-IS	0	152.1	0	0	0
3 h	W+EtOH	WT	3	19	19 2-27-2011.xms	5.776	JA-Ala	0	-43125	0	133354374	JA-Ile-IS	0	152.4	0	0	0
3 h	W+EtOH	WT	4	20	20 2-27-2011.xms	5.776	JA-Ala	0	-43125	0	125404670	JA-Ile-IS	0	149.9	0	0	0
3 h	W+EtOH	jar	1	21	21 2-27-2011.xms	5.776	JA-Ala	0	-43125	0	131887430	JA-Ile-IS	0	150.7	0	0	0
3 h	W+EtOH	jar	2	22	22 2-28-2011.xms	5.776	JA-Ala	0	-43125	0	141340342	JA-Ile-IS	0	132.6	0	0	0
3 h	W+EtOH	jar	3	23	23 2-28-2011.xms	5.776	JA-Ala	0	-43125	0	135605286	JA-Ile-IS	0	153	0	0	0
3 h	W+EtOH	jar	4	24	24 2-28-2011.xms	5.776	JA-Ala	0	-43125	0	128957414	JA-Ile-IS	0	155.7	0	0	0
3 h	W+JA	WT	1	25	25 2-28-2011.xms	5.739	JA-Ala	3313048	3269923	3269923	141638342	JA-Ile-IS	0.0230864	136.6	0.169008	6.7603	0.225284
3 h	W+JA	WT	2	26	26 2-28-2011.xms	5.777	JA-Ala	3084586	3041461	3041461	136976374	JA-Ile-IS	0.0222043	154.5	0.143717	5.74868	0.19373
3 h	W+JA	WT	3	27	27 2-28-2011.xms	5.724	JA-Ala	2817124	2773999	2773999	126603542	JA-Ile-IS	0.0219109	155.1	0.14127	5.65078	0.19064
3 h	W+JA	WT	4	28	28 2-28-2011.xms	5.833	JA-Ala	4718716	4675591	4675591	137525142	JA-Ile-IS	0.0339981	148.1	0.229562	9.18247	0.298144
3 h	W+JA	jar	1	29	29 2-28-2011.xms	5.752	JA-Ala	4831325	4788200	4788200	144728902	JA-Ile-IS	0.0330839	151.5	0.218376	8.73503	0.284959
3 h	W+JA	jar	2	30	30 2-28-2011.xms	5.747	JA-Ala	2680386	2637261	2637261	133583718	JA-Ile-IS	0.0197424	147.6	0.133756	5.35024	0.18111
3 h	W+JA	jar	3	31	31 2-28-2011.xms	5.754	JA-Ala	7683220	7640095	7640095	138960422	JA-Ile-IS	0.0549804	129	0.426204	17.0482	0.512181
3 h	W+JA	jar	4	32	32 2-28-2011.xms	5.885	JA-Ala	4145442	4102317	4102317	135365446	JA-Ile-IS	0.0303055	146.5	0.206863	8.27454	0.271262
6 h	W+EtOH	WT	1	33	33 3-1-2011.xms	5.776	JA-Ala	0	0	0	1.41684e+08	JA-Ile-IS	0	153.4	0	0	0
6 h	W+EtOH	WT	2	34	34 2-28-2011.xms	5.776	JA-Ala	0	0	0	1.47612e+08	JA-Ile-IS	0	148.3	0	0	0
6 h	W+EtOH	WT	3	35	35 2-28-2011.xms	5.776	JA-Ala	0	0	0	1.57676e+08	JA-Ile-IS	0	148	0	0	0
6 h	W+EtOH	WT	4	36	36 2-28-2011.xms	5.776	JA-Ala	0	0	0	1.7112e+08	JA-Ile-IS	0	63.7	0	0	0
6 h	W+EtOH	jar	1	37	37 2-28-2011.xms	5.776	JA-Ala	0	0	0	1.50303e+08	JA-Ile-IS	0	144.7	0	0	0
6 h	W+EtOH	jar	2	38	38 3-1-2011.xms	5.776	JA-Ala	0	0	0	1.35789e+08	JA-Ile-IS	0	140	0	0	0
6 h	W+EtOH	jar	3	39	39 3-1-2011.xms	5.776	JA-Ala	0	0	0	1.46446e+08	JA-Ile-IS	0	148.3	0	0	0
6 h	W+EtOH	jar	4	40	40 3-1-2011.xms	5.776	JA-Ala	0	0	0	1.50686e+08	JA-Ile-IS	0	154	0	0	0
6 h	W+JA	WT	1	41	41 3-1-2011.xms	5.859	JA-Ala	248540	248540	248540	1.47586e+08	JA-Ile-IS	0.00168403	146.6	0.0114873	0.459491	0.0164782
6 h	W+JA	WT	2	42	42 3-1-2011.xms	5.753	JA-Ala	354927	354927	354927	1.4918e+08	JA-Ile-IS	0.00237919	147.3	0.016152	0.646081	0.0231162
6 h	W+JA	WT	3	43	43 3-1-2011.xms	5.848	JA-Ala	1322312	1322312	1322312	1.49041e+08	JA-Ile-IS	0.00887213	153.7	0.0577237	2.30895	0.0809628
6 h	W+JA	WT	4	44	44 3-1-2011.xms	5.863	JA-Ala	1361023	1361023	1361023	1.42731e+08	JA-Ile-IS	0.00953558	150.1	0.0635282	2.54113	0.0888583
6 h	W+JA	jar	1	45	45 3-1-2011.xms	5.785	JA-Ala	971353	971353	971353	1.46434e+08	JA-Ile-IS	0.00663339	147.8	0.0448808	1.79523	0.0633384
6 h	W+JA	jar	2	46	46 3-1-2011.xms	5.741	JA-Ala	637321	637321	637321	1.43791e+08	JA-Ile-IS	0.00443228	140.5	0.0315465	1.26186	0.0448089
6 h	W+JA	jar	3	47	47 3-1-2011.xms	5.724	JA-Ala	1076884	1076884	1076884	1.41811e+08	JA-Ile-IS	0.00759381	153.7	0.0494067	1.97627	0.0695739
6 h	W+JA	jar	4	48	48 3-1-2011.xms	5.717	JA-Ala	2806540	2806540	2806540	1.41199e+08	JA-Ile-IS	0.0198765	148	0.134301	5.37203	0.181803
1 h	W+EtOH	WT	1	1	1 2-26-2011.xms	5.801	JA-Arg	0	0	0	1.78975e+08	JA-Ile-IS	0	146.5	0	0	0
1 h	W+EtOH	WT	2	2	2 2-26-2011.xms	5.801	JA-Arg	0	0	0	1.96375e+08	JA-Ile-IS	0	152.9	0	0	0
1 h	W+EtOH	WT	3	3	3 2-26-2011.xms	5.899	JA-Arg	227336	227336	227336	1.7816e+08	JA-Ile-IS	0.00127602	148.8	0.00857541	0.343016	0.012319
1 h	W+EtOH	WT	4	4	4 2-26-2011.xms	5.801	JA-Arg	0	0	0	1.52856e+08	JA-Ile-IS	0	147.8	0	0	0
1 h	W+EtOH	jar	1	5	5 2-26-2011.xms	5.801	JA-Arg	0	0	0	1.6597e+08	JA-Ile-IS	0	68.8	0	0	0
1 h	W+EtOH	jar	2	6	6 2-26-2011.xms	5.801	JA-Arg	0	0	0	1.74581e+08	JA-Ile-IS	0	149.9	0	0	0
1 h	W+EtOH	jar	3	7	7 2-26-2011.xms	5.801	JA-Arg	0	0	0	1.71844e+08	JA-Ile-IS	0	139.2	0	0	0
1 h	W+EtOH	jar	4	8	8 2-26-2011.xms	5.801	JA-Arg	0	0	0	1.53222e+08	JA-Ile-IS	0	147.3	0	0	0
1 h	W+JA	WT	1	9	9 2-26-2011.xms	5.801	JA-Arg	0	0	0	1.63604e+08	JA-Ile-IS	0	147.5	0	0	0
1 h	W+JA	WT	2	10	10 2-26-2011.xms	5.801	JA-Arg	0	0	0	1.51627e+08	JA-Ile-IS	0	150.7	0	0	0
1 h	W+JA	WT	3	11	11 2-26-2011.xms	5.774	JA-Arg	295805	295805	295805	1.41631e+08	JA-Ile-IS	0.00208856	145.1	0.0143939	0.575757	0.020618
1 h	W+JA	WT	4	12	12 2-26-2011.xms	5.61	JA-Arg	320241	320241	320241	1.4993e+08	JA-Ile-IS	0.00213593	153.3	0.013933	0.55732	0.0199623
1 h	W+JA	jar	1	13	13 2-26-2011.xms	5.801	JA-Arg	0	0	0	1.57541e+08	JA-Ile-IS	0	154.8	0	0	0
1 h	W+JA	jar	2	14	14 2-26-2011.xms	5.801	JA-Arg	0	0	0	1.62438e+08	JA-Ile-IS	0	155.2	0	0	0
1 h	W+JA	jar	3	15	15 2-26-2011.xms	5.801	JA-Arg	0	0	0	1.45176e+08	JA-Ile-IS	0	147.3	0	0	0
1 h	W+JA	jar	4	16	16 2-26-2011.xms	5.723	JA-Arg	262291	262291	262291	1.44667e+08	JA-Ile-IS	0.00181307	148	0.0122505	0.490019	0.0175663
3 h	W+EtOH	WT	1	17	17 2-27-2011.xms	5.801	JA-Arg	0	0	0	126005918	JA-Ile-IS	0	151.9	0	0	0
3 h	W+EtOH	WT	2	18	18 2-27-2011.xms	5.688	JA-Arg	268966	268966	268966	131674614	JA-Ile-IS	0.00204266	152.1	0.0134297	0.537188	0.019246
3 h	W+EtOH	WT	3	19	19 2-27-2011.xms	5.801	JA-Arg	0	0	0	133354374	JA-Ile-IS	0	152.4	0	0	0
3 h	W+EtOH	WT	4	20	20 2-27-2011.xms	5.801	JA-Arg	0	0	0	125404670	JA-Ile-IS	0	149.9	0	0	0
3 h	W+EtOH	jar	1	21	21 2-27-2011.xms	5.801	JA-Arg	0	0	0	131887430	JA-Ile-IS	0	150.7	0	0	0
3 h	W+EtOH	jar	2	22	22 2-28-2011.xms	5.801	JA-Arg	0	0	0	141340342	JA-Ile-IS	0	132.6	0	0	0
3 h	W+EtOH	jar	3	23	23 2-28-2011.xms	5.801	JA-Arg	0	0	0	135605286	JA-Ile-IS	0	153	0	0	0
3 h	W+EtOH	jar	4	24	24 2-28-2011.xms	5.801	JA-Arg	0	0	0	128957414	JA-Ile-IS	0	155.7	0	0	0
3 h	W+JA	WT	1	25	25 2-28-2011.xms	5.801	JA-Arg	0	0	0	141638342	JA-Ile-IS	0	136.6	0	0	0
3 h	W+JA	WT	2	26	26 2-28-2011.xms	5.801	JA-Arg	0	0	0	136976374	JA-Ile-IS	0	154.5	0	0	0
3 h	W+JA	WT	3	27	27 2-28-2011.xms	5.801	JA-Arg	0	0	0	126603542	JA-Ile-IS	0	155.1	0	0	0
3 h	W+JA	WT	4	28	28 2-28-2011.xms	5.801	JA-Arg	0	0	0	137525142	JA-Ile-IS	0	148.1	0	0	0
3 h	W+JA	jar	1	29	29 2-28-2011.xms	5.967	JA-Arg	169446	169446	169446	144728902	JA-Ile-IS	0.00117078	151.5	0.00772793	0.309117	0.0111062
3 h	W+JA	jar	2	30	30 2-28-2011.xms	5.801	JA-Arg	0	0	0	133583718	JA-Ile-IS	0	147.6	0	0	0
3 h	W+JA	jar	3	31	31 2-28-2011.xms	5.867	JA-Arg	204252	204252	204252	138960422	JA-Ile-IS	0.00146986	129	0.0113942	0.45577	0.0163455
3 h	W+JA	jar	4	32	32 2-28-2011.xms	5.801	JA-Arg	0	0	0	135365446	JA-Ile-IS	0	146.5	0	0	0
6 h	W+EtOH	WT	1	33	33 3-1-2011.xms	5.801	JA-Arg	0	0	0	1.41684e+08	JA-Ile-IS	0	153.4	0	0	0
6 h	W+EtOH	WT	2	34	34 2-28-2011.xms	5.801	JA-Arg	0	0	0	1.47612e+08	JA-Ile-IS	0	148.3	0	0	0
6 h	W+EtOH	WT	3	35	35 2-28-2011.xms	5.801	JA-Arg	0	0	0	1.57676e+08	JA-Ile-IS	0	148	0	0	0
6 h	W+EtOH	WT	4	36	36 2-28-2011.xms	5.801	JA-Arg	0	0	0	1.7112e+08	JA-Ile-IS	0	63.7	0	0	0
6 h	W+EtOH	jar	1	37	37 2-28-2011.xms	5.726	JA-Arg	0	0	0	1.50303e+08	JA-Ile-IS	0	144.7	0	0	0
6 h	W+EtOH	jar	2	38	38 3-1-2011.xms	5.801	JA-Arg	0	0	0	1.35789e+08	JA-Ile-IS	0	140	0	0	0
6 h	W+EtOH	jar	3	39	39 3-1-2011.xms	5.801	JA-Arg	0	0	0	1.46446e+08	JA-Ile-IS	0	148.3	0	0	0
6 h	W+EtOH	jar	4	40	40 3-1-2011.xms	5.801	JA-Arg	0	0	0	1.50686e+08	JA-Ile-IS	0	154	0	0	0
6 h	W+JA	WT	1	41	41 3-1-2011.xms	5.801	JA-Arg	0	0	0	1.47586e+08	JA-Ile-IS	0	146.6	0	0	0
6 h	W+JA	WT	2	42	42 3-1-2011.xms	5.891	JA-Arg	0	0	0	1.4918e+08	JA-Ile-IS	0	147.3	0	0	0
6 h	W+JA	WT	3	43	43 3-1-2011.xms	5.801	JA-Arg	0	0	0	1.49041e+08	JA-Ile-IS	0	153.7	0	0	0
6 h	W+JA	WT	4	44	44 3-1-2011.xms	5.801	JA-Arg	0	0	0	1.42731e+08	JA-Ile-IS	0	150.1	0	0	0
6 h	W+JA	jar	1	45	45 3-1-2011.xms	5.933	JA-Arg	229509	229509	229509	1.46434e+08	JA-Ile-IS	0.00156732	147.8	0.0106043	0.424174	0.0152183
6 h	W+JA	jar	2	46	46 3-1-2011.xms	5.777	JA-Arg	315939	315939	315939	1.43791e+08	JA-Ile-IS	0.00219721	140.5	0.0156385	0.625542	0.022387
6 h	W+JA	jar	3	47	47 3-1-2011.xms	5.947	JA-Arg	215041	215041	215041	1.41811e+08	JA-Ile-IS	0.00151639	153.7	0.00986593	0.394637	0.0141638
6 h	W+JA	jar	4	48	48 3-1-2011.xms	5.786	JA-Arg	205111	205111	205111	1.41199e+08	JA-Ile-IS	0.00145264	148	0.00981513	0.392605	0.0140912
1 h	W+EtOH	WT	1	1	1 2-26-2011.xms	7.727	JA-Asn	2315461	2315461	2315461	1.78975e+08	JA-Ile-IS	0.0129373	146.5	0.0883095	3.53238	0.122089
1 h	W+EtOH	WT	2	2	2 2-26-2011.xms	7.7	JA-Asn	2151259	2151259	2151259	1.96375e+08	JA-Ile-IS	0.0109548	152.9	0.0716471	2.86588	0.0998299
1 h	W+EtOH	WT	3	3	3 2-26-2011.xms	7.6	JA-Asn	1194563	1194563	1194563	1.7816e+08	JA-Ile-IS	0.006705	148.8	0.0450605	1.80242	0.0635864
1 h	W+EtOH	WT	4	4	4 2-26-2011.xms	7.617	JA-Asn	1027142	1027142	1027142	1.52856e+08	JA-Ile-IS	0.00671965	147.8	0.0454645	1.81858	0.064144
1 h	W+EtOH	jar	1	5	5 2-26-2011.xms	7.622	JA-Asn	0	0	0	1.6597e+08	JA-Ile-IS	0	68.8	0	0	0
1 h	W+EtOH	jar	2	6	6 2-26-2011.xms	7.615	JA-Asn	395292	395292	395292	1.74581e+08	JA-Ile-IS	0.00226423	149.9	0.0151049	0.604197	0.0216288
1 h	W+EtOH	jar	3	7	7 2-26-2011.xms	7.588	JA-Asn	566021	566021	566021	1.71844e+08	JA-Ile-IS	0.00329381	139.2	0.0236624	0.946496	0.03374
1 h	W+EtOH	jar	4	8	8 2-26-2011.xms	7.691	JA-Asn	324221	324221	324221	1.53222e+08	JA-Ile-IS	0.00211602	147.3	0.0143654	0.574616	0.0205775
1 h	W+JA	WT	1	9	9 2-26-2011.xms	7.61	JA-Asn	3532239	3532239	3532239	1.63604e+08	JA-Ile-IS	0.0215902	147.5	0.146374	5.85497	0.197078
1 h	W+JA	WT	2	10	10 2-26-2011.xms	7.525	JA-Asn	2931616	2931616	2931616	1.51627e+08	JA-Ile-IS	0.0193343	150.7	0.128297	5.13188	0.174147
1 h	W+JA	WT	3	11	11 2-26-2011.xms	7.533	JA-Asn	4762902	4762902	4762902	1.41631e+08	JA-Ile-IS	0.0336289	145.1	0.231764	9.27055	0.300726
1 h	W+JA	WT	4	12	12 2-26-2011.xms	7.482	JA-Asn	2141886	2141886	2141886	1.4993e+08	JA-Ile-IS	0.0142859	153.3	0.0931889	3.72756	0.128543
1 h	W+JA	jar	1	13	13 2-26-2011.xms	7.503	JA-Asn	498968	498968	498968	1.57541e+08	JA-Ile-IS	0.00316723	154.8	0.0204601	0.818405	0.0292198
1 h	W+JA	jar	2	14	14 2-26-2011.xms	7.492	JA-Asn	457953	457953	457953	1.62438e+08	JA-Ile-IS	0.00281926	155.2	0.0181653	0.726612	0.0259718
1 h	W+JA	jar	3	15	15 2-26-2011.xms	7.567	JA-Asn	1263581	1263581	1263581	1.45176e+08	JA-Ile-IS	0.00870379	147.3	0.0590889	2.36356	0.0828237
1 h	W+JA	jar	4	16	16 2-26-2011.xms	7.578	JA-Asn	700780	700780	700780	1.44667e+08	JA-Ile-IS	0.0048441	148	0.0327304	1.30922	0.0464637
3 h	W+EtOH	WT	1	17	17 2-27-2011.xms	7.564	JA-Asn	163039	163039	163039	126005918	JA-Ile-IS	0.0012939	151.9	0.0085181	0.340724	0.012237
3 h	W+EtOH	WT	2	18	18 2-27-2011.xms	7.694	JA-Asn	245991	245991	245991	131674614	JA-Ile-IS	0.00186817	152.1	0.0122825	0.491301	0.017612
3 h	W+EtOH	WT	3	19	19 2-27-2011.xms	7.634	JA-Asn	133980	133980	133980	133354374	JA-Ile-IS	0.00100469	152.4	0.00659246	0.263699	0.0094797
3 h	W+EtOH	WT	4	20	20 2-27-2011.xms	7.571	JA-Asn	244341	244341	244341	125404670	JA-Ile-IS	0.00194842	149.9	0.0129981	0.519925	0.0186315
3 h	W+EtOH	jar	1	21	21 2-27-2011.xms	7.622	JA-Asn	0	0	0	131887430	JA-Ile-IS	0	150.7	0	0	0
3 h	W+EtOH	jar	2	22	22 2-28-2011.xms	7.811	JA-Asn	367769	367769	367769	141340342	JA-Ile-IS	0.00260201	132.6	0.019623	0.78492	0.0280358
3 h	W+EtOH	jar	3	23	23 2-28-2011.xms	7.599	JA-Asn	41395	41395	41395	135605286	JA-Ile-IS	0.000305261	153	0.00199517	0.0798068	0.00287555
3 h	W+EtOH	jar	4	24	24 2-28-2011.xms	7.622	JA-Asn	0	0	0	128957414	JA-Ile-IS	0	155.7	0	0	0
3 h	W+JA	WT	1	25	25 2-28-2011.xms	7.621	JA-Asn	1011272	1011272	1011272	141638342	JA-Ile-IS	0.00713982	136.6	0.0522681	2.09072	0.0735023
3 h	W+JA	WT	2	26	26 2-28-2011.xms	7.655	JA-Asn	1033767	1033767	1033767	136976374	JA-Ile-IS	0.00754705	154.5	0.0488482	1.95393	0.0688059
3 h	W+JA	WT	3	27	27 2-28-2011.xms	7.586	JA-Asn	693360	693360	693360	126603542	JA-Ile-IS	0.00547662	155.1	0.0353103	1.41241	0.0500632
3 h	W+JA	WT	4	28	28 2-28-2011.xms	7.666	JA-Asn	1643622	1643622	1643622	137525142	JA-Ile-IS	0.0119514	148.1	0.0806984	3.22793	0.111964
3 h	W+JA	jar	1	29	29 2-28-2011.xms	7.648	JA-Asn	175419	175419	175419	144728902	JA-Ile-IS	0.00121205	151.5	0.00800035	0.320014	0.0114961
3 h	W+JA	jar	2	30	30 2-28-2011.xms	7.649	JA-Asn	176888	176888	176888	133583718	JA-Ile-IS	0.00132417	147.6	0.00897136	0.358855	0.0128852
3 h	W+JA	jar	3	31	31 2-28-2011.xms	7.555	JA-Asn	506735	506735	506735	138960422	JA-Ile-IS	0.00364661	129	0.0282683	1.13073	0.0402168
3 h	W+JA	jar	4	32	32 2-28-2011.xms	7.605	JA-Asn	54528	54528	54528	135365446	JA-Ile-IS	0.000402821	146.5	0.00274963	0.109985	0.00396143
6 h	W+EtOH	WT	1	33	33 3-1-2011.xms	7.622	JA-Asn	0	-69832	0	1.41684e+08	JA-Ile-IS	0	153.4	0	0	0
6 h	W+EtOH	WT	2	34	34 2-28-2011.xms	7.662	JA-Asn	201824	131992	131992	1.47612e+08	JA-Ile-IS	0.000894182	148.3	0.00602955	0.241182	0.00867268
6 h	W+EtOH	WT	3	35	35 2-28-2011.xms	7.622	JA-Asn	0	-69832	0	1.57676e+08	JA-Ile-IS	0	148	0	0	0
6 h	W+EtOH	WT	4	36	36 2-28-2011.xms	7.596	JA-Asn	70600	768	768	1.7112e+08	JA-Ile-IS	4.48808e-06	63.7	7.04565e-05	0.00281826	0.000101644
6 h	W+EtOH	jar	1	37	37 2-28-2011.xms	7.622	JA-Asn	0	-69832	0	1.50303e+08	JA-Ile-IS	0	144.7	0	0	0
6 h	W+EtOH	jar	2	38	38 3-1-2011.xms	7.622	JA-Asn	0	-69832	0	1.35789e+08	JA-Ile-IS	0	140	0	0	0
6 h	W+EtOH	jar	3	39	39 3-1-2011.xms	7.661	JA-Asn	134676	64844	64844	1.46446e+08	JA-Ile-IS	0.000442785	148.3	0.00298574	0.11943	0.00430109
6 h	W+EtOH	jar	4	40	40 3-1-2011.xms	7.554	JA-Asn	257821	187989	187989	1.50686e+08	JA-Ile-IS	0.00124755	154	0.00810099	0.324039	0.0116402
6 h	W+JA	WT	1	41	41 3-1-2011.xms	7.683	JA-Asn	196264	126432	126432	1.47586e+08	JA-Ile-IS	0.000856666	146.6	0.00584356	0.233742	0.00840594
6 h	W+JA	WT	2	42	42 3-1-2011.xms	7.617	JA-Asn	85242	15410	15410	1.4918e+08	JA-Ile-IS	0.000103298	147.3	0.000701278	0.0280511	0.00101138
6 h	W+JA	WT	3	43	43 3-1-2011.xms	7.649	JA-Asn	217157	147325	147325	1.49041e+08	JA-Ile-IS	0.000988486	153.7	0.00643127	0.257251	0.00924865
6 h	W+JA	WT	4	44	44 3-1-2011.xms	7.592	JA-Asn	395137	325305	325305	1.42731e+08	JA-Ile-IS	0.00227915	150.1	0.0151842	0.607368	0.0217415
6 h	W+JA	jar	1	45	45 3-1-2011.xms	7.625	JA-Asn	208532	138700	138700	1.46434e+08	JA-Ile-IS	0.000947185	147.8	0.00640856	0.256342	0.0092161
6 h	W+JA	jar	2	46	46 3-1-2011.xms	7.594	JA-Asn	160173	90341	90341	1.43791e+08	JA-Ile-IS	0.000628281	140.5	0.00447175	0.17887	0.00643699
6 h	W+JA	jar	3	47	47 3-1-2011.xms	7.631	JA-Asn	172140	102308	102308	1.41811e+08	JA-Ile-IS	0.00072144	153.7	0.00469382	0.187753	0.00675591
6 h	W+JA	jar	4	48	48 3-1-2011.xms	7.622	JA-Asn	0	-69832	0	1.41199e+08	JA-Ile-IS	0	148	0	0	0
1 h	W+EtOH	WT	1	1	1 2-26-2011.xms	5.459	JA-Gln	1595432	1595432	1595432	1.78975e+08	JA-Ile-IS	0.00891428	146.5	0.0608483	2.43393	0.0852184
1 h	W+EtOH	WT	2	2	2 2-26-2011.xms	5.245	JA-Gln	1640524	1640524	1640524	1.96375e+08	JA-Ile-IS	0.00835403	152.9	0.0546372	2.18549	0.0767468
1 h	W+EtOH	WT	3	3	3 2-26-2011.xms	5.213	JA-Gln	1148990	1148990	1148990	1.7816e+08	JA-Ile-IS	0.0064492	148.8	0.0433414	1.73366	0.0612113
1 h	W+EtOH	WT	4	4	4 2-26-2011.xms	5.417	JA-Gln	1312258	1312258	1312258	1.52856e+08	JA-Ile-IS	0.0085849	147.8	0.0580846	2.32338	0.081455
1 h	W+EtOH	jar	1	5	5 2-26-2011.xms	5.185	JA-Gln	644781	644781	644781	1.6597e+08	JA-Ile-IS	0.00388493	68.8	0.056467	2.25868	0.0792477
1 h	W+EtOH	jar	2	6	6 2-26-2011.xms	5.375	JA-Gln	0	0	0	1.74581e+08	JA-Ile-IS	0	149.9	0	0	0
1 h	W+EtOH	jar	3	7	7 2-26-2011.xms	5.235	JA-Gln	568935	568935	568935	1.71844e+08	JA-Ile-IS	0.00331077	139.2	0.0237842	0.951369	0.0339117
1 h	W+EtOH	jar	4	8	8 2-26-2011.xms	5.148	JA-Gln	255926	255926	255926	1.53222e+08	JA-Ile-IS	0.0016703	147.3	0.0113394	0.453577	0.0162673
1 h	W+JA	WT	1	9	9 2-26-2011.xms	5.324	JA-Gln	1599997	1599997	1599997	1.63604e+08	JA-Ile-IS	0.0097797	147.5	0.066303	2.65212	0.0926175
1 h	W+JA	WT	2	10	10 2-26-2011.xms	5.223	JA-Gln	1606699	1606699	1606699	1.51627e+08	JA-Ile-IS	0.0105964	150.7	0.0703143	2.81257	0.0980345
1 h	W+JA	WT	3	11	11 2-26-2011.xms	5.214	JA-Gln	1369013	1369013	1369013	1.41631e+08	JA-Ile-IS	0.00966605	145.1	0.0666165	2.66466	0.0930415
1 h	W+JA	WT	4	12	12 2-26-2011.xms	5.375	JA-Gln	0	0	0	1.4993e+08	JA-Ile-IS	0	153.3	0	0	0
1 h	W+JA	jar	1	13	13 2-26-2011.xms	5.375	JA-Gln	0	0	0	1.57541e+08	JA-Ile-IS	0	154.8	0	0	0
1 h	W+JA	jar	2	14	14 2-26-2011.xms	5.377	JA-Gln	1896950	1896950	1896950	1.62438e+08	JA-Ile-IS	0.011678	155.2	0.075245	3.0098	0.104665
1 h	W+JA	jar	3	15	15 2-26-2011.xms	5.452	JA-Gln	1012805	1012805	1012805	1.45176e+08	JA-Ile-IS	0.0069764	147.3	0.0473618	1.89447	0.0667599
1 h	W+JA	jar	4	16	16 2-26-2011.xms	5.375	JA-Gln	0	0	0	1.44667e+08	JA-Ile-IS	0	148	0	0	0
3 h	W+EtOH	WT	1	17	17 2-27-2011.xms	5.448	JA-Gln	300618	300618	300618	126005918	JA-Ile-IS	0.00238575	151.9	0.015706	0.628241	0.0224829
3 h	W+EtOH	WT	2	18	18 2-27-2011.xms	5.375	JA-Gln	0	0	0	131674614	JA-Ile-IS	0	152.1	0	0	0
3 h	W+EtOH	WT	3	19	19 2-27-2011.xms	5.226	JA-Gln	1379598	1379598	1379598	133354374	JA-Ile-IS	0.0103454	152.4	0.0678829	2.71532	0.0947534
3 h	W+EtOH	WT	4	20	20 2-27-2011.xms	5.375	JA-Gln	0	0	0	125404670	JA-Ile-IS	0	149.9	0	0	0
3 h	W+EtOH	jar	1	21	21 2-27-2011.xms	5.226	JA-Gln	789631	789631	789631	131887430	JA-Ile-IS	0.00598716	150.7	0.039729	1.58916	0.0562075
3 h	W+EtOH	jar	2	22	22 2-28-2011.xms	5.245	JA-Gln	1680046	1680046	1680046	141340342	JA-Ile-IS	0.0118865	132.6	0.089642	3.58568	0.123854
3 h	W+EtOH	jar	3	23	23 2-28-2011.xms	5.194	JA-Gln	1452735	1452735	1452735	135605286	JA-Ile-IS	0.010713	153	0.0700194	2.80078	0.0976369
3 h	W+EtOH	jar	4	24	24 2-28-2011.xms	5.375	JA-Gln	0	0	0	128957414	JA-Ile-IS	0	155.7	0	0	0
3 h	W+JA	WT	1	25	25 2-28-2011.xms	5.405	JA-Gln	6354267	6354267	6354267	141638342	JA-Ile-IS	0.0448626	136.6	0.328423	13.1369	0.409715
3 h	W+JA	WT	2	26	26 2-28-2011.xms	5.373	JA-Gln	3008787	3008787	3008787	136976374	JA-Ile-IS	0.0219657	154.5	0.142173	5.68692	0.191781
3 h	W+JA	WT	3	27	27 2-28-2011.xms	5.372	JA-Gln	5143423	5143423	5143423	126603542	JA-Ile-IS	0.0406262	155.1	0.261936	10.4774	0.335638
3 h	W+JA	WT	4	28	28 2-28-2011.xms	5.362	JA-Gln	6095906	6095906	6095906	137525142	JA-Ile-IS	0.0443258	148.1	0.299296	11.9718	0.37773
3 h	W+JA	jar	1	29	29 2-28-2011.xms	5.434	JA-Gln	3506215	3506215	3506215	144728902	JA-Ile-IS	0.0242261	151.5	0.159908	6.39633	0.214011
3 h	W+JA	jar	2	30	30 2-28-2011.xms	5.378	JA-Gln	3019544	3019544	3019544	133583718	JA-Ile-IS	0.0226041	147.6	0.153145	6.12578	0.205573
3 h	W+JA	jar	3	31	31 2-28-2011.xms	5.402	JA-Gln	4547536	4547536	4547536	138960422	JA-Ile-IS	0.0327254	129	0.253685	10.1474	0.326175
3 h	W+JA	jar	4	32	32 2-28-2011.xms	5.363	JA-Gln	1973314	1973314	1973314	135365446	JA-Ile-IS	0.0145777	146.5	0.0995063	3.98025	0.136856
6 h	W+EtOH	WT	1	33	33 3-1-2011.xms	5.183	JA-Gln	1426709	1426709	1426709	1.41684e+08	JA-Ile-IS	0.0100696	153.4	0.0656431	2.62572	0.0917243
6 h	W+EtOH	WT	2	34	34 2-28-2011.xms	5.375	JA-Gln	0	0	0	1.47612e+08	JA-Ile-IS	0	148.3	0	0	0
6 h	W+EtOH	WT	3	35	35 2-28-2011.xms	5.375	JA-Gln	0	0	0	1.57676e+08	JA-Ile-IS	0	148	0	0	0
6 h	W+EtOH	WT	4	36	36 2-28-2011.xms	5.192	JA-Gln	600207	600207	600207	1.7112e+08	JA-Ile-IS	0.00350752	63.7	0.0550631	2.20253	0.0773293
6 h	W+EtOH	jar	1	37	37 2-28-2011.xms	5.236	JA-Gln	1240859	1240859	1240859	1.50303e+08	JA-Ile-IS	0.00825572	144.7	0.057054	2.28216	0.0800491
6 h	W+EtOH	jar	2	38	38 3-1-2011.xms	5.235	JA-Gln	1197373	1197373	1197373	1.35789e+08	JA-Ile-IS	0.00881791	140	0.0629851	2.5194	0.0881214
6 h	W+EtOH	jar	3	39	39 3-1-2011.xms	5.375	JA-Gln	0	0	0	1.46446e+08	JA-Ile-IS	0	148.3	0	0	0
6 h	W+EtOH	jar	4	40	40 3-1-2011.xms	5.244	JA-Gln	752398	752398	752398	1.50686e+08	JA-Ile-IS	0.00499314	154	0.032423	1.29692	0.0460342
6 h	W+JA	WT	1	41	41 3-1-2011.xms	5.407	JA-Gln	4729345	4729345	4729345	1.47586e+08	JA-Ile-IS	0.0320446	146.6	0.218586	8.74342	0.285207
6 h	W+JA	WT	2	42	42 3-1-2011.xms	5.384	JA-Gln	7836789	7836789	7836789	1.4918e+08	JA-Ile-IS	0.0525326	147.3	0.356637	14.2655	0.440034
6 h	W+JA	WT	3	43	43 3-1-2011.xms	5.36	JA-Gln	7986257	7986257	7986257	1.49041e+08	JA-Ile-IS	0.0535842	153.7	0.348629	13.9452	0.431493
6 h	W+JA	WT	4	44	44 3-1-2011.xms	5.409	JA-Gln	7588312	7588312	7588312	1.42731e+08	JA-Ile-IS	0.0531651	150.1	0.354198	14.1679	0.437439
6 h	W+JA	jar	1	45	45 3-1-2011.xms	5.375	JA-Gln	0	0	0	1.46434e+08	JA-Ile-IS	0	147.8	0	0	0
6 h	W+JA	jar	2	46	46 3-1-2011.xms	5.355	JA-Gln	3039977	3039977	3039977	1.43791e+08	JA-Ile-IS	0.0211417	140.5	0.150475	6.01898	0.202229
6 h	W+JA	jar	3	47	47 3-1-2011.xms	5.389	JA-Gln	4550451	4550451	4550451	1.41811e+08	JA-Ile-IS	0.0320882	153.7	0.208772	8.35086	0.273542
6 h	W+JA	jar	4	48	48 3-1-2011.xms	5.399	JA-Gln	3940799	3940799	3940799	1.41199e+08	JA-Ile-IS	0.0279096	148	0.188578	7.54312	0.249237
1 h	W+EtOH	WT	1	1	1 2-26-2011.xms	5.961	JA-Glu	0	0	0	1.78975e+08	JA-Ile-IS	0	146.5	0	0	0
1 h	W+EtOH	WT	2	2	2 2-26-2011.xms	5.961	JA-Glu	0	0	0	1.96375e+08	JA-Ile-IS	0	152.9	0	0	0
1 h	W+EtOH	WT	3	3	3 2-26-2011.xms	5.961	JA-Glu	0	0	0	1.7816e+08	JA-Ile-IS	0	148.8	0	0	0
1 h	W+EtOH	WT	4	4	4 2-26-2011.xms	5.961	JA-Glu	0	0	0	1.52856e+08	JA-Ile-IS	0	147.8	0	0	0
1 h	W+EtOH	jar	1	5	5 2-26-2011.xms	5.961	JA-Glu	0	0	0	1.6597e+08	JA-Ile-IS	0	68.8	0	0	0
1 h	W+EtOH	jar	2	6	6 2-26-2011.xms	5.961	JA-Glu	0	0	0	1.74581e+08	JA-Ile-IS	0	149.9	0	0	0
1 h	W+EtOH	jar	3	7	7 2-26-2011.xms	5.961	JA-Glu	0	0	0	1.71844e+08	JA-Ile-IS	0	139.2	0	0	0
1 h	W+EtOH	jar	4	8	8 2-26-2011.xms	5.961	JA-Glu	0	0	0	1.53222e+08	JA-Ile-IS	0	147.3	0	0	0
1 h	W+JA	WT	1	9	9 2-26-2011.xms	5.961	JA-Glu	0	0	0	1.63604e+08	JA-Ile-IS	0	147.5	0	0	0
1 h	W+JA	WT	2	10	10 2-26-2011.xms	5.961	JA-Glu	0	0	0	1.51627e+08	JA-Ile-IS	0	150.7	0	0	0
1 h	W+JA	WT	3	11	11 2-26-2011.xms	5.961	JA-Glu	0	0	0	1.41631e+08	JA-Ile-IS	0	145.1	0	0	0
1 h	W+JA	WT	4	12	12 2-26-2011.xms	5.961	JA-Glu	0	0	0	1.4993e+08	JA-Ile-IS	0	153.3	0	0	0
1 h	W+JA	jar	1	13	13 2-26-2011.xms	5.961	JA-Glu	0	0	0	1.57541e+08	JA-Ile-IS	0	154.8	0	0	0
1 h	W+JA	jar	2	14	14 2-26-2011.xms	6.079	JA-Glu	208753	208753	208753	1.62438e+08	JA-Ile-IS	0.00128513	155.2	0.00828046	0.331218	0.011897
1 h	W+JA	jar	3	15	15 2-26-2011.xms	5.961	JA-Glu	0	0	0	1.45176e+08	JA-Ile-IS	0	147.3	0	0	0
1 h	W+JA	jar	4	16	16 2-26-2011.xms	5.961	JA-Glu	0	0	0	1.44667e+08	JA-Ile-IS	0	148	0	0	0
3 h	W+EtOH	WT	1	17	17 2-27-2011.xms	5.961	JA-Glu	0	0	0	126005918	JA-Ile-IS	0	151.9	0	0	0
3 h	W+EtOH	WT	2	18	18 2-27-2011.xms	5.961	JA-Glu	0	0	0	131674614	JA-Ile-IS	0	152.1	0	0	0
3 h	W+EtOH	WT	3	19	19 2-27-2011.xms	5.961	JA-Glu	0	0	0	133354374	JA-Ile-IS	0	152.4	0	0	0
3 h	W+EtOH	WT	4	20	20 2-27-2011.xms	5.961	JA-Glu	0	0	0	125404670	JA-Ile-IS	0	149.9	0	0	0
3 h	W+EtOH	jar	1	21	21 2-27-2011.xms	5.961	JA-Glu	0	0	0	131887430	JA-Ile-IS	0	150.7	0	0	0
3 h	W+EtOH	jar	2	22	22 2-28-2011.xms	5.961	JA-Glu	0	0	0	141340342	JA-Ile-IS	0	132.6	0	0	0
3 h	W+EtOH	jar	3	23	23 2-28-2011.xms	5.961	JA-Glu	0	0	0	135605286	JA-Ile-IS	0	153	0	0	0
3 h	W+EtOH	jar	4	24	24 2-28-2011.xms	5.961	JA-Glu	0	0	0	128957414	JA-Ile-IS	0	155.7	0	0	0
3 h	W+JA	WT	1	25	25 2-28-2011.xms	5.781	JA-Glu	38214	38214	38214	141638342	JA-Ile-IS	0.0002698	136.6	0.00197511	0.0790043	0.00284667
3 h	W+JA	WT	2	26	26 2-28-2011.xms	5.801	JA-Glu	62641	62641	62641	136976374	JA-Ile-IS	0.000457312	154.5	0.00295995	0.118398	0.004264
3 h	W+JA	WT	3	27	27 2-28-2011.xms	5.859	JA-Glu	23656	23656	23656	126603542	JA-Ile-IS	0.000186851	155.1	0.00120471	0.0481885	0.00173699
3 h	W+JA	WT	4	28	28 2-28-2011.xms	5.985	JA-Glu	259115	259115	259115	137525142	JA-Ile-IS	0.00188413	148.1	0.012722	0.50888	0.0182382
3 h	W+JA	jar	1	29	29 2-28-2011.xms	5.961	JA-Glu	0	0	0	144728902	JA-Ile-IS	0	151.5	0	0	0
3 h	W+JA	jar	2	30	30 2-28-2011.xms	5.961	JA-Glu	0	0	0	133583718	JA-Ile-IS	0	147.6	0	0	0
3 h	W+JA	jar	3	31	31 2-28-2011.xms	5.961	JA-Glu	0	0	0	138960422	JA-Ile-IS	0	129	0	0	0
3 h	W+JA	jar	4	32	32 2-28-2011.xms	6.112	JA-Glu	116369	116369	116369	135365446	JA-Ile-IS	0.000859665	146.5	0.00586802	0.234721	0.00844103
6 h	W+EtOH	WT	1	33	33 3-1-2011.xms	5.961	JA-Glu	0	0	0	1.41684e+08	JA-Ile-IS	0	153.4	0	0	0
6 h	W+EtOH	WT	2	34	34 2-28-2011.xms	5.961	JA-Glu	0	0	0	1.47612e+08	JA-Ile-IS	0	148.3	0	0	0
6 h	W+EtOH	WT	3	35	35 2-28-2011.xms	5.961	JA-Glu	0	0	0	1.57676e+08	JA-Ile-IS	0	148	0	0	0
6 h	W+EtOH	WT	4	36	36 2-28-2011.xms	5.961	JA-Glu	0	0	0	1.7112e+08	JA-Ile-IS	0	63.7	0	0	0
6 h	W+EtOH	jar	1	37	37 2-28-2011.xms	5.961	JA-Glu	0	0	0	1.50303e+08	JA-Ile-IS	0	144.7	0	0	0
6 h	W+EtOH	jar	2	38	38 3-1-2011.xms	5.961	JA-Glu	0	0	0	1.35789e+08	JA-Ile-IS	0	140	0	0	0
6 h	W+EtOH	jar	3	39	39 3-1-2011.xms	5.961	JA-Glu	0	0	0	1.46446e+08	JA-Ile-IS	0	148.3	0	0	0
6 h	W+EtOH	jar	4	40	40 3-1-2011.xms	5.961	JA-Glu	0	0	0	1.50686e+08	JA-Ile-IS	0	154	0	0	0
6 h	W+JA	WT	1	41	41 3-1-2011.xms	5.961	JA-Glu	0	0	0	1.47586e+08	JA-Ile-IS	0	146.6	0	0	0
6 h	W+JA	WT	2	42	42 3-1-2011.xms	5.794	JA-Glu	241168	241168	241168	1.4918e+08	JA-Ile-IS	0.00161663	147.3	0.0109751	0.439003	0.0157474
6 h	W+JA	WT	3	43	43 3-1-2011.xms	5.924	JA-Glu	14609	14609	14609	1.49041e+08	JA-Ile-IS	9.80199e-05	153.7	0.000637735	0.0255094	0.000919764
6 h	W+JA	WT	4	44	44 3-1-2011.xms	5.836	JA-Glu	54154	54154	54154	1.42731e+08	JA-Ile-IS	0.000379413	150.1	0.00252773	0.101109	0.00364215
6 h	W+JA	jar	1	45	45 3-1-2011.xms	5.961	JA-Glu	0	0	0	1.46434e+08	JA-Ile-IS	0	147.8	0	0	0
6 h	W+JA	jar	2	46	46 3-1-2011.xms	6.099	JA-Glu	176977	176977	176977	1.43791e+08	JA-Ile-IS	0.0012308	140.5	0.00876011	0.350405	0.0125831
6 h	W+JA	jar	3	47	47 3-1-2011.xms	5.961	JA-Glu	0	0	0	1.41811e+08	JA-Ile-IS	0	153.7	0	0	0
6 h	W+JA	jar	4	48	48 3-1-2011.xms	5.961	JA-Glu	0	0	0	1.41199e+08	JA-Ile-IS	0	148	0	0	0
1 h	W+EtOH	WT	1	1	1 2-26-2011.xms	5.605	JA-Gly	1499267	1499267	1499267	1.78975e+08	JA-Ile-IS	0.00837697	146.5	0.0571807	2.28723	0.0802219
1 h	W+EtOH	WT	2	2	2 2-26-2011.xms	5.562	JA-Gly	1116394	1116394	1116394	1.96375e+08	JA-Ile-IS	0.005685	152.9	0.0371812	1.48725	0.052668
1 h	W+EtOH	WT	3	3	3 2-26-2011.xms	5.615	JA-Gly	383887	383887	383887	1.7816e+08	JA-Ile-IS	0.00215473	148.8	0.0144807	0.579229	0.0207414
1 h	W+EtOH	WT	4	4	4 2-26-2011.xms	5.666	JA-Gly	505602	505602	505602	1.52856e+08	JA-Ile-IS	0.00330769	147.8	0.0223795	0.89518	0.0319308
1 h	W+EtOH	jar	1	5	5 2-26-2011.xms	5.587	JA-Gly	951535	951535	951535	1.6597e+08	JA-Ile-IS	0.00573318	68.8	0.0833311	3.33324	0.115474
1 h	W+EtOH	jar	2	6	6 2-26-2011.xms	5.664	JA-Gly	1535389	1535389	1535389	1.74581e+08	JA-Ile-IS	0.00879469	149.9	0.0586704	2.34681	0.0822534
1 h	W+EtOH	jar	3	7	7 2-26-2011.xms	5.637	JA-Gly	2391193	2391193	2391193	1.71844e+08	JA-Ile-IS	0.0139149	139.2	0.0999634	3.99854	0.137456
1 h	W+EtOH	jar	4	8	8 2-26-2011.xms	5.603	JA-Gly	1335984	1335984	1335984	1.53222e+08	JA-Ile-IS	0.00871928	147.3	0.0591941	2.36776	0.0829669
1 h	W+JA	WT	1	9	9 2-26-2011.xms	5.556	JA-Gly	3784316	3784316	3784316	1.63604e+08	JA-Ile-IS	0.023131	147.5	0.15682	6.2728	0.210164
1 h	W+JA	WT	2	10	10 2-26-2011.xms	5.625	JA-Gly	2253865	2253865	2253865	1.51627e+08	JA-Ile-IS	0.0148645	150.7	0.0986364	3.94545	0.135714
1 h	W+JA	WT	3	11	11 2-26-2011.xms	5.616	JA-Gly	1951148	1951148	1951148	1.41631e+08	JA-Ile-IS	0.0137763	145.1	0.0949433	3.79773	0.130856
1 h	W+JA	WT	4	12	12 2-26-2011.xms	5.633	JA-Gly	2126645	2126645	2126645	1.4993e+08	JA-Ile-IS	0.0141842	153.3	0.0925258	3.70103	0.127667
1 h	W+JA	jar	1	13	13 2-26-2011.xms	5.62	JA-Gly	4210190	4210190	4210190	1.57541e+08	JA-Ile-IS	0.0267244	154.8	0.172638	6.90554	0.229758
1 h	W+JA	jar	2	14	14 2-26-2011.xms	5.558	JA-Gly	3093046	3093046	3093046	1.62438e+08	JA-Ile-IS	0.0190414	155.2	0.12269	4.90759	0.166959
1 h	W+JA	jar	3	15	15 2-26-2011.xms	5.582	JA-Gly	2466841	2466841	2466841	1.45176e+08	JA-Ile-IS	0.0169921	147.3	0.115357	4.61428	0.157506
1 h	W+JA	jar	4	16	16 2-26-2011.xms	5.592	JA-Gly	2380201	2380201	2380201	1.44667e+08	JA-Ile-IS	0.016453	148	0.111169	4.44675	0.152078
3 h	W+EtOH	WT	1	17	17 2-27-2011.xms	5.552	JA-Gly	184775	184775	184775	126005918	JA-Ile-IS	0.0014664	151.9	0.00965372	0.386149	0.0138606
3 h	W+EtOH	WT	2	18	18 2-27-2011.xms	5.657	JA-Gly	333616	333616	333616	131674614	JA-Ile-IS	0.00253364	152.1	0.0166577	0.666309	0.023834
3 h	W+EtOH	WT	3	19	19 2-27-2011.xms	5.612	JA-Gly	0	0	0	133354374	JA-Ile-IS	0	152.4	0	0	0
3 h	W+EtOH	WT	4	20	20 2-27-2011.xms	5.612	JA-Gly	0	0	0	125404670	JA-Ile-IS	0	149.9	0	0	0
3 h	W+EtOH	jar	1	21	21 2-27-2011.xms	5.628	JA-Gly	203310	203310	203310	131887430	JA-Ile-IS	0.00154154	150.7	0.0102292	0.409168	0.0146827
3 h	W+EtOH	jar	2	22	22 2-28-2011.xms	5.613	JA-Gly	960039	960039	960039	141340342	JA-Ile-IS	0.00679239	132.6	0.0512247	2.04899	0.072071
3 h	W+EtOH	jar	3	23	23 2-28-2011.xms	5.597	JA-Gly	860667	860667	860667	135605286	JA-Ile-IS	0.00634685	153	0.0414827	1.65931	0.0586389
3 h	W+EtOH	jar	4	24	24 2-28-2011.xms	5.67	JA-Gly	1348630	1348630	1348630	128957414	JA-Ile-IS	0.0104579	155.7	0.0671673	2.68669	0.0937864
3 h	W+JA	WT	1	25	25 2-28-2011.xms	5.585	JA-Gly	5820616	5820616	5820616	141638342	JA-Ile-IS	0.0410949	136.6	0.300841	12.0337	0.379445
3 h	W+JA	WT	2	26	26 2-28-2011.xms	5.605	JA-Gly	3873515	3873515	3873515	136976374	JA-Ile-IS	0.0282787	154.5	0.183034	7.32135	0.242491
3 h	W+JA	WT	3	27	27 2-28-2011.xms	5.587	JA-Gly	4450857	4450857	4450857	126603542	JA-Ile-IS	0.0351559	155.1	0.226666	9.06663	0.294742
3 h	W+JA	WT	4	28	28 2-28-2011.xms	5.593	JA-Gly	4276636	4276636	4276636	137525142	JA-Ile-IS	0.0310971	148.1	0.209974	8.39895	0.274976
3 h	W+JA	jar	1	29	29 2-28-2011.xms	5.665	JA-Gly	4204108	4204108	4204108	144728902	JA-Ile-IS	0.0290482	151.5	0.191737	7.66948	0.253066
3 h	W+JA	jar	2	30	30 2-28-2011.xms	5.565	JA-Gly	7266431	7266431	7266431	133583718	JA-Ile-IS	0.0543961	147.6	0.368537	14.7415	0.452635
3 h	W+JA	jar	3	31	31 2-28-2011.xms	5.634	JA-Gly	8395187	8395187	8395187	138960422	JA-Ile-IS	0.0604142	129	0.468327	18.7331	0.554174
3 h	W+JA	jar	4	32	32 2-28-2011.xms	5.611	JA-Gly	4991091	4991091	4991091	135365446	JA-Ile-IS	0.0368712	146.5	0.251681	10.0672	0.323867
6 h	W+EtOH	WT	1	33	33 3-1-2011.xms	5.61	JA-Gly	246954	108141	108141	1.41684e+08	JA-Ile-IS	0.000763257	153.4	0.0049756	0.199024	0.00716048
6 h	W+EtOH	WT	2	34	34 2-28-2011.xms	5.612	JA-Gly	0	-138813	0	1.47612e+08	JA-Ile-IS	0	148.3	0	0	0
6 h	W+EtOH	WT	3	35	35 2-28-2011.xms	5.612	JA-Gly	0	-138813	0	1.57676e+08	JA-Ile-IS	0	148	0	0	0
6 h	W+EtOH	WT	4	36	36 2-28-2011.xms	5.612	JA-Gly	0	-138813	0	1.7112e+08	JA-Ile-IS	0	63.7	0	0	0
6 h	W+EtOH	jar	1	37	37 2-28-2011.xms	5.6	JA-Gly	334246	195433	195433	1.50303e+08	JA-Ile-IS	0.00130026	144.7	0.00898592	0.359437	0.012906
6 h	W+EtOH	jar	2	38	38 3-1-2011.xms	5.612	JA-Gly	0	-138813	0	1.35789e+08	JA-Ile-IS	0	140	0	0	0
6 h	W+EtOH	jar	3	39	39 3-1-2011.xms	5.612	JA-Gly	0	-138813	0	1.46446e+08	JA-Ile-IS	0	148.3	0	0	0
6 h	W+EtOH	jar	4	40	40 3-1-2011.xms	5.612	JA-Gly	0	-138813	0	1.50686e+08	JA-Ile-IS	0	154	0	0	0
6 h	W+JA	WT	1	41	41 3-1-2011.xms	5.604	JA-Gly	2325293	2.18648e+06	2.18648e+06	1.47586e+08	JA-Ile-IS	0.0148149	146.6	0.101057	4.04228	0.138889
6 h	W+JA	WT	2	42	42 3-1-2011.xms	5.564	JA-Gly	3630304	3.49149e+06	3.49149e+06	1.4918e+08	JA-Ile-IS	0.0234046	147.3	0.158891	6.35563	0.212745
6 h	W+JA	WT	3	43	43 3-1-2011.xms	5.557	JA-Gly	4359422	4.22061e+06	4.22061e+06	1.49041e+08	JA-Ile-IS	0.0283184	153.7	0.184245	7.36979	0.243967
6 h	W+JA	WT	4	44	44 3-1-2011.xms	5.572	JA-Gly	2101320	1.96251e+06	1.96251e+06	1.42731e+08	JA-Ile-IS	0.0137497	150.1	0.0916035	3.66414	0.126449
6 h	W+JA	jar	1	45	45 3-1-2011.xms	5.58	JA-Gly	2364534	2.22572e+06	2.22572e+06	1.46434e+08	JA-Ile-IS	0.0151995	147.8	0.102838	4.11353	0.141221
6 h	W+JA	jar	2	46	46 3-1-2011.xms	5.57	JA-Gly	2794485	2.65567e+06	2.65567e+06	1.43791e+08	JA-Ile-IS	0.018469	140.5	0.131452	5.25808	0.178175
6 h	W+JA	jar	3	47	47 3-1-2011.xms	5.552	JA-Gly	3989830	3.85102e+06	3.85102e+06	1.41811e+08	JA-Ile-IS	0.027156	153.7	0.176682	7.06728	0.234725
6 h	W+JA	jar	4	48	48 3-1-2011.xms	5.647	JA-Gly	7251522	7.11271e+06	7.11271e+06	1.41199e+08	JA-Ile-IS	0.0503737	148	0.340363	13.6145	0.422623
1 h	W+EtOH	WT	1	1	1 2-26-2011.xms	1.15	JA-His	0	0	0	1.78975e+08	JA-Ile-IS	0	146.5	0	0	0
1 h	W+EtOH	WT	2	2	2 2-26-2011.xms	1.15	JA-His	0	0	0	1.96375e+08	JA-Ile-IS	0	152.9	0	0	0
1 h	W+EtOH	WT	3	3	3 2-26-2011.xms	1.15	JA-His	0	0	0	1.7816e+08	JA-Ile-IS	0	148.8	0	0	0
1 h	W+EtOH	WT	4	4	4 2-26-2011.xms	1.15	JA-His	0	0	0	1.52856e+08	JA-Ile-IS	0	147.8	0	0	0
1 h	W+EtOH	jar	1	5	5 2-26-2011.xms	1.15	JA-His	0	0	0	1.6597e+08	JA-Ile-IS	0	68.8	0	0	0
1 h	W+EtOH	jar	2	6	6 2-26-2011.xms	1.15	JA-His	0	0	0	1.74581e+08	JA-Ile-IS	0	149.9	0	0	0
1 h	W+EtOH	jar	3	7	7 2-26-2011.xms	1.15	JA-His	0	0	0	1.71844e+08	JA-Ile-IS	0	139.2	0	0	0
1 h	W+EtOH	jar	4	8	8 2-26-2011.xms	1.15	JA-His	0	0	0	1.53222e+08	JA-Ile-IS	0	147.3	0	0	0
1 h	W+JA	WT	1	9	9 2-26-2011.xms	1.15	JA-His	0	0	0	1.63604e+08	JA-Ile-IS	0	147.5	0	0	0
1 h	W+JA	WT	2	10	10 2-26-2011.xms	1.15	JA-His	0	0	0	1.51627e+08	JA-Ile-IS	0	150.7	0	0	0
1 h	W+JA	WT	3	11	11 2-26-2011.xms	1.15	JA-His	0	0	0	1.41631e+08	JA-Ile-IS	0	145.1	0	0	0
1 h	W+JA	WT	4	12	12 2-26-2011.xms	1.15	JA-His	0	0	0	1.4993e+08	JA-Ile-IS	0	153.3	0	0	0
1 h	W+JA	jar	1	13	13 2-26-2011.xms	1.15	JA-His	0	0	0	1.57541e+08	JA-Ile-IS	0	154.8	0	0	0
1 h	W+JA	jar	2	14	14 2-26-2011.xms	1.15	JA-His	0	0	0	1.62438e+08	JA-Ile-IS	0	155.2	0	0	0
1 h	W+JA	jar	3	15	15 2-26-2011.xms	1.15	JA-His	0	0	0	1.45176e+08	JA-Ile-IS	0	147.3	0	0	0
1 h	W+JA	jar	4	16	16 2-26-2011.xms	1.15	JA-His	0	0	0	1.44667e+08	JA-Ile-IS	0	148	0	0	0
3 h	W+EtOH	WT	1	17	17 2-27-2011.xms	1.15	JA-His	0	0	0	126005918	JA-Ile-IS	0	151.9	0	0	0
3 h	W+EtOH	WT	2	18	18 2-27-2011.xms	1.15	JA-His	0	0	0	131674614	JA-Ile-IS	0	152.1	0	0	0
3 h	W+EtOH	WT	3	19	19 2-27-2011.xms	1.15	JA-His	0	0	0	133354374	JA-Ile-IS	0	152.4	0	0	0
3 h	W+EtOH	WT	4	20	20 2-27-2011.xms	1.15	JA-His	0	0	0	125404670	JA-Ile-IS	0	149.9	0	0	0
3 h	W+EtOH	jar	1	21	21 2-27-2011.xms	1.15	JA-His	0	0	0	131887430	JA-Ile-IS	0	150.7	0	0	0
3 h	W+EtOH	jar	2	22	22 2-28-2011.xms	1.15	JA-His	0	0	0	141340342	JA-Ile-IS	0	132.6	0	0	0
3 h	W+EtOH	jar	3	23	23 2-28-2011.xms	1.15	JA-His	0	0	0	135605286	JA-Ile-IS	0	153	0	0	0
3 h	W+EtOH	jar	4	24	24 2-28-2011.xms	1.15	JA-His	0	0	0	128957414	JA-Ile-IS	0	155.7	0	0	0
3 h	W+JA	WT	1	25	25 2-28-2011.xms	1.15	JA-His	0	0	0	141638342	JA-Ile-IS	0	136.6	0	0	0
3 h	W+JA	WT	2	26	26 2-28-2011.xms	1.15	JA-His	0	0	0	136976374	JA-Ile-IS	0	154.5	0	0	0
3 h	W+JA	WT	3	27	27 2-28-2011.xms	1.15	JA-His	0	0	0	126603542	JA-Ile-IS	0	155.1	0	0	0
3 h	W+JA	WT	4	28	28 2-28-2011.xms	1.15	JA-His	0	0	0	137525142	JA-Ile-IS	0	148.1	0	0	0
3 h	W+JA	jar	1	29	29 2-28-2011.xms	1.15	JA-His	0	0	0	144728902	JA-Ile-IS	0	151.5	0	0	0
3 h	W+JA	jar	2	30	30 2-28-2011.xms	1.15	JA-His	0	0	0	133583718	JA-Ile-IS	0	147.6	0	0	0
3 h	W+JA	jar	3	31	31 2-28-2011.xms	1.15	JA-His	0	0	0	138960422	JA-Ile-IS	0	129	0	0	0
3 h	W+JA	jar	4	32	32 2-28-2011.xms	1.15	JA-His	0	0	0	135365446	JA-Ile-IS	0	146.5	0	0	0
6 h	W+EtOH	WT	1	33	33 3-1-2011.xms	1.15	JA-His	0	0	0	1.41684e+08	JA-Ile-IS	0	153.4	0	0	0
6 h	W+EtOH	WT	2	34	34 2-28-2011.xms	1.15	JA-His	0	0	0	1.47612e+08	JA-Ile-IS	0	148.3	0	0	0
6 h	W+EtOH	WT	3	35	35 2-28-2011.xms	1.15	JA-His	0	0	0	1.57676e+08	JA-Ile-IS	0	148	0	0	0
6 h	W+EtOH	WT	4	36	36 2-28-2011.xms	1.15	JA-His	0	0	0	1.7112e+08	JA-Ile-IS	0	63.7	0	0	0
6 h	W+EtOH	jar	1	37	37 2-28-2011.xms	1.15	JA-His	0	0	0	1.50303e+08	JA-Ile-IS	0	144.7	0	0	0
6 h	W+EtOH	jar	2	38	38 3-1-2011.xms	1.15	JA-His	0	0	0	1.35789e+08	JA-Ile-IS	0	140	0	0	0
6 h	W+EtOH	jar	3	39	39 3-1-2011.xms	1.15	JA-His	0	0	0	1.46446e+08	JA-Ile-IS	0	148.3	0	0	0
6 h	W+EtOH	jar	4	40	40 3-1-2011.xms	1.15	JA-His	0	0	0	1.50686e+08	JA-Ile-IS	0	154	0	0	0
6 h	W+JA	WT	1	41	41 3-1-2011.xms	1.15	JA-His	0	0	0	1.47586e+08	JA-Ile-IS	0	146.6	0	0	0
6 h	W+JA	WT	2	42	42 3-1-2011.xms	1.15	JA-His	0	0	0	1.4918e+08	JA-Ile-IS	0	147.3	0	0	0
6 h	W+JA	WT	3	43	43 3-1-2011.xms	1.15	JA-His	0	0	0	1.49041e+08	JA-Ile-IS	0	153.7	0	0	0
6 h	W+JA	WT	4	44	44 3-1-2011.xms	1.15	JA-His	0	0	0	1.42731e+08	JA-Ile-IS	0	150.1	0	0	0
6 h	W+JA	jar	1	45	45 3-1-2011.xms	1.15	JA-His	0	0	0	1.46434e+08	JA-Ile-IS	0	147.8	0	0	0
6 h	W+JA	jar	2	46	46 3-1-2011.xms	1.15	JA-His	0	0	0	1.43791e+08	JA-Ile-IS	0	140.5	0	0	0
6 h	W+JA	jar	3	47	47 3-1-2011.xms	1.15	JA-His	0	0	0	1.41811e+08	JA-Ile-IS	0	153.7	0	0	0
6 h	W+JA	jar	4	48	48 3-1-2011.xms	1.15	JA-His	0	0	0	1.41199e+08	JA-Ile-IS	0	148	0	0	0
1 h	W+EtOH	WT	1	1	1 2-26-2011.xms	7.777	JA-Ile	26962332	26877451	26877451	1.78975e+08	JA-Ile-IS	0.150174	146.5	1.02508	41.0032	1.01798
1 h	W+EtOH	WT	2	2	2 2-26-2011.xms	7.717	JA-Ile	28637108	28552227	28552227	1.96375e+08	JA-Ile-IS	0.145396	152.9	0.950924	38.037	0.964158
1 h	W+EtOH	WT	3	3	3 2-26-2011.xms	7.617	JA-Ile	22236014	22151133	22151133	1.7816e+08	JA-Ile-IS	0.124333	148.8	0.83557	33.4228	0.876228
1 h	W+EtOH	WT	4	4	4 2-26-2011.xms	7.65	JA-Ile	16023591	15938710	15938710	1.52856e+08	JA-Ile-IS	0.104272	147.8	0.705497	28.2199	0.770192
1 h	W+EtOH	jar	1	5	5 2-26-2011.xms	7.726	JA-Ile	0	-84881	0	1.6597e+08	JA-Ile-IS	0	68.8	0	0	0
1 h	W+EtOH	jar	2	6	6 2-26-2011.xms	7.598	JA-Ile	10685605	10600724	10600724	1.74581e+08	JA-Ile-IS	0.0607208	149.9	0.405075	16.203	0.490648
1 h	W+EtOH	jar	3	7	7 2-26-2011.xms	7.605	JA-Ile	6219705	6134824	6134824	1.71844e+08	JA-Ile-IS	0.0357	139.2	0.256465	10.2586	0.329371
1 h	W+EtOH	jar	4	8	8 2-26-2011.xms	7.536	JA-Ile	7206480	7121599	7121599	1.53222e+08	JA-Ile-IS	0.046479	147.3	0.31554	12.6216	0.395655
1 h	W+JA	WT	1	9	9 2-26-2011.xms	7.626	JA-Ile	55325340	55240459	55240459	1.63604e+08	JA-Ile-IS	0.337647	147.5	2.28914	91.5654	1.71771
1 h	W+JA	WT	2	10	10 2-26-2011.xms	7.559	JA-Ile	47480844	47395963	47395963	1.51627e+08	JA-Ile-IS	0.312582	150.7	2.0742	82.968	1.62021
1 h	W+JA	WT	3	11	11 2-26-2011.xms	7.55	JA-Ile	70737512	70652631	70652631	1.41631e+08	JA-Ile-IS	0.49885	145.1	3.43797	137.519	2.1499
1 h	W+JA	WT	4	12	12 2-26-2011.xms	7.726	JA-Ile	0	-84881	0	1.4993e+08	JA-Ile-IS	0	153.3	0	0	0
1 h	W+JA	jar	1	13	13 2-26-2011.xms	7.554	JA-Ile	13597149	13512268	13512268	1.57541e+08	JA-Ile-IS	0.0857699	154.8	0.554069	22.1628	0.636051
1 h	W+JA	jar	2	14	14 2-26-2011.xms	7.726	JA-Ile	0	-84881	0	1.62438e+08	JA-Ile-IS	0	155.2	0	0	0
1 h	W+JA	jar	3	15	15 2-26-2011.xms	7.549	JA-Ile	12451417	12366536	12366536	1.45176e+08	JA-Ile-IS	0.0851831	147.3	0.578297	23.1319	0.658368
1 h	W+JA	jar	4	16	16 2-26-2011.xms	7.726	JA-Ile	0	-84881	0	1.44667e+08	JA-Ile-IS	0	148	0	0	0
3 h	W+EtOH	WT	1	17	17 2-27-2011.xms	7.665	JA-Ile	5207097	4802199	4802199	126005918	JA-Ile-IS	0.0381109	151.9	0.250895	10.0358	0.32296
3 h	W+EtOH	WT	2	18	18 2-27-2011.xms	7.667	JA-Ile	6284000	5879102	5879102	131674614	JA-Ile-IS	0.0446487	152.1	0.293548	11.7419	0.371334
3 h	W+EtOH	WT	3	19	19 2-27-2011.xms	7.647	JA-Ile	5685194	5280296	5280296	133354374	JA-Ile-IS	0.039596	152.4	0.259816	10.3926	0.333213
3 h	W+EtOH	WT	4	20	20 2-27-2011.xms	7.664	JA-Ile	6307931	5903033	5903033	125404670	JA-Ile-IS	0.0470719	149.9	0.314022	12.5609	0.393989
3 h	W+EtOH	jar	1	21	21 2-27-2011.xms	7.63	JA-Ile	3585584	3180686	3180686	131887430	JA-Ile-IS	0.0241167	150.7	0.160031	6.40124	0.214163
3 h	W+EtOH	jar	2	22	22 2-28-2011.xms	7.7	JA-Ile	3209923	2805025	2805025	141340342	JA-Ile-IS	0.0198459	132.6	0.149667	5.98669	0.201216
3 h	W+EtOH	jar	3	23	23 2-28-2011.xms	7.683	JA-Ile	3180606	2775708	2775708	135605286	JA-Ile-IS	0.020469	153	0.133784	5.35138	0.181146
3 h	W+EtOH	jar	4	24	24 2-28-2011.xms	7.74	JA-Ile	2897772	2492874	2492874	128957414	JA-Ile-IS	0.019331	155.7	0.124155	4.96621	0.168841
3 h	W+JA	WT	1	25	25 2-28-2011.xms	7.723	JA-Ile	69171856	68766958	68766958	141638342	JA-Ile-IS	0.485511	136.6	3.55425	142.17	2.18721
3 h	W+JA	WT	2	26	26 2-28-2011.xms	7.726	JA-Ile	60401996	59997098	59997098	136976374	JA-Ile-IS	0.438011	154.5	2.83502	113.401	1.93923
3 h	W+JA	WT	3	27	27 2-28-2011.xms	7.707	JA-Ile	67890576	67485678	67485678	126603542	JA-Ile-IS	0.533047	155.1	3.4368	137.472	2.14952
3 h	W+JA	WT	4	28	28 2-28-2011.xms	7.714	JA-Ile	77537344	77132446	77132446	137525142	JA-Ile-IS	0.560861	148.1	3.78704	151.482	2.25913
3 h	W+JA	jar	1	29	29 2-28-2011.xms	7.701	JA-Ile	6934435	6529537	6529537	144728902	JA-Ile-IS	0.0451156	151.5	0.297793	11.9117	0.37606
3 h	W+JA	jar	2	30	30 2-28-2011.xms	7.696	JA-Ile	7683270	7278372	7278372	133583718	JA-Ile-IS	0.0544855	147.6	0.369143	14.7657	0.453273
3 h	W+JA	jar	3	31	31 2-28-2011.xms	7.737	JA-Ile	8006083	7601185	7601185	138960422	JA-Ile-IS	0.0547004	129	0.424034	16.9614	0.509983
3 h	W+JA	jar	4	32	32 2-28-2011.xms	7.715	JA-Ile	8059408	7654510	7654510	135365446	JA-Ile-IS	0.056547	146.5	0.385986	15.4395	0.470913
6 h	W+EtOH	WT	1	33	33 3-1-2011.xms	7.726	JA-Ile	0	0	0	1.41684e+08	JA-Ile-IS	0	153.4	0	0	0
6 h	W+EtOH	WT	2	34	34 2-28-2011.xms	7.726	JA-Ile	0	0	0	1.47612e+08	JA-Ile-IS	0	148.3	0	0	0
6 h	W+EtOH	WT	3	35	35 2-28-2011.xms	7.653	JA-Ile	3452577	3452577	3452577	1.57676e+08	JA-Ile-IS	0.0218967	148	0.147951	5.91803	0.199061
6 h	W+EtOH	WT	4	36	36 2-28-2011.xms	7.596	JA-Ile	4418758	4418758	4418758	1.7112e+08	JA-Ile-IS	0.0258226	63.7	0.405378	16.2151	0.490958
6 h	W+EtOH	jar	1	37	37 2-28-2011.xms	7.726	JA-Ile	0	0	0	1.50303e+08	JA-Ile-IS	0	144.7	0	0	0
6 h	W+EtOH	jar	2	38	38 3-1-2011.xms	7.671	JA-Ile	2031030	2031030	2031030	1.35789e+08	JA-Ile-IS	0.0149573	140	0.106838	4.27351	0.146444
6 h	W+EtOH	jar	3	39	39 3-1-2011.xms	7.641	JA-Ile	2940782	2940782	2940782	1.46446e+08	JA-Ile-IS	0.020081	148.3	0.135408	5.41632	0.183211
6 h	W+EtOH	jar	4	40	40 3-1-2011.xms	7.562	JA-Ile	2008739	2008739	2008739	1.50686e+08	JA-Ile-IS	0.0133306	154	0.0865623	3.46249	0.119771
6 h	W+JA	WT	1	41	41 3-1-2011.xms	7.64	JA-Ile	22687020	22687020	22687020	1.47586e+08	JA-Ile-IS	0.15372	146.6	1.04857	41.9428	1.03462
6 h	W+JA	WT	2	42	42 3-1-2011.xms	7.566	JA-Ile	21746510	21746510	21746510	1.4918e+08	JA-Ile-IS	0.145774	147.3	0.98964	39.5856	0.992507
6 h	W+JA	WT	3	43	43 3-1-2011.xms	7.627	JA-Ile	35704752	35704752	35704752	1.49041e+08	JA-Ile-IS	0.239563	153.7	1.55864	62.3456	1.35538
6 h	W+JA	WT	4	44	44 3-1-2011.xms	7.625	JA-Ile	26459788	26459788	26459788	1.42731e+08	JA-Ile-IS	0.185382	150.1	1.23506	49.4023	1.16031
6 h	W+JA	jar	1	45	45 3-1-2011.xms	7.599	JA-Ile	5471950	5471950	5471950	1.46434e+08	JA-Ile-IS	0.0373681	147.8	0.252829	10.1131	0.325189
6 h	W+JA	jar	2	46	46 3-1-2011.xms	7.726	JA-Ile	0	0	0	1.43791e+08	JA-Ile-IS	0	140.5	0	0	0
6 h	W+JA	jar	3	47	47 3-1-2011.xms	7.588	JA-Ile	5184657	5184657	5184657	1.41811e+08	JA-Ile-IS	0.0365604	153.7	0.237868	9.51474	0.307858
6 h	W+JA	jar	4	48	48 3-1-2011.xms	7.564	JA-Ile	5551539	5551539	5551539	1.41199e+08	JA-Ile-IS	0.0393172	148	0.265656	10.6263	0.339886
1 h	W+EtOH	WT	1	1	1 2-26-2011.xms	6.559	JA-Met	0	0	0	1.78975e+08	JA-Ile-IS	0	146.5	0	0	0
1 h	W+EtOH	WT	2	2	2 2-26-2011.xms	6.559	JA-Met	0	0	0	1.96375e+08	JA-Ile-IS	0	152.9	0	0	0
1 h	W+EtOH	WT	3	3	3 2-26-2011.xms	6.559	JA-Met	0	0	0	1.7816e+08	JA-Ile-IS	0	148.8	0	0	0
1 h	W+EtOH	WT	4	4	4 2-26-2011.xms	6.559	JA-Met	0	0	0	1.52856e+08	JA-Ile-IS	0	147.8	0	0	0
1 h	W+EtOH	jar	1	5	5 2-26-2011.xms	6.559	JA-Met	0	0	0	1.6597e+08	JA-Ile-IS	0	68.8	0	0	0
1 h	W+EtOH	jar	2	6	6 2-26-2011.xms	6.559	JA-Met	0	0	0	1.74581e+08	JA-Ile-IS	0	149.9	0	0	0
1 h	W+EtOH	jar	3	7	7 2-26-2011.xms	6.722	JA-Met	109041	109041	109041	1.71844e+08	JA-Ile-IS	0.000634535	139.2	0.00455844	0.182338	0.0065615
1 h	W+EtOH	jar	4	8	8 2-26-2011.xms	6.559	JA-Met	0	0	0	1.53222e+08	JA-Ile-IS	0	147.3	0	0	0
1 h	W+JA	WT	1	9	9 2-26-2011.xms	6.742	JA-Met	1239967	1239967	1239967	1.63604e+08	JA-Ile-IS	0.00757908	147.5	0.0513836	2.05534	0.0722891
1 h	W+JA	WT	2	10	10 2-26-2011.xms	6.607	JA-Met	625027	625027	625027	1.51627e+08	JA-Ile-IS	0.00412213	150.7	0.0273532	1.09413	0.0389322
1 h	W+JA	WT	3	11	11 2-26-2011.xms	6.666	JA-Met	1171930	1171930	1171930	1.41631e+08	JA-Ile-IS	0.00827453	145.1	0.0570264	2.28106	0.0800114
1 h	W+JA	WT	4	12	12 2-26-2011.xms	6.513	JA-Met	1273095	1273095	1273095	1.4993e+08	JA-Ile-IS	0.00849123	153.3	0.0553897	2.21559	0.0777758
1 h	W+JA	jar	1	13	13 2-26-2011.xms	6.687	JA-Met	676032	676032	676032	1.57541e+08	JA-Ile-IS	0.00429115	154.8	0.0277206	1.10882	0.0394481
1 h	W+JA	jar	2	14	14 2-26-2011.xms	6.369	JA-Met	165667	165667	165667	1.62438e+08	JA-Ile-IS	0.00101988	155.2	0.0065714	0.262856	0.00944951
1 h	W+JA	jar	3	15	15 2-26-2011.xms	6.598	JA-Met	426914	426914	426914	1.45176e+08	JA-Ile-IS	0.00294067	147.3	0.0199638	0.798552	0.0285179
1 h	W+JA	jar	4	16	16 2-26-2011.xms	6.479	JA-Met	56510	56510	56510	1.44667e+08	JA-Ile-IS	0.000390622	148	0.00263934	0.105573	0.00380274
3 h	W+EtOH	WT	1	17	17 2-27-2011.xms	6.559	JA-Met	0	0	0	126005918	JA-Ile-IS	0	151.9	0	0	0
3 h	W+EtOH	WT	2	18	18 2-27-2011.xms	6.559	JA-Met	0	0	0	131674614	JA-Ile-IS	0	152.1	0	0	0
3 h	W+EtOH	WT	3	19	19 2-27-2011.xms	6.687	JA-Met	286418	286418	286418	133354374	JA-Ile-IS	0.0021478	152.4	0.0140932	0.563726	0.0201902
3 h	W+EtOH	WT	4	20	20 2-27-2011.xms	6.559	JA-Met	0	0	0	125404670	JA-Ile-IS	0	149.9	0	0	0
3 h	W+EtOH	jar	1	21	21 2-27-2011.xms	6.559	JA-Met	0	0	0	131887430	JA-Ile-IS	0	150.7	0	0	0
3 h	W+EtOH	jar	2	22	22 2-28-2011.xms	6.559	JA-Met	0	0	0	141340342	JA-Ile-IS	0	132.6	0	0	0
3 h	W+EtOH	jar	3	23	23 2-28-2011.xms	6.559	JA-Met	0	0	0	135605286	JA-Ile-IS	0	153	0	0	0
3 h	W+EtOH	jar	4	24	24 2-28-2011.xms	6.559	JA-Met	0	0	0	128957414	JA-Ile-IS	0	155.7	0	0	0
3 h	W+JA	WT	1	25	25 2-28-2011.xms	6.549	JA-Met	5639950	5639950	5639950	141638342	JA-Ile-IS	0.0398194	136.6	0.291503	11.6601	0.369052
3 h	W+JA	WT	2	26	26 2-28-2011.xms	6.535	JA-Met	7308787	7308787	7308787	136976374	JA-Ile-IS	0.053358	154.5	0.345359	13.8144	0.427992
3 h	W+JA	WT	3	27	27 2-28-2011.xms	6.517	JA-Met	4684920	4684920	4684920	126603542	JA-Ile-IS	0.0370047	155.1	0.238586	9.54343	0.308694
3 h	W+JA	WT	4	28	28 2-28-2011.xms	6.609	JA-Met	9260149	9260149	9260149	137525142	JA-Ile-IS	0.0673342	148.1	0.454654	18.1862	0.540676
3 h	W+JA	jar	1	29	29 2-28-2011.xms	6.544	JA-Met	465548	465548	465548	144728902	JA-Ile-IS	0.00321669	151.5	0.0212323	0.849291	0.030311
3 h	W+JA	jar	2	30	30 2-28-2011.xms	6.559	JA-Met	0	0	0	133583718	JA-Ile-IS	0	147.6	0	0	0
3 h	W+JA	jar	3	31	31 2-28-2011.xms	6.559	JA-Met	0	0	0	138960422	JA-Ile-IS	0	129	0	0	0
3 h	W+JA	jar	4	32	32 2-28-2011.xms	6.559	JA-Met	0	0	0	135365446	JA-Ile-IS	0	146.5	0	0	0
6 h	W+EtOH	WT	1	33	33 3-1-2011.xms	6.559	JA-Met	0	0	0	1.41684e+08	JA-Ile-IS	0	153.4	0	0	0
6 h	W+EtOH	WT	2	34	34 2-28-2011.xms	6.559	JA-Met	0	0	0	1.47612e+08	JA-Ile-IS	0	148.3	0	0	0
6 h	W+EtOH	WT	3	35	35 2-28-2011.xms	6.559	JA-Met	0	0	0	1.57676e+08	JA-Ile-IS	0	148	0	0	0
6 h	W+EtOH	WT	4	36	36 2-28-2011.xms	6.559	JA-Met	0	0	0	1.7112e+08	JA-Ile-IS	0	63.7	0	0	0
6 h	W+EtOH	jar	1	37	37 2-28-2011.xms	6.559	JA-Met	0	0	0	1.50303e+08	JA-Ile-IS	0	144.7	0	0	0
6 h	W+EtOH	jar	2	38	38 3-1-2011.xms	6.559	JA-Met	0	0	0	1.35789e+08	JA-Ile-IS	0	140	0	0	0
6 h	W+EtOH	jar	3	39	39 3-1-2011.xms	6.559	JA-Met	0	0	0	1.46446e+08	JA-Ile-IS	0	148.3	0	0	0
6 h	W+EtOH	jar	4	40	40 3-1-2011.xms	6.559	JA-Met	0	0	0	1.50686e+08	JA-Ile-IS	0	154	0	0	0
6 h	W+JA	WT	1	41	41 3-1-2011.xms	6.415	JA-Met	2331978	2331978	2331978	1.47586e+08	JA-Ile-IS	0.0158008	146.6	0.107782	4.31127	0.147674
6 h	W+JA	WT	2	42	42 3-1-2011.xms	6.46	JA-Met	3361075	3361075	3361075	1.4918e+08	JA-Ile-IS	0.0225304	147.3	0.152956	6.11823	0.205337
6 h	W+JA	WT	3	43	43 3-1-2011.xms	6.573	JA-Met	4262225	4262225	4262225	1.49041e+08	JA-Ile-IS	0.0285976	153.7	0.186061	7.44246	0.246179
6 h	W+JA	WT	4	44	44 3-1-2011.xms	6.468	JA-Met	2696743	2696743	2696743	1.42731e+08	JA-Ile-IS	0.0188939	150.1	0.125875	5.03501	0.171047
6 h	W+JA	jar	1	45	45 3-1-2011.xms	6.559	JA-Met	0	0	0	1.46434e+08	JA-Ile-IS	0	147.8	0	0	0
6 h	W+JA	jar	2	46	46 3-1-2011.xms	6.559	JA-Met	0	0	0	1.43791e+08	JA-Ile-IS	0	140.5	0	0	0
6 h	W+JA	jar	3	47	47 3-1-2011.xms	6.559	JA-Met	0	0	0	1.41811e+08	JA-Ile-IS	0	153.7	0	0	0
6 h	W+JA	jar	4	48	48 3-1-2011.xms	6.559	JA-Met	0	0	0	1.41199e+08	JA-Ile-IS	0	148	0	0	0
1 h	W+EtOH	WT	1	1	1 2-26-2011.xms	7.646	JA-Phe	0	0	0	1.78975e+08	JA-Ile-IS	0	146.5	0	0	0
1 h	W+EtOH	WT	2	2	2 2-26-2011.xms	7.646	JA-Phe	0	0	0	1.96375e+08	JA-Ile-IS	0	152.9	0	0	0
1 h	W+EtOH	WT	3	3	3 2-26-2011.xms	7.646	JA-Phe	0	0	0	1.7816e+08	JA-Ile-IS	0	148.8	0	0	0
1 h	W+EtOH	WT	4	4	4 2-26-2011.xms	7.646	JA-Phe	0	0	0	1.52856e+08	JA-Ile-IS	0	147.8	0	0	0
1 h	W+EtOH	jar	1	5	5 2-26-2011.xms	7.646	JA-Phe	0	0	0	1.6597e+08	JA-Ile-IS	0	68.8	0	0	0
1 h	W+EtOH	jar	2	6	6 2-26-2011.xms	7.646	JA-Phe	0	0	0	1.74581e+08	JA-Ile-IS	0	149.9	0	0	0
1 h	W+EtOH	jar	3	7	7 2-26-2011.xms	7.824	JA-Phe	107005	107005	107005	1.71844e+08	JA-Ile-IS	0.000622687	139.2	0.00447333	0.178933	0.00643925
1 h	W+EtOH	jar	4	8	8 2-26-2011.xms	7.815	JA-Phe	404494	404494	404494	1.53222e+08	JA-Ile-IS	0.00263993	147.3	0.0179221	0.716884	0.0256272
1 h	W+JA	WT	1	9	9 2-26-2011.xms	7.683	JA-Phe	964639	964639	964639	1.63604e+08	JA-Ile-IS	0.00589618	147.5	0.0399741	1.59897	0.0565476
1 h	W+JA	WT	2	10	10 2-26-2011.xms	7.769	JA-Phe	1512221	1512221	1512221	1.51627e+08	JA-Ile-IS	0.00997327	150.7	0.0661796	2.64719	0.0924505
1 h	W+JA	WT	3	11	11 2-26-2011.xms	7.829	JA-Phe	1729919	1729919	1729919	1.41631e+08	JA-Ile-IS	0.0122143	145.1	0.0841782	3.36713	0.116602
1 h	W+JA	WT	4	12	12 2-26-2011.xms	7.641	JA-Phe	1749278	1749278	1749278	1.4993e+08	JA-Ile-IS	0.0116673	153.3	0.0761074	3.04429	0.105822
1 h	W+JA	jar	1	13	13 2-26-2011.xms	7.816	JA-Phe	1217501	1217501	1217501	1.57541e+08	JA-Ile-IS	0.00772816	154.8	0.0499235	1.99694	0.0702842
1 h	W+JA	jar	2	14	14 2-26-2011.xms	7.463	JA-Phe	781199	781199	781199	1.62438e+08	JA-Ile-IS	0.00480923	155.2	0.0309873	1.23949	0.0440265
1 h	W+JA	jar	3	15	15 2-26-2011.xms	7.555	JA-Phe	213309	213309	213309	1.45176e+08	JA-Ile-IS	0.00146931	147.3	0.00997498	0.398999	0.0143195
1 h	W+JA	jar	4	16	16 2-26-2011.xms	7.737	JA-Phe	343496	343496	343496	1.44667e+08	JA-Ile-IS	0.00237439	148	0.0160432	0.641728	0.0229618
3 h	W+EtOH	WT	1	17	17 2-27-2011.xms	7.646	JA-Phe	0	0	0	126005918	JA-Ile-IS	0	151.9	0	0	0
3 h	W+EtOH	WT	2	18	18 2-27-2011.xms	7.646	JA-Phe	0	0	0	131674614	JA-Ile-IS	0	152.1	0	0	0
3 h	W+EtOH	WT	3	19	19 2-27-2011.xms	7.646	JA-Phe	0	0	0	133354374	JA-Ile-IS	0	152.4	0	0	0
3 h	W+EtOH	WT	4	20	20 2-27-2011.xms	7.646	JA-Phe	0	0	0	125404670	JA-Ile-IS	0	149.9	0	0	0
3 h	W+EtOH	jar	1	21	21 2-27-2011.xms	7.646	JA-Phe	0	0	0	131887430	JA-Ile-IS	0	150.7	0	0	0
3 h	W+EtOH	jar	2	22	22 2-28-2011.xms	7.646	JA-Phe	0	0	0	141340342	JA-Ile-IS	0	132.6	0	0	0
3 h	W+EtOH	jar	3	23	23 2-28-2011.xms	7.646	JA-Phe	0	0	0	135605286	JA-Ile-IS	0	153	0	0	0
3 h	W+EtOH	jar	4	24	24 2-28-2011.xms	7.646	JA-Phe	0	0	0	128957414	JA-Ile-IS	0	155.7	0	0	0
3 h	W+JA	WT	1	25	25 2-28-2011.xms	7.66	JA-Phe	19149670	19149670	19149670	141638342	JA-Ile-IS	0.135201	136.6	0.98976	39.5904	0.992594
3 h	W+JA	WT	2	26	26 2-28-2011.xms	7.715	JA-Phe	21502006	21502006	21502006	136976374	JA-Ile-IS	0.156976	154.5	1.01603	40.641	1.01151
3 h	W+JA	WT	3	27	27 2-28-2011.xms	7.662	JA-Phe	16363785	16363785	16363785	126603542	JA-Ile-IS	0.129252	155.1	0.833347	33.3339	0.87448
3 h	W+JA	WT	4	28	28 2-28-2011.xms	7.583	JA-Phe	18485036	18485036	18485036	137525142	JA-Ile-IS	0.134412	148.1	0.907576	36.3031	0.931741
3 h	W+JA	jar	1	29	29 2-28-2011.xms	7.689	JA-Phe	482148	482148	482148	144728902	JA-Ile-IS	0.00333139	151.5	0.0219894	0.879574	0.0313802
3 h	W+JA	jar	2	30	30 2-28-2011.xms	7.646	JA-Phe	0	0	0	133583718	JA-Ile-IS	0	147.6	0	0	0
3 h	W+JA	jar	3	31	31 2-28-2011.xms	7.709	JA-Phe	998260	998260	998260	138960422	JA-Ile-IS	0.00718377	129	0.0556882	2.22753	0.0781837
3 h	W+JA	jar	4	32	32 2-28-2011.xms	7.646	JA-Phe	0	0	0	135365446	JA-Ile-IS	0	146.5	0	0	0
6 h	W+EtOH	WT	1	33	33 3-1-2011.xms	7.646	JA-Phe	0	0	0	1.41684e+08	JA-Ile-IS	0	153.4	0	0	0
6 h	W+EtOH	WT	2	34	34 2-28-2011.xms	7.639	JA-Phe	0	0	0	1.47612e+08	JA-Ile-IS	0	148.3	0	0	0
6 h	W+EtOH	WT	3	35	35 2-28-2011.xms	7.646	JA-Phe	0	0	0	1.57676e+08	JA-Ile-IS	0	148	0	0	0
6 h	W+EtOH	WT	4	36	36 2-28-2011.xms	7.646	JA-Phe	0	0	0	1.7112e+08	JA-Ile-IS	0	63.7	0	0	0
6 h	W+EtOH	jar	1	37	37 2-28-2011.xms	7.646	JA-Phe	0	0	0	1.50303e+08	JA-Ile-IS	0	144.7	0	0	0
6 h	W+EtOH	jar	2	38	38 3-1-2011.xms	7.646	JA-Phe	0	0	0	1.35789e+08	JA-Ile-IS	0	140	0	0	0
6 h	W+EtOH	jar	3	39	39 3-1-2011.xms	7.646	JA-Phe	0	0	0	1.46446e+08	JA-Ile-IS	0	148.3	0	0	0
6 h	W+EtOH	jar	4	40	40 3-1-2011.xms	7.646	JA-Phe	0	0	0	1.50686e+08	JA-Ile-IS	0	154	0	0	0
6 h	W+JA	WT	1	41	41 3-1-2011.xms	7.691	JA-Phe	0	0	0	1.47586e+08	JA-Ile-IS	0	146.6	0	0	0
6 h	W+JA	WT	2	42	42 3-1-2011.xms	7.646	JA-Phe	0	0	0	1.4918e+08	JA-Ile-IS	0	147.3	0	0	0
6 h	W+JA	WT	3	43	43 3-1-2011.xms	7.588	JA-Phe	0	0	0	1.49041e+08	JA-Ile-IS	0	153.7	0	0	0
6 h	W+JA	WT	4	44	44 3-1-2011.xms	7.646	JA-Phe	0	0	0	1.42731e+08	JA-Ile-IS	0	150.1	0	0	0
6 h	W+JA	jar	1	45	45 3-1-2011.xms	7.664	JA-Phe	0	0	0	1.46434e+08	JA-Ile-IS	0	147.8	0	0	0
6 h	W+JA	jar	2	46	46 3-1-2011.xms	7.749	JA-Phe	0	0	0	1.43791e+08	JA-Ile-IS	0	140.5	0	0	0
6 h	W+JA	jar	3	47	47 3-1-2011.xms	7.646	JA-Phe	0	0	0	1.41811e+08	JA-Ile-IS	0	153.7	0	0	0
6 h	W+JA	jar	4	48	48 3-1-2011.xms	7.646	JA-Phe	0	0	0	1.41199e+08	JA-Ile-IS	0	148	0	0	0
1 h	W+EtOH	WT	1	1	1 2-26-2011.xms	1.218	JA-Trp	0	0	0	1.78975e+08	JA-Ile-IS	0	146.5	0	0	0
1 h	W+EtOH	WT	2	2	2 2-26-2011.xms	1.218	JA-Trp	0	0	0	1.96375e+08	JA-Ile-IS	0	152.9	0	0	0
1 h	W+EtOH	WT	3	3	3 2-26-2011.xms	1.218	JA-Trp	0	0	0	1.7816e+08	JA-Ile-IS	0	148.8	0	0	0
1 h	W+EtOH	WT	4	4	4 2-26-2011.xms	1.218	JA-Trp	0	0	0	1.52856e+08	JA-Ile-IS	0	147.8	0	0	0
1 h	W+EtOH	jar	1	5	5 2-26-2011.xms	1.218	JA-Trp	0	0	0	1.6597e+08	JA-Ile-IS	0	68.8	0	0	0
1 h	W+EtOH	jar	2	6	6 2-26-2011.xms	1.218	JA-Trp	0	0	0	1.74581e+08	JA-Ile-IS	0	149.9	0	0	0
1 h	W+EtOH	jar	3	7	7 2-26-2011.xms	1.218	JA-Trp	0	0	0	1.71844e+08	JA-Ile-IS	0	139.2	0	0	0
1 h	W+EtOH	jar	4	8	8 2-26-2011.xms	1.218	JA-Trp	0	0	0	1.53222e+08	JA-Ile-IS	0	147.3	0	0	0
1 h	W+JA	WT	1	9	9 2-26-2011.xms	1.218	JA-Trp	0	0	0	1.63604e+08	JA-Ile-IS	0	147.5	0	0	0
1 h	W+JA	WT	2	10	10 2-26-2011.xms	1.218	JA-Trp	0	0	0	1.51627e+08	JA-Ile-IS	0	150.7	0	0	0
1 h	W+JA	WT	3	11	11 2-26-2011.xms	1.218	JA-Trp	0	0	0	1.41631e+08	JA-Ile-IS	0	145.1	0	0	0
1 h	W+JA	WT	4	12	12 2-26-2011.xms	1.218	JA-Trp	0	0	0	1.4993e+08	JA-Ile-IS	0	153.3	0	0	0
1 h	W+JA	jar	1	13	13 2-26-2011.xms	1.218	JA-Trp	0	0	0	1.57541e+08	JA-Ile-IS	0	154.8	0	0	0
1 h	W+JA	jar	2	14	14 2-26-2011.xms	1.218	JA-Trp	0	0	0	1.62438e+08	JA-Ile-IS	0	155.2	0	0	0
1 h	W+JA	jar	3	15	15 2-26-2011.xms	1.218	JA-Trp	0	0	0	1.45176e+08	JA-Ile-IS	0	147.3	0	0	0
1 h	W+JA	jar	4	16	16 2-26-2011.xms	1.218	JA-Trp	0	0	0	1.44667e+08	JA-Ile-IS	0	148	0	0	0
3 h	W+EtOH	WT	1	17	17 2-27-2011.xms	1.218	JA-Trp	0	0	0	126005918	JA-Ile-IS	0	151.9	0	0	0
3 h	W+EtOH	WT	2	18	18 2-27-2011.xms	1.218	JA-Trp	0	0	0	131674614	JA-Ile-IS	0	152.1	0	0	0
3 h	W+EtOH	WT	3	19	19 2-27-2011.xms	1.218	JA-Trp	0	0	0	133354374	JA-Ile-IS	0	152.4	0	0	0
3 h	W+EtOH	WT	4	20	20 2-27-2011.xms	1.218	JA-Trp	0	0	0	125404670	JA-Ile-IS	0	149.9	0	0	0
3 h	W+EtOH	jar	1	21	21 2-27-2011.xms	1.218	JA-Trp	0	0	0	131887430	JA-Ile-IS	0	150.7	0	0	0
3 h	W+EtOH	jar	2	22	22 2-28-2011.xms	1.218	JA-Trp	0	0	0	141340342	JA-Ile-IS	0	132.6	0	0	0
3 h	W+EtOH	jar	3	23	23 2-28-2011.xms	1.218	JA-Trp	0	0	0	135605286	JA-Ile-IS	0	153	0	0	0
3 h	W+EtOH	jar	4	24	24 2-28-2011.xms	1.218	JA-Trp	0	0	0	128957414	JA-Ile-IS	0	155.7	0	0	0
3 h	W+JA	WT	1	25	25 2-28-2011.xms	1.218	JA-Trp	0	0	0	141638342	JA-Ile-IS	0	136.6	0	0	0
3 h	W+JA	WT	2	26	26 2-28-2011.xms	1.218	JA-Trp	0	0	0	136976374	JA-Ile-IS	0	154.5	0	0	0
3 h	W+JA	WT	3	27	27 2-28-2011.xms	1.218	JA-Trp	0	0	0	126603542	JA-Ile-IS	0	155.1	0	0	0
3 h	W+JA	WT	4	28	28 2-28-2011.xms	1.218	JA-Trp	0	0	0	137525142	JA-Ile-IS	0	148.1	0	0	0
3 h	W+JA	jar	1	29	29 2-28-2011.xms	1.218	JA-Trp	0	0	0	144728902	JA-Ile-IS	0	151.5	0	0	0
3 h	W+JA	jar	2	30	30 2-28-2011.xms	1.218	JA-Trp	0	0	0	133583718	JA-Ile-IS	0	147.6	0	0	0
3 h	W+JA	jar	3	31	31 2-28-2011.xms	1.218	JA-Trp	0	0	0	138960422	JA-Ile-IS	0	129	0	0	0
3 h	W+JA	jar	4	32	32 2-28-2011.xms	1.218	JA-Trp	0	0	0	135365446	JA-Ile-IS	0	146.5	0	0	0
6 h	W+EtOH	WT	1	33	33 3-1-2011.xms	1.218	JA-Trp	0	0	0	1.41684e+08	JA-Ile-IS	0	153.4	0	0	0
6 h	W+EtOH	WT	2	34	34 2-28-2011.xms	1.218	JA-Trp	0	0	0	1.47612e+08	JA-Ile-IS	0	148.3	0	0	0
6 h	W+EtOH	WT	3	35	35 2-28-2011.xms	1.218	JA-Trp	0	0	0	1.57676e+08	JA-Ile-IS	0	148	0	0	0
6 h	W+EtOH	WT	4	36	36 2-28-2011.xms	1.218	JA-Trp	0	0	0	1.7112e+08	JA-Ile-IS	0	63.7	0	0	0
6 h	W+EtOH	jar	1	37	37 2-28-2011.xms	1.218	JA-Trp	0	0	0	1.50303e+08	JA-Ile-IS	0	144.7	0	0	0
6 h	W+EtOH	jar	2	38	38 3-1-2011.xms	1.218	JA-Trp	0	0	0	1.35789e+08	JA-Ile-IS	0	140	0	0	0
6 h	W+EtOH	jar	3	39	39 3-1-2011.xms	1.218	JA-Trp	0	0	0	1.46446e+08	JA-Ile-IS	0	148.3	0	0	0
6 h	W+EtOH	jar	4	40	40 3-1-2011.xms	1.218	JA-Trp	0	0	0	1.50686e+08	JA-Ile-IS	0	154	0	0	0
6 h	W+JA	WT	1	41	41 3-1-2011.xms	1.218	JA-Trp	0	0	0	1.47586e+08	JA-Ile-IS	0	146.6	0	0	0
6 h	W+JA	WT	2	42	42 3-1-2011.xms	1.218	JA-Trp	0	0	0	1.4918e+08	JA-Ile-IS	0	147.3	0	0	0
6 h	W+JA	WT	3	43	43 3-1-2011.xms	1.218	JA-Trp	0	0	0	1.49041e+08	JA-Ile-IS	0	153.7	0	0	0
6 h	W+JA	WT	4	44	44 3-1-2011.xms	1.218	JA-Trp	0	0	0	1.42731e+08	JA-Ile-IS	0	150.1	0	0	0
6 h	W+JA	jar	1	45	45 3-1-2011.xms	1.218	JA-Trp	0	0	0	1.46434e+08	JA-Ile-IS	0	147.8	0	0	0
6 h	W+JA	jar	2	46	46 3-1-2011.xms	1.218	JA-Trp	0	0	0	1.43791e+08	JA-Ile-IS	0	140.5	0	0	0
6 h	W+JA	jar	3	47	47 3-1-2011.xms	1.218	JA-Trp	0	0	0	1.41811e+08	JA-Ile-IS	0	153.7	0	0	0
6 h	W+JA	jar	4	48	48 3-1-2011.xms	1.218	JA-Trp	0	0	0	1.41199e+08	JA-Ile-IS	0	148	0	0	0
1 h	W+EtOH	WT	1	1	1 2-26-2011.xms	6.124	JA-Tyr	0	0	0	1.78975e+08	JA-Ile-IS	0	146.5	0	0	0
1 h	W+EtOH	WT	2	2	2 2-26-2011.xms	6.124	JA-Tyr	0	0	0	1.96375e+08	JA-Ile-IS	0	152.9	0	0	0
1 h	W+EtOH	WT	3	3	3 2-26-2011.xms	6.296	JA-Tyr	96021	96021	96021	1.7816e+08	JA-Ile-IS	0.000538959	148.8	0.00362204	0.144882	0.00521606
1 h	W+EtOH	WT	4	4	4 2-26-2011.xms	6.124	JA-Tyr	0	0	0	1.52856e+08	JA-Ile-IS	0	147.8	0	0	0
1 h	W+EtOH	jar	1	5	5 2-26-2011.xms	6.124	JA-Tyr	0	0	0	1.6597e+08	JA-Ile-IS	0	68.8	0	0	0
1 h	W+EtOH	jar	2	6	6 2-26-2011.xms	6.124	JA-Tyr	0	0	0	1.74581e+08	JA-Ile-IS	0	149.9	0	0	0
1 h	W+EtOH	jar	3	7	7 2-26-2011.xms	6.201	JA-Tyr	142000	142000	142000	1.71844e+08	JA-Ile-IS	0.000826331	139.2	0.00593629	0.237451	0.00853893
1 h	W+EtOH	jar	4	8	8 2-26-2011.xms	6.124	JA-Tyr	0	0	0	1.53222e+08	JA-Ile-IS	0	147.3	0	0	0
1 h	W+JA	WT	1	9	9 2-26-2011.xms	6.123	JA-Tyr	218984	218984	218984	1.63604e+08	JA-Ile-IS	0.0013385	147.5	0.00907458	0.362983	0.0130328
1 h	W+JA	WT	2	10	10 2-26-2011.xms	6.124	JA-Tyr	0	0	0	1.51627e+08	JA-Ile-IS	0	150.7	0	0	0
1 h	W+JA	WT	3	11	11 2-26-2011.xms	6.243	JA-Tyr	144275	144275	144275	1.41631e+08	JA-Ile-IS	0.00101867	145.1	0.00702045	0.280818	0.010093
1 h	W+JA	WT	4	12	12 2-26-2011.xms	6.124	JA-Tyr	0	0	0	1.4993e+08	JA-Ile-IS	0	153.3	0	0	0
1 h	W+JA	jar	1	13	13 2-26-2011.xms	6.204	JA-Tyr	199621	199621	199621	1.57541e+08	JA-Ile-IS	0.00126711	154.8	0.00818544	0.327418	0.011761
1 h	W+JA	jar	2	14	14 2-26-2011.xms	6.125	JA-Tyr	171234	171234	171234	1.62438e+08	JA-Ile-IS	0.00105415	155.2	0.00679222	0.271689	0.00976597
1 h	W+JA	jar	3	15	15 2-26-2011.xms	6.245	JA-Tyr	196499	196499	196499	1.45176e+08	JA-Ile-IS	0.00135352	147.3	0.00918889	0.367556	0.0131962
1 h	W+JA	jar	4	16	16 2-26-2011.xms	6.124	JA-Tyr	0	0	0	1.44667e+08	JA-Ile-IS	0	148	0	0	0
3 h	W+EtOH	WT	1	17	17 2-27-2011.xms	6.124	JA-Tyr	0	0	0	126005918	JA-Ile-IS	0	151.9	0	0	0
3 h	W+EtOH	WT	2	18	18 2-27-2011.xms	6.124	JA-Tyr	0	0	0	131674614	JA-Ile-IS	0	152.1	0	0	0
3 h	W+EtOH	WT	3	19	19 2-27-2011.xms	6.124	JA-Tyr	0	0	0	133354374	JA-Ile-IS	0	152.4	0	0	0
3 h	W+EtOH	WT	4	20	20 2-27-2011.xms	6.124	JA-Tyr	0	0	0	125404670	JA-Ile-IS	0	149.9	0	0	0
3 h	W+EtOH	jar	1	21	21 2-27-2011.xms	6.124	JA-Tyr	0	0	0	131887430	JA-Ile-IS	0	150.7	0	0	0
3 h	W+EtOH	jar	2	22	22 2-28-2011.xms	6.124	JA-Tyr	0	0	0	141340342	JA-Ile-IS	0	132.6	0	0	0
3 h	W+EtOH	jar	3	23	23 2-28-2011.xms	6.124	JA-Tyr	0	0	0	135605286	JA-Ile-IS	0	153	0	0	0
3 h	W+EtOH	jar	4	24	24 2-28-2011.xms	6.124	JA-Tyr	0	0	0	128957414	JA-Ile-IS	0	155.7	0	0	0
3 h	W+JA	WT	1	25	25 2-28-2011.xms	6.1	JA-Tyr	420142	420142	420142	141638342	JA-Ile-IS	0.0029663	136.6	0.0217152	0.868609	0.0309932
3 h	W+JA	WT	2	26	26 2-28-2011.xms	6.163	JA-Tyr	170848	170848	170848	136976374	JA-Ile-IS	0.00124728	154.5	0.00807301	0.322921	0.0116001
3 h	W+JA	WT	3	27	27 2-28-2011.xms	6.179	JA-Tyr	1056829	1056829	1056829	126603542	JA-Ile-IS	0.00834755	155.1	0.0538204	2.15282	0.075629
3 h	W+JA	WT	4	28	28 2-28-2011.xms	6.254	JA-Tyr	650363	650363	650363	137525142	JA-Ile-IS	0.00472905	148.1	0.0319315	1.27726	0.0453471
3 h	W+JA	jar	1	29	29 2-28-2011.xms	6.124	JA-Tyr	0	0	0	144728902	JA-Ile-IS	0	151.5	0	0	0
3 h	W+JA	jar	2	30	30 2-28-2011.xms	6.219	JA-Tyr	411982	411982	411982	133583718	JA-Ile-IS	0.00308407	147.6	0.0208948	0.835792	0.0298342
3 h	W+JA	jar	3	31	31 2-28-2011.xms	6.26	JA-Tyr	387114	387114	387114	138960422	JA-Ile-IS	0.00278579	129	0.0215952	0.86381	0.0308237
3 h	W+JA	jar	4	32	32 2-28-2011.xms	6.191	JA-Tyr	117326	117326	117326	135365446	JA-Ile-IS	0.000866735	146.5	0.00591628	0.236651	0.00851024
6 h	W+EtOH	WT	1	33	33 3-1-2011.xms	6.124	JA-Tyr	0	0	0	1.41684e+08	JA-Ile-IS	0	153.4	0	0	0
6 h	W+EtOH	WT	2	34	34 2-28-2011.xms	6.124	JA-Tyr	0	0	0	1.47612e+08	JA-Ile-IS	0	148.3	0	0	0
6 h	W+EtOH	WT	3	35	35 2-28-2011.xms	6.124	JA-Tyr	0	0	0	1.57676e+08	JA-Ile-IS	0	148	0	0	0
6 h	W+EtOH	WT	4	36	36 2-28-2011.xms	6.124	JA-Tyr	0	0	0	1.7112e+08	JA-Ile-IS	0	63.7	0	0	0
6 h	W+EtOH	jar	1	37	37 2-28-2011.xms	6.124	JA-Tyr	0	0	0	1.50303e+08	JA-Ile-IS	0	144.7	0	0	0
6 h	W+EtOH	jar	2	38	38 3-1-2011.xms	6.124	JA-Tyr	0	0	0	1.35789e+08	JA-Ile-IS	0	140	0	0	0
6 h	W+EtOH	jar	3	39	39 3-1-2011.xms	6.139	JA-Tyr	0	0	0	1.46446e+08	JA-Ile-IS	0	148.3	0	0	0
6 h	W+EtOH	jar	4	40	40 3-1-2011.xms	6.124	JA-Tyr	0	0	0	1.50686e+08	JA-Ile-IS	0	154	0	0	0
6 h	W+JA	WT	1	41	41 3-1-2011.xms	6.152	JA-Tyr	0	0	0	1.47586e+08	JA-Ile-IS	0	146.6	0	0	0
6 h	W+JA	WT	2	42	42 3-1-2011.xms	6.124	JA-Tyr	0	0	0	1.4918e+08	JA-Ile-IS	0	147.3	0	0	0
6 h	W+JA	WT	3	43	43 3-1-2011.xms	6.126	JA-Tyr	0	0	0	1.49041e+08	JA-Ile-IS	0	153.7	0	0	0
6 h	W+JA	WT	4	44	44 3-1-2011.xms	6.088	JA-Tyr	0	0	0	1.42731e+08	JA-Ile-IS	0	150.1	0	0	0
6 h	W+JA	jar	1	45	45 3-1-2011.xms	6.144	JA-Tyr	0	0	0	1.46434e+08	JA-Ile-IS	0	147.8	0	0	0
6 h	W+JA	jar	2	46	46 3-1-2011.xms	6.228	JA-Tyr	0	0	0	1.43791e+08	JA-Ile-IS	0	140.5	0	0	0
6 h	W+JA	jar	3	47	47 3-1-2011.xms	6.124	JA-Tyr	0	0	0	1.41811e+08	JA-Ile-IS	0	153.7	0	0	0
6 h	W+JA	jar	4	48	48 3-1-2011.xms	6.192	JA-Tyr	0	0	0	1.41199e+08	JA-Ile-IS	0	148	0	0	0
1 h	W+EtOH	WT	1	1	1 2-26-2011.xms	6.888	JA-Val	4355279	4355279	4355279	1.78975e+08	JA-Ile-IS	0.0243346	146.5	0.166106	6.64425	0.221699
1 h	W+EtOH	WT	2	2	2 2-26-2011.xms	6.862	JA-Val	3878025	3878025	3878025	1.96375e+08	JA-Ile-IS	0.019748	152.9	0.129157	5.16626	0.175246
1 h	W+EtOH	WT	3	3	3 2-26-2011.xms	6.898	JA-Val	2863529	2863529	2863529	1.7816e+08	JA-Ile-IS	0.0160728	148.8	0.108016	4.32064	0.147979
1 h	W+EtOH	WT	4	4	4 2-26-2011.xms	6.778	JA-Val	1958173	1958173	1958173	1.52856e+08	JA-Ile-IS	0.0128105	147.8	0.0866748	3.46699	0.11992
1 h	W+EtOH	jar	1	5	5 2-26-2011.xms	6.735	JA-Val	0	0	0	1.6597e+08	JA-Ile-IS	0	68.8	0	0	0
1 h	W+EtOH	jar	2	6	6 2-26-2011.xms	6.828	JA-Val	717408	717408	717408	1.74581e+08	JA-Ile-IS	0.0041093	149.9	0.0274136	1.09655	0.0390171
1 h	W+EtOH	jar	3	7	7 2-26-2011.xms	6.837	JA-Val	324861	324861	324861	1.71844e+08	JA-Ile-IS	0.00189044	139.2	0.0135808	0.54323	0.019461
1 h	W+EtOH	jar	4	8	8 2-26-2011.xms	6.752	JA-Val	180871	180871	180871	1.53222e+08	JA-Ile-IS	0.00118045	147.3	0.00801393	0.320557	0.0115156
1 h	W+JA	WT	1	9	9 2-26-2011.xms	6.771	JA-Val	29537090	29537090	29537090	1.63604e+08	JA-Ile-IS	0.18054	147.5	1.224	48.9601	1.15316
1 h	W+JA	WT	2	10	10 2-26-2011.xms	6.618	JA-Val	18718008	18718008	18718008	1.51627e+08	JA-Ile-IS	0.123447	150.7	0.81916	32.7664	0.863273
1 h	W+JA	WT	3	11	11 2-26-2011.xms	6.626	JA-Val	31288346	31288346	31288346	1.41631e+08	JA-Ile-IS	0.220914	145.1	1.5225	60.8999	1.33485
1 h	W+JA	WT	4	12	12 2-26-2011.xms	6.712	JA-Val	18889130	18889130	18889130	1.4993e+08	JA-Ile-IS	0.125986	153.3	0.821826	32.873	0.865385
1 h	W+JA	jar	1	13	13 2-26-2011.xms	6.63	JA-Val	6095055	6095055	6095055	1.57541e+08	JA-Ile-IS	0.0386887	154.8	0.249927	9.99708	0.321844
1 h	W+JA	jar	2	14	14 2-26-2011.xms	6.653	JA-Val	8707850	8707850	8707850	1.62438e+08	JA-Ile-IS	0.0536074	155.2	0.345408	13.8163	0.428044
1 h	W+JA	jar	3	15	15 2-26-2011.xms	6.711	JA-Val	4959875	4959875	4959875	1.45176e+08	JA-Ile-IS	0.0341646	147.3	0.231939	9.27755	0.300931
1 h	W+JA	jar	4	16	16 2-26-2011.xms	6.551	JA-Val	5756504	5756504	5756504	1.44667e+08	JA-Ile-IS	0.0397915	148	0.268861	10.7545	0.343534
3 h	W+EtOH	WT	1	17	17 2-27-2011.xms	6.707	JA-Val	996716	996716	996716	126005918	JA-Ile-IS	0.00791007	151.9	0.0520742	2.08297	0.0732365
3 h	W+EtOH	WT	2	18	18 2-27-2011.xms	6.735	JA-Val	200184	200184	200184	131674614	JA-Ile-IS	0.00152029	152.1	0.00999535	0.399814	0.0143487
3 h	W+EtOH	WT	3	19	19 2-27-2011.xms	6.715	JA-Val	35067	35067	35067	133354374	JA-Ile-IS	0.000262961	152.4	0.00172547	0.0690186	0.00248718
3 h	W+EtOH	WT	4	20	20 2-27-2011.xms	6.735	JA-Val	0	0	0	125404670	JA-Ile-IS	0	149.9	0	0	0
3 h	W+EtOH	jar	1	21	21 2-27-2011.xms	6.735	JA-Val	0	0	0	131887430	JA-Ile-IS	0	150.7	0	0	0
3 h	W+EtOH	jar	2	22	22 2-28-2011.xms	6.811	JA-Val	403111	403111	403111	141340342	JA-Ile-IS	0.00285206	132.6	0.0215087	0.86035	0.0307015
3 h	W+EtOH	jar	3	23	23 2-28-2011.xms	6.735	JA-Val	0	0	0	135605286	JA-Ile-IS	0	153	0	0	0
3 h	W+EtOH	jar	4	24	24 2-28-2011.xms	6.735	JA-Val	0	0	0	128957414	JA-Ile-IS	0	155.7	0	0	0
3 h	W+JA	WT	1	25	25 2-28-2011.xms	6.902	JA-Val	49092280	49092280	49092280	141638342	JA-Ile-IS	0.346603	136.6	2.53736	101.494	1.82267
3 h	W+JA	WT	2	26	26 2-28-2011.xms	6.854	JA-Val	41517900	41517900	41517900	136976374	JA-Ile-IS	0.303103	154.5	1.96183	78.4732	1.56649
3 h	W+JA	WT	3	27	27 2-28-2011.xms	6.852	JA-Val	50680036	50680036	50680036	126603542	JA-Ile-IS	0.400305	155.1	2.58095	103.238	1.84034
3 h	W+JA	WT	4	28	28 2-28-2011.xms	6.774	JA-Val	48292908	48292908	48292908	137525142	JA-Ile-IS	0.351157	148.1	2.37108	94.8432	1.75321
3 h	W+JA	jar	1	29	29 2-28-2011.xms	6.777	JA-Val	3903582	3903582	3903582	144728902	JA-Ile-IS	0.0269717	151.5	0.178031	7.12124	0.236377
3 h	W+JA	jar	2	30	30 2-28-2011.xms	6.858	JA-Val	3550604	3550604	3550604	133583718	JA-Ile-IS	0.0265796	147.6	0.180079	7.20315	0.238883
3 h	W+JA	jar	3	31	31 2-28-2011.xms	6.933	JA-Val	3604082	3604082	3604082	138960422	JA-Ile-IS	0.025936	129	0.201055	8.04218	0.264302
3 h	W+JA	jar	4	32	32 2-28-2011.xms	6.877	JA-Val	3828005	3828005	3828005	135365446	JA-Ile-IS	0.028279	146.5	0.193031	7.72124	0.254632
6 h	W+EtOH	WT	1	33	33 3-1-2011.xms	6.735	JA-Val	0	0	0	1.41684e+08	JA-Ile-IS	0	153.4	0	0	0
6 h	W+EtOH	WT	2	34	34 2-28-2011.xms	6.788	JA-Val	0	0	0	1.47612e+08	JA-Ile-IS	0	148.3	0	0	0
6 h	W+EtOH	WT	3	35	35 2-28-2011.xms	6.735	JA-Val	0	0	0	1.57676e+08	JA-Ile-IS	0	148	0	0	0
6 h	W+EtOH	WT	4	36	36 2-28-2011.xms	6.735	JA-Val	0	0	0	1.7112e+08	JA-Ile-IS	0	63.7	0	0	0
6 h	W+EtOH	jar	1	37	37 2-28-2011.xms	6.735	JA-Val	0	0	0	1.50303e+08	JA-Ile-IS	0	144.7	0	0	0
6 h	W+EtOH	jar	2	38	38 3-1-2011.xms	6.735	JA-Val	0	0	0	1.35789e+08	JA-Ile-IS	0	140	0	0	0
6 h	W+EtOH	jar	3	39	39 3-1-2011.xms	6.735	JA-Val	0	0	0	1.46446e+08	JA-Ile-IS	0	148.3	0	0	0
6 h	W+EtOH	jar	4	40	40 3-1-2011.xms	6.712	JA-Val	0	0	0	1.50686e+08	JA-Ile-IS	0	154	0	0	0
6 h	W+JA	WT	1	41	41 3-1-2011.xms	6.747	JA-Val	0	0	0	1.47586e+08	JA-Ile-IS	0	146.6	0	0	0
6 h	W+JA	WT	2	42	42 3-1-2011.xms	6.735	JA-Val	0	0	0	1.4918e+08	JA-Ile-IS	0	147.3	0	0	0
6 h	W+JA	WT	3	43	43 3-1-2011.xms	6.756	JA-Val	0	0	0	1.49041e+08	JA-Ile-IS	0	153.7	0	0	0
6 h	W+JA	WT	4	44	44 3-1-2011.xms	6.717	JA-Val	0	0	0	1.42731e+08	JA-Ile-IS	0	150.1	0	0	0
6 h	W+JA	jar	1	45	45 3-1-2011.xms	6.726	JA-Val	0	0	0	1.46434e+08	JA-Ile-IS	0	147.8	0	0	0
6 h	W+JA	jar	2	46	46 3-1-2011.xms	6.776	JA-Val	0	0	0	1.43791e+08	JA-Ile-IS	0	140.5	0	0	0
6 h	W+JA	jar	3	47	47 3-1-2011.xms	6.697	JA-Val	0	0	0	1.41811e+08	JA-Ile-IS	0	153.7	0	0	0
6 h	W+JA	jar	4	48	48 3-1-2011.xms	6.734	JA-Val	0	0	0	1.41199e+08	JA-Ile-IS	0	148	0	0	0
1 h	W+EtOH	WT	1	1	1 2-26-2011.xms	5.687	OH-JA-Ile	32676904	32472011	32472011	1.78975e+08	JA-Ile-IS	0.181433	146.5	1.23845	49.5381	1.1625
1 h	W+EtOH	WT	2	2	2 2-26-2011.xms	5.678	OH-JA-Ile	29192626	28987733	28987733	1.96375e+08	JA-Ile-IS	0.147614	152.9	0.965428	38.6171	0.974844
1 h	W+EtOH	WT	3	3	3 2-26-2011.xms	5.691	OH-JA-Ile	24501614	24296721	24296721	1.7816e+08	JA-Ile-IS	0.136376	148.8	0.916504	36.6602	0.938477
1 h	W+EtOH	WT	4	4	4 2-26-2011.xms	5.693	OH-JA-Ile	30176666	29971773	29971773	1.52856e+08	JA-Ile-IS	0.196078	147.8	1.32664	53.0657	1.21825
1 h	W+EtOH	jar	1	5	5 2-26-2011.xms	5.646	OH-JA-Ile	7573672	7368779	7368779	1.6597e+08	JA-Ile-IS	0.0443983	68.8	0.645324	25.813	0.718372
1 h	W+EtOH	jar	2	6	6 2-26-2011.xms	5.672	OH-JA-Ile	10477095	10272202	10272202	1.74581e+08	JA-Ile-IS	0.058839	149.9	0.392522	15.7009	0.4777
1 h	W+EtOH	jar	3	7	7 2-26-2011.xms	5.713	OH-JA-Ile	8485613	8280720	8280720	1.71844e+08	JA-Ile-IS	0.0481874	139.2	0.346174	13.847	0.428865
1 h	W+EtOH	jar	4	8	8 2-26-2011.xms	5.679	OH-JA-Ile	8568580	8363687	8363687	1.53222e+08	JA-Ile-IS	0.0545855	147.3	0.370574	14.8229	0.45478
1 h	W+JA	WT	1	9	9 2-26-2011.xms	5.639	OH-JA-Ile	28756250	28551357	28551357	1.63604e+08	JA-Ile-IS	0.174515	147.5	1.18315	47.3261	1.12641
1 h	W+JA	WT	2	10	10 2-26-2011.xms	5.654	OH-JA-Ile	27448708	27243815	27243815	1.51627e+08	JA-Ile-IS	0.179676	150.7	1.19228	47.6911	1.13243
1 h	W+JA	WT	3	11	11 2-26-2011.xms	5.645	OH-JA-Ile	37257872	37052979	37052979	1.41631e+08	JA-Ile-IS	0.261616	145.1	1.80301	72.1202	1.48697
1 h	W+JA	WT	4	12	12 2-26-2011.xms	5.657	OH-JA-Ile	27713472	27508579	27508579	1.4993e+08	JA-Ile-IS	0.183476	153.3	1.19684	47.8736	1.13543
1 h	W+JA	jar	1	13	13 2-26-2011.xms	5.662	OH-JA-Ile	11692071	11487178	11487178	1.57541e+08	JA-Ile-IS	0.0729155	154.8	0.471031	18.8412	0.556827
1 h	W+JA	jar	2	14	14 2-26-2011.xms	5.634	OH-JA-Ile	13513791	13308898	13308898	1.62438e+08	JA-Ile-IS	0.0819324	155.2	0.527915	21.1166	0.611564
1 h	W+JA	jar	3	15	15 2-26-2011.xms	5.658	OH-JA-Ile	9851707	9646814	9646814	1.45176e+08	JA-Ile-IS	0.0664491	147.3	0.451114	18.0446	0.537161
1 h	W+JA	jar	4	16	16 2-26-2011.xms	5.651	OH-JA-Ile	11404393	11199500	11199500	1.44667e+08	JA-Ile-IS	0.0774159	148	0.52308	20.9232	0.606992
3 h	W+EtOH	WT	1	17	17 2-27-2011.xms	5.654	OH-JA-Ile	4633505	4050892	4050892	126005918	JA-Ile-IS	0.0321484	151.9	0.211642	8.46568	0.276964
3 h	W+EtOH	WT	2	18	18 2-27-2011.xms	5.656	OH-JA-Ile	5758130	5175517	5175517	131674614	JA-Ile-IS	0.0393054	152.1	0.258418	10.3367	0.331611
3 h	W+EtOH	WT	3	19	19 2-27-2011.xms	5.67	OH-JA-Ile	7191140	6608527	6608527	133354374	JA-Ile-IS	0.0495561	152.4	0.325171	13.0069	0.406179
3 h	W+EtOH	WT	4	20	20 2-27-2011.xms	5.68	OH-JA-Ile	11723540	11140927	11140927	125404670	JA-Ile-IS	0.0888398	149.9	0.592661	23.7064	0.671439
3 h	W+EtOH	jar	1	21	21 2-27-2011.xms	5.705	OH-JA-Ile	2865341	2282728	2282728	131887430	JA-Ile-IS	0.0173082	150.7	0.114852	4.59407	0.156852
3 h	W+EtOH	jar	2	22	22 2-28-2011.xms	5.655	OH-JA-Ile	3311595	2728982	2728982	141340342	JA-Ile-IS	0.0193079	132.6	0.14561	5.8244	0.196116
3 h	W+EtOH	jar	3	23	23 2-28-2011.xms	5.639	OH-JA-Ile	1791769	1209156	1209156	135605286	JA-Ile-IS	0.00891673	153	0.0582793	2.33117	0.0817204
3 h	W+EtOH	jar	4	24	24 2-28-2011.xms	5.729	OH-JA-Ile	2459336	1876723	1876723	128957414	JA-Ile-IS	0.014553	155.7	0.0934685	3.73874	0.128912
3 h	W+JA	WT	1	25	25 2-28-2011.xms	5.665	OH-JA-Ile	114601440	114018827	114018827	141638342	JA-Ile-IS	0.805	136.6	5.89312	235.725	2.78516
3 h	W+JA	WT	2	26	26 2-28-2011.xms	5.664	OH-JA-Ile	68236464	67653851	67653851	136976374	JA-Ile-IS	0.493909	154.5	3.19682	127.873	2.0693
3 h	W+JA	WT	3	27	27 2-28-2011.xms	5.675	OH-JA-Ile	90494656	89912043	89912043	126603542	JA-Ile-IS	0.710186	155.1	4.57889	183.156	2.47998
3 h	W+JA	WT	4	28	28 2-28-2011.xms	5.653	OH-JA-Ile	141582576	140999963	140999963	137525142	JA-Ile-IS	1.02527	148.1	6.9228	276.912	2.98601
3 h	W+JA	jar	1	29	29 2-28-2011.xms	5.656	OH-JA-Ile	5072234	4489621	4489621	144728902	JA-Ile-IS	0.0310209	151.5	0.204758	8.19034	0.268744
3 h	W+JA	jar	2	30	30 2-28-2011.xms	5.652	OH-JA-Ile	7674692	7092079	7092079	133583718	JA-Ile-IS	0.0530909	147.6	0.359694	14.3878	0.443282
3 h	W+JA	jar	3	31	31 2-28-2011.xms	5.676	OH-JA-Ile	9685592	9102979	9102979	138960422	JA-Ile-IS	0.0655077	129	0.507812	20.3125	0.592456
3 h	W+JA	jar	4	32	32 2-28-2011.xms	5.653	OH-JA-Ile	7145154	6562541	6562541	135365446	JA-Ile-IS	0.0484802	146.5	0.330923	13.2369	0.412427
6 h	W+EtOH	WT	1	33	33 3-1-2011.xms	5.695	OH-JA-Ile	4957537	4.54698e+06	4.54698e+06	1.41684e+08	JA-Ile-IS	0.0320924	153.4	0.209207	8.36829	0.274062
6 h	W+EtOH	WT	2	34	34 2-28-2011.xms	5.651	OH-JA-Ile	8303226	7.89267e+06	7.89267e+06	1.47612e+08	JA-Ile-IS	0.053469	148.3	0.360547	14.4219	0.444186
6 h	W+EtOH	WT	3	35	35 2-28-2011.xms	5.677	OH-JA-Ile	8765168	8.35461e+06	8.35461e+06	1.57676e+08	JA-Ile-IS	0.0529861	148	0.358014	14.3206	0.441498
6 h	W+EtOH	WT	4	36	36 2-28-2011.xms	5.674	OH-JA-Ile	5180505	4.76995e+06	4.76995e+06	1.7112e+08	JA-Ile-IS	0.0278749	63.7	0.437596	17.5039	0.523659
6 h	W+EtOH	jar	1	37	37 2-28-2011.xms	5.714	OH-JA-Ile	2128990	1.71843e+06	1.71843e+06	1.50303e+08	JA-Ile-IS	0.0114331	144.7	0.0790127	3.16051	0.109712
6 h	W+EtOH	jar	2	38	38 3-1-2011.xms	5.73	OH-JA-Ile	804176	393621	393621	1.35789e+08	JA-Ile-IS	0.00289877	140	0.0207055	0.828221	0.0295667
6 h	W+EtOH	jar	3	39	39 3-1-2011.xms	5.67	OH-JA-Ile	617806	207251	207251	1.46446e+08	JA-Ile-IS	0.0014152	148.3	0.00954284	0.381714	0.0137021
6 h	W+EtOH	jar	4	40	40 3-1-2011.xms	5.672	OH-JA-Ile	297661	-112894	0	1.50686e+08	JA-Ile-IS	0	154	0	0	0
6 h	W+JA	WT	1	41	41 3-1-2011.xms	5.672	OH-JA-Ile	137490832	1.3708e+08	1.3708e+08	1.47586e+08	JA-Ile-IS	0.928815	146.6	6.33571	253.428	2.87494
6 h	W+JA	WT	2	42	42 3-1-2011.xms	5.672	OH-JA-Ile	133686088	1.33276e+08	1.33276e+08	1.4918e+08	JA-Ile-IS	0.893389	147.3	6.0651	242.604	2.82071
6 h	W+JA	WT	3	43	43 3-1-2011.xms	5.67	OH-JA-Ile	153996656	1.53586e+08	1.53586e+08	1.49041e+08	JA-Ile-IS	1.03049	153.7	6.70459	268.183	2.94572
6 h	W+JA	WT	4	44	44 3-1-2011.xms	5.663	OH-JA-Ile	103666360	1.03256e+08	1.03256e+08	1.42731e+08	JA-Ile-IS	0.723429	150.1	4.81965	192.786	2.54093
6 h	W+JA	jar	1	45	45 3-1-2011.xms	5.673	OH-JA-Ile	4020084	3.60953e+06	3.60953e+06	1.46434e+08	JA-Ile-IS	0.0246495	147.8	0.166776	6.67105	0.222528
6 h	W+JA	jar	2	46	46 3-1-2011.xms	5.629	OH-JA-Ile	4679616	4.26906e+06	4.26906e+06	1.43791e+08	JA-Ile-IS	0.0296894	140.5	0.211313	8.4525	0.276571
6 h	W+JA	jar	3	47	47 3-1-2011.xms	5.611	OH-JA-Ile	5147008	4.73645e+06	4.73645e+06	1.41811e+08	JA-Ile-IS	0.0333998	153.7	0.217305	8.69221	0.283691
6 h	W+JA	jar	4	48	48 3-1-2011.xms	5.707	OH-JA-Ile	5781024	5.37047e+06	5.37047e+06	1.41199e+08	JA-Ile-IS	0.0380348	148	0.256992	10.2797	0.329975
1 h	W+EtOH	WT	1	1	1 2-26-2011.xms	4.683	12-OH-JA	11411479	6.50384e+06	6.50384e+06	1.62655e+08	JA-IS	0.0399855	146.5	0.272939	54.5878	0.348163
1 h	W+EtOH	WT	2	2	2 2-26-2011.xms	4.486	12-OH-JA	19833410	1.49258e+07	1.49258e+07	1.44682e+08	JA-IS	0.103163	152.9	0.674708	134.942	0.74391
1 h	W+EtOH	WT	3	3	3 2-26-2011.xms	4.385	12-OH-JA	13896029	8.98839e+06	8.98839e+06	1.35244e+08	JA-IS	0.0664604	148.8	0.446643	89.3285	0.532709
1 h	W+EtOH	WT	4	4	4 2-26-2011.xms	4.402	12-OH-JA	15559110	1.06515e+07	1.06515e+07	1.25468e+08	JA-IS	0.0848936	147.8	0.574382	114.876	0.654785
1 h	W+EtOH	jar	1	5	5 2-26-2011.xms	4.374	12-OH-JA	5894788	987154	987154	1.40362e+08	JA-IS	0.0070329	68.8	0.102222	20.4445	0.140415
1 h	W+EtOH	jar	2	6	6 2-26-2011.xms	4.57	12-OH-JA	6083576	1.17594e+06	1.17594e+06	1.32397e+08	JA-IS	0.00888193	149.9	0.0592524	11.8505	0.0830463
1 h	W+EtOH	jar	3	7	7 2-26-2011.xms	4.356	12-OH-JA	5378257	470623	470623	1.47303e+08	JA-IS	0.00319492	139.2	0.022952	4.59041	0.0327385
1 h	W+EtOH	jar	4	8	8 2-26-2011.xms	4.356	12-OH-JA	7379235	2.4716e+06	2.4716e+06	1.24983e+08	JA-IS	0.0197755	147.3	0.134253	26.8506	0.181743
1 h	W+JA	WT	1	9	9 2-26-2011.xms	4.308	12-OH-JA	392808512	3.87901e+08	3.87901e+08	1.15073e+08	JA-IS	3.37092	147.5	22.8537	4570.74	4.57614
1 h	W+JA	WT	2	10	10 2-26-2011.xms	4.378	12-OH-JA	333221440	3.28314e+08	3.28314e+08	1.36844e+08	JA-IS	2.39918	150.7	15.9202	3184.04	4.08068
1 h	W+JA	WT	3	11	11 2-26-2011.xms	4.369	12-OH-JA	470189696	4.65282e+08	4.65282e+08	1.30684e+08	JA-IS	3.56035	145.1	24.5372	4907.45	4.67453
1 h	W+JA	WT	4	12	12 2-26-2011.xms	4.352	12-OH-JA	334671744	3.29764e+08	3.29764e+08	1.27595e+08	JA-IS	2.58447	153.3	16.8589	3371.78	4.15857
1 h	W+JA	jar	1	13	13 2-26-2011.xms	4.373	12-OH-JA	392004960	3.87097e+08	3.87097e+08	1.20344e+08	JA-IS	3.21658	154.8	20.779	4155.79	4.44486
1 h	W+JA	jar	2	14	14 2-26-2011.xms	4.311	12-OH-JA	493401120	4.88493e+08	4.88493e+08	1.20133e+08	JA-IS	4.06627	155.2	26.2002	5240.03	4.76554
1 h	W+JA	jar	3	15	15 2-26-2011.xms	4.403	12-OH-JA	361147904	3.5624e+08	3.5624e+08	1.04133e+08	JA-IS	3.421	147.3	23.2247	4644.95	4.59841
1 h	W+JA	jar	4	16	16 2-26-2011.xms	4.362	12-OH-JA	304752192	2.99845e+08	2.99845e+08	1.26114e+08	JA-IS	2.37757	148	16.0647	3212.93	4.09294
3 h	W+EtOH	WT	1	17	17 2-27-2011.xms	4.535	12-OH-JA	40839696	3.04233e+07	3.04233e+07	135240084	JA-IS	0.224958	151.9	1.48096	296.192	1.3109
3 h	W+EtOH	WT	2	18	18 2-27-2011.xms	4.589	12-OH-JA	48350432	3.79341e+07	3.79341e+07	130503796	JA-IS	0.290674	152.1	1.91107	382.214	1.54155
3 h	W+EtOH	WT	3	19	19 2-27-2011.xms	4.467	12-OH-JA	48640136	3.82238e+07	3.82238e+07	131852276	JA-IS	0.289899	152.4	1.90222	380.444	1.53716
3 h	W+EtOH	WT	4	20	20 2-27-2011.xms	4.449	12-OH-JA	60470404	5.0054e+07	5.0054e+07	120918588	JA-IS	0.413948	149.9	2.7615	552.299	1.91131
3 h	W+EtOH	jar	1	21	21 2-27-2011.xms	4.518	12-OH-JA	47188308	3.67719e+07	3.67719e+07	117539732	JA-IS	0.312847	150.7	2.07596	415.192	1.62104
3 h	W+EtOH	jar	2	22	22 2-28-2011.xms	4.622	12-OH-JA	45441700	3.50253e+07	3.50253e+07	119427076	JA-IS	0.293278	132.6	2.21175	442.35	1.68336
3 h	W+EtOH	jar	3	23	23 2-28-2011.xms	4.572	12-OH-JA	41545372	3.1129e+07	3.1129e+07	114081372	JA-IS	0.272867	153	1.78344	356.689	1.47687
3 h	W+EtOH	jar	4	24	24 2-28-2011.xms	4.543	12-OH-JA	49614088	3.91977e+07	3.91977e+07	129214972	JA-IS	0.303353	155.7	1.94832	389.663	1.55989
3 h	W+JA	WT	1	25	25 2-28-2011.xms	4.475	12-OH-JA	1035493824	1.02508e+09	1.02508e+09	140173108	JA-IS	7.31294	136.6	53.5354	10707.1	5.76912
3 h	W+JA	WT	2	26	26 2-28-2011.xms	4.409	12-OH-JA	793960896	7.83545e+08	7.83545e+08	137939140	JA-IS	5.68036	154.5	36.7661	7353.22	5.23902
3 h	W+JA	WT	3	27	27 2-28-2011.xms	4.511	12-OH-JA	767237056	7.56821e+08	7.56821e+08	131196404	JA-IS	5.76861	155.1	37.1928	7438.57	5.25523
3 h	W+JA	WT	4	28	28 2-28-2011.xms	4.466	12-OH-JA	1053712704	1.0433e+09	1.0433e+09	144703284	JA-IS	7.2099	148.1	48.6827	9736.53	5.63467
3 h	W+JA	jar	1	29	29 2-28-2011.xms	4.401	12-OH-JA	610147968	5.99732e+08	5.99732e+08	131103444	JA-IS	4.57449	151.5	30.1947	6038.93	4.96323
3 h	W+JA	jar	2	30	30 2-28-2011.xms	4.431	12-OH-JA	677497152	6.67081e+08	6.67081e+08	135790164	JA-IS	4.91259	147.6	33.2831	6656.62	5.09943
3 h	W+JA	jar	3	31	31 2-28-2011.xms	4.489	12-OH-JA	1032853376	1.02244e+09	1.02244e+09	138396292	JA-IS	7.38775	129	57.2694	11453.9	5.86467
3 h	W+JA	jar	4	32	32 2-28-2011.xms	4.501	12-OH-JA	700329088	6.89913e+08	6.89913e+08	138222788	JA-IS	4.99131	146.5	34.0704	6814.07	5.13218
6 h	W+EtOH	WT	1	33	33 3-1-2011.xms	4.509	12-OH-JA	20954018	1.4649e+07	1.4649e+07	119103208	JA-IS	0.122994	153.4	0.801786	160.357	0.849428
6 h	W+EtOH	WT	2	34	34 2-28-2011.xms	4.479	12-OH-JA	32613182	2.63081e+07	2.63081e+07	144043520	JA-IS	0.18264	148.3	1.23156	246.312	1.15805
6 h	W+EtOH	WT	3	35	35 2-28-2011.xms	4.405	12-OH-JA	31173718	2.48687e+07	2.48687e+07	143564016	JA-IS	0.173224	148	1.17043	234.086	1.11798
6 h	W+EtOH	WT	4	36	36 2-28-2011.xms	4.501	12-OH-JA	21310086	1.50051e+07	1.50051e+07	157810352	JA-IS	0.0950828	63.7	1.49267	298.533	1.31769
6 h	W+EtOH	jar	1	37	37 2-28-2011.xms	4.476	12-OH-JA	38431884	3.21268e+07	3.21268e+07	140346064	JA-IS	0.228912	144.7	1.58197	316.395	1.36847
6 h	W+EtOH	jar	2	38	38 3-1-2011.xms	4.663	12-OH-JA	2510033	-3.795e+06	0	40131756	JA-IS	0	140	0	0	0
6 h	W+EtOH	jar	3	39	39 3-1-2011.xms	4.649	12-OH-JA	16882170	1.05771e+07	1.05771e+07	82130752	JA-IS	0.128784	148.3	0.868403	173.681	0.901805
6 h	W+EtOH	jar	4	40	40 3-1-2011.xms	4.639	12-OH-JA	15657746	9.35271e+06	9.35271e+06	99528712	JA-IS	0.09397	154	0.610195	122.039	0.687235
6 h	W+JA	WT	1	41	41 3-1-2011.xms	4.477	12-OH-JA	417078944	4.10774e+08	4.10774e+08	122866480	JA-IS	3.34325	146.6	22.8053	4561.06	4.57321
6 h	W+JA	WT	2	42	42 3-1-2011.xms	4.522	12-OH-JA	518475776	5.12171e+08	5.12171e+08	124339792	JA-IS	4.11912	147.3	27.9642	5592.83	4.8562
6 h	W+JA	WT	3	43	43 3-1-2011.xms	4.464	12-OH-JA	617512512	6.11207e+08	6.11207e+08	132342144	JA-IS	4.61839	153.7	30.0481	6009.61	4.95643
6 h	W+JA	WT	4	44	44 3-1-2011.xms	4.496	12-OH-JA	492917312	4.86612e+08	4.86612e+08	113533392	JA-IS	4.28607	150.1	28.5548	5710.96	4.88532
6 h	W+JA	jar	1	45	45 3-1-2011.xms	4.503	12-OH-JA	446388736	4.40084e+08	4.40084e+08	136039616	JA-IS	3.23497	147.8	21.8875	4377.49	4.51649
6 h	W+JA	jar	2	46	46 3-1-2011.xms	4.528	12-OH-JA	498549824	4.92245e+08	4.92245e+08	127863984	JA-IS	3.84975	140.5	27.4004	5480.08	4.82784
6 h	W+JA	jar	3	47	47 3-1-2011.xms	4.476	12-OH-JA	707785984	7.01481e+08	7.01481e+08	120730608	JA-IS	5.8103	153.7	37.8029	7560.57	5.27809
6 h	W+JA	jar	4	48	48 3-1-2011.xms	4.503	12-OH-JA	665816320	6.59511e+08	6.59511e+08	125619880	JA-IS	5.25006	148	35.4733	7094.67	5.18877
1 h	W+EtOH	WT	1	1	1 2-26-2011.xms	5.443	JA-Glucose	0	-683531	0	1.62655e+08	JA-IS	0	146.5	0	0	0
1 h	W+EtOH	WT	2	2	2 2-26-2011.xms	5.642	JA-Glucose	4615289	3931758	3931758	1.44682e+08	JA-IS	0.0271752	152.9	0.177732	35.5464	0.236011
1 h	W+EtOH	WT	3	3	3 2-26-2011.xms	5.443	JA-Glucose	0	-683531	0	1.35244e+08	JA-IS	0	148.8	0	0	0
1 h	W+EtOH	WT	4	4	4 2-26-2011.xms	5.443	JA-Glucose	0	-683531	0	1.25468e+08	JA-IS	0	147.8	0	0	0
1 h	W+EtOH	jar	1	5	5 2-26-2011.xms	5.443	JA-Glucose	0	-683531	0	1.40362e+08	JA-IS	0	68.8	0	0	0
1 h	W+EtOH	jar	2	6	6 2-26-2011.xms	5.443	JA-Glucose	0	-683531	0	1.32397e+08	JA-IS	0	149.9	0	0	0
1 h	W+EtOH	jar	3	7	7 2-26-2011.xms	5.443	JA-Glucose	0	-683531	0	1.47303e+08	JA-IS	0	139.2	0	0	0
1 h	W+EtOH	jar	4	8	8 2-26-2011.xms	5.614	JA-Glucose	3094612	2411081	2411081	1.24983e+08	JA-IS	0.0192913	147.3	0.130966	26.1932	0.177555
1 h	W+JA	WT	1	9	9 2-26-2011.xms	5.465	JA-Glucose	19901920	19218389	19218389	1.15073e+08	JA-IS	0.167011	147.5	1.13228	226.456	1.0924
1 h	W+JA	WT	2	10	10 2-26-2011.xms	5.449	JA-Glucose	12015933	11332402	11332402	1.36844e+08	JA-IS	0.0828123	150.7	0.549518	109.904	0.631819
1 h	W+JA	WT	3	11	11 2-26-2011.xms	5.474	JA-Glucose	18382336	17698805	17698805	1.30684e+08	JA-IS	0.135432	145.1	0.933369	186.674	0.951117
1 h	W+JA	WT	4	12	12 2-26-2011.xms	5.44	JA-Glucose	15404055	14720524	14720524	1.27595e+08	JA-IS	0.11537	153.3	0.752573	150.515	0.809475
1 h	W+JA	jar	1	13	13 2-26-2011.xms	5.444	JA-Glucose	20090294	19406763	19406763	1.20344e+08	JA-IS	0.16126	154.8	1.04173	208.347	1.02979
1 h	W+JA	jar	2	14	14 2-26-2011.xms	5.467	JA-Glucose	22198828	21515297	21515297	1.20133e+08	JA-IS	0.179095	155.2	1.15396	230.793	1.10699
1 h	W+JA	jar	3	15	15 2-26-2011.xms	5.474	JA-Glucose	18144178	17460647	17460647	1.04133e+08	JA-IS	0.167676	147.3	1.13833	227.666	1.09648
1 h	W+JA	jar	4	16	16 2-26-2011.xms	5.434	JA-Glucose	13262425	12578894	12578894	1.26114e+08	JA-IS	0.0997424	148	0.673935	134.787	0.743244
3 h	W+EtOH	WT	1	17	17 2-27-2011.xms	5.443	JA-Glucose	0	-1.0651e+06	0	135240084	JA-IS	0	151.9	0	0	0
3 h	W+EtOH	WT	2	18	18 2-27-2011.xms	5.443	JA-Glucose	0	-1.0651e+06	0	130503796	JA-IS	0	152.1	0	0	0
3 h	W+EtOH	WT	3	19	19 2-27-2011.xms	5.443	JA-Glucose	0	-1.0651e+06	0	131852276	JA-IS	0	152.4	0	0	0
3 h	W+EtOH	WT	4	20	20 2-27-2011.xms	5.443	JA-Glucose	0	-1.0651e+06	0	120918588	JA-IS	0	149.9	0	0	0
3 h	W+EtOH	jar	1	21	21 2-27-2011.xms	5.64	JA-Glucose	3055480	1.99038e+06	1.99038e+06	117539732	JA-IS	0.0169337	150.7	0.112367	22.4734	0.153633
3 h	W+EtOH	jar	2	22	22 2-28-2011.xms	5.642	JA-Glucose	3181524	2.11643e+06	2.11643e+06	119427076	JA-IS	0.0177215	132.6	0.133646	26.7293	0.180971
3 h	W+EtOH	jar	3	23	23 2-28-2011.xms	5.625	JA-Glucose	3701237	2.63614e+06	2.63614e+06	114081372	JA-IS	0.0231075	153	0.15103	30.2059	0.202925
3 h	W+EtOH	jar	4	24	24 2-28-2011.xms	5.443	JA-Glucose	0	-1.0651e+06	0	129214972	JA-IS	0	155.7	0	0	0
3 h	W+JA	WT	1	25	25 2-28-2011.xms	5.444	JA-Glucose	130469232	1.29404e+08	1.29404e+08	140173108	JA-IS	0.923174	136.6	6.75823	1351.65	2.95573
3 h	W+JA	WT	2	26	26 2-28-2011.xms	5.463	JA-Glucose	82116432	8.10513e+07	8.10513e+07	137939140	JA-IS	0.587588	154.5	3.80316	760.631	2.26398
3 h	W+JA	WT	3	27	27 2-28-2011.xms	5.496	JA-Glucose	86675424	8.56103e+07	8.56103e+07	131196404	JA-IS	0.652536	155.1	4.20719	841.439	2.38051
3 h	W+JA	WT	4	28	28 2-28-2011.xms	5.449	JA-Glucose	117323080	1.16258e+08	1.16258e+08	144703284	JA-IS	0.803423	148.1	5.42487	1084.97	2.68367
3 h	W+JA	jar	1	29	29 2-28-2011.xms	5.455	JA-Glucose	74893312	7.38282e+07	7.38282e+07	131103444	JA-IS	0.563129	151.5	3.71703	743.405	2.23788
3 h	W+JA	jar	2	30	30 2-28-2011.xms	5.462	JA-Glucose	94583736	9.35186e+07	9.35186e+07	135790164	JA-IS	0.6887	147.6	4.66599	933.197	2.50233
3 h	W+JA	jar	3	31	31 2-28-2011.xms	5.458	JA-Glucose	139035072	1.3797e+08	1.3797e+08	138396292	JA-IS	0.99692	129	7.72806	1545.61	3.12566
3 h	W+JA	jar	4	32	32 2-28-2011.xms	5.452	JA-Glucose	98749504	9.76844e+07	9.76844e+07	138222788	JA-IS	0.706717	146.5	4.82401	964.801	2.54201
6 h	W+EtOH	WT	1	33	33 3-1-2011.xms	5.443	JA-Glucose	0	-1.44411e+06	0	119103208	JA-IS	0	153.4	0	0	0
6 h	W+EtOH	WT	2	34	34 2-28-2011.xms	5.443	JA-Glucose	0	-1.44411e+06	0	144043520	JA-IS	0	148.3	0	0	0
6 h	W+EtOH	WT	3	35	35 2-28-2011.xms	5.443	JA-Glucose	0	-1.44411e+06	0	143564016	JA-IS	0	148	0	0	0
6 h	W+EtOH	WT	4	36	36 2-28-2011.xms	5.469	JA-Glucose	1525575	81464.2	81464.2	157810352	JA-IS	0.000516216	63.7	0.00810386	1.62077	0.0116443
6 h	W+EtOH	jar	1	37	37 2-28-2011.xms	5.462	JA-Glucose	2709541	1.26543e+06	1.26543e+06	140346064	JA-IS	0.0090165	144.7	0.0623117	12.4623	0.0872071
6 h	W+EtOH	jar	2	38	38 3-1-2011.xms	5.631	JA-Glucose	1444135	24.2	24.2	40131756	JA-IS	6.03014e-07	140	4.30724e-06	0.000861448	6.21402e-06
6 h	W+EtOH	jar	3	39	39 3-1-2011.xms	5.443	JA-Glucose	0	-1.44411e+06	0	82130752	JA-IS	0	148.3	0	0	0
6 h	W+EtOH	jar	4	40	40 3-1-2011.xms	5.443	JA-Glucose	0	-1.44411e+06	0	99528712	JA-IS	0	154	0	0	0
6 h	W+JA	WT	1	41	41 3-1-2011.xms	5.462	JA-Glucose	48713040	4.72689e+07	4.72689e+07	122866480	JA-IS	0.384718	146.6	2.62427	524.854	1.85769
6 h	W+JA	WT	2	42	42 3-1-2011.xms	5.452	JA-Glucose	88082592	8.66385e+07	8.66385e+07	124339792	JA-IS	0.696788	147.3	4.7304	946.08	2.51864
6 h	W+JA	WT	3	43	43 3-1-2011.xms	5.466	JA-Glucose	86423440	8.49793e+07	8.49793e+07	132342144	JA-IS	0.642118	153.7	4.17774	835.548	2.37232
6 h	W+JA	WT	4	44	44 3-1-2011.xms	5.459	JA-Glucose	72037208	7.05931e+07	7.05931e+07	113533392	JA-IS	0.621783	150.1	4.14246	828.491	2.36246
6 h	W+JA	jar	1	45	45 3-1-2011.xms	5.44	JA-Glucose	75107424	7.36633e+07	7.36633e+07	136039616	JA-IS	0.541484	147.8	3.66363	732.726	2.22145
6 h	W+JA	jar	2	46	46 3-1-2011.xms	5.466	JA-Glucose	116003264	1.14559e+08	1.14559e+08	127863984	JA-IS	0.895945	140.5	6.37684	1275.37	2.883
6 h	W+JA	jar	3	47	47 3-1-2011.xms	5.44	JA-Glucose	120358216	1.18914e+08	1.18914e+08	120730608	JA-IS	0.984954	153.7	6.40829	1281.66	2.88914
6 h	W+JA	jar	4	48	48 3-1-2011.xms	5.455	JA-Glucose	182771888	1.81328e+08	1.81328e+08	125619880	JA-IS	1.44346	148	9.75314	1950.63	3.42669
1 h	W+EtOH	WT	1	1	1 2-26-2011.xms	5.482	JA-glucose formiat	6617996	-740092	0	1.62655e+08	JA-IS	0	146.5	0	0	0
1 h	W+EtOH	WT	2	2	2 2-26-2011.xms	5.473	JA-glucose formiat	8787646	1429558	1429558	1.44682e+08	JA-IS	0.00988071	152.9	0.0646221	12.9244	0.0903414
1 h	W+EtOH	WT	3	3	3 2-26-2011.xms	5.441	JA-glucose formiat	6697510	-660578	0	1.35244e+08	JA-IS	0	148.8	0	0	0
1 h	W+EtOH	WT	4	4	4 2-26-2011.xms	5.474	JA-glucose formiat	4426186	-2931902	0	1.25468e+08	JA-IS	0	147.8	0	0	0
1 h	W+EtOH	jar	1	5	5 2-26-2011.xms	5.412	JA-glucose formiat	3987219	-3370869	0	1.40362e+08	JA-IS	0	68.8	0	0	0
1 h	W+EtOH	jar	2	6	6 2-26-2011.xms	5.404	JA-glucose formiat	8198412	840324	840324	1.32397e+08	JA-IS	0.006347	149.9	0.0423415	8.46831	0.0598281
1 h	W+EtOH	jar	3	7	7 2-26-2011.xms	5.48	JA-glucose formiat	7069058	-289030	0	1.47303e+08	JA-IS	0	139.2	0	0	0
1 h	W+EtOH	jar	4	8	8 2-26-2011.xms	5.428	JA-glucose formiat	7682222	324134	324134	1.24983e+08	JA-IS	0.00259342	147.3	0.0176064	3.52128	0.0251797
1 h	W+JA	WT	1	9	9 2-26-2011.xms	5.468	JA-glucose formiat	361213088	353855000	353855000	1.15073e+08	JA-IS	3.07506	147.5	20.8479	4169.57	4.44942
1 h	W+JA	WT	2	10	10 2-26-2011.xms	5.457	JA-glucose formiat	260773488	253415400	253415400	1.36844e+08	JA-IS	1.85185	150.7	12.2883	2457.67	3.73209
1 h	W+JA	WT	3	11	11 2-26-2011.xms	5.46	JA-glucose formiat	335556000	328197912	328197912	1.30684e+08	JA-IS	2.51138	145.1	17.3079	3461.59	4.1944
1 h	W+JA	WT	4	12	12 2-26-2011.xms	5.458	JA-glucose formiat	284834688	277476600	277476600	1.27595e+08	JA-IS	2.17467	153.3	14.1857	2837.15	3.92465
1 h	W+JA	jar	1	13	13 2-26-2011.xms	5.46	JA-glucose formiat	336010304	328652216	328652216	1.20344e+08	JA-IS	2.73093	154.8	17.6417	3528.34	4.22046
1 h	W+JA	jar	2	14	14 2-26-2011.xms	5.453	JA-glucose formiat	482457984	475099896	475099896	1.20133e+08	JA-IS	3.95478	155.2	25.4818	5096.36	4.72693
1 h	W+JA	jar	3	15	15 2-26-2011.xms	5.461	JA-glucose formiat	305836960	298478872	298478872	1.04133e+08	JA-IS	2.86632	147.3	19.459	3891.81	4.35467
1 h	W+JA	jar	4	16	16 2-26-2011.xms	5.44	JA-glucose formiat	246364432	239006344	239006344	1.26114e+08	JA-IS	1.89516	148	12.8052	2561.03	3.78714
3 h	W+EtOH	WT	1	17	17 2-27-2011.xms	5.437	JA-glucose formiat	9082524	-5.10834e+06	0	135240084	JA-IS	0	151.9	0	0	0
3 h	W+EtOH	WT	2	18	18 2-27-2011.xms	5.491	JA-glucose formiat	14522145	331280	331280	130503796	JA-IS	0.00253847	152.1	0.0166895	3.3379	0.0238792
3 h	W+EtOH	WT	3	19	19 2-27-2011.xms	5.42	JA-glucose formiat	16462431	2.27157e+06	2.27157e+06	131852276	JA-IS	0.0172281	152.4	0.113045	22.6091	0.154512
3 h	W+EtOH	WT	4	20	20 2-27-2011.xms	5.504	JA-glucose formiat	14172995	-17869.5	0	120918588	JA-IS	0	149.9	0	0	0
3 h	W+EtOH	jar	1	21	21 2-27-2011.xms	5.437	JA-glucose formiat	17532872	3.34201e+06	3.34201e+06	117539732	JA-IS	0.028433	150.7	0.188673	37.7346	0.249352
3 h	W+EtOH	jar	2	22	22 2-28-2011.xms	5.473	JA-glucose formiat	15525366	1.3345e+06	1.3345e+06	119427076	JA-IS	0.0111742	132.6	0.08427	16.854	0.116724
3 h	W+EtOH	jar	3	23	23 2-28-2011.xms	5.461	JA-glucose formiat	16146326	1.95546e+06	1.95546e+06	114081372	JA-IS	0.0171409	153	0.112032	22.4065	0.153199
3 h	W+EtOH	jar	4	24	24 2-28-2011.xms	5.475	JA-glucose formiat	11455879	-2.73499e+06	0	129214972	JA-IS	0	155.7	0	0	0
3 h	W+JA	WT	1	25	25 2-28-2011.xms	5.454	JA-glucose formiat	2693958400	2.67977e+09	2.67977e+09	140173108	JA-IS	19.1176	136.6	139.953	27990.6	7.13907
3 h	W+JA	WT	2	26	26 2-28-2011.xms	5.459	JA-glucose formiat	1730557952	1.71637e+09	1.71637e+09	137939140	JA-IS	12.4429	154.5	80.5368	16107.4	6.34938
3 h	W+JA	WT	3	27	27 2-28-2011.xms	5.463	JA-glucose formiat	1978890240	1.9647e+09	1.9647e+09	131196404	JA-IS	14.9753	155.1	96.5522	19310.4	6.6081
3 h	W+JA	WT	4	28	28 2-28-2011.xms	5.45	JA-glucose formiat	2526179840	2.51199e+09	2.51199e+09	144703284	JA-IS	17.3596	148.1	117.215	23443.1	6.88527
3 h	W+JA	jar	1	29	29 2-28-2011.xms	5.448	JA-glucose formiat	1625695360	1.6115e+09	1.6115e+09	131103444	JA-IS	12.2919	151.5	81.1344	16226.9	6.35991
3 h	W+JA	jar	2	30	30 2-28-2011.xms	5.438	JA-glucose formiat	2131517056	2.11733e+09	2.11733e+09	135790164	JA-IS	15.5926	147.6	105.641	21128.2	6.73662
3 h	W+JA	jar	3	31	31 2-28-2011.xms	5.45	JA-glucose formiat	3161342720	3.14715e+09	3.14715e+09	138396292	JA-IS	22.7401	129	176.28	35256	7.46989
3 h	W+JA	jar	4	32	32 2-28-2011.xms	5.455	JA-glucose formiat	2125435392	2.11124e+09	2.11124e+09	138222788	JA-IS	15.2742	146.5	104.261	20852.2	6.71783
6 h	W+EtOH	WT	1	33	33 3-1-2011.xms	5.462	JA-glucose formiat	20892370	3.76642e+06	3.76642e+06	119103208	JA-IS	0.0316232	153.4	0.206148	41.2297	0.270407
6 h	W+EtOH	WT	2	34	34 2-28-2011.xms	5.448	JA-glucose formiat	27286158	1.01602e+07	1.01602e+07	144043520	JA-IS	0.0705357	148.3	0.475628	95.1257	0.561329
6 h	W+EtOH	WT	3	35	35 2-28-2011.xms	5.443	JA-glucose formiat	19777286	2.65133e+06	2.65133e+06	143564016	JA-IS	0.018468	148	0.124784	24.9567	0.169647
6 h	W+EtOH	WT	4	36	36 2-28-2011.xms	5.471	JA-glucose formiat	16298247	-827704	0	157810352	JA-IS	0	63.7	0	0	0
6 h	W+EtOH	jar	1	37	37 2-28-2011.xms	5.464	JA-glucose formiat	25403028	8.27708e+06	8.27708e+06	140346064	JA-IS	0.0589762	144.7	0.407576	81.5151	0.493212
6 h	W+EtOH	jar	2	38	38 3-1-2011.xms	5.445	JA-glucose formiat	17053520	-72431.2	0	40131756	JA-IS	0	140	0	0	0
6 h	W+EtOH	jar	3	39	39 3-1-2011.xms	5.466	JA-glucose formiat	18285590	1.15964e+06	1.15964e+06	82130752	JA-IS	0.0141194	148.3	0.0952085	19.0417	0.131206
6 h	W+EtOH	jar	4	40	40 3-1-2011.xms	5.438	JA-glucose formiat	21534368	4.40842e+06	4.40842e+06	99528712	JA-IS	0.0442929	154	0.287616	57.5233	0.364703
6 h	W+JA	WT	1	41	41 3-1-2011.xms	5.456	JA-glucose formiat	1122657664	1.10553e+09	1.10553e+09	122866480	JA-IS	8.99783	146.6	61.3767	12275.3	5.96294
6 h	W+JA	WT	2	42	42 3-1-2011.xms	5.456	JA-glucose formiat	2014020096	1.99689e+09	1.99689e+09	124339792	JA-IS	16.06	147.3	109.029	21805.8	6.78174
6 h	W+JA	WT	3	43	43 3-1-2011.xms	5.453	JA-glucose formiat	2008468480	1.99134e+09	1.99134e+09	132342144	JA-IS	15.0469	153.7	97.898	19579.6	6.62787
6 h	W+JA	WT	4	44	44 3-1-2011.xms	5.452	JA-glucose formiat	1756354432	1.73923e+09	1.73923e+09	113533392	JA-IS	15.3191	150.1	102.059	20411.8	6.68733
6 h	W+JA	jar	1	45	45 3-1-2011.xms	5.445	JA-glucose formiat	1634977536	1.61785e+09	1.61785e+09	136039616	JA-IS	11.8925	147.8	80.4635	16092.7	6.34808
6 h	W+JA	jar	2	46	46 3-1-2011.xms	5.458	JA-glucose formiat	2307320576	2.29019e+09	2.29019e+09	127863984	JA-IS	17.9112	140.5	127.482	25496.3	7.00542
6 h	W+JA	jar	3	47	47 3-1-2011.xms	5.433	JA-glucose formiat	2070787328	2.05366e+09	2.05366e+09	120730608	JA-IS	17.0103	153.7	110.672	22134.4	6.80312
6 h	W+JA	jar	4	48	48 3-1-2011.xms	5.455	JA-glucose formiat	3358386432	3.34126e+09	3.34126e+09	125619880	JA-IS	26.5982	148	179.717	35943.5	7.49759
1 h	W+EtOH	WT	1	1	1 2-26-2011.xms	5.733	ABA-IST	105489928	1.04902e+08	1.04902e+08		NO		146.5			0
1 h	W+EtOH	WT	2	2	2 2-26-2011.xms	5.731	ABA-IST	111979984	1.11392e+08	1.11392e+08		NO		152.9			0
1 h	W+EtOH	WT	3	3	3 2-26-2011.xms	5.73	ABA-IST	93814312	9.32265e+07	9.32265e+07		NO		148.8			0
1 h	W+EtOH	WT	4	4	4 2-26-2011.xms	5.708	ABA-IST	90341304	8.97535e+07	8.97535e+07		NO		147.8			0
1 h	W+EtOH	jar	1	5	5 2-26-2011.xms	5.719	ABA-IST	105699816	1.05112e+08	1.05112e+08		NO		68.8			0
1 h	W+EtOH	jar	2	6	6 2-26-2011.xms	5.704	ABA-IST	95189880	9.46021e+07	9.46021e+07		NO		149.9			0
1 h	W+EtOH	jar	3	7	7 2-26-2011.xms	5.714	ABA-IST	104743312	1.04156e+08	1.04156e+08		NO		139.2			0
1 h	W+EtOH	jar	4	8	8 2-26-2011.xms	5.705	ABA-IST	86666336	8.60785e+07	8.60785e+07		NO		147.3			0
1 h	W+JA	WT	1	9	9 2-26-2011.xms	5.719	ABA-IST	81997576	8.14098e+07	8.14098e+07		NO		147.5			0
1 h	W+JA	WT	2	10	10 2-26-2011.xms	5.71	ABA-IST	86271000	8.56832e+07	8.56832e+07		NO		150.7			0
1 h	W+JA	WT	3	11	11 2-26-2011.xms	5.69	ABA-IST	77514792	7.6927e+07	7.6927e+07		NO		145.1			0
1 h	W+JA	WT	4	12	12 2-26-2011.xms	5.701	ABA-IST	78258872	7.76711e+07	7.76711e+07		NO		153.3			0
1 h	W+JA	jar	1	13	13 2-26-2011.xms	5.696	ABA-IST	81480240	8.08924e+07	8.08924e+07		NO		154.8			0
1 h	W+JA	jar	2	14	14 2-26-2011.xms	5.702	ABA-IST	75921328	7.53335e+07	7.53335e+07		NO		155.2			0
1 h	W+JA	jar	3	15	15 2-26-2011.xms	5.716	ABA-IST	76827912	7.62401e+07	7.62401e+07		NO		147.3			0
1 h	W+JA	jar	4	16	16 2-26-2011.xms	5.675	ABA-IST	81114488	8.05267e+07	8.05267e+07		NO		148			0
3 h	W+EtOH	WT	1	17	17 2-27-2011.xms	5.702	ABA-IST	80159584	7.66885e+07	7.66885e+07		NO		151.9			0
3 h	W+EtOH	WT	2	18	18 2-27-2011.xms	5.721	ABA-IST	78581544	7.51105e+07	7.51105e+07		NO		152.1			0
3 h	W+EtOH	WT	3	19	19 2-27-2011.xms	5.69	ABA-IST	81792120	7.8321e+07	7.8321e+07		NO		152.4			0
3 h	W+EtOH	WT	4	20	20 2-27-2011.xms	5.711	ABA-IST	83703856	8.02328e+07	8.02328e+07		NO		149.9			0
3 h	W+EtOH	jar	1	21	21 2-27-2011.xms	5.705	ABA-IST	81245928	7.77748e+07	7.77748e+07		NO		150.7			0
3 h	W+EtOH	jar	2	22	22 2-28-2011.xms	5.716	ABA-IST	94991400	9.15203e+07	9.15203e+07		NO		132.6			0
3 h	W+EtOH	jar	3	23	23 2-28-2011.xms	5.716	ABA-IST	85012432	8.15414e+07	8.15414e+07		NO		153			0
3 h	W+EtOH	jar	4	24	24 2-28-2011.xms	5.722	ABA-IST	86019696	8.25486e+07	8.25486e+07		NO		155.7			0
3 h	W+JA	WT	1	25	25 2-28-2011.xms	5.711	ABA-IST	70346584	6.68755e+07	6.68755e+07		NO		136.6			0
3 h	W+JA	WT	2	26	26 2-28-2011.xms	5.715	ABA-IST	75039240	7.15682e+07	7.15682e+07		NO		154.5			0
3 h	W+JA	WT	3	27	27 2-28-2011.xms	5.711	ABA-IST	71614768	6.81437e+07	6.81437e+07		NO		155.1			0
3 h	W+JA	WT	4	28	28 2-28-2011.xms	5.708	ABA-IST	72403384	6.89323e+07	6.89323e+07		NO		148.1			0
3 h	W+JA	jar	1	29	29 2-28-2011.xms	5.715	ABA-IST	84408560	8.09375e+07	8.09375e+07		NO		151.5			0
3 h	W+JA	jar	2	30	30 2-28-2011.xms	5.693	ABA-IST	72300504	6.88294e+07	6.88294e+07		NO		147.6			0
3 h	W+JA	jar	3	31	31 2-28-2011.xms	5.725	ABA-IST	71244640	6.77736e+07	6.77736e+07		NO		129			0
3 h	W+JA	jar	4	32	32 2-28-2011.xms	5.718	ABA-IST	83537808	8.00667e+07	8.00667e+07		NO		146.5			0
6 h	W+EtOH	WT	1	33	33 3-1-2011.xms	5.705	ABA-IST	94531896	9.34751e+07	9.34751e+07		NO		153.4			0
6 h	W+EtOH	WT	2	34	34 2-28-2011.xms	5.708	ABA-IST	89266888	8.82101e+07	8.82101e+07		NO		148.3			0
6 h	W+EtOH	WT	3	35	35 2-28-2011.xms	5.706	ABA-IST	86312720	8.52559e+07	8.52559e+07		NO		148			0
6 h	W+EtOH	WT	4	36	36 2-28-2011.xms	5.72	ABA-IST	113473840	1.12417e+08	1.12417e+08		NO		63.7			0
6 h	W+EtOH	jar	1	37	37 2-28-2011.xms	5.713	ABA-IST	90921032	8.98642e+07	8.98642e+07		NO		144.7			0
6 h	W+EtOH	jar	2	38	38 3-1-2011.xms	5.694	ABA-IST	54124340	5.30675e+07	5.30675e+07		NO		140			0
6 h	W+EtOH	jar	3	39	39 3-1-2011.xms	5.724	ABA-IST	91465744	9.04089e+07	9.04089e+07		NO		148.3			0
6 h	W+EtOH	jar	4	40	40 3-1-2011.xms	5.7	ABA-IST	79601608	7.85448e+07	7.85448e+07		NO		154			0
6 h	W+JA	WT	1	41	41 3-1-2011.xms	5.71	ABA-IST	77161176	7.61044e+07	7.61044e+07		NO		146.6			0
6 h	W+JA	WT	2	42	42 3-1-2011.xms	5.708	ABA-IST	73100968	7.20442e+07	7.20442e+07		NO		147.3			0
6 h	W+JA	WT	3	43	43 3-1-2011.xms	5.711	ABA-IST	67346744	6.62899e+07	6.62899e+07		NO		153.7			0
6 h	W+JA	WT	4	44	44 3-1-2011.xms	5.709	ABA-IST	76601608	7.55448e+07	7.55448e+07		NO		150.1			0
6 h	W+JA	jar	1	45	45 3-1-2011.xms	5.703	ABA-IST	71327736	7.02709e+07	7.02709e+07		NO		147.8			0
6 h	W+JA	jar	2	46	46 3-1-2011.xms	5.707	ABA-IST	63613508	6.25567e+07	6.25567e+07		NO		140.5			0
6 h	W+JA	jar	3	47	47 3-1-2011.xms	5.68	ABA-IST	70797232	6.97404e+07	6.97404e+07		NO		153.7			0
6 h	W+JA	jar	4	48	48 3-1-2011.xms	5.711	ABA-IST	63288348	6.22315e+07	6.22315e+07		NO		148			0
1 h	W+EtOH	WT	1	1	1 2-26-2011.xms	5.506	Cmpd 5.707	0	0	0		NO		146.5			0
1 h	W+EtOH	WT	2	2	2 2-26-2011.xms	5.581	Cmpd 5.707	204168	204168	204168		NO		152.9			0
1 h	W+EtOH	WT	3	3	3 2-26-2011.xms	5.506	Cmpd 5.707	0	0	0		NO		148.8			0
1 h	W+EtOH	WT	4	4	4 2-26-2011.xms	5.506	Cmpd 5.707	0	0	0		NO		147.8			0
1 h	W+EtOH	jar	1	5	5 2-26-2011.xms	5.506	Cmpd 5.707	0	0	0		NO		68.8			0
1 h	W+EtOH	jar	2	6	6 2-26-2011.xms	5.506	Cmpd 5.707	0	0	0		NO		149.9			0
1 h	W+EtOH	jar	3	7	7 2-26-2011.xms	5.699	Cmpd 5.707	161047	161047	161047		NO		139.2			0
1 h	W+EtOH	jar	4	8	8 2-26-2011.xms	5.477	Cmpd 5.707	160427	160427	160427		NO		147.3			0
1 h	W+JA	WT	1	9	9 2-26-2011.xms	5.575	Cmpd 5.707	494301	494301	494301		NO		147.5			0
1 h	W+JA	WT	2	10	10 2-26-2011.xms	5.506	Cmpd 5.707	0	0	0		NO		150.7			0
1 h	W+JA	WT	3	11	11 2-26-2011.xms	5.507	Cmpd 5.707	378239	378239	378239		NO		145.1			0
1 h	W+JA	WT	4	12	12 2-26-2011.xms	5.535	Cmpd 5.707	333669	333669	333669		NO		153.3			0
1 h	W+JA	jar	1	13	13 2-26-2011.xms	5.5	Cmpd 5.707	329588	329588	329588		NO		154.8			0
1 h	W+JA	jar	2	14	14 2-26-2011.xms	5.508	Cmpd 5.707	524783	524783	524783		NO		155.2			0
1 h	W+JA	jar	3	15	15 2-26-2011.xms	5.515	Cmpd 5.707	595697	595697	595697		NO		147.3			0
1 h	W+JA	jar	4	16	16 2-26-2011.xms	5.467	Cmpd 5.707	392142	392142	392142		NO		148			0
3 h	W+EtOH	WT	1	17	17 2-27-2011.xms	5.506	Cmpd 5.707	0	0	0		NO		151.9			0
3 h	W+EtOH	WT	2	18	18 2-27-2011.xms	5.488	Cmpd 5.707	210242	210242	210242		NO		152.1			0
3 h	W+EtOH	WT	3	19	19 2-27-2011.xms	5.468	Cmpd 5.707	165479	165479	165479		NO		152.4			0
3 h	W+EtOH	WT	4	20	20 2-27-2011.xms	5.506	Cmpd 5.707	0	0	0		NO		149.9			0
3 h	W+EtOH	jar	1	21	21 2-27-2011.xms	5.506	Cmpd 5.707	0	0	0		NO		150.7			0
3 h	W+EtOH	jar	2	22	22 2-28-2011.xms	5.513	Cmpd 5.707	497456	497456	497456		NO		132.6			0
3 h	W+EtOH	jar	3	23	23 2-28-2011.xms	5.506	Cmpd 5.707	0	0	0		NO		153			0
3 h	W+EtOH	jar	4	24	24 2-28-2011.xms	5.501	Cmpd 5.707	231076	231076	231076		NO		155.7			0
3 h	W+JA	WT	1	25	25 2-28-2011.xms	5.502	Cmpd 5.707	2580520	2580520	2580520		NO		136.6			0
3 h	W+JA	WT	2	26	26 2-28-2011.xms	5.492	Cmpd 5.707	1006495	1006495	1006495		NO		154.5			0
3 h	W+JA	WT	3	27	27 2-28-2011.xms	5.487	Cmpd 5.707	1990447	1990447	1990447		NO		155.1			0
3 h	W+JA	WT	4	28	28 2-28-2011.xms	5.527	Cmpd 5.707	1227842	1227842	1227842		NO		148.1			0
3 h	W+JA	jar	1	29	29 2-28-2011.xms	5.497	Cmpd 5.707	1697106	1697106	1697106		NO		151.5			0
3 h	W+JA	jar	2	30	30 2-28-2011.xms	5.492	Cmpd 5.707	2608694	2608694	2608694		NO		147.6			0
3 h	W+JA	jar	3	31	31 2-28-2011.xms	5.517	Cmpd 5.707	3483138	3483138	3483138		NO		129			0
3 h	W+JA	jar	4	32	32 2-28-2011.xms	5.494	Cmpd 5.707	2271193	2271193	2271193		NO		146.5			0
6 h	W+EtOH	WT	1	33	33 3-1-2011.xms	5.506	Cmpd 5.707	0	0	0		NO		153.4			0
6 h	W+EtOH	WT	2	34	34 2-28-2011.xms	5.506	Cmpd 5.707	0	0	0		NO		148.3			0
6 h	W+EtOH	WT	3	35	35 2-28-2011.xms	5.506	Cmpd 5.707	0	0	0		NO		148			0
6 h	W+EtOH	WT	4	36	36 2-28-2011.xms	5.519	Cmpd 5.707	309261	309261	309261		NO		63.7			0
6 h	W+EtOH	jar	1	37	37 2-28-2011.xms	5.506	Cmpd 5.707	0	0	0		NO		144.7			0
6 h	W+EtOH	jar	2	38	38 3-1-2011.xms	5.664	Cmpd 5.707	67233	67233	67233		NO		140			0
6 h	W+EtOH	jar	3	39	39 3-1-2011.xms	5.506	Cmpd 5.707	0	0	0		NO		148.3			0
6 h	W+EtOH	jar	4	40	40 3-1-2011.xms	5.506	Cmpd 5.707	0	0	0		NO		154			0
6 h	W+JA	WT	1	41	41 3-1-2011.xms	5.623	Cmpd 5.707	1239584	1239584	1239584		NO		146.6			0
6 h	W+JA	WT	2	42	42 3-1-2011.xms	5.464	Cmpd 5.707	1243426	1243426	1243426		NO		147.3			0
6 h	W+JA	WT	3	43	43 3-1-2011.xms	5.491	Cmpd 5.707	1614447	1614447	1614447		NO		153.7			0
6 h	W+JA	WT	4	44	44 3-1-2011.xms	5.506	Cmpd 5.707	1898505	1898505	1898505		NO		150.1			0
6 h	W+JA	jar	1	45	45 3-1-2011.xms	5.531	Cmpd 5.707	1713062	1713062	1713062		NO		147.8			0
6 h	W+JA	jar	2	46	46 3-1-2011.xms	5.466	Cmpd 5.707	0	0	0		NO		140.5			0
6 h	W+JA	jar	3	47	47 3-1-2011.xms	5.503	Cmpd 5.707	1464251	1464251	1464251		NO		153.7			0
6 h	W+JA	jar	4	48	48 3-1-2011.xms	5.462	Cmpd 5.707	2743694	2743694	2743694		NO		148			0
1 h	W+EtOH	WT	1	1	1 2-26-2011.xms	5.717	Cmpd 5.717	0	0	0		NO		146.5			0
1 h	W+EtOH	WT	2	2	2 2-26-2011.xms	5.717	Cmpd 5.717	0	0	0		NO		152.9			0
1 h	W+EtOH	WT	3	3	3 2-26-2011.xms	5.717	Cmpd 5.717	0	0	0		NO		148.8			0
1 h	W+EtOH	WT	4	4	4 2-26-2011.xms	5.717	Cmpd 5.717	0	0	0		NO		147.8			0
1 h	W+EtOH	jar	1	5	5 2-26-2011.xms	5.717	Cmpd 5.717	0	0	0		NO		68.8			0
1 h	W+EtOH	jar	2	6	6 2-26-2011.xms	5.717	Cmpd 5.717	0	0	0		NO		149.9			0
1 h	W+EtOH	jar	3	7	7 2-26-2011.xms	5.717	Cmpd 5.717	0	0	0		NO		139.2			0
1 h	W+EtOH	jar	4	8	8 2-26-2011.xms	5.717	Cmpd 5.717	0	0	0		NO		147.3			0
1 h	W+JA	WT	1	9	9 2-26-2011.xms	5.717	Cmpd 5.717	0	0	0		NO		147.5			0
1 h	W+JA	WT	2	10	10 2-26-2011.xms	5.717	Cmpd 5.717	0	0	0		NO		150.7			0
1 h	W+JA	WT	3	11	11 2-26-2011.xms	5.717	Cmpd 5.717	0	0	0		NO		145.1			0
1 h	W+JA	WT	4	12	12 2-26-2011.xms	5.717	Cmpd 5.717	0	0	0		NO		153.3			0
1 h	W+JA	jar	1	13	13 2-26-2011.xms	5.717	Cmpd 5.717	0	0	0		NO		154.8			0
1 h	W+JA	jar	2	14	14 2-26-2011.xms	5.717	Cmpd 5.717	0	0	0		NO		155.2			0
1 h	W+JA	jar	3	15	15 2-26-2011.xms	5.717	Cmpd 5.717	0	0	0		NO		147.3			0
1 h	W+JA	jar	4	16	16 2-26-2011.xms	5.717	Cmpd 5.717	0	0	0		NO		148			0
3 h	W+EtOH	WT	1	17	17 2-27-2011.xms	5.717	Cmpd 5.717	0	0	0		NO		151.9			0
3 h	W+EtOH	WT	2	18	18 2-27-2011.xms	5.717	Cmpd 5.717	0	0	0		NO		152.1			0
3 h	W+EtOH	WT	3	19	19 2-27-2011.xms	5.717	Cmpd 5.717	0	0	0		NO		152.4			0
3 h	W+EtOH	WT	4	20	20 2-27-2011.xms	5.717	Cmpd 5.717	0	0	0		NO		149.9			0
3 h	W+EtOH	jar	1	21	21 2-27-2011.xms	5.717	Cmpd 5.717	0	0	0		NO		150.7			0
3 h	W+EtOH	jar	2	22	22 2-28-2011.xms	5.717	Cmpd 5.717	0	0	0		NO		132.6			0
3 h	W+EtOH	jar	3	23	23 2-28-2011.xms	5.717	Cmpd 5.717	0	0	0		NO		153			0
3 h	W+EtOH	jar	4	24	24 2-28-2011.xms	5.717	Cmpd 5.717	0	0	0		NO		155.7			0
3 h	W+JA	WT	1	25	25 2-28-2011.xms	5.717	Cmpd 5.717	0	0	0		NO		136.6			0
3 h	W+JA	WT	2	26	26 2-28-2011.xms	5.717	Cmpd 5.717	0	0	0		NO		154.5			0
3 h	W+JA	WT	3	27	27 2-28-2011.xms	5.717	Cmpd 5.717	0	0	0		NO		155.1			0
3 h	W+JA	WT	4	28	28 2-28-2011.xms	5.717	Cmpd 5.717	0	0	0		NO		148.1			0
3 h	W+JA	jar	1	29	29 2-28-2011.xms	5.717	Cmpd 5.717	0	0	0		NO		151.5			0
3 h	W+JA	jar	2	30	30 2-28-2011.xms	5.717	Cmpd 5.717	0	0	0		NO		147.6			0
3 h	W+JA	jar	3	31	31 2-28-2011.xms	5.717	Cmpd 5.717	0	0	0		NO		129			0
3 h	W+JA	jar	4	32	32 2-28-2011.xms	5.717	Cmpd 5.717	0	0	0		NO		146.5			0
6 h	W+EtOH	WT	1	33	33 3-1-2011.xms	5.717	Cmpd 5.717	0	0	0		NO		153.4			0
6 h	W+EtOH	WT	2	34	34 2-28-2011.xms	5.717	Cmpd 5.717	0	0	0		NO		148.3			0
6 h	W+EtOH	WT	3	35	35 2-28-2011.xms	5.717	Cmpd 5.717	0	0	0		NO		148			0
6 h	W+EtOH	WT	4	36	36 2-28-2011.xms	5.717	Cmpd 5.717	0	0	0		NO		63.7			0
6 h	W+EtOH	jar	1	37	37 2-28-2011.xms	5.717	Cmpd 5.717	0	0	0		NO		144.7			0
6 h	W+EtOH	jar	2	38	38 3-1-2011.xms	5.717	Cmpd 5.717	0	0	0		NO		140			0
6 h	W+EtOH	jar	3	39	39 3-1-2011.xms	5.717	Cmpd 5.717	0	0	0		NO		148.3			0
6 h	W+EtOH	jar	4	40	40 3-1-2011.xms	5.717	Cmpd 5.717	0	0	0		NO		154			0
6 h	W+JA	WT	1	41	41 3-1-2011.xms	5.717	Cmpd 5.717	0	0	0		NO		146.6			0
6 h	W+JA	WT	2	42	42 3-1-2011.xms	5.717	Cmpd 5.717	0	0	0		NO		147.3			0
6 h	W+JA	WT	3	43	43 3-1-2011.xms	5.717	Cmpd 5.717	0	0	0		NO		153.7			0
6 h	W+JA	WT	4	44	44 3-1-2011.xms	5.717	Cmpd 5.717	0	0	0		NO		150.1			0
6 h	W+JA	jar	1	45	45 3-1-2011.xms	5.717	Cmpd 5.717	0	0	0		NO		147.8			0
6 h	W+JA	jar	2	46	46 3-1-2011.xms	5.717	Cmpd 5.717	0	0	0		NO		140.5			0
6 h	W+JA	jar	3	47	47 3-1-2011.xms	5.717	Cmpd 5.717	0	0	0		NO		153.7			0
6 h	W+JA	jar	4	48	48 3-1-2011.xms	5.717	Cmpd 5.717	0	0	0		NO		148			0
1 h	W+EtOH	WT	1	1	1 2-26-2011.xms	5.414	Cmpd 5.727	0	0	0		NO		146.5			0
1 h	W+EtOH	WT	2	2	2 2-26-2011.xms	5.414	Cmpd 5.727	0	0	0		NO		152.9			0
1 h	W+EtOH	WT	3	3	3 2-26-2011.xms	5.414	Cmpd 5.727	0	0	0		NO		148.8			0
1 h	W+EtOH	WT	4	4	4 2-26-2011.xms	5.414	Cmpd 5.727	0	0	0		NO		147.8			0
1 h	W+EtOH	jar	1	5	5 2-26-2011.xms	5.414	Cmpd 5.727	0	0	0		NO		68.8			0
1 h	W+EtOH	jar	2	6	6 2-26-2011.xms	5.455	Cmpd 5.727	66023	66023	66023		NO		149.9			0
1 h	W+EtOH	jar	3	7	7 2-26-2011.xms	5.414	Cmpd 5.727	0	0	0		NO		139.2			0
1 h	W+EtOH	jar	4	8	8 2-26-2011.xms	5.414	Cmpd 5.727	0	0	0		NO		147.3			0
1 h	W+JA	WT	1	9	9 2-26-2011.xms	5.414	Cmpd 5.727	0	0	0		NO		147.5			0
1 h	W+JA	WT	2	10	10 2-26-2011.xms	5.414	Cmpd 5.727	0	0	0		NO		150.7			0
1 h	W+JA	WT	3	11	11 2-26-2011.xms	5.414	Cmpd 5.727	0	0	0		NO		145.1			0
1 h	W+JA	WT	4	12	12 2-26-2011.xms	5.414	Cmpd 5.727	0	0	0		NO		153.3			0
1 h	W+JA	jar	1	13	13 2-26-2011.xms	5.414	Cmpd 5.727	0	0	0		NO		154.8			0
1 h	W+JA	jar	2	14	14 2-26-2011.xms	5.414	Cmpd 5.727	0	0	0		NO		155.2			0
1 h	W+JA	jar	3	15	15 2-26-2011.xms	5.414	Cmpd 5.727	0	0	0		NO		147.3			0
1 h	W+JA	jar	4	16	16 2-26-2011.xms	5.414	Cmpd 5.727	0	0	0		NO		148			0
3 h	W+EtOH	WT	1	17	17 2-27-2011.xms	5.414	Cmpd 5.727	0	0	0		NO		151.9			0
3 h	W+EtOH	WT	2	18	18 2-27-2011.xms	5.414	Cmpd 5.727	0	0	0		NO		152.1			0
3 h	W+EtOH	WT	3	19	19 2-27-2011.xms	5.414	Cmpd 5.727	0	0	0		NO		152.4			0
3 h	W+EtOH	WT	4	20	20 2-27-2011.xms	5.414	Cmpd 5.727	0	0	0		NO		149.9			0
3 h	W+EtOH	jar	1	21	21 2-27-2011.xms	5.414	Cmpd 5.727	0	0	0		NO		150.7			0
3 h	W+EtOH	jar	2	22	22 2-28-2011.xms	5.414	Cmpd 5.727	0	0	0		NO		132.6			0
3 h	W+EtOH	jar	3	23	23 2-28-2011.xms	5.414	Cmpd 5.727	0	0	0		NO		153			0
3 h	W+EtOH	jar	4	24	24 2-28-2011.xms	5.414	Cmpd 5.727	0	0	0		NO		155.7			0
3 h	W+JA	WT	1	25	25 2-28-2011.xms	5.418	Cmpd 5.727	842856	842856	842856		NO		136.6			0
3 h	W+JA	WT	2	26	26 2-28-2011.xms	5.414	Cmpd 5.727	0	0	0		NO		154.5			0
3 h	W+JA	WT	3	27	27 2-28-2011.xms	5.471	Cmpd 5.727	825914	825914	825914		NO		155.1			0
3 h	W+JA	WT	4	28	28 2-28-2011.xms	5.699	Cmpd 5.727	313305	313305	313305		NO		148.1			0
3 h	W+JA	jar	1	29	29 2-28-2011.xms	5.414	Cmpd 5.727	0	0	0		NO		151.5			0
3 h	W+JA	jar	2	30	30 2-28-2011.xms	5.605	Cmpd 5.727	230391	230391	230391		NO		147.6			0
3 h	W+JA	jar	3	31	31 2-28-2011.xms	5.46	Cmpd 5.727	54917	54917	54917		NO		129			0
3 h	W+JA	jar	4	32	32 2-28-2011.xms	5.427	Cmpd 5.727	341160	341160	341160		NO		146.5			0
6 h	W+EtOH	WT	1	33	33 3-1-2011.xms	5.414	Cmpd 5.727	0	0	0		NO		153.4			0
6 h	W+EtOH	WT	2	34	34 2-28-2011.xms	5.414	Cmpd 5.727	0	0	0		NO		148.3			0
6 h	W+EtOH	WT	3	35	35 2-28-2011.xms	5.414	Cmpd 5.727	0	0	0		NO		148			0
6 h	W+EtOH	WT	4	36	36 2-28-2011.xms	5.414	Cmpd 5.727	0	0	0		NO		63.7			0
6 h	W+EtOH	jar	1	37	37 2-28-2011.xms	5.414	Cmpd 5.727	0	0	0		NO		144.7			0
6 h	W+EtOH	jar	2	38	38 3-1-2011.xms	5.414	Cmpd 5.727	0	0	0		NO		140			0
6 h	W+EtOH	jar	3	39	39 3-1-2011.xms	5.414	Cmpd 5.727	0	0	0		NO		148.3			0
6 h	W+EtOH	jar	4	40	40 3-1-2011.xms	5.414	Cmpd 5.727	0	0	0		NO		154			0
6 h	W+JA	WT	1	41	41 3-1-2011.xms	5.414	Cmpd 5.727	0	0	0		NO		146.6			0
6 h	W+JA	WT	2	42	42 3-1-2011.xms	5.501	Cmpd 5.727	0	0	0		NO		147.3			0
6 h	W+JA	WT	3	43	43 3-1-2011.xms	5.414	Cmpd 5.727	0	0	0		NO		153.7			0
6 h	W+JA	WT	4	44	44 3-1-2011.xms	5.604	Cmpd 5.727	0	0	0		NO		150.1			0
6 h	W+JA	jar	1	45	45 3-1-2011.xms	5.414	Cmpd 5.727	0	0	0		NO		147.8			0
6 h	W+JA	jar	2	46	46 3-1-2011.xms	5.414	Cmpd 5.727	0	0	0		NO		140.5			0
6 h	W+JA	jar	3	47	47 3-1-2011.xms	5.414	Cmpd 5.727	0	0	0		NO		153.7			0
6 h	W+JA	jar	4	48	48 3-1-2011.xms	5.414	Cmpd 5.727	0	0	0		NO		148			0
1 h	W+EtOH	WT	1	1	1 2-26-2011.xms	5.737	Cmpd 5.737	0	0	0		NO		146.5			0
1 h	W+EtOH	WT	2	2	2 2-26-2011.xms	5.737	Cmpd 5.737	0	0	0		NO		152.9			0
1 h	W+EtOH	WT	3	3	3 2-26-2011.xms	5.737	Cmpd 5.737	0	0	0		NO		148.8			0
1 h	W+EtOH	WT	4	4	4 2-26-2011.xms	5.737	Cmpd 5.737	0	0	0		NO		147.8			0
1 h	W+EtOH	jar	1	5	5 2-26-2011.xms	5.737	Cmpd 5.737	0	0	0		NO		68.8			0
1 h	W+EtOH	jar	2	6	6 2-26-2011.xms	5.737	Cmpd 5.737	0	0	0		NO		149.9			0
1 h	W+EtOH	jar	3	7	7 2-26-2011.xms	5.737	Cmpd 5.737	0	0	0		NO		139.2			0
1 h	W+EtOH	jar	4	8	8 2-26-2011.xms	5.737	Cmpd 5.737	0	0	0		NO		147.3			0
1 h	W+JA	WT	1	9	9 2-26-2011.xms	5.737	Cmpd 5.737	0	0	0		NO		147.5			0
1 h	W+JA	WT	2	10	10 2-26-2011.xms	5.737	Cmpd 5.737	0	0	0		NO		150.7			0
1 h	W+JA	WT	3	11	11 2-26-2011.xms	5.737	Cmpd 5.737	0	0	0		NO		145.1			0
1 h	W+JA	WT	4	12	12 2-26-2011.xms	5.737	Cmpd 5.737	0	0	0		NO		153.3			0
1 h	W+JA	jar	1	13	13 2-26-2011.xms	5.737	Cmpd 5.737	0	0	0		NO		154.8			0
1 h	W+JA	jar	2	14	14 2-26-2011.xms	5.737	Cmpd 5.737	0	0	0		NO		155.2			0
1 h	W+JA	jar	3	15	15 2-26-2011.xms	5.737	Cmpd 5.737	0	0	0		NO		147.3			0
1 h	W+JA	jar	4	16	16 2-26-2011.xms	5.737	Cmpd 5.737	0	0	0		NO		148			0
3 h	W+EtOH	WT	1	17	17 2-27-2011.xms	5.737	Cmpd 5.737	0	0	0		NO		151.9			0
3 h	W+EtOH	WT	2	18	18 2-27-2011.xms	5.737	Cmpd 5.737	0	0	0		NO		152.1			0
3 h	W+EtOH	WT	3	19	19 2-27-2011.xms	5.737	Cmpd 5.737	0	0	0		NO		152.4			0
3 h	W+EtOH	WT	4	20	20 2-27-2011.xms	5.737	Cmpd 5.737	0	0	0		NO		149.9			0
3 h	W+EtOH	jar	1	21	21 2-27-2011.xms	5.737	Cmpd 5.737	0	0	0		NO		150.7			0
3 h	W+EtOH	jar	2	22	22 2-28-2011.xms	5.737	Cmpd 5.737	0	0	0		NO		132.6			0
3 h	W+EtOH	jar	3	23	23 2-28-2011.xms	5.737	Cmpd 5.737	0	0	0		NO		153			0
3 h	W+EtOH	jar	4	24	24 2-28-2011.xms	5.737	Cmpd 5.737	0	0	0		NO		155.7			0
3 h	W+JA	WT	1	25	25 2-28-2011.xms	5.737	Cmpd 5.737	0	0	0		NO		136.6			0
3 h	W+JA	WT	2	26	26 2-28-2011.xms	5.737	Cmpd 5.737	0	0	0		NO		154.5			0
3 h	W+JA	WT	3	27	27 2-28-2011.xms	5.737	Cmpd 5.737	0	0	0		NO		155.1			0
3 h	W+JA	WT	4	28	28 2-28-2011.xms	5.737	Cmpd 5.737	0	0	0		NO		148.1			0
3 h	W+JA	jar	1	29	29 2-28-2011.xms	5.737	Cmpd 5.737	0	0	0		NO		151.5			0
3 h	W+JA	jar	2	30	30 2-28-2011.xms	5.737	Cmpd 5.737	0	0	0		NO		147.6			0
3 h	W+JA	jar	3	31	31 2-28-2011.xms	5.737	Cmpd 5.737	0	0	0		NO		129			0
3 h	W+JA	jar	4	32	32 2-28-2011.xms	5.737	Cmpd 5.737	0	0	0		NO		146.5			0
6 h	W+EtOH	WT	1	33	33 3-1-2011.xms	5.737	Cmpd 5.737	0	0	0		NO		153.4			0
6 h	W+EtOH	WT	2	34	34 2-28-2011.xms	5.737	Cmpd 5.737	0	0	0		NO		148.3			0
6 h	W+EtOH	WT	3	35	35 2-28-2011.xms	5.737	Cmpd 5.737	0	0	0		NO		148			0
6 h	W+EtOH	WT	4	36	36 2-28-2011.xms	5.737	Cmpd 5.737	0	0	0		NO		63.7			0
6 h	W+EtOH	jar	1	37	37 2-28-2011.xms	5.737	Cmpd 5.737	0	0	0		NO		144.7			0
6 h	W+EtOH	jar	2	38	38 3-1-2011.xms	5.737	Cmpd 5.737	0	0	0		NO		140			0
6 h	W+EtOH	jar	3	39	39 3-1-2011.xms	5.737	Cmpd 5.737	0	0	0		NO		148.3			0
6 h	W+EtOH	jar	4	40	40 3-1-2011.xms	5.737	Cmpd 5.737	0	0	0		NO		154			0
6 h	W+JA	WT	1	41	41 3-1-2011.xms	5.737	Cmpd 5.737	0	0	0		NO		146.6			0
6 h	W+JA	WT	2	42	42 3-1-2011.xms	5.737	Cmpd 5.737	0	0	0		NO		147.3			0
6 h	W+JA	WT	3	43	43 3-1-2011.xms	5.737	Cmpd 5.737	0	0	0		NO		153.7			0
6 h	W+JA	WT	4	44	44 3-1-2011.xms	5.737	Cmpd 5.737	0	0	0		NO		150.1			0
6 h	W+JA	jar	1	45	45 3-1-2011.xms	5.737	Cmpd 5.737	0	0	0		NO		147.8			0
6 h	W+JA	jar	2	46	46 3-1-2011.xms	5.737	Cmpd 5.737	0	0	0		NO		140.5			0
6 h	W+JA	jar	3	47	47 3-1-2011.xms	5.737	Cmpd 5.737	0	0	0		NO		153.7			0
6 h	W+JA	jar	4	48	48 3-1-2011.xms	5.737	Cmpd 5.737	0	0	0		NO		148			0
1 h	W+EtOH	WT	1	1	1 2-26-2011.xms	5.747	Cmpd 5.747	0	0	0		NO		146.5			0
1 h	W+EtOH	WT	2	2	2 2-26-2011.xms	5.747	Cmpd 5.747	0	0	0		NO		152.9			0
1 h	W+EtOH	WT	3	3	3 2-26-2011.xms	5.747	Cmpd 5.747	0	0	0		NO		148.8			0
1 h	W+EtOH	WT	4	4	4 2-26-2011.xms	5.747	Cmpd 5.747	0	0	0		NO		147.8			0
1 h	W+EtOH	jar	1	5	5 2-26-2011.xms	5.747	Cmpd 5.747	0	0	0		NO		68.8			0
1 h	W+EtOH	jar	2	6	6 2-26-2011.xms	5.747	Cmpd 5.747	0	0	0		NO		149.9			0
1 h	W+EtOH	jar	3	7	7 2-26-2011.xms	5.747	Cmpd 5.747	0	0	0		NO		139.2			0
1 h	W+EtOH	jar	4	8	8 2-26-2011.xms	5.747	Cmpd 5.747	0	0	0		NO		147.3			0
1 h	W+JA	WT	1	9	9 2-26-2011.xms	5.747	Cmpd 5.747	0	0	0		NO		147.5			0
1 h	W+JA	WT	2	10	10 2-26-2011.xms	5.747	Cmpd 5.747	0	0	0		NO		150.7			0
1 h	W+JA	WT	3	11	11 2-26-2011.xms	5.747	Cmpd 5.747	0	0	0		NO		145.1			0
1 h	W+JA	WT	4	12	12 2-26-2011.xms	5.747	Cmpd 5.747	0	0	0		NO		153.3			0
1 h	W+JA	jar	1	13	13 2-26-2011.xms	5.747	Cmpd 5.747	0	0	0		NO		154.8			0
1 h	W+JA	jar	2	14	14 2-26-2011.xms	5.747	Cmpd 5.747	0	0	0		NO		155.2			0
1 h	W+JA	jar	3	15	15 2-26-2011.xms	5.747	Cmpd 5.747	0	0	0		NO		147.3			0
1 h	W+JA	jar	4	16	16 2-26-2011.xms	5.747	Cmpd 5.747	0	0	0		NO		148			0
3 h	W+EtOH	WT	1	17	17 2-27-2011.xms	5.747	Cmpd 5.747	0	0	0		NO		151.9			0
3 h	W+EtOH	WT	2	18	18 2-27-2011.xms	5.747	Cmpd 5.747	0	0	0		NO		152.1			0
3 h	W+EtOH	WT	3	19	19 2-27-2011.xms	5.747	Cmpd 5.747	0	0	0		NO		152.4			0
3 h	W+EtOH	WT	4	20	20 2-27-2011.xms	5.747	Cmpd 5.747	0	0	0		NO		149.9			0
3 h	W+EtOH	jar	1	21	21 2-27-2011.xms	5.747	Cmpd 5.747	0	0	0		NO		150.7			0
3 h	W+EtOH	jar	2	22	22 2-28-2011.xms	5.747	Cmpd 5.747	0	0	0		NO		132.6			0
3 h	W+EtOH	jar	3	23	23 2-28-2011.xms	5.747	Cmpd 5.747	0	0	0		NO		153			0
3 h	W+EtOH	jar	4	24	24 2-28-2011.xms	5.747	Cmpd 5.747	0	0	0		NO		155.7			0
3 h	W+JA	WT	1	25	25 2-28-2011.xms	5.747	Cmpd 5.747	0	0	0		NO		136.6			0
3 h	W+JA	WT	2	26	26 2-28-2011.xms	5.747	Cmpd 5.747	0	0	0		NO		154.5			0
3 h	W+JA	WT	3	27	27 2-28-2011.xms	5.747	Cmpd 5.747	0	0	0		NO		155.1			0
3 h	W+JA	WT	4	28	28 2-28-2011.xms	5.747	Cmpd 5.747	0	0	0		NO		148.1			0
3 h	W+JA	jar	1	29	29 2-28-2011.xms	5.747	Cmpd 5.747	0	0	0		NO		151.5			0
3 h	W+JA	jar	2	30	30 2-28-2011.xms	5.747	Cmpd 5.747	0	0	0		NO		147.6			0
3 h	W+JA	jar	3	31	31 2-28-2011.xms	5.747	Cmpd 5.747	0	0	0		NO		129			0
3 h	W+JA	jar	4	32	32 2-28-2011.xms	5.747	Cmpd 5.747	0	0	0		NO		146.5			0
6 h	W+EtOH	WT	1	33	33 3-1-2011.xms	5.747	Cmpd 5.747	0	0	0		NO		153.4			0
6 h	W+EtOH	WT	2	34	34 2-28-2011.xms	5.747	Cmpd 5.747	0	0	0		NO		148.3			0
6 h	W+EtOH	WT	3	35	35 2-28-2011.xms	5.747	Cmpd 5.747	0	0	0		NO		148			0
6 h	W+EtOH	WT	4	36	36 2-28-2011.xms	5.747	Cmpd 5.747	0	0	0		NO		63.7			0
6 h	W+EtOH	jar	1	37	37 2-28-2011.xms	5.747	Cmpd 5.747	0	0	0		NO		144.7			0
6 h	W+EtOH	jar	2	38	38 3-1-2011.xms	5.747	Cmpd 5.747	0	0	0		NO		140			0
6 h	W+EtOH	jar	3	39	39 3-1-2011.xms	5.747	Cmpd 5.747	0	0	0		NO		148.3			0
6 h	W+EtOH	jar	4	40	40 3-1-2011.xms	5.747	Cmpd 5.747	0	0	0		NO		154			0
6 h	W+JA	WT	1	41	41 3-1-2011.xms	5.747	Cmpd 5.747	0	0	0		NO		146.6			0
6 h	W+JA	WT	2	42	42 3-1-2011.xms	5.747	Cmpd 5.747	0	0	0		NO		147.3			0
6 h	W+JA	WT	3	43	43 3-1-2011.xms	5.747	Cmpd 5.747	0	0	0		NO		153.7			0
6 h	W+JA	WT	4	44	44 3-1-2011.xms	5.747	Cmpd 5.747	0	0	0		NO		150.1			0
6 h	W+JA	jar	1	45	45 3-1-2011.xms	5.747	Cmpd 5.747	0	0	0		NO		147.8			0
6 h	W+JA	jar	2	46	46 3-1-2011.xms	5.747	Cmpd 5.747	0	0	0		NO		140.5			0
6 h	W+JA	jar	3	47	47 3-1-2011.xms	5.747	Cmpd 5.747	0	0	0		NO		153.7			0
6 h	W+JA	jar	4	48	48 3-1-2011.xms	5.747	Cmpd 5.747	0	0	0		NO		148			0
1 h	W+EtOH	WT	1	1	1 2-26-2011.xms	7.711	JA-ILE IS	179474912	1.78975e+08	1.78975e+08		NO		146.5			0
1 h	W+EtOH	WT	2	2	2 2-26-2011.xms	7.685	JA-ILE IS	196875200	1.96375e+08	1.96375e+08		NO		152.9			0
1 h	W+EtOH	WT	3	3	3 2-26-2011.xms	7.636	JA-ILE IS	178660032	1.7816e+08	1.7816e+08		NO		148.8			0
1 h	W+EtOH	WT	4	4	4 2-26-2011.xms	7.601	JA-ILE IS	153356464	1.52856e+08	1.52856e+08		NO		147.8			0
1 h	W+EtOH	jar	1	5	5 2-26-2011.xms	7.556	JA-ILE IS	166469856	1.6597e+08	1.6597e+08		NO		68.8			0
1 h	W+EtOH	jar	2	6	6 2-26-2011.xms	7.616	JA-ILE IS	175081408	1.74581e+08	1.74581e+08		NO		149.9			0
1 h	W+EtOH	jar	3	7	7 2-26-2011.xms	7.624	JA-ILE IS	172343952	1.71844e+08	1.71844e+08		NO		139.2			0
1 h	W+EtOH	jar	4	8	8 2-26-2011.xms	7.589	JA-ILE IS	153721728	1.53222e+08	1.53222e+08		NO		147.3			0
1 h	W+JA	WT	1	9	9 2-26-2011.xms	7.576	JA-ILE IS	164103920	1.63604e+08	1.63604e+08		NO		147.5			0
1 h	W+JA	WT	2	10	10 2-26-2011.xms	7.509	JA-ILE IS	152127344	1.51627e+08	1.51627e+08		NO		150.7			0
1 h	W+JA	WT	3	11	11 2-26-2011.xms	7.534	JA-ILE IS	142131040	1.41631e+08	1.41631e+08		NO		145.1			0
1 h	W+JA	WT	4	12	12 2-26-2011.xms	7.518	JA-ILE IS	150430480	1.4993e+08	1.4993e+08		NO		153.3			0
1 h	W+JA	jar	1	13	13 2-26-2011.xms	7.47	JA-ILE IS	158040896	1.57541e+08	1.57541e+08		NO		154.8			0
1 h	W+JA	jar	2	14	14 2-26-2011.xms	7.476	JA-ILE IS	162937552	1.62438e+08	1.62438e+08		NO		155.2			0
1 h	W+JA	jar	3	15	15 2-26-2011.xms	7.534	JA-ILE IS	145675904	1.45176e+08	1.45176e+08		NO		147.3			0
1 h	W+JA	jar	4	16	16 2-26-2011.xms	7.46	JA-ILE IS	145166736	1.44667e+08	1.44667e+08		NO		148			0
3 h	W+EtOH	WT	1	17	17 2-27-2011.xms	7.615	JA-ILE IS	130031192	126005918	126005918		NO		151.9			0
3 h	W+EtOH	WT	2	18	18 2-27-2011.xms	7.618	JA-ILE IS	135699888	131674614	131674614		NO		152.1			0
3 h	W+EtOH	WT	3	19	19 2-27-2011.xms	7.564	JA-ILE IS	137379648	133354374	133354374		NO		152.4			0
3 h	W+EtOH	WT	4	20	20 2-27-2011.xms	7.615	JA-ILE IS	129429944	125404670	125404670		NO		149.9			0
3 h	W+EtOH	jar	1	21	21 2-27-2011.xms	7.632	JA-ILE IS	135912704	131887430	131887430		NO		150.7			0
3 h	W+EtOH	jar	2	22	22 2-28-2011.xms	7.701	JA-ILE IS	145365616	141340342	141340342		NO		132.6			0
3 h	W+EtOH	jar	3	23	23 2-28-2011.xms	7.668	JA-ILE IS	139630560	135605286	135605286		NO		153			0
3 h	W+EtOH	jar	4	24	24 2-28-2011.xms	7.725	JA-ILE IS	132982688	128957414	128957414		NO		155.7			0
3 h	W+JA	WT	1	25	25 2-28-2011.xms	7.673	JA-ILE IS	145663616	141638342	141638342		NO		136.6			0
3 h	W+JA	WT	2	26	26 2-28-2011.xms	7.676	JA-ILE IS	141001648	136976374	136976374		NO		154.5			0
3 h	W+JA	WT	3	27	27 2-28-2011.xms	7.658	JA-ILE IS	130628816	126603542	126603542		NO		155.1			0
3 h	W+JA	WT	4	28	28 2-28-2011.xms	7.682	JA-ILE IS	141550416	137525142	137525142		NO		148.1			0
3 h	W+JA	jar	1	29	29 2-28-2011.xms	7.685	JA-ILE IS	148754176	144728902	144728902		NO		151.5			0
3 h	W+JA	jar	2	30	30 2-28-2011.xms	7.681	JA-ILE IS	137608992	133583718	133583718		NO		147.6			0
3 h	W+JA	jar	3	31	31 2-28-2011.xms	7.705	JA-ILE IS	142985696	138960422	138960422		NO		129			0
3 h	W+JA	jar	4	32	32 2-28-2011.xms	7.734	JA-ILE IS	139390720	135365446	135365446		NO		146.5			0
6 h	W+EtOH	WT	1	33	33 3-1-2011.xms	7.571	JA-ILE IS	142935152	1.41684e+08	1.41684e+08		NO		153.4			0
6 h	W+EtOH	WT	2	34	34 2-28-2011.xms	7.609	JA-ILE IS	148863008	1.47612e+08	1.47612e+08		NO		148.3			0
6 h	W+EtOH	WT	3	35	35 2-28-2011.xms	7.638	JA-ILE IS	158926736	1.57676e+08	1.57676e+08		NO		148			0
6 h	W+EtOH	WT	4	36	36 2-28-2011.xms	7.597	JA-ILE IS	172371024	1.7112e+08	1.7112e+08		NO		63.7			0
6 h	W+EtOH	jar	1	37	37 2-28-2011.xms	7.607	JA-ILE IS	151554080	1.50303e+08	1.50303e+08		NO		144.7			0
6 h	W+EtOH	jar	2	38	38 3-1-2011.xms	7.724	JA-ILE IS	137039744	1.35789e+08	1.35789e+08		NO		140			0
6 h	W+EtOH	jar	3	39	39 3-1-2011.xms	7.626	JA-ILE IS	147696880	1.46446e+08	1.46446e+08		NO		148.3			0
6 h	W+EtOH	jar	4	40	40 3-1-2011.xms	7.564	JA-ILE IS	151937360	1.50686e+08	1.50686e+08		NO		154			0
6 h	W+JA	WT	1	41	41 3-1-2011.xms	7.59	JA-ILE IS	148837232	1.47586e+08	1.47586e+08		NO		146.6			0
6 h	W+JA	WT	2	42	42 3-1-2011.xms	7.568	JA-ILE IS	150430720	1.4918e+08	1.4918e+08		NO		147.3			0
6 h	W+JA	WT	3	43	43 3-1-2011.xms	7.629	JA-ILE IS	150292192	1.49041e+08	1.49041e+08		NO		153.7			0
6 h	W+JA	WT	4	44	44 3-1-2011.xms	7.61	JA-ILE IS	143982080	1.42731e+08	1.42731e+08		NO		150.1			0
6 h	W+JA	jar	1	45	45 3-1-2011.xms	7.583	JA-ILE IS	147684944	1.46434e+08	1.46434e+08		NO		147.8			0
6 h	W+JA	jar	2	46	46 3-1-2011.xms	7.607	JA-ILE IS	145041744	1.43791e+08	1.43791e+08		NO		140.5			0
6 h	W+JA	jar	3	47	47 3-1-2011.xms	7.59	JA-ILE IS	143061840	1.41811e+08	1.41811e+08		NO		153.7			0
6 h	W+JA	jar	4	48	48 3-1-2011.xms	7.617	JA-ILE IS	142449968	1.41199e+08	1.41199e+08		NO		148			0
1 h	W+EtOH	WT	1	1	1 2-26-2011.xms	7.088	JA-IS	163955216	1.62655e+08	1.62655e+08		NO		146.5			0
1 h	W+EtOH	WT	2	2	2 2-26-2011.xms	7.028	JA-IS	145981904	1.44682e+08	1.44682e+08		NO		152.9			0
1 h	W+EtOH	WT	3	3	3 2-26-2011.xms	6.962	JA-IS	136544544	1.35244e+08	1.35244e+08		NO		148.8			0
1 h	W+EtOH	WT	4	4	4 2-26-2011.xms	6.927	JA-IS	126768744	1.25468e+08	1.25468e+08		NO		147.8			0
1 h	W+EtOH	jar	1	5	5 2-26-2011.xms	6.916	JA-IS	141662496	1.40362e+08	1.40362e+08		NO		68.8			0
1 h	W+EtOH	jar	2	6	6 2-26-2011.xms	6.908	JA-IS	133697360	1.32397e+08	1.32397e+08		NO		149.9			0
1 h	W+EtOH	jar	3	7	7 2-26-2011.xms	6.899	JA-IS	148603568	1.47303e+08	1.47303e+08		NO		139.2			0
1 h	W+EtOH	jar	4	8	8 2-26-2011.xms	6.864	JA-IS	126283280	1.24983e+08	1.24983e+08		NO		147.3			0
1 h	W+JA	WT	1	9	9 2-26-2011.xms	6.868	JA-IS	116372864	1.15073e+08	1.15073e+08		NO		147.5			0
1 h	W+JA	WT	2	10	10 2-26-2011.xms	6.852	JA-IS	138144656	1.36844e+08	1.36844e+08		NO		150.7			0
1 h	W+JA	WT	3	11	11 2-26-2011.xms	6.809	JA-IS	131984496	1.30684e+08	1.30684e+08		NO		145.1			0
1 h	W+JA	WT	4	12	12 2-26-2011.xms	6.809	JA-IS	128894824	1.27595e+08	1.27595e+08		NO		153.3			0
1 h	W+JA	jar	1	13	13 2-26-2011.xms	6.796	JA-IS	121644552	1.20344e+08	1.20344e+08		NO		154.8			0
1 h	W+JA	jar	2	14	14 2-26-2011.xms	6.802	JA-IS	121433464	1.20133e+08	1.20133e+08		NO		155.2			0
1 h	W+JA	jar	3	15	15 2-26-2011.xms	6.826	JA-IS	105433528	1.04133e+08	1.04133e+08		NO		147.3			0
1 h	W+JA	jar	4	16	16 2-26-2011.xms	6.769	JA-IS	127414048	1.26114e+08	1.26114e+08		NO		148			0
3 h	W+EtOH	WT	1	17	17 2-27-2011.xms	6.873	JA-IS	138469968	135240084	135240084		NO		151.9			0
3 h	W+EtOH	WT	2	18	18 2-27-2011.xms	6.909	JA-IS	133733680	130503796	130503796		NO		152.1			0
3 h	W+EtOH	WT	3	19	19 2-27-2011.xms	6.889	JA-IS	135082160	131852276	131852276		NO		152.4			0
3 h	W+EtOH	WT	4	20	20 2-27-2011.xms	6.872	JA-IS	124148472	120918588	120918588		NO		149.9			0
3 h	W+EtOH	jar	1	21	21 2-27-2011.xms	6.89	JA-IS	120769616	117539732	117539732		NO		150.7			0
3 h	W+EtOH	jar	2	22	22 2-28-2011.xms	6.993	JA-IS	122656960	119427076	119427076		NO		132.6			0
3 h	W+EtOH	jar	3	23	23 2-28-2011.xms	6.977	JA-IS	117311256	114081372	114081372		NO		153			0
3 h	W+EtOH	jar	4	24	24 2-28-2011.xms	7.084	JA-IS	132444856	129214972	129214972		NO		155.7			0
3 h	W+JA	WT	1	25	25 2-28-2011.xms	6.999	JA-IS	143402992	140173108	140173108		NO		136.6			0
3 h	W+JA	WT	2	26	26 2-28-2011.xms	7.002	JA-IS	141169024	137939140	137939140		NO		154.5			0
3 h	W+JA	WT	3	27	27 2-28-2011.xms	7.001	JA-IS	134426288	131196404	131196404		NO		155.1			0
3 h	W+JA	WT	4	28	28 2-28-2011.xms	6.956	JA-IS	147933168	144703284	144703284		NO		148.1			0
3 h	W+JA	jar	1	29	29 2-28-2011.xms	6.977	JA-IS	134333328	131103444	131103444		NO		151.5			0
3 h	W+JA	jar	2	30	30 2-28-2011.xms	6.939	JA-IS	139020048	135790164	135790164		NO		147.6			0
3 h	W+JA	jar	3	31	31 2-28-2011.xms	7.031	JA-IS	141626176	138396292	138396292		NO		129			0
3 h	W+JA	jar	4	32	32 2-28-2011.xms	7.026	JA-IS	141452672	138222788	138222788		NO		146.5			0
6 h	W+EtOH	WT	1	33	33 3-1-2011.xms	6.812	JA-IS	119103208	119103208	119103208		NO		153.4			0
6 h	W+EtOH	WT	2	34	34 2-28-2011.xms	6.918	JA-IS	144043520	144043520	144043520		NO		148.3			0
6 h	W+EtOH	WT	3	35	35 2-28-2011.xms	6.912	JA-IS	143564016	143564016	143564016		NO		148			0
6 h	W+EtOH	WT	4	36	36 2-28-2011.xms	6.924	JA-IS	157810352	157810352	157810352		NO		63.7			0
6 h	W+EtOH	jar	1	37	37 2-28-2011.xms	6.899	JA-IS	140346064	140346064	140346064		NO		144.7			0
6 h	W+EtOH	jar	2	38	38 3-1-2011.xms	6.948	JA-IS	40131756	40131756	40131756		NO		140			0
6 h	W+EtOH	jar	3	39	39 3-1-2011.xms	6.918	JA-IS	82130752	82130752	82130752		NO		148.3			0
6 h	W+EtOH	jar	4	40	40 3-1-2011.xms	6.873	JA-IS	99528712	99528712	99528712		NO		154			0
6 h	W+JA	WT	1	41	41 3-1-2011.xms	6.865	JA-IS	122866480	122866480	122866480		NO		146.6			0
6 h	W+JA	WT	2	42	42 3-1-2011.xms	6.859	JA-IS	124339792	124339792	124339792		NO		147.3			0
6 h	W+JA	WT	3	43	43 3-1-2011.xms	6.869	JA-IS	132342144	132342144	132342144		NO		153.7			0
6 h	W+JA	WT	4	44	44 3-1-2011.xms	6.901	JA-IS	113533392	113533392	113533392		NO		150.1			0
6 h	W+JA	jar	1	45	45 3-1-2011.xms	6.892	JA-IS	136039616	136039616	136039616		NO		147.8			0
6 h	W+JA	jar	2	46	46 3-1-2011.xms	6.882	JA-IS	127863984	127863984	127863984		NO		140.5			0
6 h	W+JA	jar	3	47	47 3-1-2011.xms	6.882	JA-IS	120730608	120730608	120730608		NO		153.7			0
6 h	W+JA	jar	4	48	48 3-1-2011.xms	6.892	JA-IS	125619880	125619880	125619880		NO		148			0
1 h	W+EtOH	WT	1	1	1 2-26-2011.xms	9.48	OPDA	986078	986078	986078		NO		146.5	6.73091		2.95064
1 h	W+EtOH	WT	2	2	2 2-26-2011.xms	9.385	OPDA	1399343	1399343	1399343		NO		152.9	9.15201		3.34369
1 h	W+EtOH	WT	3	3	3 2-26-2011.xms	9.439	OPDA	1064810	1064810	1064810		NO		148.8	7.15598		3.02786
1 h	W+EtOH	WT	4	4	4 2-26-2011.xms	9.319	OPDA	1548578	1548578	1548578		NO		147.8	10.4775		3.52074
1 h	W+EtOH	jar	1	5	5 2-26-2011.xms	9.428	OPDA	672172	672172	672172		NO		68.8	9.76994		3.42894
1 h	W+EtOH	jar	2	6	6 2-26-2011.xms	9.369	OPDA	1324565	1324565	1324565		NO		149.9	8.83632		3.29812
1 h	W+EtOH	jar	3	7	7 2-26-2011.xms	9.36	OPDA	606938	606938	606938		NO		139.2	4.36019		2.42228
1 h	W+EtOH	jar	4	8	8 2-26-2011.xms	9.342	OPDA	1052227	1052227	1052227		NO		147.3	7.14343		3.02564
1 h	W+JA	WT	1	9	9 2-26-2011.xms	9.329	OPDA	1140343	1140343	1140343		NO		147.5	7.73114		3.12617
1 h	W+JA	WT	2	10	10 2-26-2011.xms	9.399	OPDA	999666	999666	999666		NO		150.7	6.63348		2.93234
1 h	W+JA	WT	3	11	11 2-26-2011.xms	9.287	OPDA	1037711	1037711	1037711		NO		145.1	7.1517		3.0271
1 h	W+JA	WT	4	12	12 2-26-2011.xms	9.305	OPDA	1277594	1277594	1277594		NO		153.3	8.33395		3.22249
1 h	W+JA	jar	1	13	13 2-26-2011.xms	9.275	OPDA	910202	910202	910202		NO		154.8	5.87986		2.78238
1 h	W+JA	jar	2	14	14 2-26-2011.xms	9.417	OPDA	215862	215862	215862		NO		155.2	1.39086		1.25753
1 h	W+JA	jar	3	15	15 2-26-2011.xms	9.338	OPDA	581746	581746	581746		NO		147.3	3.9494		2.30725
1 h	W+JA	jar	4	16	16 2-26-2011.xms	9.281	OPDA	1173442	1173442	1173442		NO		148	7.92866		3.15844
3 h	W+EtOH	WT	1	17	17 2-27-2011.xms	9.385	OPDA	1835849	1835849	1835849		NO		151.9	12.0859		3.70994
3 h	W+EtOH	WT	2	18	18 2-27-2011.xms	9.422	OPDA	1457428	1457428	1457428		NO		152.1	9.58204		3.40355
3 h	W+EtOH	WT	3	19	19 2-27-2011.xms	9.317	OPDA	2429435	2429435	2429435		NO		152.4	15.9412		4.08246
3 h	W+EtOH	WT	4	20	20 2-27-2011.xms	9.351	OPDA	1917926	1917926	1917926		NO		149.9	12.7947		3.78604
3 h	W+EtOH	jar	1	21	21 2-27-2011.xms	9.385	OPDA	1638087	1638087	1638087		NO		150.7	10.8699		3.56923
3 h	W+EtOH	jar	2	22	22 2-28-2011.xms	9.403	OPDA	2288968	2288968	2288968		NO		132.6	17.2622		4.19079
3 h	W+EtOH	jar	3	23	23 2-28-2011.xms	9.387	OPDA	1479522	1479522	1479522		NO		153	9.67008		3.4155
3 h	W+EtOH	jar	4	24	24 2-28-2011.xms	9.289	OPDA	1099554	1099554	1099554		NO		155.7	7.062		3.01114
3 h	W+JA	WT	1	25	25 2-28-2011.xms	9.443	OPDA	1887677	1887677	1887677		NO		136.6	13.819		3.88938
3 h	W+JA	WT	2	26	26 2-28-2011.xms	9.446	OPDA	1793124	1793124	1793124		NO		154.5	11.606		3.65604
3 h	W+JA	WT	3	27	27 2-28-2011.xms	9.41	OPDA	2624446	2624446	2624446		NO		155.1	16.921		4.16358
3 h	W+JA	WT	4	28	28 2-28-2011.xms	9.366	OPDA	1780300	1780300	1780300		NO		148.1	12.0209		3.70276
3 h	W+JA	jar	1	29	29 2-28-2011.xms	9.438	OPDA	1825879	1825879	1825879		NO		151.5	12.052		3.7062
3 h	W+JA	jar	2	30	30 2-28-2011.xms	9.399	OPDA	1883908	1883908	1883908		NO		147.6	12.7636		3.78279
3 h	W+JA	jar	3	31	31 2-28-2011.xms	9.474	OPDA	1535760	1535760	1535760		NO		129	11.9051		3.68987
3 h	W+JA	jar	4	32	32 2-28-2011.xms	9.384	OPDA	1347827	1347827	1347827		NO		146.5	9.20018		3.35052
6 h	W+EtOH	WT	1	33	33 3-1-2011.xms	9.323	OPDA	1385412	1385412	1385412		NO		153.4	9.03137		3.32645
6 h	W+EtOH	WT	2	34	34 2-28-2011.xms	9.396	OPDA	1980705	1980705	1980705		NO		148.3	13.3561		3.84359
6 h	W+EtOH	WT	3	35	35 2-28-2011.xms	9.407	OPDA	2232237	2232237	2232237		NO		148	15.0827		4.00744
6 h	W+EtOH	WT	4	36	36 2-28-2011.xms	9.315	OPDA	1079034	1079034	1079034		NO		63.7	16.9393		4.16505
6 h	W+EtOH	jar	1	37	37 2-28-2011.xms	9.393	OPDA	2752931	2752931	2752931		NO		144.7	19.0251		4.32374
6 h	W+EtOH	jar	2	38	38 3-1-2011.xms	9.424	OPDA	797264	797264	797264		NO		140	5.69474		2.74303
6 h	W+EtOH	jar	3	39	39 3-1-2011.xms	9.377	OPDA	2865189	2865189	2865189		NO		148.3	19.3202		4.34484
6 h	W+EtOH	jar	4	40	40 3-1-2011.xms	9.248	OPDA	1298602	1298602	1298602		NO		154	8.43248		3.23764
6 h	W+JA	WT	1	41	41 3-1-2011.xms	9.36	OPDA	1753788	1753788	1753788		NO		146.6	11.9631		3.69634
6 h	W+JA	WT	2	42	42 3-1-2011.xms	9.371	OPDA	1130379	1130379	1130379		NO		147.3	7.67399		3.1167
6 h	W+JA	WT	3	43	43 3-1-2011.xms	9.432	OPDA	1676135	1676135	1676135		NO		153.7	10.9052		3.57352
6 h	W+JA	WT	4	44	44 3-1-2011.xms	9.431	OPDA	530586	530586	530586		NO		150.1	3.53488		2.18107
6 h	W+JA	jar	1	45	45 3-1-2011.xms	9.336	OPDA	2945202	2945202	2945202		NO		147.8	19.9269		4.38729
6 h	W+JA	jar	2	46	46 3-1-2011.xms	9.275	OPDA	997071	997071	997071		NO		140.5	7.09659		3.01731
6 h	W+JA	jar	3	47	47 3-1-2011.xms	9.343	OPDA	751169	751169	751169		NO		153.7	4.88724		2.55759
6 h	W+JA	jar	4	48	48 3-1-2011.xms	9.335	OPDA	715671	715671	715671		NO		148	4.83561		2.54488
1 h	W+EtOH	WT	1	1	1 2-26-2011.xms	6.378	SA-IST	86282464	8.61163e+07	8.61163e+07		NO		146.5			0
1 h	W+EtOH	WT	2	2	2 2-26-2011.xms	6.321	SA-IST	146051152	1.45885e+08	1.45885e+08		NO		152.9			0
1 h	W+EtOH	WT	3	3	3 2-26-2011.xms	6.328	SA-IST	144742672	1.44576e+08	1.44576e+08		NO		148.8			0
1 h	W+EtOH	WT	4	4	4 2-26-2011.xms	6.307	SA-IST	102813584	1.02647e+08	1.02647e+08		NO		147.8			0
1 h	W+EtOH	jar	1	5	5 2-26-2011.xms	6.275	SA-IST	139283440	1.39117e+08	1.39117e+08		NO		68.8			0
1 h	W+EtOH	jar	2	6	6 2-26-2011.xms	6.28	SA-IST	107497360	1.07331e+08	1.07331e+08		NO		149.9			0
1 h	W+EtOH	jar	3	7	7 2-26-2011.xms	6.315	SA-IST	112894096	1.12728e+08	1.12728e+08		NO		139.2			0
1 h	W+EtOH	jar	4	8	8 2-26-2011.xms	6.269	SA-IST	63406636	6.32404e+07	6.32404e+07		NO		147.3			0
1 h	W+JA	WT	1	9	9 2-26-2011.xms	6.296	SA-IST	40667828	4.05016e+07	4.05016e+07		NO		147.5			0
1 h	W+JA	WT	2	10	10 2-26-2011.xms	6.289	SA-IST	77787568	7.76214e+07	7.76214e+07		NO		150.7			0
1 h	W+JA	WT	3	11	11 2-26-2011.xms	6.297	SA-IST	0	-166193	0		NO		145.1			0
1 h	W+JA	WT	4	12	12 2-26-2011.xms	6.265	SA-IST	64252416	6.40862e+07	6.40862e+07		NO		153.3			0
1 h	W+JA	jar	1	13	13 2-26-2011.xms	6.274	SA-IST	63824676	6.36585e+07	6.36585e+07		NO		154.8			0
1 h	W+JA	jar	2	14	14 2-26-2011.xms	6.28	SA-IST	58466168	5.83e+07	5.83e+07		NO		155.2			0
1 h	W+JA	jar	3	15	15 2-26-2011.xms	6.311	SA-IST	63397984	6.32318e+07	6.32318e+07		NO		147.3			0
1 h	W+JA	jar	4	16	16 2-26-2011.xms	6.297	SA-IST	0	-166193	0		NO		148			0
3 h	W+EtOH	WT	1	17	17 2-27-2011.xms	6.292	SA-IST	124781352	124781352	124781352		NO		151.9			0
3 h	W+EtOH	WT	2	18	18 2-27-2011.xms	6.312	SA-IST	120892048	120892048	120892048		NO		152.1			0
3 h	W+EtOH	WT	3	19	19 2-27-2011.xms	6.24	SA-IST	129616496	129616496	129616496		NO		152.4			0
3 h	W+EtOH	WT	4	20	20 2-27-2011.xms	6.257	SA-IST	134856240	134856240	134856240		NO		149.9			0
3 h	W+EtOH	jar	1	21	21 2-27-2011.xms	6.258	SA-IST	129603792	129603792	129603792		NO		150.7			0
3 h	W+EtOH	jar	2	22	22 2-28-2011.xms	6.293	SA-IST	96759216	96759216	96759216		NO		132.6			0
3 h	W+EtOH	jar	3	23	23 2-28-2011.xms	6.328	SA-IST	107935248	107935248	107935248		NO		153			0
3 h	W+EtOH	jar	4	24	24 2-28-2011.xms	6.35	SA-IST	117488704	117488704	117488704		NO		155.7			0
3 h	W+JA	WT	1	25	25 2-28-2011.xms	6.282	SA-IST	109950144	109950144	109950144		NO		136.6			0
3 h	W+JA	WT	2	26	26 2-28-2011.xms	6.268	SA-IST	118605016	118605016	118605016		NO		154.5			0
3 h	W+JA	WT	3	27	27 2-28-2011.xms	6.284	SA-IST	122370456	122370456	122370456		NO		155.1			0
3 h	W+JA	WT	4	28	28 2-28-2011.xms	6.273	SA-IST	115694832	115694832	115694832		NO		148.1			0
3 h	W+JA	jar	1	29	29 2-28-2011.xms	6.294	SA-IST	123061104	123061104	123061104		NO		151.5			0
3 h	W+JA	jar	2	30	30 2-28-2011.xms	6.273	SA-IST	120946080	120946080	120946080		NO		147.6			0
3 h	W+JA	jar	3	31	31 2-28-2011.xms	6.297	SA-IST	111127152	111127152	111127152		NO		129			0
3 h	W+JA	jar	4	32	32 2-28-2011.xms	6.308	SA-IST	107652320	107652320	107652320		NO		146.5			0
6 h	W+EtOH	WT	1	33	33 3-1-2011.xms	6.299	SA-IST	102074496	1.01284e+08	1.01284e+08		NO		153.4			0
6 h	W+EtOH	WT	2	34	34 2-28-2011.xms	6.309	SA-IST	116328176	1.15538e+08	1.15538e+08		NO		148.3			0
6 h	W+EtOH	WT	3	35	35 2-28-2011.xms	6.295	SA-IST	106248704	1.05459e+08	1.05459e+08		NO		148			0
6 h	W+EtOH	WT	4	36	36 2-28-2011.xms	6.289	SA-IST	109622280	1.08832e+08	1.08832e+08		NO		63.7			0
6 h	W+EtOH	jar	1	37	37 2-28-2011.xms	6.297	SA-IST	0	-790076	0		NO		144.7			0
6 h	W+EtOH	jar	2	38	38 3-1-2011.xms	6.297	SA-IST	0	-790076	0		NO		140			0
6 h	W+EtOH	jar	3	39	39 3-1-2011.xms	6.297	SA-IST	0	-790076	0		NO		148.3			0
6 h	W+EtOH	jar	4	40	40 3-1-2011.xms	6.292	SA-IST	25975454	2.51854e+07	2.51854e+07		NO		154			0
6 h	W+JA	WT	1	41	41 3-1-2011.xms	6.311	SA-IST	66066984	6.52769e+07	6.52769e+07		NO		146.6			0
6 h	W+JA	WT	2	42	42 3-1-2011.xms	6.264	SA-IST	101010400	1.0022e+08	1.0022e+08		NO		147.3			0
6 h	W+JA	WT	3	43	43 3-1-2011.xms	6.279	SA-IST	82165896	8.13758e+07	8.13758e+07		NO		153.7			0
6 h	W+JA	WT	4	44	44 3-1-2011.xms	6.259	SA-IST	9460589	8.67051e+06	8.67051e+06		NO		150.1			0
6 h	W+JA	jar	1	45	45 3-1-2011.xms	6.328	SA-IST	41711004	4.09209e+07	4.09209e+07		NO		147.8			0
6 h	W+JA	jar	2	46	46 3-1-2011.xms	6.295	SA-IST	94788448	9.39984e+07	9.39984e+07		NO		140.5			0
6 h	W+JA	jar	3	47	47 3-1-2011.xms	6.297	SA-IST	0	-790076	0		NO		153.7			0
6 h	W+JA	jar	4	48	48 3-1-2011.xms	6.297	SA-IST	0	-790076	0		NO		148			0
1 h	W+EtOH	WT	1	1	1 2-26-2011.xms	6.383	SA	0	0	0	8.61163e+07	SA-IS	0	146.5	0	0	0
1 h	W+EtOH	WT	2	2	2 2-26-2011.xms	6.383	SA	0	0	0	1.45885e+08	SA-IS	0	152.9	0	0	0
1 h	W+EtOH	WT	3	3	3 2-26-2011.xms	6.383	SA	0	0	0	1.44576e+08	SA-IS	0	148.8	0	0	0
1 h	W+EtOH	WT	4	4	4 2-26-2011.xms	6.383	SA	0	0	0	1.02647e+08	SA-IS	0	147.8	0	0	0
1 h	W+EtOH	jar	1	5	5 2-26-2011.xms	6.383	SA	0	0	0	1.39117e+08	SA-IS	0	68.8	0	0	0
1 h	W+EtOH	jar	2	6	6 2-26-2011.xms	6.383	SA	0	0	0	1.07331e+08	SA-IS	0	149.9	0	0	0
1 h	W+EtOH	jar	3	7	7 2-26-2011.xms	6.383	SA	0	0	0	1.12728e+08	SA-IS	0	139.2	0	0	0
1 h	W+EtOH	jar	4	8	8 2-26-2011.xms	6.383	SA	0	0	0	6.32404e+07	SA-IS	0	147.3	0	0	0
1 h	W+JA	WT	1	9	9 2-26-2011.xms	6.383	SA	0	0	0	4.05016e+07	SA-IS	0	147.5	0	0	0
1 h	W+JA	WT	2	10	10 2-26-2011.xms	6.383	SA	0	0	0	7.76214e+07	SA-IS	0	150.7	0	0	0
1 h	W+JA	WT	3	11	11 2-26-2011.xms	6.383	SA	0	0	0	0	SA-IS	#DIV/0!	145.1	#DIV/0!	#DIV/0!	#DIV/0!
1 h	W+JA	WT	4	12	12 2-26-2011.xms	6.383	SA	0	0	0	6.40862e+07	SA-IS	0	153.3	0	0	0
1 h	W+JA	jar	1	13	13 2-26-2011.xms	6.383	SA	0	0	0	6.36585e+07	SA-IS	0	154.8	0	0	0
1 h	W+JA	jar	2	14	14 2-26-2011.xms	6.383	SA	0	0	0	5.83e+07	SA-IS	0	155.2	0	0	0
1 h	W+JA	jar	3	15	15 2-26-2011.xms	6.383	SA	0	0	0	6.32318e+07	SA-IS	0	147.3	0	0	0
1 h	W+JA	jar	4	16	16 2-26-2011.xms	6.383	SA	0	0	0	0	SA-IS	#DIV/0!	148	#DIV/0!	#DIV/0!	#DIV/0!
3 h	W+EtOH	WT	1	17	17 2-27-2011.xms	6.326	SA	22762832	22762832	22762832	124781352	SA-IS	0.182422	151.9	1.20093	240.187	1.13812
3 h	W+EtOH	WT	2	18	18 2-27-2011.xms	6.328	SA	55545980	55545980	55545980	120892048	SA-IS	0.459468	152.1	3.02083	604.165	2.00749
3 h	W+EtOH	WT	3	19	19 2-27-2011.xms	6.359	SA	30041174	30041174	30041174	129616496	SA-IS	0.23177	152.4	1.5208	304.16	1.33388
3 h	W+EtOH	WT	4	20	20 2-27-2011.xms	6.324	SA	35389416	35389416	35389416	134856240	SA-IS	0.262423	149.9	1.75066	350.131	1.45978
3 h	W+EtOH	jar	1	21	21 2-27-2011.xms	6.325	SA	46723856	46723856	46723856	129603792	SA-IS	0.360513	150.7	2.39226	478.451	1.76225
3 h	W+EtOH	jar	2	22	22 2-28-2011.xms	6.395	SA	23443410	23443410	23443410	96759216	SA-IS	0.242286	132.6	1.8272	365.439	1.49937
3 h	W+EtOH	jar	3	23	23 2-28-2011.xms	6.31	SA	31770090	31770090	31770090	107935248	SA-IS	0.294344	153	1.92382	384.763	1.54785
3 h	W+EtOH	jar	4	24	24 2-28-2011.xms	6.435	SA	28901210	28901210	28901210	117488704	SA-IS	0.245991	155.7	1.57991	315.981	1.36732
3 h	W+JA	WT	1	25	25 2-28-2011.xms	6.384	SA	23295372	23295372	23295372	109950144	SA-IS	0.211872	136.6	1.55104	310.208	1.35109
3 h	W+JA	WT	2	26	26 2-28-2011.xms	6.37	SA	26382590	26382590	26382590	118605016	SA-IS	0.222441	154.5	1.43975	287.949	1.28673
3 h	W+JA	WT	3	27	27 2-28-2011.xms	6.403	SA	23060320	23060320	23060320	122370456	SA-IS	0.188447	155.1	1.215	243	1.14731
3 h	W+JA	WT	4	28	28 2-28-2011.xms	6.375	SA	15455924	15455924	15455924	115694832	SA-IS	0.133592	148.1	0.90204	180.408	0.927548
3 h	W+JA	jar	1	29	29 2-28-2011.xms	6.328	SA	33114706	33114706	33114706	123061104	SA-IS	0.269092	151.5	1.77618	355.236	1.4731
3 h	W+JA	jar	2	30	30 2-28-2011.xms	6.306	SA	31563314	31563314	31563314	120946080	SA-IS	0.26097	147.6	1.76809	353.618	1.46889
3 h	W+JA	jar	3	31	31 2-28-2011.xms	6.313	SA	24423420	24423420	24423420	111127152	SA-IS	0.219779	129	1.70371	340.743	1.43494
3 h	W+JA	jar	4	32	32 2-28-2011.xms	6.342	SA	34345728	34345728	34345728	107652320	SA-IS	0.319043	146.5	2.17777	435.554	1.66801
6 h	W+EtOH	WT	1	33	33 3-1-2011.xms	6.383	SA	0	0	0	1.01284e+08	SA-IS	0	153.4	0	0	0
6 h	W+EtOH	WT	2	34	34 2-28-2011.xms	6.383	SA	0	0	0	1.15538e+08	SA-IS	0	148.3	0	0	0
6 h	W+EtOH	WT	3	35	35 2-28-2011.xms	6.383	SA	0	0	0	1.05459e+08	SA-IS	0	148	0	0	0
6 h	W+EtOH	WT	4	36	36 2-28-2011.xms	6.383	SA	0	0	0	1.08832e+08	SA-IS	0	63.7	0	0	0
6 h	W+EtOH	jar	1	37	37 2-28-2011.xms	6.383	SA	0	0	0	0	SA-IS	#DIV/0!	144.7	#DIV/0!	#DIV/0!	#DIV/0!
6 h	W+EtOH	jar	2	38	38 3-1-2011.xms	6.446	SA	1468552	1468552	1468552	0	SA-IS	#DIV/0!	140	#DIV/0!	#DIV/0!	#DIV/0!
6 h	W+EtOH	jar	3	39	39 3-1-2011.xms	6.404	SA	3462440	3462440	3462440	0	SA-IS	#DIV/0!	148.3	#DIV/0!	#DIV/0!	#DIV/0!
6 h	W+EtOH	jar	4	40	40 3-1-2011.xms	6.383	SA	0	0	0	2.51854e+07	SA-IS	0	154	0	0	0
6 h	W+JA	WT	1	41	41 3-1-2011.xms	6.383	SA	0	0	0	6.52769e+07	SA-IS	0	146.6	0	0	0
6 h	W+JA	WT	2	42	42 3-1-2011.xms	6.383	SA	0	0	0	1.0022e+08	SA-IS	0	147.3	0	0	0
6 h	W+JA	WT	3	43	43 3-1-2011.xms	6.383	SA	0	0	0	8.13758e+07	SA-IS	0	153.7	0	0	0
6 h	W+JA	WT	4	44	44 3-1-2011.xms	6.383	SA	0	0	0	8.67051e+06	SA-IS	0	150.1	0	0	0
6 h	W+JA	jar	1	45	45 3-1-2011.xms	6.383	SA	0	0	0	4.09209e+07	SA-IS	0	147.8	0	0	0
6 h	W+JA	jar	2	46	46 3-1-2011.xms	6.383	SA	0	0	0	9.39984e+07	SA-IS	0	140.5	0	0	0
6 h	W+JA	jar	3	47	47 3-1-2011.xms	6.383	SA	0	0	0	0	SA-IS	#DIV/0!	153.7	#DIV/0!	#DIV/0!	#DIV/0!
6 h	W+JA	jar	4	48	48 3-1-2011.xms	6.383	SA	0	0	0	0	SA-IS	#DIV/0!	148	#DIV/0!	#DIV/0!	#DIV/0!

## Sheet: neg_pivot
Normalized area
					WT	irJAR4xirJAR6
Average of Normalized area per g	Column Labels
	1 h				3 h				6 h
	W+EtOH		W+JA		W+EtOH		W+JA		W+EtOH		W+JA
Row Labels	WT	jar	WT	jar	WT	jar	WT	jar	WT	jar	WT	jar
12-OH-JA	0.492168	0.07967	20.0425	21.5671	2.01394	2.00487	44.0443	38.7044	1.17411	0.765143	27.3431	30.641
JA-Glucose	0.044433	0.0327415	0.841934	1.00199	0	0.0992608	5.04836	5.23377	0.00202596	0.015579	3.91872	6.55047
JA-glucose formiat	0.0161555	0.014987	16.1575	18.8469	0.0324337	0.0962438	108.564	116.829	0.20164	0.1976	92.5908	124.584
JA-Ile	0.879268	0.24427	1.95033	0.283091	0.27957	0.14191	3.40328	0.369239	0.138332	0.0822021	1.20798	0.189088
OH-JA-Ile	1.11176	0.438648	1.34382	0.493285	0.346973	0.103052	5.14791	0.350797	0.341341	0.0273153	5.98126	0.213096
COOH-JA-Ile	0.0502853	0.037475	0.0686131	0.049974	0.194852	0.147429	0.354671	0.141651	0.225421	0.121366	0.342213	0.113652
JA-Ala	0	0	0.175263	0.243152	0	0	0.170889	0.2463	0	0	0.0372228	0.0650337
JA-Arg	0.00214385	0	0.00708174	0.00306262	0.00335742	0	0	0.00478054	0	0	0	0.011481
JA-Asn	0.0626204	0.0132832	0.149906	0.0326112	0.0100978	0.00540454	0.0542812	0.0119974	0.001525	0.00277168	0.00704007	0.00389353
JA-Gln	0.0542279	0.0228977	0.0508085	0.0306517	0.0208972	0.0498476	0.257957	0.166561	0.0301766	0.0381155	0.319512	0.136956
JA-Glu	0	0	0	0.00207012	0	0	0.00471544	0.00146701	0	0	0.00353514	0.00219003
JA-Gly	0.0328055	0.0752897	0.110731	0.130463	0.00657786	0.042526	0.230129	0.320071	0.0012439	0.00224648	0.133949	0.187834
JA-His	0	0	0	0	0	0	0	0	0	0	0	0
JA-Met	0	0.00113961	0.0477882	0.0142238	0.00352329	0	0.332526	0.00530807	0	0	0.143169	0
JA-Phe	0	0.00559886	0.0666098	0.0267322	0	0	0.936677	0.0194194	0	0	0	0
JA-Trp	0	0	0	0	0	0	0	0	0	0	0	0
JA-Tyr	0.000905509	0.00148407	0.00402376	0.00604164	0	0	0.028885	0.0121016	0	0	0	0
JA-Val	0.122488	0.0122521	1.09687	0.274034	0.0159488	0.00537719	2.3628	0.188049	0	0	0	0
ABA	2.10008	1.9033	2.13473	1.88251	1.6943	1.79093	1.82478	2.1388	1.13303	1.24597	1.29032	1.8117
SA	0	0	#DIV/0!	#DIV/0!	1.8733	1.93079	1.27696	1.85644	0	#DIV/0!	0	#DIV/0!
StdDev of Normalized area per g	Column Labels
	1 h				3 h				6 h
	W+EtOH		W+JA		W+EtOH		W+JA		W+EtOH		W+JA
Row Labels	WT	jar	WT	jar	WT	jar	WT	jar	WT	jar	WT	jar
12-OH-JA	0.173411	0.0487228	4.29085	4.28606	0.537268	0.182648	8.39664	12.4892	0.284849	0.655064	3.14974	7.34325
JA-Glucose	0.088866	0.0654829	0.2491	0.224265	0	0.0680364	1.3321	1.73323	0.00405193	0.0311551	0.903987	2.49274
JA-glucose formiat	0.032311	0.0200362	3.74972	5.23933	0.0543139	0.0778859	25.7547	41.1974	0.201375	0.18414	21.31	41.5863
JA-Ile	0.139645	0.173929	1.43143	0.327035	0.0294098	0.0160187	0.405836	0.0528756	0.191205	0.0583495	0.256112	0.126569
OH-JA-Ile	0.201464	0.139078	0.306178	0.0381253	0.170288	0.0367281	1.61618	0.124439	0.0955183	0.0354885	0.817558	0.036938
COOH-JA-Ile	0.0313174	0.0185887	0.0131502	0.0173973	0.030208	0.0315893	0.112705	0.0286298	0.112527	0.0441551	0.0819282	0.0305438
JA-Ala	0	0	0.0189472	0.0343382	0	0	0.0410757	0.125654	0	0	0.0271941	0.0467962
JA-Arg	0.00428771	0	0.00817945	0.00612524	0.00671485	0	0	0.00571942	0	0	0	0.00279507
JA-Asn	0.0211667	0.0098092	0.0588698	0.0187742	0.00305329	0.00952552	0.019073	0.0111863	0.00300322	0.00382151	0.00600859	0.00273616
JA-Gln	0.00768954	0.0243966	0.0339212	0.037179	0.0321869	0.0390626	0.0818457	0.0640605	0.0351116	0.0286494	0.0673679	0.0944493
JA-Glu	0	0	0	0.00414023	0	0	0.00538583	0.00293401	0	0	0.00507476	0.00438006
JA-Gly	0.0187776	0.0200726	0.0308284	0.0285169	0.00811585	0.0239933	0.0504527	0.12312	0.0024878	0.00449296	0.0448211	0.106133
JA-His	0	0	0	0	0	0	0	0	0	0	0	0
JA-Met	0	0.00227922	0.013828	0.0116601	0.00704658	0	0.0923535	0.0106161	0	0	0.0340924	0
JA-Phe	0	0.00848182	0.0192224	0.0178045	0	0	0.0829415	0.0263075	0	0	0	0
JA-Trp	0	0	0	0	0	0	0	0	0	0	0	0
JA-Tyr	0.00181102	0.00296814	0.00472131	0.00414591	0	0	0.0192838	0.0108345	0	0	0	0
JA-Val	0.0338578	0.0115429	0.341611	0.0499139	0.0244755	0.0107544	0.282197	0.0109217	0	0	0	0
ABA	0.0901103	0.217116	0.205286	0.200645	0.330849	0.210915	0.123378	0.212075	0.0760674	0.290848	0.0737476	0.213086
SA	0	0	#DIV/0!	#DIV/0!	0.797536	0.340025	0.28637	0.21666	0	#DIV/0!	0	#DIV/0!
Count of Normalized area per g	Column Labels
	1 h				3 h				6 h
	W+EtOH		W+JA		W+EtOH		W+JA		W+EtOH		W+JA
Row Labels	WT	jar	WT	jar	WT	jar	WT	jar	WT	jar	WT	jar
12-OH-JA	4	4	4	4	4	4	4	4	4	4	4	4
JA-Glucose	4	4	4	4	4	4	4	4	4	4	4	4
JA-glucose formiat	4	4	4	4	4	4	4	4	4	4	4	4
JA-Ile	4	4	4	4	4	4	4	4	4	4	4	4
OH-JA-Ile	4	4	4	4	4	4	4	4	4	4	4	4
COOH-JA-Ile	4	4	4	4	4	4	4	4	4	4	4	4
JA-Ala	4	4	4	4	4	4	4	4	4	4	4	4
JA-Arg	4	4	4	4	4	4	4	4	4	4	4	4
JA-Asn	4	4	4	4	4	4	4	4	4	4	4	4
JA-Gln	4	4	4	4	4	4	4	4	4	4	4	4
JA-Glu	4	4	4	4	4	4	4	4	4	4	4	4
JA-Gly	4	4	4	4	4	4	4	4	4	4	4	4
JA-His	4	4	4	4	4	4	4	4	4	4	4	4
JA-Met	4	4	4	4	4	4	4	4	4	4	4	4
JA-Phe	4	4	4	4	4	4	4	4	4	4	4	4
JA-Trp	4	4	4	4	4	4	4	4	4	4	4	4
JA-Tyr	4	4	4	4	4	4	4	4	4	4	4	4
JA-Val	4	4	4	4	4	4	4	4	4	4	4	4
ABA	4	4	4	4	4	4	4	4	4	4	4	4
SA	4	4	4	4	4	4	4	4	4	4	4	4
	1 h				3 h				6 h
	W+EtOH		W+JA		W+EtOH		W+JA		W+EtOH		W+JA
SEM	WT	jar	WT	jar	WT	jar	WT	jar	WT	jar	WT	jar
12-OH-JA	0.0867055	0.0243614	2.14543	2.14303	0.268634	0.0913242	4.19832	6.24459	0.142424	0.327532	1.57487	3.67162
JA-Glucose	0.044433	0.0327415	0.12455	0.112132	0	0.0340182	0.666052	0.866616	0.00202596	0.0155776	0.451993	1.24637
JA-glucose formiat	0.0161555	0.0100181	1.87486	2.61967	0.027157	0.038943	12.8773	20.5987	0.100687	0.0920699	10.655	20.7931
JA-Ile	0.0698225	0.0869647	0.715716	0.163518	0.0147049	0.00800937	0.202918	0.0264378	0.0956023	0.0291747	0.128056	0.0632847
OH-JA-Ile	0.100732	0.069539	0.153089	0.0190626	0.0851441	0.018364	0.808089	0.0622194	0.0477592	0.0177442	0.408779	0.018469
COOH-JA-Ile	0.0156587	0.00929433	0.00657511	0.00869867	0.015104	0.0157946	0.0563524	0.0143149	0.0562635	0.0220775	0.0409641	0.0152719
JA-Ala	0	0	0.0094736	0.0171691	0	0	0.0205379	0.062827	0	0	0.013597	0.0233981
JA-Arg	0.00214385	0	0.00408972	0.00306262	0.00335742	0	0	0.00285971	0	0	0	0.00139753
JA-Asn	0.0105834	0.0049046	0.0294349	0.00938711	0.00152665	0.00476276	0.00953648	0.00559313	0.00150161	0.00191075	0.00300429	0.00136808
JA-Gln	0.00384477	0.0121983	0.0169606	0.0185895	0.0160934	0.0195313	0.0409229	0.0320302	0.0175558	0.0143247	0.0336839	0.0472247
JA-Glu	0	0	0	0.00207012	0	0	0.00269291	0.00146701	0	0	0.00253738	0.00219003
JA-Gly	0.0093888	0.0100363	0.0154142	0.0142585	0.00405792	0.0119966	0.0252263	0.0615601	0.0012439	0.00224648	0.0224105	0.0530665
JA-His	0	0	0	0	0	0	0	0	0	0	0	0
JA-Met	0	0.00113961	0.00691401	0.00583003	0.00352329	0	0.0461767	0.00530807	0	0	0.0170462	0
JA-Phe	0	0.00424091	0.00961118	0.00890225	0	0	0.0414708	0.0131537	0	0	0	0
JA-Trp	0	0	0	0	0	0	0	0	0	0	0	0
JA-Tyr	0.000905509	0.00148407	0.00236065	0.00207296	0	0	0.00964192	0.00541723	0	0	0	0
JA-Val	0.0169289	0.00577143	0.170805	0.024957	0.0122378	0.00537719	0.141098	0.00546086	0	0	0	0
ABA	0.0450552	0.108558	0.102643	0.100322	0.165425	0.105457	0.0616892	0.106038	0.0380337	0.145424	0.0368738	0.106543
SA	0	0	#DIV/0!	#DIV/0!	0.398768	0.170013	0.143185	0.10833	0	#DIV/0!	0	#DIV/0!
ng IS g FM-1
Average of IS ng-g	Column Labels
	1 h				3 h				6 h
	W+EtOH		W+JA		W+EtOH		W+JA		W+EtOH		W+JA
Row Labels	WT	jar	WT	jar	WT	jar	WT	jar	WT	jar	WT	jar
12-OH-JA	98.4336	15.934	4008.5	4313.43	402.788	400.973	8808.85	7740.88	234.822	153.029	5468.61	6128.2
JA-Glucose	8.8866	6.54829	168.387	200.398	0	19.8522	1009.67	1046.75	0.405193	3.1158	783.743	1310.09
JA-glucose formiat	3.2311	2.9974	3231.49	3769.38	6.48674	19.2488	21712.9	23365.8	40.328	39.52	18518.2	24916.7
JA-Ile	35.1707	9.77081	78.0131	11.3237	11.1828	5.67638	136.131	14.7696	5.53329	3.28808	48.3191	7.56353
OH-JA-Ile	44.4703	17.5459	53.7528	19.7314	13.8789	4.12209	205.916	14.0319	13.6536	1.09261	239.25	8.52386
COOH-JA-Ile	2.01141	1.499	2.74452	1.99896	7.79409	5.89717	14.1869	5.66604	9.01684	4.85462	13.6885	4.54609
JA-Ala	0	0	7.01051	9.72608	0	0	6.83556	9.852	0	0	1.48891	2.60135
JA-Arg	0.0857541	0	0.283269	0.122505	0.134297	0	0	0.191222	0	0	0	0.459239
JA-Asn	2.50482	0.531327	5.99624	1.30445	0.403912	0.216182	2.17125	0.479897	0.0610001	0.110867	0.281603	0.155741
JA-Gln	2.16912	0.915906	2.03234	1.22607	0.835889	1.9939	10.3183	6.66244	1.20706	1.52462	12.7805	5.47824
JA-Glu	0	0	0	0.0828046	0	0	0.188618	0.0586802	0	0	0.141405	0.0876011
JA-Gly	1.31222	3.01159	4.42926	5.21854	0.263114	1.70104	9.20515	12.8028	0.049756	0.0898592	5.35796	7.51335
JA-His	0	0	0	0	0	0	0	0	0	0	0	0
JA-Met	0	0.0455844	1.91153	0.568951	0.140932	0	13.301	0.212323	0	0	5.72674	0
JA-Phe	0	0.223954	2.66439	1.06929	0	0	37.4671	0.776775	0	0	0	0
JA-Trp	0	0	0	0	0	0	0	0	0	0	0	0
JA-Tyr	0.0362204	0.0593629	0.16095	0.241665	0	0	1.1554	0.484063	0	0	0	0
JA-Val	4.89954	0.490083	43.8749	10.9614	0.63795	0.215087	94.5121	7.52195	0	0	0	0
ABA	84.0033	76.1319	85.3893	75.3005	67.7721	71.6371	72.9912	85.5522	45.3212	49.8389	51.6128	72.4678
SA	0	0	#DIV/0!	#DIV/0!	374.661	386.159	255.391	371.288	0	#DIV/0!	0	#DIV/0!
StdDev of IS ng-g	Column Labels
	1 h				3 h				6 h
	W+EtOH		W+JA		W+EtOH		W+JA		W+EtOH		W+JA
Row Labels	WT	jar	WT	jar	WT	jar	WT	jar	WT	jar	WT	jar
12-OH-JA	34.6822	9.74456	858.17	857.212	107.454	36.5297	1679.33	2497.83	56.9698	131.013	629.948	1468.65
JA-Glucose	17.7732	13.0966	49.82	44.853	0	13.6073	266.421	346.646	0.810386	6.23102	180.797	498.548
JA-glucose formiat	6.46221	4.00725	749.944	1047.87	10.8628	15.5772	5150.94	8239.48	40.275	36.828	4262	8317.26
JA-Ile	5.5858	6.95718	57.2573	13.0814	1.17639	0.640749	16.2334	2.11502	7.64818	2.33398	10.2445	5.06277
OH-JA-Ile	8.05857	5.56312	12.2471	1.52501	6.81153	1.46912	64.6471	4.97755	3.82073	1.41954	32.7023	1.47752
COOH-JA-Ile	1.2527	0.743546	0.526009	0.695894	1.20832	1.26357	4.50819	1.14519	4.50108	1.7662	3.27713	1.22175
JA-Ala	0	0	0.757888	1.37353	0	0	1.64303	5.02616	0	0	1.08776	1.87185
JA-Arg	0.171508	0	0.327178	0.24501	0.268594	0	0	0.228777	0	0	0	0.111803
JA-Asn	0.846669	0.392368	2.35479	0.750969	0.122132	0.381021	0.762918	0.447451	0.120129	0.15286	0.240343	0.109447
JA-Gln	0.307582	0.975864	1.35685	1.48716	1.28748	1.5625	3.27383	2.56242	1.40446	1.14598	2.69472	3.77797
JA-Glu	0	0	0	0.165609	0	0	0.215433	0.11736	0	0	0.20299	0.175202
JA-Gly	0.751104	0.802904	1.23313	1.14068	0.324634	0.959731	2.01811	4.92481	0.099512	0.179718	1.79284	4.24532
JA-His	0	0	0	0	0	0	0	0	0	0	0	0
JA-Met	0	0.0911688	0.553121	0.466402	0.281863	0	3.69414	0.424646	0	0	1.3637	0
JA-Phe	0	0.339273	0.768895	0.71218	0	0	3.31766	1.0523	0	0	0	0
JA-Trp	0	0	0	0	0	0	0	0	0	0	0	0
JA-Tyr	0.0724408	0.118726	0.188852	0.165837	0	0	0.771354	0.433378	0	0	0	0
JA-Val	1.35431	0.461715	13.6644	1.99656	0.979022	0.430175	11.2879	0.436869	0	0	0	0
ABA	3.60441	8.68463	8.21142	8.0258	13.234	8.4366	4.93513	8.48302	3.0427	11.6339	2.9499	8.52344
SA	0	0	#DIV/0!	#DIV/0!	159.507	68.005	57.274	43.332	0	#DIV/0!	0	#DIV/0!
Count of IS ng-g	Column Labels
	1 h				3 h				6 h
	W+EtOH		W+JA		W+EtOH		W+JA		W+EtOH		W+JA
Row Labels	WT	jar	WT	jar	WT	jar	WT	jar	WT	jar	WT	jar
12-OH-JA	4	4	4	4	4	4	4	4	4	4	4	4
JA-Glucose	4	4	4	4	4	4	4	4	4	4	4	4
JA-glucose formiat	4	4	4	4	4	4	4	4	4	4	4	4
JA-Ile	4	4	4	4	4	4	4	4	4	4	4	4
OH-JA-Ile	4	4	4	4	4	4	4	4	4	4	4	4
COOH-JA-Ile	4	4	4	4	4	4	4	4	4	4	4	4
JA-Ala	4	4	4	4	4	4	4	4	4	4	4	4
JA-Arg	4	4	4	4	4	4	4	4	4	4	4	4
JA-Asn	4	4	4	4	4	4	4	4	4	4	4	4
JA-Gln	4	4	4	4	4	4	4	4	4	4	4	4
JA-Glu	4	4	4	4	4	4	4	4	4	4	4	4
JA-Gly	4	4	4	4	4	4	4	4	4	4	4	4
JA-His	4	4	4	4	4	4	4	4	4	4	4	4
JA-Met	4	4	4	4	4	4	4	4	4	4	4	4
JA-Phe	4	4	4	4	4	4	4	4	4	4	4	4
JA-Trp	4	4	4	4	4	4	4	4	4	4	4	4
JA-Tyr	4	4	4	4	4	4	4	4	4	4	4	4
JA-Val	4	4	4	4	4	4	4	4	4	4	4	4
ABA	4	4	4	4	4	4	4	4	4	4	4	4
SA	4	4	4	4	4	4	4	4	4	4	4	4
	1 h				3 h				6 h
	W+EtOH		W+JA		W+EtOH		W+JA		W+EtOH		W+JA
Row Labels	WT	jar	WT	jar	WT	jar	WT	jar	WT	jar	WT	jar
12-OH-JA	17.3411	4.87228	429.085	428.606	53.7268	18.2648	839.664	1248.92	28.4849	65.5064	314.974	734.325
JA-Glucose	8.8866	6.54829	24.91	22.4265	0	6.80364	133.21	173.323	0.405193	3.11551	90.3987	249.274
JA-glucose formiat	3.2311	2.00362	374.972	523.933	5.43139	7.78859	2575.47	4119.74	20.1375	18.414	2131	4158.63
JA-Ile	2.7929	3.47859	28.6287	6.54071	0.588197	0.320375	8.11671	1.05751	3.82409	1.16699	5.12224	2.53139
OH-JA-Ile	4.02929	2.78156	6.12355	0.762505	3.40576	0.734561	32.3236	2.48878	1.91037	0.709769	16.3512	0.738759
COOH-JA-Ile	0.626349	0.371773	0.263004	0.347947	0.60416	0.631786	2.25409	0.572596	2.25054	0.883101	1.63856	0.610877
JA-Ala	0	0	0.378944	0.686765	0	0	0.821515	2.51308	0	0	0.543882	0.935924
JA-Arg	0.0857541	0	0.163589	0.122505	0.134297	0	0	0.114388	0	0	0	0.0559014
JA-Asn	0.423334	0.196184	1.1774	0.375484	0.0610659	0.19051	0.381459	0.223725	0.0600643	0.0764301	0.120172	0.0547233
JA-Gln	0.153791	0.487932	0.678425	0.743581	0.643738	0.781252	1.63691	1.28121	0.702231	0.572988	1.34736	1.88899
JA-Glu	0	0	0	0.0828046	0	0	0.107717	0.0586802	0	0	0.101495	0.0876011
JA-Gly	0.375552	0.401452	0.616567	0.570338	0.162317	0.479865	1.00905	2.4624	0.049756	0.0898592	0.896421	2.12266
JA-His	0	0	0	0	0	0	0	0	0	0	0	0
JA-Met	0	0.0455844	0.27656	0.233201	0.140932	0	1.84707	0.212323	0	0	0.681848	0
JA-Phe	0	0.169636	0.384447	0.35609	0	0	1.65883	0.52615	0	0	0	0
JA-Trp	0	0	0	0	0	0	0	0	0	0	0	0
JA-Tyr	0.0362204	0.0593629	0.0944262	0.0829183	0	0	0.385677	0.216689	0	0	0	0
JA-Val	0.677156	0.230857	6.83221	0.998278	0.489511	0.215087	5.64393	0.218434	0	0	0	0
ABA	1.80221	4.34232	4.10571	4.0129	6.61698	4.2183	2.46757	4.24151	1.52135	5.81695	1.47495	4.26172
SA	0	0	#DIV/0!	#DIV/0!	79.7536	34.0025	28.637	21.666	0	#DIV/0!	0	#DIV/0!
Average of Corr. Area Text	Column Labels
	1 h				3 h				6 h
	W+EtOH		W+JA		W+EtOH		W+JA		W+EtOH		W+JA
Row Labels	WT	jar	WT	jar	WT	jar	WT	jar	WT	jar	WT	jar
Cmpd 5.707	51042	80368.5	301552	460552	93930.2	182133	1701326	2.51503e+06	77315.2	16808.2	1.49899e+06	1.48025e+06
Cmpd 5.717	0	0	0	0	0	0	0	0	0	0	0	0
Cmpd 5.727	0	16505.8	0	0	0	0	495519	156617	0	0	0	0
Cmpd 5.737	0	0	0	0	0	0	0	0	0	0	0	0
Cmpd 5.747	0	0	0	0	0	0	0	0	0	0	0	0
OPDA	1.2497e+06	913976	1.11383e+06	720313	1.91016e+06	1.62653e+06	2.02139e+06	1.64834e+06	1669347	1.9285e+06	1272722	1.35228e+06
SA	0	0	0	0	3.59349e+07	3.27096e+07	2.20486e+07	30861792	0	1232748	0	0
StdDev of Corr. Area Text	Column Labels
	1 h				3 h				6 h
	W+EtOH		W+JA		W+EtOH		W+JA		W+EtOH		W+JA
Row Labels	WT	jar	WT	jar	WT	jar	WT	jar	WT	jar	WT	jar
Cmpd 5.707	102084	92801.9	212131	121410	109990	236762	721930	747097	154630	33616.5	319138	1.13165e+06
Cmpd 5.717	0	0	0	0	0	0	0	0	0	0	0	0
Cmpd 5.727	0	33011.5	0	0	0	0	411722	157449	0	0	0	0
Cmpd 5.737	0	0	0	0	0	0	0	0	0	0	0	0
Cmpd 5.747	0	0	0	0	0	0	0	0	0	0	0	0
OPDA	267956	336867	124297	414349	400081	496076	404881	251658	530056	1.03819e+06	567214	1.0693e+06
SA	0	0	0	0	1.4061e+07	9.96073e+06	4.64847e+06	4.44065e+06	0	1.63976e+06	0	0
Count of Corr. Area Text	Column Labels
	1 h				3 h				6 h
	W+EtOH		W+JA		W+EtOH		W+JA		W+EtOH		W+JA
Row Labels	WT	jar	WT	jar	WT	jar	WT	jar	WT	jar	WT	jar
Cmpd 5.707	4	4	4	4	4	4	4	4	4	4	4	4
Cmpd 5.717	4	4	4	4	4	4	4	4	4	4	4	4
Cmpd 5.727	4	4	4	4	4	4	4	4	4	4	4	4
Cmpd 5.737	4	4	4	4	4	4	4	4	4	4	4	4
Cmpd 5.747	4	4	4	4	4	4	4	4	4	4	4	4
OPDA	4	4	4	4	4	4	4	4	4	4	4	4
SA	4	4	4	4	4	4	4	4	4	4	4	4
StdDev of Corr. Area Text	Column Labels
	1 h				3 h				6 h
	W+EtOH		W+JA		W+EtOH		W+JA		W+EtOH		W+JA
Row Labels	WT	jar	WT	jar	WT	jar	WT	jar	WT	jar	WT	jar
Cmpd 5.707	51042	46400.9	106065	60705.1	54995	118381	360965	373549	77315.2	16808.2	159569	565824
Cmpd 5.717	0	0	0	0	0	0	0	0	0	0	0	0
Cmpd 5.727	0	16505.8	0	0	0	0	205861	78724.5	0	0	0	0
Cmpd 5.737	0	0	0	0	0	0	0	0	0	0	0	0
Cmpd 5.747	0	0	0	0	0	0	0	0	0	0	0	0
OPDA	133978	168434	62148.4	207175	200041	248038	202440	125829	265028	519097	283607	534648
SA	0	0	0	0	7.03048e+06	4.98036e+06	2.32424e+06	2.22033e+06	0	819881	0	0

## Sheet: neg_charts
							Normalized area g FM-1, 3 h				In ng IS g FM-1, 3 h

[truncated: 7 more sheets: 1h_pos, 3h_pos, 6h_pos, pos_calc, pos_calc_blanks, pos_pivot, pos_charts]
