# Supplementary material for: The Active Jasmonate JA-Ile Regulates a Specific Subset of Plant Jasmonate-Mediated Resistance to Herbivores in Nature
Source: Front Plant Sci. 2018 Jun 14;9:787. doi: 10.3389/fpls.2018.00787 (PMC6010948; doi:10.3389/fpls.2018.00787)
Supplement: Datasheet 1 — Source data files for the article. [file Data_Sheet_1.zip › Schuman2018_FPS_Source_Files/2011_02_IRjar4-6_WT_W+JA_hormones_3h.csv]

Sample	Genotype	Treatment	ABA	COOH-JA-Ile	JA-Ala	JA-Arg	JA-Asn	JA-Gln	JA-Glu	JA-Gly	JA-Ile	JA-Met	JA-Phe	JA-Tyr	JA-Val	OH-JA-Ile	12-OH-JA	JA-Glucose	JA-Glucose formiate	SA	MeJA	OPDA
WT1E	WT	W+EtOH_3 h	49.55401472	6.984279629	0	0	0.340724041	0.628240971	0	0.386148619	10.03578683	0	0	0	2.082968511	8.465681778	296.1922165	0	0	240.1866296	11475.19	12.0859052
WT2E	WT	W+EtOH_3 h	72.38864914	9.011606964	0	0.537187759	0.491301332	0	0	0.666308869	11.74193626	0	0	0	0.399814082	10.33671311	382.2144622	0	3.337901451	604.1651637	12890.94	9.582038133
WT3E	WT	W+EtOH_3 h	68.26002704	6.551275231	0	0	0.263698545	2.715315604	0	0	10.39264345	0.563726002	0	0	0.069018636	13.00685887	380.4442279	0	22.60907805	304.1596871	10966.55	15.94117454
WT4E	WT	W+EtOH_3 h	80.88560115	8.629180713	0	0	0.519925353	0	0	0	12.56087402	0	0	0	0	23.70642016	552.2992806	0	0	350.1311192	10518.21	12.79470314
jar1E	jar	W+EtOH_3 h	67.5370422	5.267939862	0	0	0	1.589159628	0	0.409168389	6.401240301	0	0	0	0	4.594068848	415.1917346	22.47340146	37.73457539	478.4512699	13505.71	10.86985401
jar2E	jar	W+EtOH_3 h	63.65099941	7.707047589	0	0	0.784920096	3.585679782	0	2.048987011	5.986694072	0	0	0	0.860349635	5.824397416	442.3500162	26.72926817	16.85399026	365.4390168	14974.32	17.26220211
jar3E	jar	W+EtOH_3 h	83.15294635	5.765788308	0	0	0.079806787	2.800775775	0	1.659308328	5.351379106	0	0	0	0	2.331171778	356.6885625	30.2059419	22.40645233	384.7633668	13668.12	9.670078431
jar4E	jar	W+EtOH_3 h	72.20758355	4.847888984	0	0	0	0	0	2.686691983	4.966213558	0	0	0	0	3.738739787	389.663255	0	0	315.9812374	11592.9	7.062003854
WT1J	WT	W+JA_3 h	76.00308094	15.42527617	6.76030023	0	2.090722728	13.13693095	0.079004341	12.03365085	142.1701006	11.66013857	39.59038745	0.868609462	101.4943018	235.7246646	10707.08572	1351.645333	27990.56822	310.2081072	182651.71	13.81901171
WT2J	WT	W+JA_3 h	68.7632644	9.245080034	5.748679466	0	1.953927776	5.686922188	0.118398043	7.32134857	113.4007917	13.81437202	40.64104073	0.322920593	78.47317431	127.8728559	7353.222121	760.6312657	16107.35298	287.949205	141650.39	11.60598058
WT3J	WT	W+JA_3 h	78.36256792	12.28627356	5.650783099	0	1.412411097	10.47742546	0.048188527	9.066631787	137.4719056	9.543430533	33.333898	2.152816728	103.2379215	183.1556006	7438.56679	841.4385882	19310.44907	243.0003779	140972.13	16.92099291
WT4J	WT	W+JA_3 h	68.8357033	19.79080613	9.182466334	0	3.227934967	11.97184519	0.508880003	8.398952366	151.4816178	18.18615153	36.30305148	1.277258073	94.84319777	276.9120339	9736.530659	1084.974011	23443.0589	180.408066	171289.05	12.0209318
jar1J	jar	W+JA_3 h	86.60859548	3.991880364	8.735029449	0.309117372	0.320013811	6.396326653	0	7.669480637	11.91172006	0.849291068	0.879574157	0	7.121236316	8.190337006	6038.932865	743.4052668	16226.871	355.2363995	139429.76	12.0520066
jar2J	jar	W+JA_3 h	88.47929446	5.874985745	5.350239451	0	0.358854568	6.125781041	0	14.74148588	14.76571072	0	0	0.835792267	7.203148113	14.38777613	6656.619944	933.1973685	21128.22899	353.6180599	157947.93	12.76360434
jar3J	jar	W+JA_3 h	73.60384177	6.313414396	17.04817581	0.455769726	1.130732978	10.1474122	0	18.73309481	16.96135169	0	2.227526227	0.863809617	8.042180573	20.31246816	11453.87385	1545.611777	35256.03997	340.7427146	250562.95	11.90511628
jar4J	jar	W+JA_3 h	93.51698066	6.48386237	8.274538193	0	0.109985167	3.980253613	0.234720948	10.06723106	15.43945418	0	0	0.236651255	7.721239869	13.23690884	6814.074545	964.8014979	20852.17011	435.5536961	172664.85	9.2001843
