# Supplementary material for: The Active Jasmonate JA-Ile Regulates a Specific Subset of Plant Jasmonate-Mediated Resistance to Herbivores in Nature
Source: Front Plant Sci. 2018 Jun 14;9:787. doi: 10.3389/fpls.2018.00787 (PMC6010948; doi:10.3389/fpls.2018.00787)
Supplement: Datasheet 1 — Source data files for the article. [file Data_Sheet_1.zip › Schuman2018_FPS_Source_Files/201206_Hormones_JAR_WT_LOX3_COI1.xlsx]

## Sheet: Notes
Hypothesis 1: Direct defense is similarly reduced in irJAR4xirJAR6 and asLOX3, and more reduced in irCOI1.
Test 1: Measure secondary metabolites in irJAR4xirJAR6, asLOX3, irCOI1 and WT after W+OS; make diagram of overlap.
Hypothesis 2: asLOX3 plants have reduced JA although they have lost hygromycin resistance.
Test 2: Measure JA at 1 h in asLOX3 and WT after W+OS.
Treatments:
None (control)
W+OS (herbivory)
Samples 1: 3 d after W+OS treatment
Samples 2: 1 h after W+OS treatment of former control plants
Dear Meredith Schuman,
Please login and confirm this new Greenhouse Registration in the Intranet
https://intranet/web/gh-online-registration.html
with following Data:
Scientist
1.1 Scientist														Name: Schuman, Meredith ITB
														IRIS: mesc3399
1.2 Contact														Phone: 1116/1109
														Email: mschuman@ice.mpg.de
1.3 email CC														Name: -
														Email: -
1.4 Confirmer ITB														Meredith Schuman (mschuman@ice.mpg.de)
Experiment Description
2. Comments for Director														Metabolomics of irJAR4xirJAR6 vs. WT, asLOX3, irCOI1
Plant Species, Lines, Safety
3.1 Plant Species														Nicotiana attenuata
3.2 Medium (hygromycin)														no
3.3 Lines, Number of Plants, Transgenic
			transgenic		Donor		Recipient		Vector	Nucleid acid			GMO
									Construct
no.	qty.	line/genotype	transgenic	type	description	RG	description	RG	description	description	RP	degree purif.	RG
1	20	WT	no	-	-	-	-	-	-	-	-	-	-
2	20	irJAR4xirJAR6 A-05-355-6xA-05-380-6	yes, stabil	silencing	N. attenuata	1	N. attenuata	1	pRESC5JAR4xpRESC5JAR6	NaJAR4xNaJAR6	1	single insertion heterozygous	1
3	20	irCOI1	yes, stabil	silencing	N. attenuata	1	N. attenuata	1	pSOL3COI1	NaCOI1	1	single insertion homozygous	1
4	20	asLOX3	yes, stabil	silencing	N. attenuata	1	N. attenuata	1	pNATLOX3	NaLOX3	1	single insertion homozygous	1
	80		SUM
3.4 Multiple Sowing Time														-
3.5 Experiment in Isserstedt														no
Experiment
4.1 Pots, Trays														1 liter
4.2 Cultivation														Standard-GH-Substrat
4.3 Type of Experiment														Screening
4.4 Duration / Stage of Development														elongation, first flowers, plant height 40 cm (3rd week)
Culture Instructions
5.1 Substrate														Nicotiana - Standard
5.2 Fertilization														-
5.3 Pest Control														-
5.4 Light (h)														-
5.5 Light (%)														-
5.6 Temperature (degree)														Day: - , Night: -
5.7 Humidity (%)														Day: - , Night: -
Growth Conditions
6.1 Comments for Gardeners														-
Dear Meredith Schuman,
we confirm your Greenhouse Registration Request
Reg.-Number:	1205/014
Plants:	80 x Nicotiana attenuata
Date Gemination:	2012-05-11
expected Date of Transfer:	2012-05-21 (TEKU/communal box)
expected Date of Potting:	2012-06-01
Remarks:
You ordered transgenic lines, please:
1) print out and sign 'Form Z' on website/my registrations after login
2) bring signed form together with petri dishes to GH team
Kind regards, your greenhouse team (Andreas Schünzel)
01.06.2012
Dear Meredith Schuman,
Please find your plants placed in greenhouse area by now:
Reg.-Number:	1205/014
Plants:	80 x Nicotiana attenuata
Placement:	Cabine 5, Table 1
Remarks:
Kind regards, your greenhouse team (Jana Zitzmann)
NOTE: There was a prior germination on hygromycin plates. The irCOI1 and irJAR4xirJAR6 seeds germinated with 100% efficiency (2 plates 30 seeds each); asLOX3 did not!
After metabolomics harvest, former control plants will be harvested for jasmonates analysis 1 h after W+OS treatment. This is in order to check whether the asLOX3 line which has lost hygromycin resistance is still silenced.
Elicitation done 9:43-10:01 11.06.2012 Monday
Sara Greenfield, Hema Kotkar and Merry Schuman re-arranged plants on table about 9:30: 1 row of 5 irCOI1, 1 row of 5 irJAR4xirJAR6, 1 row of 5 asLOX3, 1 row of 5 WT, repeat. Rows start at the long edge of the table and stretch back to the middle of the table (parallel to short edge of table).
Each block (4 rows, one of each genotype, 5 plants per row) was separated from the neighboring sets by 1-2 squares on the table (so that it was easy to see the blocks of 5 replicates).
Total of 4 blocks.
First block (left of table, closest to door) and third blocks designated for W+OS, second and fourth blocks designated control.
All plants were moved around about the same amount before reaching their final resting place and being labeled as W+OS (green tape) or control (blue tape).
Treatment 9:43-10:01: Merry treated the 0 leaf of each W+OS plant with 6 rows of holes using a pattern wheel, and Sara added 20 uL of M. sexta OS diluted 1:5 with distilled water and rubbed it into holes gently with a gloved finger. Treatment was distributed among genotypes by moving from the front left corner of a block (first irCOI1) to the front right corner (first WT), then back one plant (se…
OS-treated leaves and equivalent leaves on control plants will be harvested on Thursday (14.06.2012).
Harvest on 14.06.2012 Thursday
Harvest in parallel with three people. Time: 9:35-10:05
Metabolomics leaves harvested to aluminum foil. Leaf cut off at base, then large midvein cut out, leaving leaf in a V form with a small amount of connecting tissue at the tip.
Hema Kotkar harvested W+OS 1-5, Merry Schuman harvested the rest.
Sara Greenfield and either Merry Schuman or Hema Kotkar packed harvested leaves in aluminum foil and flash-froze in liquid N2.
Note, one leaf of the control plants was poked with a pipette tip on the day the W+OS leaves were treated. This leaf was not harvested.
When harvested, the W+OS leaf was about +3, and the control leaf was about +2 (ca. +3 leaf was poked).
Afterwards, treat 1/2 of control plants with W+OS and harvest treated leaves and corresponding leaves on other 1/2 of control plants 1 h later to check jasmonates.
Leaves for jasmonates harvested to pre-weighed 2 mL Safe-Lock tubes with steel balls.
Former control plants 1-5 treated with W+OS 10:07-10:15, one genotype at a time (2 mins/genotype).
Harvested in the same order 1 h later.
Control samples (former control plants 6-10) were harvested immediately after WOS samples harvested, also in the same order.
Half of a leaf lamina was cut off, put into the tube, and flash-frozen in liq N2.

## Sheet: Metabolomics samples
Genotype	Treatment	Replicate	Mass [mg]
WT	CON	1	100.3
WT	CON	2	100.1
WT	CON	3	98.2
WT	CON	4	101.7
WT	CON	5	101.1
WT	CON	6	100.3
WT	CON	7	100.1
WT	CON	8	101
WT	CON	9	100.8
WT	WOS	10	99.6
WT	WOS	1	101
WT	WOS	2	102.2
WT	WOS	3	103
WT	WOS	4	101.8
WT	WOS	5	100.3
WT	WOS	6	99.6
WT	WOS	7	101.1
WT	WOS	8	100.3
WT	WOS	9	101.8
WT	WOS	10	98.6
COI1	CON	1	102.9
COI1	CON	2	100.3
COI1	CON	3	100.3
COI1	CON	4	101.8
COI1	CON	5	102.3
COI1	CON	6	101.3
COI1	CON	7	100.7
COI1	CON	8	100
COI1	CON	9	101.6
COI2	CON	10
COI1	WOS	1	100.9
COI1	WOS	2	101.8
COI1	WOS	3	102
COI1	WOS	4	100.5
COI1	WOS	5	100.6
COI1	WOS	6	100
COI1	WOS	7	101.7
COI1	WOS	8	100.5
COI1	WOS	9	100
COI1	WOS	10	99.9
LOX3	CON	1	99.3
LOX3	CON	2	102.5
LOX3	CON	3	100.7
LOX3	CON	4	103.2
LOX3	CON	5	100.4
LOX3	CON	6	101.6
LOX3	CON	7	99.6
LOX3	CON	8	100.5
LOX3	CON	9	99.9
LOX3	CON	10	100.3
LOX3	WOS	1	101.9
LOX3	WOS	2	100
LOX3	WOS	3	101.8
LOX3	WOS	4	100.6
LOX3	WOS	5	101.5
LOX3	WOS	6	101.1
LOX3	WOS	7	101.7
LOX3	WOS	8	100.4
LOX3	WOS	9	101.1
LOX3	WOS	10	101.6
JAR	CON	1	100.3
JAR	CON	2	101
JAR	CON	3	99.3
JAR	CON	4	100.2
JAR	CON	5	99.9
JAR	CON	6	100.7
JAR	CON	7	99.9
JAR	CON	8	100.3
JAR	CON	9	102.2
JAR	CON	10	100.1
JAR	WOS	1	100.4
JAR	WOS	2	101.1
JAR	WOS	3	99.7
JAR	WOS	4	101.3
JAR	WOS	5	100.7
JAR	WOS	6	100
JAR	WOS	7	101.4
JAR	WOS	8	100.5
JAR	WOS	9	97
JAR	WOS	10	100.8

## Sheet: JA samples
Genotype	Treatment	Replicate	Mass tube+steel balls [mg]	Mass tube+steel balls+leaf [mg]	Mass of leaf tissue [mg]	Mass of leaf tissue [mg]	Label
WT	WOS	1	1602.5		133.6	133.6	wt wos 1
WT	WOS	2	1606	1943.8	337.8	337.8	wt wos 2
WT	WOS	3	1606.6	1909.6	303	303	wt wos 3
WT	WOS	4	1850.8	2150.6	299.8	299.8	wt wos 4
WT	WOS	5	1599.4		227.4	227.4	wt wos 5
WT	CON	1	1846.5	2038.7	192.2	192.2	wt c 1
WT	CON	2	1607.2	1988.3	381.1	381.1	wt c 2
WT	CON	3	1607	1891.9	284.9	284.9	wt c 3
WT	CON	4	1846.6	2170.1	323.5	323.5	wt c 4
WT	CON	5	1847.9	2177.4	329.5	329.5	wt c 5
LOX3	WOS	1	1604.9	1942.6	337.7	337.7	lox3 wos 1
LOX3	WOS	2	1604.3	1897.8	293.5	293.5	lox3 wos 2
LOX3	WOS	3	1606.8	1955.7	348.9	348.9	lox3 wos 3
LOX3	WOS	4	1599.2	1936.5	337.3	337.3	lox3 wos 4
LOX3	WOS	5	1608.3	1757.5	149.2	149.2	lox3 wos 5
LOX3	CON	1	1613.5	1990.3	376.8	376.8	lox3 c 1
LOX3	CON	2	1851.2	2104.4	253.2	253.2	lox3 c 2
LOX3	CON	3	1597.6	1893.3	295.7	295.7	lox3 c 3
LOX3	CON	4	1599.8		170.1	170.1	lox3 c 4
LOX3	CON	5	1608.7	2910.4	1301.7	1301.7	lox3 c 5
COI1	WOS	1	1605.6		213.5	213.5	coi1 wos 1
COI1	WOS	2	1602.5		237.4	237.4	coi1 wos 2
COI1	WOS	3	1604.1	1946.4	342.3	342.3	coi1 wos 3
COI1	WOS	4	1851.2				coi1 wos 4
COI1	WOS	5	1609.2	1874.9	265.7	265.7	coi1 wos 5
COI1	CON	1	1607.5		304.5	304.5	coi1 c 1
COI1	CON	2	1601.4		208.6	208.6	coi1 c 2
COI1	CON	3	1601.5	1829.2	227.7	227.7	coi1 c 3
COI1	CON	4	1608.2	1731.6	123.4	123.4	coi1 c 4
JAR	WOS	1	1601.1	1940.2	339.1	339.1	jar wos 1
JAR	WOS	2	1601		195.7	195.7	jar wos 2
JAR	WOS	3	1602.6		109.7	109.7	jar wos 3
JAR	WOS	4	1606	1762.6	156.6	156.6	jar wos 4
JAR	WOS	5	1606.1		223.8	223.8	jar wos 5
JAR	CON	1	1850.9	2124.7	273.8	273.8	jar c 1
JAR	CON	2	1600.9	1894.4	293.5	293.5	jar c 2
JAR	CON	3	1605.2		260.1	260.1	jar c 3
JAR	CON	4	1603.1		190.7	190.7	jar c 4
JAR	CON	5	1603.7	1876.7	273	273	jar c 5

## Sheet: Sheet4
Sample ID	Peak	Area	IS ID	IS	mg FM	ng/g FM	Genotype	Treatment
lox3 c 5 6-23-2012.xms	JA	0	JA IS	64148896	1301.7	0	LOX3	CON
lox3 c 4 6-23-2012.xms	JA	113945400	JA IS	72717520	170.1	921.199	LOX3	CON
lox3 c 3 6-23-2012.xms	JA	0	JA IS	77915232	295.7	0	LOX3	CON
lox3 c 1 6-23-2012.xms	JA	0	JA IS	80685760	376.8	0	LOX3	CON

## Sheet: Phythorhomones CALC
NOTES
SA, JA-OH NOT quantifiable. Very poor peaks, difficult to distinguish from background.																				288.488	288.488
																								Peak	COOH-JA-Ile									Peak	JA
																									WT		irJAR4xirJAR6		asLOX3		irCOI1				WT		irJAR4xirJAR6
Compound Results in Recalc File's Data Files													Sample ID	Peak	Area	IS ID	IS	mg FM	ng/g FM	Genotype	Treatment				Column Labels										Column Labels
Recalc File:	c:\1200data\data\merry_mesc3399\2012_06_22_coi_jar_lox_wt\20120622coi_jar_lox_wt.rcl												blank 6-23-2012.xms	ABA	0	ABA IS	0		#DIV/0!						WT		JAR		LOX3		COI1				WT		JAR		LOX3		COI1
Method File:	C:\1200DATA\1200Methods\Methods in use_find all general methods here\PHS_JA-metabolites.mth												blank 6-23-2012001.xms	ABA	928672	ABA IS	0		#DIV/0!					Values	CON	WOS	CON	WOS	CON	WOS	CON	WOS		Values	CON	WOS	CON	WOS	CON	WOS	CON	WOS
Data File:	c:\1200DATA\data\merry_mesc3399\2012_06_22_coi_jar_lox_WT\blank 6-23-2012.xms												blank 6-23-2012002.xms	ABA	2536903	ABA IS	0		#DIV/0!					Average of ng/g FM	0	8.26534	0	7.33181	2.24627	5.27715	0	4.72162		Average of ng/g FM	0	3833.3	0	3799.41	0	585.4	0	820.102
Data File:	c:\1200DATA\data\merry_mesc3399\2012_06_22_coi_jar_lox_WT\blank 6-23-2012001.xms												blank 6-23-2012003.xms	ABA	4388400	ABA IS	0		#DIV/0!					StdDev of ng/g FM2	0	2.55961	0	5.40418	4.49255	4.78164	0	1.9324		StdDev of ng/g FM2	0	707.258	0	923.543	0	204.036	0	183.915
Data File:	c:\1200DATA\data\merry_mesc3399\2012_06_22_coi_jar_lox_WT\blank 6-23-2012002.xms												blank 6-23-2012004.xms	ABA	4049177	ABA IS	0		#DIV/0!					Count of ng/g FM3	4	4	5	5	4	5	3	4		Count of ng/g FM3	4	4	5	5	4	5	3	4
Data File:	c:\1200DATA\data\merry_mesc3399\2012_06_22_coi_jar_lox_WT\blank 6-23-2012003.xms												coi1 c 1 6-23-2012.xms	ABA	49979700	ABA IS	35222176	304.5	93.2009	COI1	CON			SEM	0	1.2798	0	2.41682	2.24627	2.13841	0	0.966202		SEM	0	353.629	0	413.021	0	91.2477	0	91.9574
Data File:	c:\1200DATA\data\merry_mesc3399\2012_06_22_coi_jar_lox_WT\blank 6-23-2012004.xms												coi1 c 2 6-23-2012.xms	ABA	52412600	ABA IS	44809300	208.6	112.146	COI1	CON							0.887054		0.638468		0.571255						0.887054
Data File:	c:\1200DATA\data\merry_mesc3399\2012_06_22_coi_jar_lox_WT\coi1 c 1 6-23-2012.xms												coi1 c 4 6-23-2012.xms	ABA	16624425	ABA IS	20301526	123.4	132.719	COI1	CON
Data File:	c:\1200DATA\data\merry_mesc3399\2012_06_22_coi_jar_lox_WT\coi1 c 2 6-23-2012.xms												coi1 wos 1 6-23-2012.xms	ABA	46210916	ABA IS	36577832	213.5	118.347	COI1	WOS
Data File:	c:\1200DATA\data\merry_mesc3399\2012_06_22_coi_jar_lox_WT\coi1 c 4 6-23-2012.xms												coi1 wos 2 6-23-2012.xms	ABA	49943772	ABA IS	37491196	237.4	112.228	COI1	WOS
Data File:	c:\1200DATA\data\merry_mesc3399\2012_06_22_coi_jar_lox_WT\coi1 wos 1 6-23-2012.xms												coi1 wos 3 6-23-2012.xms	ABA	59579088	ABA IS	40194152	342.3	86.6072	COI1	WOS
Data File:	c:\1200DATA\data\merry_mesc3399\2012_06_22_coi_jar_lox_WT\coi1 wos 2 6-23-2012.xms												coi1 wos 5 6-23-2012.xms	ABA	13472228	ABA IS	0	265.7		COI1	WOS
Data File:	c:\1200DATA\data\merry_mesc3399\2012_06_22_coi_jar_lox_WT\coi1 wos 3 6-23-2012.xms												jar c 1 6-23-2012.xms	ABA	92382936	ABA IS	38076672	273.8	177.227	JAR	CON
Data File:	c:\1200DATA\data\merry_mesc3399\2012_06_22_coi_jar_lox_WT\coi1 wos 5 6-23-2012.xms												jar c 2 6-23-2012.xms	ABA	92467464	ABA IS	36699544	293.5	171.692	JAR	CON
Data File:	c:\1200DATA\data\merry_mesc3399\2012_06_22_coi_jar_lox_WT\jar c 1 6-23-2012.xms												jar c 3 6-23-2012.xms	ABA	89830640	ABA IS	28051044	260.1	246.244	JAR	CON
Data File:	c:\1200DATA\data\merry_mesc3399\2012_06_22_coi_jar_lox_WT\jar c 2 6-23-2012.xms												jar c 4 6-23-2012.xms	ABA	50607308	ABA IS	33436048	190.7	158.737	JAR	CON
Data File:	c:\1200DATA\data\merry_mesc3399\2012_06_22_coi_jar_lox_WT\jar c 3 6-23-2012.xms												jar c 5 6-23-2012.xms	ABA	178568208	ABA IS	37405932	273	349.728	JAR	CON
Data File:	c:\1200DATA\data\merry_mesc3399\2012_06_22_coi_jar_lox_WT\jar c 4 6-23-2012.xms												jar wos 1 6-23-2012.xms	ABA	151564592	ABA IS	34994304	339.1	255.448	JAR	WOS
Data File:	c:\1200DATA\data\merry_mesc3399\2012_06_22_coi_jar_lox_WT\jar c 5 6-23-2012.xms												jar wos 2 6-23-2012.xms	ABA	83014472	ABA IS	38606084	195.7	219.754	JAR	WOS
Data File:	c:\1200DATA\data\merry_mesc3399\2012_06_22_coi_jar_lox_WT\jar wos 1 6-23-2012.xms												jar wos 3 6-23-2012.xms	ABA	50538332	ABA IS	26292270	109.7	350.442	JAR	WOS
Data File:	c:\1200DATA\data\merry_mesc3399\2012_06_22_coi_jar_lox_WT\jar wos 2 6-23-2012.xms												jar wos 4 6-23-2012.xms	ABA	69579736	ABA IS	28511724	156.6	311.672	JAR	WOS
Data File:	c:\1200DATA\data\merry_mesc3399\2012_06_22_coi_jar_lox_WT\jar wos 3 6-23-2012.xms												jar wos 5 6-23-2012.xms	ABA	129233152	ABA IS	41558932	223.8	277.894	JAR	WOS
Data File:	c:\1200DATA\data\merry_mesc3399\2012_06_22_coi_jar_lox_WT\jar wos 4 6-23-2012.xms												lox3 c 1 6-23-2012.xms	ABA	72601784	ABA IS	41740896	376.8	92.3219	LOX3	CON
Data File:	c:\1200DATA\data\merry_mesc3399\2012_06_22_coi_jar_lox_WT\jar wos 5 6-23-2012.xms												lox3 c 3 6-23-2012.xms	ABA	74546128	ABA IS	40717596	295.7	123.829	LOX3	CON
Data File:	c:\1200DATA\data\merry_mesc3399\2012_06_22_coi_jar_lox_WT\lox3 c 1 6-23-2012.xms												lox3 c 4 6-23-2012.xms	ABA	38417576	ABA IS	28993590	337.3	78.5673	LOX3	CON	LOX3 con4 and WOS4 switched.		W+OS values
Data File:	c:\1200DATA\data\merry_mesc3399\2012_06_22_coi_jar_lox_WT\lox3 c 3 6-23-2012.xms												lox3 c 5 6-23-2012.xms	ABA	93289720	ABA IS	40057660	1301.7	35.7822	LOX3	CON			JA
Data File:	c:\1200DATA\data\merry_mesc3399\2012_06_22_coi_jar_lox_WT\lox3 c 4 6-23-2012.xms												lox3 wos 1 6-23-2012.xms	ABA	92084536	ABA IS	21488998	337.7	253.787	LOX3	WOS			WT v asLOX3 significant (P<0.0167 in Mann-Whitney U-test following Kruskal-Wallis, correction for multiple testing)
Data File:	c:\1200DATA\data\merry_mesc3399\2012_06_22_coi_jar_lox_WT\lox3 c 5 6-23-2012.xms												lox3 wos 2 6-23-2012.xms	ABA	110570768	ABA IS	37612844	293.5	200.321	LOX3	WOS			JA-Ile
Data File:	c:\1200DATA\data\merry_mesc3399\2012_06_22_coi_jar_lox_WT\lox3 wos 1 6-23-2012.xms												lox3 wos 3 6-23-2012.xms	ABA	151645216	ABA IS	39994956	348.9	217.346	LOX3	WOS			WT v irJAR4xirJAR6 significant (P<0.0167 in Mann-Whitney U-test following Kruskal-Wallis, correction for multiple testing)
Data File:	c:\1200DATA\data\merry_mesc3399\2012_06_22_coi_jar_lox_WT\lox3 wos 2 6-23-2012.xms												lox3 wos 4 6-23-2012.xms	ABA	134721648	ABA IS	32100254	170.1	493.463	LOX3	WOS			ABA
Data File:	c:\1200DATA\data\merry_mesc3399\2012_06_22_coi_jar_lox_WT\lox3 wos 3 6-23-2012.xms												lox3 wos 5 6-23-2012.xms	ABA	38099104	ABA IS	18964178	149.2	269.303	LOX3	WOS			irCOI1 v WT, irJAR4xirJAR6 significant (P<0.01 in post-hoc test following ANOVA)
Data File:	c:\1200DATA\data\merry_mesc3399\2012_06_22_coi_jar_lox_WT\lox3 wos 4 6-23-2012.xms												wt c 1 6-23-2012.xms	ABA	40221016	ABA IS	30706728	192.2	136.3	WT	CON
Data File:	c:\1200DATA\data\merry_mesc3399\2012_06_22_coi_jar_lox_WT\lox3 wos 5 6-23-2012.xms												wt c 2 6-23-2012.xms	ABA	85887880	ABA IS	49399300	381.1	91.2435	WT	CON
Data File:	c:\1200DATA\data\merry_mesc3399\2012_06_22_coi_jar_lox_WT\wt c 1 6-23-2012.xms												wt c 3 6-23-2012.xms	ABA	36659712	ABA IS	14519258	284.9	177.248	WT	CON
Data File:	c:\1200DATA\data\merry_mesc3399\2012_06_22_coi_jar_lox_WT\wt c 2 6-23-2012.xms												wt c 5 6-23-2012.xms	ABA	88425584	ABA IS	31314390	329.5	171.399	WT	CON
Data File:	c:\1200DATA\data\merry_mesc3399\2012_06_22_coi_jar_lox_WT\wt c 3 6-23-2012.xms												wt wos 1 6-23-2012.xms	ABA	56122016	ABA IS	30882100	133.6	272.051	WT	WOS
Data File:	c:\1200DATA\data\merry_mesc3399\2012_06_22_coi_jar_lox_WT\wt c 5 6-23-2012.xms												wt wos 2 6-23-2012.xms	ABA	132879640	ABA IS	30706424	337.8	256.212	WT	WOS
Data File:	c:\1200DATA\data\merry_mesc3399\2012_06_22_coi_jar_lox_WT\wt wos 1 6-23-2012.xms												wt wos 4 6-23-2012.xms	ABA	138132160	ABA IS	39132820	299.8	235.479	WT	WOS
Data File:	c:\1200DATA\data\merry_mesc3399\2012_06_22_coi_jar_lox_WT\wt wos 2 6-23-2012.xms												wt wos 5 6-23-2012.xms	ABA	116114816	ABA IS	36875272	227.4	276.944	WT	WOS
Data File:	c:\1200DATA\data\merry_mesc3399\2012_06_22_coi_jar_lox_WT\wt wos 4 6-23-2012.xms												blank 6-23-2012.xms	COOH-JA-Ile	0	JA-Ile IS	2070445		#DIV/0!
Data File:	c:\1200DATA\data\merry_mesc3399\2012_06_22_coi_jar_lox_WT\wt wos 5 6-23-2012.xms												blank 6-23-2012001.xms	COOH-JA-Ile	0	JA-Ile IS	0		#DIV/0!
													blank 6-23-2012002.xms	COOH-JA-Ile	0	JA-Ile IS	0		#DIV/0!
---------------------------------------													blank 6-23-2012003.xms	COOH-JA-Ile	0	JA-Ile IS	5815651		#DIV/0!
Target Compounds													blank 6-23-2012004.xms	COOH-JA-Ile	0	JA-Ile IS	5119004		#DIV/0!
---------------------------------------													coi1 c 1 6-23-2012.xms	COOH-JA-Ile	0	JA-Ile IS	99924648	304.5	0	COI1	CON
													coi1 c 2 6-23-2012.xms	COOH-JA-Ile	0	JA-Ile IS	168623984	208.6	0	COI1	CON
Data File	RT (min)	Peak Name	Status	Result Type	Area	Quan Ions	Acquisition Date	Scan Descriptor	Amount/RF	)			coi1 c 4 6-23-2012.xms	COOH-JA-Ile	0	JA-Ile IS	76766592	123.4	0	COI1	CON
blank 6-23-2012.xms	6.888	ABA	MU	Missing	66608	153	Sat Jun 23 01:26:58 2012		0				coi1 wos 1 6-23-2012.xms	COOH-JA-Ile	6333475	JA-Ile IS	122078192	213.5	4.86	COI1	WOS
blank 6-23-2012001.xms	6.904	ABA		Identified	928672	153	Sat Jun 23 04:10:17 2012		928672				coi1 wos 2 6-23-2012.xms	COOH-JA-Ile	5105497	JA-Ile IS	113828736	237.4	3.77864	COI1	WOS
blank 6-23-2012002.xms	6.84	ABA		Identified	2537000	153	Sat Jun 23 07:09:58 2012		2536903				coi1 wos 3 6-23-2012.xms	COOH-JA-Ile	5962228	JA-Ile IS	120492848	342.3	2.89115	COI1	WOS
blank 6-23-2012003.xms	6.825	ABA	U	Identified	4388000	153	Sat Jun 23 10:09:39 2012		4388400				coi1 wos 5 6-23-2012.xms	COOH-JA-Ile	1626453	JA-Ile IS	16641706	265.7	7.35668	COI1	WOS
blank 6-23-2012004.xms	6.87	ABA	U	Identified	4049000	153	Sat Jun 23 11:47:38 2012		4049177				jar c 1 6-23-2012.xms	COOH-JA-Ile	0	JA-Ile IS	149409952	273.8	0	JAR	CON
coi1 c 1 6-23-2012.xms	6.866	ABA		Identified	49980000	153	Sat Jun 23 01:59:40 2012		49979700				jar c 2 6-23-2012.xms	COOH-JA-Ile	0	JA-Ile IS	132486312	293.5	0	JAR	CON
coi1 c 2 6-23-2012.xms	6.847	ABA		Identified	52410000	153	Sat Jun 23 03:53:58 2012		52412600				jar c 3 6-23-2012.xms	COOH-JA-Ile	0	JA-Ile IS	100436544	260.1	0	JAR	CON
coi1 c 4 6-23-2012.xms	6.84	ABA		Identified	16620000	153	Sat Jun 23 10:25:59 2012		16624425				jar c 4 6-23-2012.xms	COOH-JA-Ile	0	JA-Ile IS	142618896	190.7	0	JAR	CON
coi1 wos 1 6-23-2012.xms	6.832	ABA		Identified	46210000	153	Sat Jun 23 11:31:19 2012		46210916				jar c 5 6-23-2012.xms	COOH-JA-Ile	0	JA-Ile IS	132249928	273	0	JAR	CON
coi1 wos 2 6-23-2012.xms	6.84	ABA		Identified	49940000	153	Sat Jun 23 05:48:18 2012		49943772				jar wos 1 6-23-2012.xms	COOH-JA-Ile	3059534	JA-Ile IS	119706008	339.1	1.50745	JAR	WOS
coi1 wos 3 6-23-2012.xms	6.839	ABA		Identified	59580000	153	Sat Jun 23 10:42:20 2012		59579088				jar wos 2 6-23-2012.xms	COOH-JA-Ile	5359079	JA-Ile IS	118904944	195.7	4.60606	JAR	WOS
coi1 wos 5 6-23-2012.xms	6.839	ABA	U	Identified	13470000	153	Sat Jun 23 05:15:38 2012		13472228				jar wos 3 6-23-2012.xms	COOH-JA-Ile	9656164	JA-Ile IS	137132784	109.7	12.8377	JAR	WOS
jar c 1 6-23-2012.xms	6.844	ABA	U	Identified	92380000	153	Sat Jun 23 02:48:39 2012		92382936				jar wos 4 6-23-2012.xms	COOH-JA-Ile	12867251	JA-Ile IS	123049552	156.6	13.355	JAR	WOS
jar c 2 6-23-2012.xms	6.834	ABA	U	Identified	92470000	153	Sat Jun 23 04:42:59 2012		92467464				jar wos 5 6-23-2012.xms	COOH-JA-Ile	6730912	JA-Ile IS	138188048	223.8	4.35285	JAR	WOS
jar c 3 6-23-2012.xms	6.855	ABA		Identified	89830000	153	Sat Jun 23 02:15:58 2012		89830640				lox3 c 1 6-23-2012.xms	COOH-JA-Ile	0	JA-Ile IS	124298520	376.8	0	LOX3	CON
jar c 4 6-23-2012.xms	6.845	ABA	U	Identified	50610000	153	Sat Jun 23 03:04:59 2012		50607308				lox3 c 3 6-23-2012.xms	COOH-JA-Ile	0	JA-Ile IS	140854976	295.7	0	LOX3	CON
jar c 5 6-23-2012.xms	6.834	ABA		Identified	178600000	153	Sat Jun 23 06:53:38 2012		178568208				lox3 c 4 6-23-2012.xms	COOH-JA-Ile	0	JA-Ile IS	88126176	337.3	0	LOX3	CON
jar wos 1 6-23-2012.xms	6.845	ABA		Identified	151600000	153	Sat Jun 23 03:37:37 2012		151564592				lox3 c 5 6-23-2012.xms	COOH-JA-Ile	0	JA-Ile IS	147506272	1301.7	0	LOX3	CON
jar wos 2 6-23-2012.xms	6.842	ABA	U	Identified	83010000	153	Sat Jun 23 07:26:17 2012		83014472				lox3 wos 1 6-23-2012.xms	COOH-JA-Ile	15471593	JA-Ile IS	110847512	337.7	8.26624	LOX3	WOS
jar wos 3 6-23-2012.xms	6.835	ABA	U	Identified	50540000	153	Sat Jun 23 08:15:18 2012		50538332				lox3 wos 2 6-23-2012.xms	COOH-JA-Ile	7952321	JA-Ile IS	117858120	293.5	4.59787	LOX3	WOS
jar wos 4 6-23-2012.xms	6.83	ABA	U	Identified	69580000	153	Sat Jun 23 06:04:38 2012		69579736				lox3 wos 3 6-23-2012.xms	COOH-JA-Ile	3413514	JA-Ile IS	110525720	348.9	1.77038	LOX3	WOS
jar wos 5 6-23-2012.xms	6.839	ABA	U	Identified	129200000	153	Sat Jun 23 05:31:58 2012		129233152				lox3 wos 4 6-23-2012.xms	COOH-JA-Ile	9369311	JA-Ile IS	122605744	170.1	8.98509	LOX3	WOS
lox3 c 1 6-23-2012.xms	6.841	ABA	U	Identified	72600000	153	Sat Jun 23 02:32:18 2012		72601784				lox3 wos 5 6-23-2012.xms	COOH-JA-Ile	6152556	JA-Ile IS	70182944	149.2	11.7513	LOX3	WOS
lox3 c 3 6-23-2012.xms	6.842	ABA		Identified	74550000	153	Sat Jun 23 09:20:40 2012		74546128				wt c 1 6-23-2012.xms	COOH-JA-Ile	0	JA-Ile IS	154630768	192.2	0	WT	CON
lox3 c 4 6-23-2012.xms	6.846	ABA	U	Identified	134700000	153	Sat Jun 23 10:58:40 2012		134721648				wt c 2 6-23-2012.xms	COOH-JA-Ile	0	JA-Ile IS	145568112	381.1	0	WT	CON
lox3 c 5 6-23-2012.xms	6.829	ABA	U	Identified	93290000	153	Sat Jun 23 11:14:59 2012		93289720				wt c 3 6-23-2012.xms	COOH-JA-Ile	0	JA-Ile IS	51748616	284.9	0	WT	CON
lox3 wos 1 6-23-2012.xms	6.846	ABA	U	Identified	92080000	153	Sat Jun 23 07:42:38 2012		92084536				wt c 5 6-23-2012.xms	COOH-JA-Ile	0	JA-Ile IS	113781264	329.5	0	WT	CON
lox3 wos 2 6-23-2012.xms	6.833	ABA	U	Identified	110600000	153	Sat Jun 23 03:21:18 2012		110570768				wt wos 1 6-23-2012.xms	COOH-JA-Ile	10802852	JA-Ile IS	134302032	133.6	12.0415	WT	WOS
lox3 wos 3 6-23-2012.xms	6.85	ABA		Identified	151600000	153	Sat Jun 23 06:37:18 2012		151645216				wt wos 2 6-23-2012.xms	COOH-JA-Ile	12919236	JA-Ile IS	115629256	337.8	6.61515	WT	WOS
lox3 wos 4 6-23-2012.xms	6.845	ABA		Identified	38420000	153	Sat Jun 23 04:26:38 2012		38417576				wt wos 4 6-23-2012.xms	COOH-JA-Ile	11349177	JA-Ile IS	112197064	299.8	6.7481	WT	WOS
lox3 wos 5 6-23-2012.xms	6.846	ABA		Identified	38100000	153	Sat Jun 23 09:36:59 2012		38099104				wt wos 5 6-23-2012.xms	COOH-JA-Ile	9834800	JA-Ile IS	112970728	227.4	7.65666	WT	WOS
wt c 1 6-23-2012.xms	6.838	ABA	U	Identified	40220000	153	Sat Jun 23 09:53:19 2012		40221016				blank 6-23-2012.xms	JA	0	JA IS	0		#DIV/0!
wt c 2 6-23-2012.xms	6.84	ABA	U	Identified	85890000	153	Sat Jun 23 08:47:59 2012		85887880				blank 6-23-2012001.xms	JA	0	JA IS	0		#DIV/0!
wt c 3 6-23-2012.xms	6.839	ABA	U	Identified	36660000	153	Sat Jun 23 08:31:39 2012		36659712				blank 6-23-2012002.xms	JA	0	JA IS	0		#DIV/0!
wt c 5 6-23-2012.xms	6.866	ABA	U	Identified	88430000	153	Sat Jun 23 01:43:18 2012		88425584				blank 6-23-2012003.xms	JA	0	JA IS	0		#DIV/0!
wt wos 1 6-23-2012.xms	6.851	ABA	U	Identified	56120000	153	Sat Jun 23 04:59:19 2012		56122016				blank 6-23-2012004.xms	JA	0	JA IS	0		#DIV/0!
wt wos 2 6-23-2012.xms	6.83	ABA	U	Identified	132900000	153	Sat Jun 23 06:20:58 2012		132879640				coi1 c 1 6-23-2012.xms	JA	0	JA IS	93378152	304.5	0	COI1	CON
wt wos 4 6-23-2012.xms	6.845	ABA	U	Identified	138100000	153	Sat Jun 23 09:04:20 2012		138132160				coi1 c 2 6-23-2012.xms	JA	0	JA IS	121968256	208.6	0	COI1	CON
wt wos 5 6-23-2012.xms	6.834	ABA		Identified	116100000	153	Sat Jun 23 07:59:00 2012		116114816				coi1 c 4 6-23-2012.xms	JA	0	JA IS	58361768	123.4	0	COI1	CON
blank 6-23-2012.xms	6.875	ABA IS	MU	Missing	2393000	159	Sat Jun 23 01:26:58 2012		0				coi1 wos 1 6-23-2012.xms	JA	144848368	JA IS	95163192	213.5	712.93	COI1	WOS
blank 6-23-2012001.xms	6.847	ABA IS	MU	Missing	2207000	159	Sat Jun 23 04:10:17 2012		0				coi1 wos 2 6-23-2012.xms	JA	133513336	JA IS	90310832	237.4	622.736	COI1	WOS
blank 6-23-2012002.xms	6.847	ABA IS	MU	Missing	1068000	159	Sat Jun 23 07:09:58 2012		0				coi1 wos 3 6-23-2012.xms	JA	328061376	JA IS	103713496	342.3	924.087	COI1	WOS
blank 6-23-2012003.xms	6.856	ABA IS	MU	Missing	2306000	159	Sat Jun 23 10:09:39 2012		0				coi1 wos 5 6-23-2012.xms	JA	42961012	JA IS	15841767	265.7	1020.66	COI1	WOS
blank 6-23-2012004.xms	6.853	ABA IS	MU	Missing	2414000	159	Sat Jun 23 11:47:38 2012		0				jar c 1 6-23-2012.xms	JA	0	JA IS	87047040	273.8	0	JAR	CON
coi1 c 1 6-23-2012.xms	6.854	ABA IS	U	Identified	35220000	159	Sat Jun 23 01:59:40 2012		35222176				jar c 2 6-23-2012.xms	JA	0	JA IS	96847464	293.5	0	JAR	CON
coi1 c 2 6-23-2012.xms	6.839	ABA IS	U	Identified	44810000	159	Sat Jun 23 03:53:58 2012		44809300				jar c 3 6-23-2012.xms	JA	0	JA IS	60187964	260.1	0	JAR	CON
coi1 c 4 6-23-2012.xms	6.826	ABA IS	U	Identified	20300000	159	Sat Jun 23 10:25:59 2012		20301526				jar c 4 6-23-2012.xms	JA	0	JA IS	92626864	190.7	0	JAR	CON
coi1 wos 1 6-23-2012.xms	6.827	ABA IS		Identified	36580000	159	Sat Jun 23 11:31:19 2012		36577832				jar c 5 6-23-2012.xms	JA	0	JA IS	65120548	273	0	JAR	CON
coi1 wos 2 6-23-2012.xms	6.845	ABA IS	U	Identified	37490000	159	Sat Jun 23 05:48:18 2012		37491196				jar wos 1 6-23-2012.xms	JA	1101027328	JA IS	68285544	339.1	4754.9	JAR	WOS
coi1 wos 3 6-23-2012.xms	6.83	ABA IS	U	Identified	40190000	159	Sat Jun 23 10:42:20 2012		40194152				jar wos 2 6-23-2012.xms	JA	760028480	JA IS	83456736	195.7	4653.48	JAR	WOS
coi1 wos 5 6-23-2012.xms	6.842	ABA IS	MU	Missing	6672000	159	Sat Jun 23 05:15:38 2012		0				jar wos 3 6-23-2012.xms	JA	189040848	JA IS	68250320	109.7	2524.9	JAR	WOS
jar c 1 6-23-2012.xms	6.829	ABA IS	U	Identified	38080000	159	Sat Jun 23 02:48:39 2012		38076672				jar wos 4 6-23-2012.xms	JA	350522304	JA IS	62839480	156.6	3561.98	JAR	WOS
jar c 2 6-23-2012.xms	6.821	ABA IS		Identified	36700000	159	Sat Jun 23 04:42:59 2012		36699544				jar wos 5 6-23-2012.xms	JA	716208832	JA IS	91388256	223.8	3501.78	JAR	WOS
jar c 3 6-23-2012.xms	6.837	ABA IS	U	Identified	28050000	159	Sat Jun 23 02:15:58 2012		28051044				lox3 c 1 6-23-2012.xms	JA	0	JA IS	80685760	376.8	0	LOX3	CON
jar c 4 6-23-2012.xms	6.847	ABA IS	U	Identified	33440000	159	Sat Jun 23 03:04:59 2012		33436048				lox3 c 3 6-23-2012.xms	JA	0	JA IS	77915232	295.7	0	LOX3	CON
jar c 5 6-23-2012.xms	6.823	ABA IS	U	Identified	37410000	159	Sat Jun 23 06:53:38 2012		37405932				lox3 c 4 6-23-2012.xms	JA	0	JA IS	60723172	337.3	0	LOX3	CON
jar wos 1 6-23-2012.xms	6.835	ABA IS	U	Identified	34990000	159	Sat Jun 23 03:37:37 2012		34994304				lox3 c 5 6-23-2012.xms	JA	0	JA IS	64148896	1301.7	0	LOX3	CON
jar wos 2 6-23-2012.xms	6.826	ABA IS	U	Identified	38610000	159	Sat Jun 23 07:26:17 2012		38606084				lox3 wos 1 6-23-2012.xms	JA	113993224	JA IS	67740560	337.7	498.31	LOX3	WOS
jar wos 3 6-23-2012.xms	6.836	ABA IS	U	Identified	26290000	159	Sat Jun 23 08:15:18 2012		26292270				lox3 wos 2 6-23-2012.xms	JA	128197600	JA IS	82059168	293.5	532.286	LOX3	WOS
jar wos 4 6-23-2012.xms	6.831	ABA IS	U	Identified	28510000	159	Sat Jun 23 06:04:38 2012		28511724				lox3 wos 3 6-23-2012.xms	JA	115605776	JA IS	87763752	348.9	377.54	LOX3	WOS
jar wos 5 6-23-2012.xms	6.84	ABA IS	U	Identified	41560000	159	Sat Jun 23 05:31:58 2012		41558932				lox3 wos 4 6-23-2012.xms	JA	113945400	JA IS	72717520	170.1	921.199	LOX3	WOS
lox3 c 1 6-23-2012.xms	6.842	ABA IS	U	Identified	41740000	159	Sat Jun 23 02:32:18 2012		41740896				lox3 wos 5 6-23-2012.xms	JA	45189464	JA IS	50676960	149.2	597.665	LOX3	WOS
lox3 c 3 6-23-2012.xms	6.834	ABA IS	U	Identified	40720000	159	Sat Jun 23 09:20:40 2012		40717596				wt c 1 6-23-2012.xms	JA	0	JA IS	91996280	192.2	0	WT	CON
lox3 c 4 6-23-2012.xms	6.831	ABA IS	U	Identified	32100000	159	Sat Jun 23 10:58:40 2012		32100254				wt c 2 6-23-2012.xms	JA	0	JA IS	74029480	381.1	0	WT	CON
lox3 c 5 6-23-2012.xms	6.831	ABA IS	U	Identified	40060000	159	Sat Jun 23 11:14:59 2012		40057660				wt c 3 6-23-2012.xms	JA	0	JA IS	33410404	284.9	0	WT	CON
lox3 wos 1 6-23-2012.xms	6.848	ABA IS	U	Identified	21490000	159	Sat Jun 23 07:42:38 2012		21488998				wt c 5 6-23-2012.xms	JA	0	JA IS	70563272	329.5	0	WT	CON
lox3 wos 2 6-23-2012.xms	6.834	ABA IS	U	Identified	37610000	159	Sat Jun 23 03:21:18 2012		37612844				wt wos 1 6-23-2012.xms	JA	355357664	JA IS	92446864	133.6	2877.18	WT	WOS
lox3 wos 3 6-23-2012.xms	6.853	ABA IS	U	Identified	39990000	159	Sat Jun 23 06:37:18 2012		39994956				wt wos 2 6-23-2012.xms	JA	1048814144	JA IS	71952616	337.8	4315.11	WT	WOS
lox3 wos 4 6-23-2012.xms	6.831	ABA IS	U	Identified	28990000	159	Sat Jun 23 04:26:38 2012		28993590				wt wos 4 6-23-2012.xms	JA	863274752	JA IS	77349480	299.8	3722.72	WT	WOS
lox3 wos 5 6-23-2012.xms	6.818	ABA IS	U	Identified	18960000	159	Sat Jun 23 09:36:59 2012		18964178				wt wos 5 6-23-2012.xms	JA	826485248	JA IS	82262080	227.4	4418.2	WT	WOS
wt c 1 6-23-2012.xms	6.839	ABA IS	U	Identified	30710000	159	Sat Jun 23 09:53:19 2012		30706728				blank 6-23-2012.xms	JA-Ile	0	JA-Ile IS	2070445		#DIV/0!
wt c 2 6-23-2012.xms	6.841	ABA IS	U	Identified	49400000	159	Sat Jun 23 08:47:59 2012		49399300				blank 6-23-2012001.xms	JA-Ile	0	JA-Ile IS	0		#DIV/0!
wt c 3 6-23-2012.xms	6.823	ABA IS	U	Identified	14520000	159	Sat Jun 23 08:31:39 2012		14519258				blank 6-23-2012002.xms	JA-Ile	0	JA-Ile IS	0		#DIV/0!
wt c 5 6-23-2012.xms	6.85	ABA IS	U	Identified	31310000	159	Sat Jun 23 01:43:18 2012		31314390				blank 6-23-2012003.xms	JA-Ile	0	JA-Ile IS	5815651		#DIV/0!
wt wos 1 6-23-2012.xms	6.819	ABA IS	U	Identified	30880000	159	Sat Jun 23 04:59:19 2012		30882100				blank 6-23-2012004.xms	JA-Ile	0	JA-Ile IS	5119004		#DIV/0!
wt wos 2 6-23-2012.xms	6.815	ABA IS	U	Identified	30710000	159	Sat Jun 23 06:20:58 2012		30706424				coi1 c 1 6-23-2012.xms	JA-Ile	0	JA-Ile IS	99924648	304.5	0	COI1	CON
wt wos 4 6-23-2012.xms	6.829	ABA IS	U	Identified	39130000	159	Sat Jun 23 09:04:20 2012		39132820				coi1 c 2 6-23-2012.xms	JA-Ile	0	JA-Ile IS	168623984	208.6	0	COI1	CON
wt wos 5 6-23-2012.xms	6.818	ABA IS	U	Identified	36880000	159	Sat Jun 23 07:59:00 2012		36875272				coi1 c 4 6-23-2012.xms	JA-Ile	0	JA-Ile IS	76766592	123.4	0	COI1	CON
blank 6-23-2012.xms	6.789	COOH-JA-Ile	X MY	Missing	0	130	Sat Jun 23 01:26:58 2012		0				coi1 wos 1 6-23-2012.xms	JA-Ile	301935488	JA-Ile IS	122078192	213.5	231.69	COI1	WOS
blank 6-23-2012001.xms	6.789	COOH-JA-Ile	X MY	Missing	0	130	Sat Jun 23 04:10:17 2012		0				coi1 wos 2 6-23-2012.xms	JA-Ile	277455456	JA-Ile IS	113828736	237.4	205.348	COI1	WOS
blank 6-23-2012002.xms	7.52	COOH-JA-Ile	MU	Missing	75712	130	Sat Jun 23 07:09:58 2012		0				coi1 wos 3 6-23-2012.xms	JA-Ile	571760896	JA-Ile IS	120492848	342.3	277.253	COI1	WOS
blank 6-23-2012003.xms	6.789	COOH-JA-Ile	X MY	Missing	0	130	Sat Jun 23 10:09:39 2012		0				coi1 wos 5 6-23-2012.xms	JA-Ile	71531944	JA-Ile IS	16641706	265.7	323.549	COI1	WOS
blank 6-23-2012004.xms	7.73	COOH-JA-Ile	MU	Missing	93780	130	Sat Jun 23 11:47:38 2012		0				jar c 1 6-23-2012.xms	JA-Ile	0	JA-Ile IS	149409952	273.8	0	JAR	CON
coi1 c 1 6-23-2012.xms	6.789	COOH-JA-Ile	X MY	Missing	0	130	Sat Jun 23 01:59:40 2012		0				jar c 2 6-23-2012.xms	JA-Ile	0	JA-Ile IS	132486312	293.5	0	JAR	CON
coi1 c 2 6-23-2012.xms	7.492	COOH-JA-Ile	MU	Missing	65009	130	Sat Jun 23 03:53:58 2012		0				jar c 3 6-23-2012.xms	JA-Ile	0	JA-Ile IS	100436544	260.1	0	JAR	CON
coi1 c 4 6-23-2012.xms	6.789	COOH-JA-Ile	X MY	Missing	0	130	Sat Jun 23 10:25:59 2012		0				jar c 4 6-23-2012.xms	JA-Ile	0	JA-Ile IS	142618896	190.7	0	JAR	CON
coi1 wos 1 6-23-2012.xms	6.779	COOH-JA-Ile	U	Identified	6333000	130	Sat Jun 23 11:31:19 2012		6333475				jar c 5 6-23-2012.xms	JA-Ile	0	JA-Ile IS	132249928	273	0	JAR	CON
coi1 wos 2 6-23-2012.xms	6.786	COOH-JA-Ile		Identified	5105000	130	Sat Jun 23 05:48:18 2012		5105497				jar wos 1 6-23-2012.xms	JA-Ile	113727928	JA-Ile IS	119706008	339.1	56.0342	JAR	WOS
coi1 wos 3 6-23-2012.xms	6.803	COOH-JA-Ile	U	Identified	5962000	130	Sat Jun 23 10:42:20 2012		5962228				jar wos 2 6-23-2012.xms	JA-Ile	61138332	JA-Ile IS	118904944	195.7	52.5476	JAR	WOS
coi1 wos 5 6-23-2012.xms	6.796	COOH-JA-Ile	U	Identified	1626000	130	Sat Jun 23 05:15:38 2012		1626453				jar wos 3 6-23-2012.xms	JA-Ile	42911308	JA-Ile IS	137132784	109.7	57.0498	JAR	WOS
jar c 1 6-23-2012.xms	6.789	COOH-JA-Ile	X MY	Missing	0	130	Sat Jun 23 02:48:39 2012		0				jar wos 4 6-23-2012.xms	JA-Ile	39069168	JA-Ile IS	123049552	156.6	40.5501	JAR	WOS
jar c 2 6-23-2012.xms	6.789	COOH-JA-Ile	X MY	Missing	0	130	Sat Jun 23 04:42:59 2012		0				jar wos 5 6-23-2012.xms	JA-Ile	60819400	JA-Ile IS	138188048	223.8	39.3316	JAR	WOS
jar c 3 6-23-2012.xms	6.789	COOH-JA-Ile	X MY	Missing	0	130	Sat Jun 23 02:15:58 2012		0				lox3 c 1 6-23-2012.xms	JA-Ile	0	JA-Ile IS	124298520	376.8	0	LOX3	CON
jar c 4 6-23-2012.xms	6.789	COOH-JA-Ile	X MY	Missing	0	130	Sat Jun 23 03:04:59 2012		0				lox3 c 3 6-23-2012.xms	JA-Ile	0	JA-Ile IS	140854976	295.7	0	LOX3	CON
jar c 5 6-23-2012.xms	6.789	COOH-JA-Ile	X MY	Missing	0	130	Sat Jun 23 06:53:38 2012		0				lox3 c 4 6-23-2012.xms	JA-Ile	0	JA-Ile IS	88126176	337.3	0	LOX3	CON
jar wos 1 6-23-2012.xms	6.808	COOH-JA-Ile	U	Identified	3060000	130	Sat Jun 23 03:37:37 2012		3059534				lox3 c 5 6-23-2012.xms	JA-Ile	0	JA-Ile IS	147506272	1301.7	0	LOX3	CON
jar wos 2 6-23-2012.xms	6.782	COOH-JA-Ile	U	Identified	5359000	130	Sat Jun 23 07:26:17 2012		5359079				lox3 wos 1 6-23-2012.xms	JA-Ile	157269424	JA-Ile IS	110847512	337.7	84.0267	LOX3	WOS
jar wos 3 6-23-2012.xms	6.809	COOH-JA-Ile	U	Identified	9656000	130	Sat Jun 23 08:15:18 2012		9656164				lox3 wos 2 6-23-2012.xms	JA-Ile	96699008	JA-Ile IS	117858120	293.5	55.9093	LOX3	WOS
jar wos 4 6-23-2012.xms	6.804	COOH-JA-Ile	U	Identified	12870000	130	Sat Jun 23 06:04:38 2012		12867251				lox3 wos 3 6-23-2012.xms	JA-Ile	63041720	JA-Ile IS	110525720	348.9	32.6959	LOX3	WOS
jar wos 5 6-23-2012.xms	6.796	COOH-JA-Ile	U	Identified	6731000	130	Sat Jun 23 05:31:58 2012		6730912				lox3 wos 4 6-23-2012.xms	JA-Ile	105615080	JA-Ile IS	122605744	170.1	101.284	LOX3	WOS
lox3 c 1 6-23-2012.xms	6.789	COOH-JA-Ile	X MY	Missing	0	130	Sat Jun 23 02:32:18 2012		0				lox3 wos 5 6-23-2012.xms	JA-Ile	42788684	JA-Ile IS	70182944	149.2	81.7257	LOX3	WOS
lox3 c 3 6-23-2012.xms	6.872	COOH-JA-Ile	MU	Missing	90965	130	Sat Jun 23 09:20:40 2012		0				wt c 1 6-23-2012.xms	JA-Ile	0	JA-Ile IS	154630768	192.2	0	WT	CON
lox3 c 4 6-23-2012.xms	6.787	COOH-JA-Ile	U	Identified	9369000	130	Sat Jun 23 10:58:40 2012		9369311				wt c 2 6-23-2012.xms	JA-Ile	0	JA-Ile IS	145568112	381.1	0	WT	CON
lox3 c 5 6-23-2012.xms	6.789	COOH-JA-Ile	X MY	Missing	0	130	Sat Jun 23 11:14:59 2012		0				wt c 3 6-23-2012.xms	JA-Ile	0	JA-Ile IS	51748616	284.9	0	WT	CON
lox3 wos 1 6-23-2012.xms	6.786	COOH-JA-Ile	U	Identified	15470000	130	Sat Jun 23 07:42:38 2012		15471593				wt c 5 6-23-2012.xms	JA-Ile	0	JA-Ile IS	113781264	329.5	0	WT	CON
lox3 wos 2 6-23-2012.xms	6.824	COOH-JA-Ile	U	Identified	7952000	130	Sat Jun 23 03:21:18 2012		7952321				wt wos 1 6-23-2012.xms	JA-Ile	284571040	JA-Ile IS	134302032	133.6	317.199	WT	WOS
lox3 wos 3 6-23-2012.xms	6.825	COOH-JA-Ile	U	Identified	3414000	130	Sat Jun 23 06:37:18 2012		3413514				wt wos 2 6-23-2012.xms	JA-Ile	387020960	JA-Ile IS	115629256	337.8	198.17	WT	WOS
lox3 wos 4 6-23-2012.xms	5.963	COOH-JA-Ile	MU	Missing	87700	130	Sat Jun 23 04:26:38 2012		0				wt wos 4 6-23-2012.xms	JA-Ile	340802880	JA-Ile IS	112197064	299.8	202.638	WT	WOS
lox3 wos 5 6-23-2012.xms	6.791	COOH-JA-Ile	U	Identified	6153000	130	Sat Jun 23 09:36:59 2012		6152556				wt wos 5 6-23-2012.xms	JA-Ile	334312224	JA-Ile IS	112970728	227.4	260.271	WT	WOS
wt c 1 6-23-2012.xms	6.789	COOH-JA-Ile	X MY	Missing	0	130	Sat Jun 23 09:53:19 2012		0				blank 6-23-2012.xms	OH-JA-Ile	0	JA-Ile IS	2070445		#DIV/0!
wt c 2 6-23-2012.xms	5.858	COOH-JA-Ile	MU	Missing	62827	130	Sat Jun 23 08:47:59 2012		0				blank 6-23-2012001.xms	OH-JA-Ile	0	JA-Ile IS	0		#DIV/0!
wt c 3 6-23-2012.xms	6.789	COOH-JA-Ile	X MY	Missing	0	130	Sat Jun 23 08:31:39 2012		0				blank 6-23-2012002.xms	OH-JA-Ile	0	JA-Ile IS	0		#DIV/0!
wt c 5 6-23-2012.xms	6.763	COOH-JA-Ile	MU	Missing	129707	130	Sat Jun 23 01:43:18 2012		0				blank 6-23-2012003.xms	OH-JA-Ile	0	JA-Ile IS	5815651		#DIV/0!
wt wos 1 6-23-2012.xms	6.809	COOH-JA-Ile	U	Identified	10800000	130	Sat Jun 23 04:59:19 2012		10802852				blank 6-23-2012004.xms	OH-JA-Ile	0	JA-Ile IS	5119004		#DIV/0!
wt wos 2 6-23-2012.xms	6.805	COOH-JA-Ile	U	Identified	12920000	130	Sat Jun 23 06:20:58 2012		12919236				coi1 c 1 6-23-2012.xms	OH-JA-Ile	0	JA-Ile IS	99924648	304.5	0	COI1	CON
wt wos 4 6-23-2012.xms	6.802	COOH-JA-Ile	U	Identified	11350000	130	Sat Jun 23 09:04:20 2012		11349177				coi1 c 2 6-23-2012.xms	OH-JA-Ile	0	JA-Ile IS	168623984	208.6	0	COI1	CON
wt wos 5 6-23-2012.xms	6.79	COOH-JA-Ile	U	Identified	9835000	130	Sat Jun 23 07:59:00 2012		9834800				coi1 c 4 6-23-2012.xms	OH-JA-Ile	0	JA-Ile IS	76766592	123.4	0	COI1	CON
blank 6-23-2012.xms	7.263	JA	X MY	Missing	0	59	Sat Jun 23 01:26:58 2012		0				coi1 wos 1 6-23-2012.xms	OH-JA-Ile	13721502	JA-Ile IS	122078192	213.5	10.5292	COI1	WOS
blank 6-23-2012001.xms	7.263	JA	X MY	Missing	0	59	Sat Jun 23 04:10:17 2012		0				coi1 wos 2 6-23-2012.xms	OH-JA-Ile	24409796	JA-Ile IS	113828736	237.4	18.066	COI1	WOS
blank 6-23-2012002.xms	7.263	JA	X MY	Missing	0	59	Sat Jun 23 07:09:58 2012		0				coi1 wos 3 6-23-2012.xms	OH-JA-Ile	25624878	JA-Ile IS	120492848	342.3	12.4258	COI1	WOS
blank 6-23-2012003.xms	7.263	JA	X MY	Missing	0	59	Sat Jun 23 10:09:39 2012		0				coi1 wos 5 6-23-2012.xms	OH-JA-Ile	0	JA-Ile IS	16641706	265.7	0	COI1	WOS
blank 6-23-2012004.xms	7.263	JA	X MY	Missing	0	59	Sat Jun 23 11:47:38 2012		0				jar c 1 6-23-2012.xms	OH-JA-Ile	0	JA-Ile IS	149409952	273.8	0	JAR	CON
coi1 c 1 6-23-2012.xms	7.263	JA	X MY	Missing	0	59	Sat Jun 23 01:59:40 2012		0				jar c 2 6-23-2012.xms	OH-JA-Ile	0	JA-Ile IS	132486312	293.5	0	JAR	CON
coi1 c 2 6-23-2012.xms	7.263	JA	X MY	Missing	0	59	Sat Jun 23 03:53:58 2012		0				jar c 3 6-23-2012.xms	OH-JA-Ile	0	JA-Ile IS	100436544	260.1	0	JAR	CON
coi1 c 4 6-23-2012.xms	7.263	JA	X MY	Missing	0	59	Sat Jun 23 10:25:59 2012		0				jar c 4 6-23-2012.xms	OH-JA-Ile	0	JA-Ile IS	142618896	190.7	0	JAR	CON
coi1 wos 1 6-23-2012.xms	7.255	JA	U	Identified	144800000	59	Sat Jun 23 11:31:19 2012		144848368				jar c 5 6-23-2012.xms	OH-JA-Ile	0	JA-Ile IS	132249928	273	0	JAR	CON
coi1 wos 2 6-23-2012.xms	7.265	JA	U	Identified	133500000	59	Sat Jun 23 05:48:18 2012		133513336				jar wos 1 6-23-2012.xms	OH-JA-Ile	21045282	JA-Ile IS	119706008	339.1	10.3691	JAR	WOS
coi1 wos 3 6-23-2012.xms	7.267	JA	U	Identified	328100000	59	Sat Jun 23 10:42:20 2012		328061376				jar wos 2 6-23-2012.xms	OH-JA-Ile	35781656	JA-Ile IS	118904944	195.7	30.7539	JAR	WOS
coi1 wos 5 6-23-2012.xms	7.243	JA	U	Identified	42960000	59	Sat Jun 23 05:15:38 2012		42961012				jar wos 3 6-23-2012.xms	OH-JA-Ile	20545586	JA-Ile IS	137132784	109.7	27.315	JAR	WOS
jar c 1 6-23-2012.xms	7.263	JA	X MY	Missing	0	59	Sat Jun 23 02:48:39 2012		0				jar wos 4 6-23-2012.xms	OH-JA-Ile	47113804	JA-Ile IS	123049552	156.6	48.8997	JAR	WOS
jar c 2 6-23-2012.xms	7.263	JA	X MY	Missing	0	59	Sat Jun 23 04:42:59 2012		0				jar wos 5 6-23-2012.xms	OH-JA-Ile	52732816	JA-Ile IS	138188048	223.8	34.102	JAR	WOS
jar c 3 6-23-2012.xms	7.263	JA	X MY	Missing	0	59	Sat Jun 23 02:15:58 2012		0				lox3 c 1 6-23-2012.xms	OH-JA-Ile	0	JA-Ile IS	124298520	376.8	0	LOX3	CON
jar c 4 6-23-2012.xms	7.263	JA	X MY	Missing	0	59	Sat Jun 23 03:04:59 2012		0				lox3 c 3 6-23-2012.xms	OH-JA-Ile	0	JA-Ile IS	140854976	295.7	0	LOX3	CON
jar c 5 6-23-2012.xms	7.263	JA	X MY	Missing	0	59	Sat Jun 23 06:53:38 2012		0				lox3 c 4 6-23-2012.xms	OH-JA-Ile	0	JA-Ile IS	88126176	337.3	0	LOX3	CON
jar wos 1 6-23-2012.xms	7.272	JA	U	Identified	1101000000	59	Sat Jun 23 03:37:37 2012		1101027328				lox3 c 5 6-23-2012.xms	OH-JA-Ile	1037647	JA-Ile IS	147506272	1301.7	0.108083	LOX3	CON
jar wos 2 6-23-2012.xms	7.264	JA	U	Identified	760000000	59	Sat Jun 23 07:26:17 2012		760028480				lox3 wos 1 6-23-2012.xms	OH-JA-Ile	55995704	JA-Ile IS	110847512	337.7	29.9177	LOX3	WOS
jar wos 3 6-23-2012.xms	7.256	JA	U	Identified	189000000	59	Sat Jun 23 08:15:18 2012		189040848				lox3 wos 2 6-23-2012.xms	OH-JA-Ile	115000704	JA-Ile IS	117858120	293.5	66.491	LOX3	WOS
jar wos 4 6-23-2012.xms	7.252	JA	U	Identified	350500000	59	Sat Jun 23 06:04:38 2012		350522304				lox3 wos 3 6-23-2012.xms	OH-JA-Ile	68335744	JA-Ile IS	110525720	348.9	35.4416	LOX3	WOS
jar wos 5 6-23-2012.xms	7.278	JA	U	Identified	716200000	59	Sat Jun 23 05:31:58 2012		716208832				lox3 wos 4 6-23-2012.xms	OH-JA-Ile	81255216	JA-Ile IS	122605744	170.1	77.9231	LOX3	WOS
lox3 c 1 6-23-2012.xms	7.263	JA	X MY	Missing	0	59	Sat Jun 23 02:32:18 2012		0				lox3 wos 5 6-23-2012.xms	OH-JA-Ile	36736188	JA-Ile IS	70182944	149.2	70.1655	LOX3	WOS
lox3 c 3 6-23-2012.xms	7.263	JA	X MY	Missing	0	59	Sat Jun 23 09:20:40 2012		0				wt c 1 6-23-2012.xms	OH-JA-Ile	0	JA-Ile IS	154630768	192.2	0	WT	CON
lox3 c 4 6-23-2012.xms	7.268	JA	U	Identified	113900000	59	Sat Jun 23 10:58:40 2012		113945400				wt c 2 6-23-2012.xms	OH-JA-Ile	0	JA-Ile IS	145568112	381.1	0	WT	CON
lox3 c 5 6-23-2012.xms	7.263	JA	X MY	Missing	0	59	Sat Jun 23 11:14:59 2012		0				wt c 3 6-23-2012.xms	OH-JA-Ile	2189053	JA-Ile IS	51748616	284.9	2.96958	WT	CON
lox3 wos 1 6-23-2012.xms	7.251	JA	U	Identified	114000000	59	Sat Jun 23 07:42:38 2012		113993224				wt c 5 6-23-2012.xms	OH-JA-Ile	0	JA-Ile IS	113781264	329.5	0	WT	CON
lox3 wos 2 6-23-2012.xms	7.272	JA	U	Identified	128200000	59	Sat Jun 23 03:21:18 2012		128197600				wt wos 1 6-23-2012.xms	OH-JA-Ile	99260696	JA-Ile IS	134302032	133.6	110.642	WT	WOS
lox3 wos 3 6-23-2012.xms	7.273	JA	U	Identified	115600000	59	Sat Jun 23 06:37:18 2012		115605776				wt wos 2 6-23-2012.xms	OH-JA-Ile	175353920	JA-Ile IS	115629256	337.8	89.788	WT	WOS
lox3 wos 4 6-23-2012.xms	7.263	JA	X MY	Missing	0	59	Sat Jun 23 04:26:38 2012		0				wt wos 4 6-23-2012.xms	OH-JA-Ile	237786880	JA-Ile IS	112197064	299.8	141.385	WT	WOS
lox3 wos 5 6-23-2012.xms	7.273	JA	U	Identified	45190000	59	Sat Jun 23 09:36:59 2012		45189464				wt wos 5 6-23-2012.xms	OH-JA-Ile	199136448	JA-Ile IS	112970728	227.4	155.033	WT	WOS
wt c 1 6-23-2012.xms	7.263	JA	X MY	Missing	0	59	Sat Jun 23 09:53:19 2012		0				blank 6-23-2012.xms	OPDA	0				#DIV/0!			OPDA detected in only 3/5 samples from JAR and WT after W+OS, in no other samples.
wt c 2 6-23-2012.xms	7.263	JA	X MY	Missing	0	59	Sat Jun 23 08:47:59 2012		0				blank 6-23-2012001.xms	OPDA	0				#DIV/0!
wt c 3 6-23-2012.xms	7.263	JA	X MY	Missing	0	59	Sat Jun 23 08:31:39 2012		0				blank 6-23-2012002.xms	OPDA	0				#DIV/0!
wt c 5 6-23-2012.xms	7.263	JA	X MY	Missing	0	59	Sat Jun 23 01:43:18 2012		0				blank 6-23-2012003.xms	OPDA	0				#DIV/0!
wt wos 1 6-23-2012.xms	7.273	JA	U	Identified	355400000	59	Sat Jun 23 04:59:19 2012		355357664				blank 6-23-2012004.xms	OPDA	0				#DIV/0!
wt wos 2 6-23-2012.xms	7.269	JA	U	Identified	1049000000	59	Sat Jun 23 06:20:58 2012		1048814144				coi1 c 1 6-23-2012.xms	OPDA	0			304.5	0	COI1	CON
wt wos 4 6-23-2012.xms	7.266	JA	U	Identified	863300000	59	Sat Jun 23 09:04:20 2012		863274752				coi1 c 2 6-23-2012.xms	OPDA	0			208.6	0	COI1	CON
wt wos 5 6-23-2012.xms	7.255	JA	U	Identified	826500000	59	Sat Jun 23 07:59:00 2012		826485248				coi1 c 4 6-23-2012.xms	OPDA	0			123.4	0	COI1	CON
blank 6-23-2012.xms	7.814	JA IS	X MY	Missing	0	59	Sat Jun 23 01:26:58 2012		0				coi1 wos 1 6-23-2012.xms	OPDA	0			213.5	0	COI1	WOS
blank 6-23-2012001.xms	7.814	JA IS	X MY	Missing	0	59	Sat Jun 23 04:10:17 2012		0				coi1 wos 2 6-23-2012.xms	OPDA	0			237.4	0	COI1	WOS
blank 6-23-2012002.xms	7.814	JA IS	X MY	Missing	0	59	Sat Jun 23 07:09:58 2012		0				coi1 wos 3 6-23-2012.xms	OPDA	3992159			342.3	11662.7	COI1	WOS
blank 6-23-2012003.xms	7.814	JA IS	X MY	Missing	0	59	Sat Jun 23 10:09:39 2012		0				coi1 wos 5 6-23-2012.xms	OPDA	0			265.7	0	COI1	WOS
blank 6-23-2012004.xms	7.814	JA IS	X MY	Missing	0	59	Sat Jun 23 11:47:38 2012		0				jar c 1 6-23-2012.xms	OPDA	0			273.8	0	JAR	CON
coi1 c 1 6-23-2012.xms	7.923	JA IS	U	Identified	93380000	59	Sat Jun 23 01:59:40 2012		93378152				jar c 2 6-23-2012.xms	OPDA	0			293.5	0	JAR	CON
coi1 c 2 6-23-2012.xms	7.858	JA IS	U	Identified	122000000	59	Sat Jun 23 03:53:58 2012		121968256				jar c 3 6-23-2012.xms	OPDA	0			260.1	0	JAR	CON
coi1 c 4 6-23-2012.xms	7.878	JA IS	U	Identified	58360000	59	Sat Jun 23 10:25:59 2012		58361768				jar c 4 6-23-2012.xms	OPDA	0			190.7	0	JAR	CON
coi1 wos 1 6-23-2012.xms	7.853	JA IS	U	Identified	95160000	59	Sat Jun 23 11:31:19 2012		95163192				jar c 5 6-23-2012.xms	OPDA	0			273	0	JAR	CON
coi1 wos 2 6-23-2012.xms	7.795	JA IS	U	Identified	90310000	59	Sat Jun 23 05:48:18 2012		90310832				jar wos 1 6-23-2012.xms	OPDA	4693032			339.1	13839.7	JAR	WOS
coi1 wos 3 6-23-2012.xms	7.848	JA IS	U	Identified	103700000	59	Sat Jun 23 10:42:20 2012		103713496				jar wos 2 6-23-2012.xms	OPDA	4407831			195.7	22523.4	JAR	WOS
coi1 wos 5 6-23-2012.xms	7.824	JA IS	U	Identified	15840000	59	Sat Jun 23 05:15:38 2012		15841767				jar wos 3 6-23-2012.xms	OPDA	0			109.7	0	JAR	WOS
jar c 1 6-23-2012.xms	7.847	JA IS	U	Identified	87050000	59	Sat Jun 23 02:48:39 2012		87047040				jar wos 4 6-23-2012.xms	OPDA	3373573			156.6	21542.6	JAR	WOS
jar c 2 6-23-2012.xms	7.802	JA IS	U	Identified	96850000	59	Sat Jun 23 04:42:59 2012		96847464				jar wos 5 6-23-2012.xms	OPDA	0			223.8	0	JAR	WOS
jar c 3 6-23-2012.xms	7.873	JA IS	U	Identified	60190000	59	Sat Jun 23 02:15:58 2012		60187964				lox3 c 1 6-23-2012.xms	OPDA	0			376.8	0	LOX3	CON
jar c 4 6-23-2012.xms	7.831	JA IS	U	Identified	92630000	59	Sat Jun 23 03:04:59 2012		92626864				lox3 c 3 6-23-2012.xms	OPDA	0			295.7	0	LOX3	CON
jar c 5 6-23-2012.xms	7.79	JA IS	U	Identified	65120000	59	Sat Jun 23 06:53:38 2012		65120548				lox3 c 4 6-23-2012.xms	OPDA	0			170.1	0	LOX3	CON
jar wos 1 6-23-2012.xms	7.853	JA IS	U	Identified	68290000	59	Sat Jun 23 03:37:37 2012		68285544				lox3 c 5 6-23-2012.xms	OPDA	0			1301.7	0	LOX3	CON
jar wos 2 6-23-2012.xms	7.81	JA IS	U	Identified	83460000	59	Sat Jun 23 07:26:17 2012		83456736				lox3 wos 1 6-23-2012.xms	OPDA	0			337.7	0	LOX3	WOS
jar wos 3 6-23-2012.xms	7.793	JA IS		Identified	68250000	59	Sat Jun 23 08:15:18 2012		68250320				lox3 wos 2 6-23-2012.xms	OPDA	0			293.5	0	LOX3	WOS
jar wos 4 6-23-2012.xms	7.812	JA IS		Identified	62840000	59	Sat Jun 23 06:04:38 2012		62839480				lox3 wos 3 6-23-2012.xms	OPDA	0			348.9	0	LOX3	WOS
jar wos 5 6-23-2012.xms	7.825	JA IS	U	Identified	91390000	59	Sat Jun 23 05:31:58 2012		91388256				lox3 wos 4 6-23-2012.xms	OPDA	0			337.3	0	LOX3	WOS
lox3 c 1 6-23-2012.xms	7.843	JA IS	U	Identified	80690000	59	Sat Jun 23 02:32:18 2012		80685760				lox3 wos 5 6-23-2012.xms	OPDA	0			149.2	0	LOX3	WOS
lox3 c 3 6-23-2012.xms	7.818	JA IS	U	Identified	77920000	59	Sat Jun 23 09:20:40 2012		77915232				wt c 1 6-23-2012.xms	OPDA	0			192.2	0	WT	CON
lox3 c 4 6-23-2012.xms	7.866	JA IS	U	Identified	72720000	59	Sat Jun 23 10:58:40 2012		72717520				wt c 2 6-23-2012.xms	OPDA	0			381.1	0	WT	CON
lox3 c 5 6-23-2012.xms	7.849	JA IS	U	Identified	64150000	59	Sat Jun 23 11:14:59 2012		64148896				wt c 3 6-23-2012.xms	OPDA	0			284.9	0	WT	CON
lox3 wos 1 6-23-2012.xms	7.832	JA IS	U	Identified	67740000	59	Sat Jun 23 07:42:38 2012		67740560				wt c 5 6-23-2012.xms	OPDA	0			329.5	0	WT	CON
lox3 wos 2 6-23-2012.xms	7.835	JA IS	U	Identified	82060000	59	Sat Jun 23 03:21:18 2012		82059168				wt wos 1 6-23-2012.xms	OPDA	0			133.6	0	WT	WOS
lox3 wos 3 6-23-2012.xms	7.82	JA IS	U	Identified	87760000	59	Sat Jun 23 06:37:18 2012		87763752				wt wos 2 6-23-2012.xms	OPDA	4585143			337.8	13573.5	WT	WOS
lox3 wos 4 6-23-2012.xms	7.832	JA IS	U	Identified	60720000	59	Sat Jun 23 04:26:38 2012		60723172				wt wos 4 6-23-2012.xms	OPDA	3809541			299.8	12706.9	WT	WOS
lox3 wos 5 6-23-2012.xms	7.819	JA IS	U	Identified	50680000	59	Sat Jun 23 09:36:59 2012		50676960				wt wos 5 6-23-2012.xms	OPDA	0			227.4	0	WT	WOS
wt c 1 6-23-2012.xms	7.858	JA IS	U	Identified	92000000	59	Sat Jun 23 09:53:19 2012		91996280
wt c 2 6-23-2012.xms	7.826	JA IS	U	Identified	74030000	59	Sat Jun 23 08:47:59 2012		74029480
wt c 3 6-23-2012.xms	7.773	JA IS	U	Identified	33410000	59	Sat Jun 23 08:31:39 2012		33410404
wt c 5 6-23-2012.xms	7.954	JA IS	U	Identified	70560000	59	Sat Jun 23 01:43:18 2012		70563272
wt wos 1 6-23-2012.xms	7.82	JA IS	U	Identified	92450000	59	Sat Jun 23 04:59:19 2012		92446864
wt wos 2 6-23-2012.xms	7.816	JA IS	U	Identified	71950000	59	Sat Jun 23 06:20:58 2012		71952616
wt wos 4 6-23-2012.xms	7.847	JA IS	U	Identified	77350000	59	Sat Jun 23 09:04:20 2012		77349480
wt wos 5 6-23-2012.xms	7.819	JA IS	U	Identified	82260000	59	Sat Jun 23 07:59:00 2012		82262080
blank 6-23-2012.xms	8.527	JA-Ile	MU	Missing	54913	130	Sat Jun 23 01:26:58 2012		0
blank 6-23-2012001.xms	8.442	JA-Ile	X MY	Missing	0	130	Sat Jun 23 04:10:17 2012		0
blank 6-23-2012002.xms	8.473	JA-Ile	MU	Missing	622513	130	Sat Jun 23 07:09:58 2012		0
blank 6-23-2012003.xms	8.472	JA-Ile	MU	Missing	514562	130	Sat Jun 23 10:09:39 2012		0
blank 6-23-2012004.xms	8.457	JA-Ile	MU	Missing	1131000	130	Sat Jun 23 11:47:38 2012		0
coi1 c 1 6-23-2012.xms	8.541	JA-Ile	MU	Missing	822316	130	Sat Jun 23 01:59:40 2012		0
coi1 c 2 6-23-2012.xms	8.531	JA-Ile	MU	Missing	824254	130	Sat Jun 23 03:53:58 2012		0
coi1 c 4 6-23-2012.xms	8.445	JA-Ile	MU	Missing	1278000	130	Sat Jun 23 10:25:59 2012		0
coi1 wos 1 6-23-2012.xms	8.44	JA-Ile	U	Identified	301900000	130	Sat Jun 23 11:31:19 2012		301935488
coi1 wos 2 6-23-2012.xms	8.397	JA-Ile		Identified	277500000	130	Sat Jun 23 05:48:18 2012		277455456
coi1 wos 3 6-23-2012.xms	8.425	JA-Ile		Identified	571800000	130	Sat Jun 23 10:42:20 2012		571760896
coi1 wos 5 6-23-2012.xms	8.394	JA-Ile	U	Identified	71530000	130	Sat Jun 23 05:15:38 2012		71531944
jar c 1 6-23-2012.xms	8.411	JA-Ile	MU	Missing	55937	130	Sat Jun 23 02:48:39 2012		0
jar c 2 6-23-2012.xms	8.393	JA-Ile	MU	Missing	424131	130	Sat Jun 23 04:42:59 2012		0
jar c 3 6-23-2012.xms	8.53	JA-Ile	MU	Missing	287543	130	Sat Jun 23 02:15:58 2012		0
jar c 4 6-23-2012.xms	8.431	JA-Ile	MU	Missing	467019	130	Sat Jun 23 03:04:59 2012		0
jar c 5 6-23-2012.xms	8.377	JA-Ile	MU	Missing	1599000	130	Sat Jun 23 06:53:38 2012		0
jar wos 1 6-23-2012.xms	8.457	JA-Ile	U	Identified	113700000	130	Sat Jun 23 03:37:37 2012		113727928
jar wos 2 6-23-2012.xms	8.397	JA-Ile		Identified	61140000	130	Sat Jun 23 07:26:17 2012		61138332
jar wos 3 6-23-2012.xms	8.373	JA-Ile	U	Identified	42910000	130	Sat Jun 23 08:15:18 2012		42911308
jar wos 4 6-23-2012.xms	8.385	JA-Ile	U	Identified	39070000	130	Sat Jun 23 06:04:38 2012		39069168
jar wos 5 6-23-2012.xms	8.411	JA-Ile	U	Identified	60820000	130	Sat Jun 23 05:31:58 2012		60819400
lox3 c 1 6-23-2012.xms	8.495	JA-Ile	MU	Missing	906185	130	Sat Jun 23 02:32:18 2012		0
lox3 c 3 6-23-2012.xms	8.43	JA-Ile	MU	Missing	2790000	130	Sat Jun 23 09:20:40 2012		0
lox3 c 4 6-23-2012.xms	8.455	JA-Ile		Identified	105600000	130	Sat Jun 23 10:58:40 2012		105615080
lox3 c 5 6-23-2012.xms	8.469	JA-Ile	MU	Missing	2689000	130	Sat Jun 23 11:14:59 2012		0
lox3 wos 1 6-23-2012.xms	8.42	JA-Ile		Identified	157300000	130	Sat Jun 23 07:42:38 2012		157269424
lox3 wos 2 6-23-2012.xms	8.456	JA-Ile	U	Identified	96700000	130	Sat Jun 23 03:21:18 2012		96699008
lox3 wos 3 6-23-2012.xms	8.42	JA-Ile		Identified	63040000	130	Sat Jun 23 06:37:18 2012		63041720
lox3 wos 4 6-23-2012.xms	8.53	JA-Ile	MU	Missing	198330	130	Sat Jun 23 04:26:38 2012		0
lox3 wos 5 6-23-2012.xms	8.406	JA-Ile	U	Identified	42790000	130	Sat Jun 23 09:36:59 2012		42788684
wt c 1 6-23-2012.xms	8.384	JA-Ile	MU	Missing	1956000	130	Sat Jun 23 09:53:19 2012		0
wt c 2 6-23-2012.xms	8.428	JA-Ile	MU	Missing	1068000	130	Sat Jun 23 08:47:59 2012		0
wt c 3 6-23-2012.xms	8.407	JA-Ile	MU	Missing	2322000	130	Sat Jun 23 08:31:39 2012		0
wt c 5 6-23-2012.xms	8.523	JA-Ile	MU	Missing	150530	130	Sat Jun 23 01:43:18 2012		0
wt wos 1 6-23-2012.xms	8.427	JA-Ile		Identified	284600000	130	Sat Jun 23 04:59:19 2012		284571040
wt wos 2 6-23-2012.xms	8.415	JA-Ile		Identified	387000000	130	Sat Jun 23 06:20:58 2012		387020960
wt wos 4 6-23-2012.xms	8.397	JA-Ile		Identified	340800000	130	Sat Jun 23 09:04:20 2012		340802880
wt wos 5 6-23-2012.xms	8.39	JA-Ile		Identified	334300000	130	Sat Jun 23 07:59:00 2012		334312224
blank 6-23-2012.xms	8.52	JA-Ile IS	U	Identified	2070000	136	Sat Jun 23 01:26:58 2012		2070445
blank 6-23-2012001.xms	8.36	JA-Ile IS	MU	Missing	3576000	136	Sat Jun 23 04:10:17 2012		0
blank 6-23-2012002.xms	8.3	JA-Ile IS	MU	Missing	3371000	136	Sat Jun 23 07:09:58 2012		0
blank 6-23-2012003.xms	8.398	JA-Ile IS	U	Identified	5816000	136	Sat Jun 23 10:09:39 2012		5815651
blank 6-23-2012004.xms	8.426	JA-Ile IS	U	Identified	5119000	136	Sat Jun 23 11:47:38 2012		5119004
coi1 c 1 6-23-2012.xms	8.494	JA-Ile IS	U	Identified	99920000	136	Sat Jun 23 01:59:40 2012		99924648
coi1 c 2 6-23-2012.xms	8.428	JA-Ile IS	U	Identified	168600000	136	Sat Jun 23 03:53:58 2012		168623984
coi1 c 4 6-23-2012.xms	8.398	JA-Ile IS	U	Identified	76770000	136	Sat Jun 23 10:25:59 2012		76766592
coi1 wos 1 6-23-2012.xms	8.407	JA-Ile IS	U	Identified	122100000	136	Sat Jun 23 11:31:19 2012		122078192
coi1 wos 2 6-23-2012.xms	8.349	JA-Ile IS	U	Identified	113800000	136	Sat Jun 23 05:48:18 2012		113828736
coi1 wos 3 6-23-2012.xms	8.385	JA-Ile IS	U	Identified	120500000	136	Sat Jun 23 10:42:20 2012		120492848
coi1 wos 5 6-23-2012.xms	8.344	JA-Ile IS	U	Identified	16640000	136	Sat Jun 23 05:15:38 2012		16641706
jar c 1 6-23-2012.xms	8.401	JA-Ile IS	U	Identified	149400000	136	Sat Jun 23 02:48:39 2012		149409952
jar c 2 6-23-2012.xms	8.373	JA-Ile IS	U	Identified	132500000	136	Sat Jun 23 04:42:59 2012		132486312
jar c 3 6-23-2012.xms	8.478	JA-Ile IS	U	Identified	100400000	136	Sat Jun 23 02:15:58 2012		100436544
jar c 4 6-23-2012.xms	8.436	JA-Ile IS	U	Identified	142600000	136	Sat Jun 23 03:04:59 2012		142618896
jar c 5 6-23-2012.xms	8.343	JA-Ile IS	U	Identified	132200000	136	Sat Jun 23 06:53:38 2012		132249928
jar wos 1 6-23-2012.xms	8.407	JA-Ile IS	U	Identified	119700000	136	Sat Jun 23 03:37:37 2012		119706008
jar wos 2 6-23-2012.xms	8.381	JA-Ile IS	U	Identified	118900000	136	Sat Jun 23 07:26:17 2012		118904944
jar wos 3 6-23-2012.xms	8.357	JA-Ile IS	U	Identified	137100000	136	Sat Jun 23 08:15:18 2012		137132784
jar wos 4 6-23-2012.xms	8.335	JA-Ile IS	U	Identified	123000000	136	Sat Jun 23 06:04:38 2012		123049552
jar wos 5 6-23-2012.xms	8.395	JA-Ile IS	U	Identified	138200000	136	Sat Jun 23 05:31:58 2012		138188048
lox3 c 1 6-23-2012.xms	8.431	JA-Ile IS	U	Identified	124300000	136	Sat Jun 23 02:32:18 2012		124298520
lox3 c 3 6-23-2012.xms	8.389	JA-Ile IS	U	Identified	140900000	136	Sat Jun 23 09:20:40 2012		140854976
lox3 c 4 6-23-2012.xms	8.42	JA-Ile IS	U	Identified	122600000	136	Sat Jun 23 10:58:40 2012		122605744
lox3 c 5 6-23-2012.xms	8.403	JA-Ile IS	U	Identified	147500000	136	Sat Jun 23 11:14:59 2012		147506272
lox3 wos 1 6-23-2012.xms	8.368	JA-Ile IS	U	Identified	110800000	136	Sat Jun 23 07:42:38 2012		110847512
lox3 wos 2 6-23-2012.xms	8.423	JA-Ile IS	U	Identified	117900000	136	Sat Jun 23 03:21:18 2012		117858120
lox3 wos 3 6-23-2012.xms	8.391	JA-Ile IS	U	Identified	110500000	136	Sat Jun 23 06:37:18 2012		110525720
lox3 wos 4 6-23-2012.xms	8.403	JA-Ile IS	U	Identified	88130000	136	Sat Jun 23 04:26:38 2012		88126176
lox3 wos 5 6-23-2012.xms	8.373	JA-Ile IS	U	Identified	70180000	136	Sat Jun 23 09:36:59 2012		70182944
wt c 1 6-23-2012.xms	8.394	JA-Ile IS	U	Identified	154600000	136	Sat Jun 23 09:53:19 2012		154630768
wt c 2 6-23-2012.xms	8.362	JA-Ile IS	U	Identified	145600000	136	Sat Jun 23 08:47:59 2012		145568112
wt c 3 6-23-2012.xms	8.361	JA-Ile IS	U	Identified	51750000	136	Sat Jun 23 08:31:39 2012		51748616
wt c 5 6-23-2012.xms	8.524	JA-Ile IS	U	Identified	113800000	136	Sat Jun 23 01:43:18 2012		113781264
wt wos 1 6-23-2012.xms	8.374	JA-Ile IS	U	Identified	134300000	136	Sat Jun 23 04:59:19 2012		134302032
wt wos 2 6-23-2012.xms	8.37	JA-Ile IS	U	Identified	115600000	136	Sat Jun 23 06:20:58 2012		115629256
wt wos 4 6-23-2012.xms	8.35	JA-Ile IS	U	Identified	112200000	136	Sat Jun 23 09:04:20 2012		112197064
wt wos 5 6-23-2012.xms	8.339	JA-Ile IS	U	Identified	113000000	136	Sat Jun 23 07:59:00 2012		112970728
blank 6-23-2012.xms	6.192	JA-OH	X MY	Missing	0	59	Sat Jun 23 01:26:58 2012		0
blank 6-23-2012001.xms	6.192	JA-OH	X MY	Missing	0	59	Sat Jun 23 04:10:17 2012		0
blank 6-23-2012002.xms	6.192	JA-OH	X MY	Missing	0	59	Sat Jun 23 07:09:58 2012		0
blank 6-23-2012003.xms	5.582	JA-OH		Identified	315102	59	Sat Jun 23 10:09:39 2012		315102
blank 6-23-2012004.xms	6.176	JA-OH	MU	Missing	699355	59	Sat Jun 23 11:47:38 2012		0
coi1 c 1 6-23-2012.xms	6.246	JA-OH	MU	Missing	490153	59	Sat Jun 23 01:59:40 2012		0
coi1 c 2 6-23-2012.xms	5.808	JA-OH	MU	Missing	337579	59	Sat Jun 23 03:53:58 2012		0
coi1 c 4 6-23-2012.xms	6.209	JA-OH	MU	Missing	443573	59	Sat Jun 23 10:25:59 2012		0
coi1 wos 1 6-23-2012.xms	6.182	JA-OH	MU	Missing	2250000	59	Sat Jun 23 11:31:19 2012		0
coi1 wos 2 6-23-2012.xms	6.123	JA-OH	MU	Missing	1483000	59	Sat Jun 23 05:48:18 2012		0
coi1 wos 3 6-23-2012.xms	6.129	JA-OH	MU	Missing	1214000	59	Sat Jun 23 10:42:20 2012		0
coi1 wos 5 6-23-2012.xms	6.322	JA-OH	MU	Missing	290767	59	Sat Jun 23 05:15:38 2012		0
jar c 1 6-23-2012.xms	6.05	JA-OH	MU	Missing	352964	59	Sat Jun 23 02:48:39 2012		0
jar c 2 6-23-2012.xms	6.375	JA-OH	MU	Missing	721055	59	Sat Jun 23 04:42:59 2012		0
jar c 3 6-23-2012.xms	6.534	JA-OH	MU	Missing	270873	59	Sat Jun 23 02:15:58 2012		0
jar c 4 6-23-2012.xms	5.967	JA-OH	MU	Missing	317575	59	Sat Jun 23 03:04:59 2012		0
jar c 5 6-23-2012.xms	6.178	JA-OH	MU	Missing	322239	59	Sat Jun 23 06:53:38 2012		0
jar wos 1 6-23-2012.xms	6.365	JA-OH	MU	Missing	8152000	59	Sat Jun 23 03:37:37 2012		0
jar wos 2 6-23-2012.xms	6.146	JA-OH		Identified	4953000	59	Sat Jun 23 07:26:17 2012		4952521
jar wos 3 6-23-2012.xms	6.146	JA-OH		Identified	1522000	59	Sat Jun 23 08:15:18 2012		1521801
jar wos 4 6-23-2012.xms	6.09	JA-OH		Identified	2107000	59	Sat Jun 23 06:04:38 2012		2106612
jar wos 5 6-23-2012.xms	6.349	JA-OH		Identified	14980000	59	Sat Jun 23 05:31:58 2012		14978767
lox3 c 1 6-23-2012.xms	6.192	JA-OH	X MY	Missing	0	59	Sat Jun 23 02:32:18 2012		0
lox3 c 3 6-23-2012.xms	6.577	JA-OH		Identified	487118	59	Sat Jun 23 09:20:40 2012		487118
lox3 c 4 6-23-2012.xms	6.354	JA-OH		Identified	15620000	59	Sat Jun 23 10:58:40 2012		15620188
lox3 c 5 6-23-2012.xms	6.398	JA-OH		Identified	878412	59	Sat Jun 23 11:14:59 2012		878412
lox3 wos 1 6-23-2012.xms	6.319	JA-OH		Identified	3980000	59	Sat Jun 23 07:42:38 2012		3979658
lox3 wos 2 6-23-2012.xms	6.112	JA-OH		Identified	4973000	59	Sat Jun 23 03:21:18 2012		4972611
lox3 wos 3 6-23-2012.xms	6.139	JA-OH		Identified	4187000	59	Sat Jun 23 06:37:18 2012		4187211
lox3 wos 4 6-23-2012.xms	6.518	JA-OH		Identified	510649	59	Sat Jun 23 04:26:38 2012		510649
lox3 wos 5 6-23-2012.xms	6.195	JA-OH		Identified	1974000	59	Sat Jun 23 09:36:59 2012		1974212
wt c 1 6-23-2012.xms	6.116	JA-OH		Identified	837457	59	Sat Jun 23 09:53:19 2012		837457
wt c 2 6-23-2012.xms	6.341	JA-OH		Identified	318833	59	Sat Jun 23 08:47:59 2012		318833
wt c 3 6-23-2012.xms	6.497	JA-OH		Identified	425936	59	Sat Jun 23 08:31:39 2012		425936
wt c 5 6-23-2012.xms	6.192	JA-OH	X MY	Missing	0	59	Sat Jun 23 01:43:18 2012		0
wt wos 1 6-23-2012.xms	6.14	JA-OH		Identified	10040000	59	Sat Jun 23 04:59:19 2012		10038855
wt wos 2 6-23-2012.xms	6.071	JA-OH		Identified	4675000	59	Sat Jun 23 06:20:58 2012		4675090
wt wos 4 6-23-2012.xms	6.341	JA-OH		Identified	48430000	59	Sat Jun 23 09:04:20 2012		48430384
wt wos 5 6-23-2012.xms	6.358	JA-OH		Identified	51170000	59	Sat Jun 23 07:59:00 2012		51173336
blank 6-23-2012.xms	6.801	OH-JA-Ile	X MY	Missing	0	130	Sat Jun 23 01:26:58 2012		0
blank 6-23-2012001.xms	6.801	OH-JA-Ile	X MY	Missing	0	130	Sat Jun 23 04:10:17 2012		0
blank 6-23-2012002.xms	6.808	OH-JA-Ile	MU	Missing	169451	130	Sat Jun 23 07:09:58 2012		0
blank 6-23-2012003.xms	6.798	OH-JA-Ile	MU	Missing	767288	130	Sat Jun 23 10:09:39 2012		0
blank 6-23-2012004.xms	6.826	OH-JA-Ile	MU	Missing	203235	130	Sat Jun 23 11:47:38 2012		0
coi1 c 1 6-23-2012.xms	6.826	OH-JA-Ile	MU	Missing	797335	130	Sat Jun 23 01:59:40 2012		0
coi1 c 2 6-23-2012.xms	6.819	OH-JA-Ile	MU	Missing	736887	130	Sat Jun 23 03:53:58 2012		0
coi1 c 4 6-23-2012.xms	6.776	OH-JA-Ile	MU	Missing	784715	130	Sat Jun 23 10:25:59 2012		0
coi1 wos 1 6-23-2012.xms	6.772	OH-JA-Ile	U	Identified	13720000	130	Sat Jun 23 11:31:19 2012		13721502
coi1 wos 2 6-23-2012.xms	6.782	OH-JA-Ile	U	Identified	24410000	130	Sat Jun 23 05:48:18 2012		24409796
coi1 wos 3 6-23-2012.xms	6.784	OH-JA-Ile	U	Identified	25620000	130	Sat Jun 23 10:42:20 2012		25624878
coi1 wos 5 6-23-2012.xms	6.811	OH-JA-Ile	MU	Missing	598914	130	Sat Jun 23 05:15:38 2012		0
jar c 1 6-23-2012.xms	6.807	OH-JA-Ile	MU	Missing	299006	130	Sat Jun 23 02:48:39 2012		0
jar c 2 6-23-2012.xms	6.883	OH-JA-Ile	MU	Missing	95921	130	Sat Jun 23 04:42:59 2012		0
jar c 3 6-23-2012.xms	6.852	OH-JA-Ile	MU	Missing	66327	130	Sat Jun 23 02:15:58 2012		0
jar c 4 6-23-2012.xms	6.826	OH-JA-Ile	MU	Missing	175538	130	Sat Jun 23 03:04:59 2012		0
jar c 5 6-23-2012.xms	6.764	OH-JA-Ile	MU	Missing	331517	130	Sat Jun 23 06:53:38 2012		0
jar wos 1 6-23-2012.xms	6.799	OH-JA-Ile		Identified	21050000	130	Sat Jun 23 03:37:37 2012		21045282
jar wos 2 6-23-2012.xms	6.784	OH-JA-Ile		Identified	35780000	130	Sat Jun 23 07:26:17 2012		35781656
jar wos 3 6-23-2012.xms	6.788	OH-JA-Ile		Identified	20550000	130	Sat Jun 23 08:15:18 2012		20545586
jar wos 4 6-23-2012.xms	6.786	OH-JA-Ile		Identified	47110000	130	Sat Jun 23 06:04:38 2012		47113804
jar wos 5 6-23-2012.xms	6.794	OH-JA-Ile		Identified	52730000	130	Sat Jun 23 05:31:58 2012		52732816
lox3 c 1 6-23-2012.xms	6.754	OH-JA-Ile	MU	Missing	113293	130	Sat Jun 23 02:32:18 2012		0
lox3 c 3 6-23-2012.xms	6.799	OH-JA-Ile	MU	Missing	471942	130	Sat Jun 23 09:20:40 2012		0
lox3 c 4 6-23-2012.xms	6.785	OH-JA-Ile	U	Identified	81260000	130	Sat Jun 23 10:58:40 2012		81255216
lox3 c 5 6-23-2012.xms	6.785	OH-JA-Ile	U	Identified	1038000	130	Sat Jun 23 11:14:59 2012		1037647
lox3 wos 1 6-23-2012.xms	6.785	OH-JA-Ile	U	Identified	56000000	130	Sat Jun 23 07:42:38 2012		55995704
lox3 wos 2 6-23-2012.xms	6.789	OH-JA-Ile	U	Identified	115000000	130	Sat Jun 23 03:21:18 2012		115000704
lox3 wos 3 6-23-2012.xms	6.79	OH-JA-Ile	U	Identified	68340000	130	Sat Jun 23 06:37:18 2012		68335744
lox3 wos 4 6-23-2012.xms	6.776	OH-JA-Ile	MU	Missing	328321	130	Sat Jun 23 04:26:38 2012		0
lox3 wos 5 6-23-2012.xms	6.784	OH-JA-Ile		Identified	36740000	130	Sat Jun 23 09:36:59 2012		36736188
wt c 1 6-23-2012.xms	6.776	OH-JA-Ile	MU	Missing	578148	130	Sat Jun 23 09:53:19 2012		0
wt c 2 6-23-2012.xms	6.811	OH-JA-Ile	MU	Missing	1149000	130	Sat Jun 23 08:47:59 2012		0
wt c 3 6-23-2012.xms	6.795	OH-JA-Ile	U	Identified	2189000	130	Sat Jun 23 08:31:39 2012		2189053
wt c 5 6-23-2012.xms	6.83	OH-JA-Ile	MU	Missing	67788	130	Sat Jun 23 01:43:18 2012		0
wt wos 1 6-23-2012.xms	6.773	OH-JA-Ile	U	Identified	99260000	130	Sat Jun 23 04:59:19 2012		99260696
wt wos 2 6-23-2012.xms	6.786	OH-JA-Ile	U	Identified	175400000	130	Sat Jun 23 06:20:58 2012		175353920
wt wos 4 6-23-2012.xms	6.783	OH-JA-Ile	U	Identified	237800000	130	Sat Jun 23 09:04:20 2012		237786880
wt wos 5 6-23-2012.xms	6.777	OH-JA-Ile		Identified	199100000	130	Sat Jun 23 07:59:00 2012		199136448
blank 6-23-2012.xms	10.155	OPDA	X MY	Missing	0	165	Sat Jun 23 01:26:58 2012		0
blank 6-23-2012001.xms	10.155	OPDA	X MY	Missing	0	165	Sat Jun 23 04:10:17 2012		0
blank 6-23-2012002.xms	9.845	OPDA	MU	Missing	96732	165	Sat Jun 23 07:09:58 2012		0
blank 6-23-2012003.xms	10.155	OPDA	X MY	Missing	0	165	Sat Jun 23 10:09:39 2012		0
blank 6-23-2012004.xms	10.081	OPDA	MU	Missing	91057	165	Sat Jun 23 11:47:38 2012		0
coi1 c 1 6-23-2012.xms	10.227	OPDA	MU	Missing	109545	165	Sat Jun 23 01:59:40 2012		0
coi1 c 2 6-23-2012.xms	10.13	OPDA	MU	Missing	128541	165	Sat Jun 23 03:53:58 2012		0
coi1 c 4 6-23-2012.xms	10.155	OPDA	X MY	Missing	0	165	Sat Jun 23 10:25:59 2012		0
coi1 wos 1 6-23-2012.xms	10.158	OPDA	MU	Missing	1066000	165	Sat Jun 23 11:31:19 2012		0
coi1 wos 2 6-23-2012.xms	10.181	OPDA	MU	Missing	601234	165	Sat Jun 23 05:48:18 2012		0
coi1 wos 3 6-23-2012.xms	10.137	OPDA	U	Identified	3992000	165	Sat Jun 23 10:42:20 2012		3992159
coi1 wos 5 6-23-2012.xms	10.116	OPDA	MU	Missing	494115	165	Sat Jun 23 05:15:38 2012		0
jar c 1 6-23-2012.xms	10.182	OPDA	MU	Missing	73496	165	Sat Jun 23 02:48:39 2012		0
jar c 2 6-23-2012.xms	10.121	OPDA	MU	Missing	153328	165	Sat Jun 23 04:42:59 2012		0
jar c 3 6-23-2012.xms	10.074	OPDA	MU	Missing	212226	165	Sat Jun 23 02:15:58 2012		0
jar c 4 6-23-2012.xms	10.092	OPDA	MU	Missing	123988	165	Sat Jun 23 03:04:59 2012		0
jar c 5 6-23-2012.xms	10.099	OPDA	MU	Missing	290549	165	Sat Jun 23 06:53:38 2012		0
jar wos 1 6-23-2012.xms	10.109	OPDA	U	Identified	4693000	165	Sat Jun 23 03:37:37 2012		4693032
jar wos 2 6-23-2012.xms	10.066	OPDA	U	Identified	4408000	165	Sat Jun 23 07:26:17 2012		4407831
jar wos 3 6-23-2012.xms	10.099	OPDA	MU	Missing	1063000	165	Sat Jun 23 08:15:18 2012		0
jar wos 4 6-23-2012.xms	10.139	OPDA	U	Identified	3374000	165	Sat Jun 23 06:04:38 2012		3373573
jar wos 5 6-23-2012.xms	10.108	OPDA	MU	Missing	3566000	165	Sat Jun 23 05:31:58 2012		0
lox3 c 1 6-23-2012.xms	10.124	OPDA	MU	Missing	626094	165	Sat Jun 23 02:32:18 2012		0
lox3 c 3 6-23-2012.xms	10.164	OPDA	MU	Missing	152954	165	Sat Jun 23 09:20:40 2012		0
lox3 c 4 6-23-2012.xms	10.107	OPDA	MU	Missing	4113000	165	Sat Jun 23 10:58:40 2012		0
lox3 c 5 6-23-2012.xms	10.118	OPDA	MU	Missing	121228	165	Sat Jun 23 11:14:59 2012		0
lox3 wos 1 6-23-2012.xms	10.139	OPDA	MU	Missing	2229000	165	Sat Jun 23 07:42:38 2012		0
lox3 wos 2 6-23-2012.xms	10.11	OPDA	MU	Missing	3012000	165	Sat Jun 23 03:21:18 2012		0
lox3 wos 3 6-23-2012.xms	10.095	OPDA	MU	Missing	2910000	165	Sat Jun 23 06:37:18 2012		0
lox3 wos 4 6-23-2012.xms	10.138	OPDA	MU	Missing	131777	165	Sat Jun 23 04:26:38 2012		0
lox3 wos 5 6-23-2012.xms	10.134	OPDA	MU	Missing	354077	165	Sat Jun 23 09:36:59 2012		0
wt c 1 6-23-2012.xms	10.251	OPDA	MU	Missing	154298	165	Sat Jun 23 09:53:19 2012		0
wt c 2 6-23-2012.xms	10.144	OPDA	MU	Missing	361649	165	Sat Jun 23 08:47:59 2012		0
wt c 3 6-23-2012.xms	10.19	OPDA	MU	Missing	219547	165	Sat Jun 23 08:31:39 2012		0
wt c 5 6-23-2012.xms	10.194	OPDA	MU	Missing	185884	165	Sat Jun 23 01:43:18 2012		0
wt wos 1 6-23-2012.xms	10.146	OPDA	MU	Missing	2170000	165	Sat Jun 23 04:59:19 2012		0
wt wos 2 6-23-2012.xms	10.122	OPDA	U	Identified	4585000	165	Sat Jun 23 06:20:58 2012		4585143
wt wos 4 6-23-2012.xms	10.154	OPDA	U	Identified	3810000	165	Sat Jun 23 09:04:20 2012		3809541
wt wos 5 6-23-2012.xms	10.177	OPDA	MU	Missing	1643000	165	Sat Jun 23 07:59:00 2012		0
blank 6-23-2012.xms	7.644	SA	MU	Missing	1961000	93	Sat Jun 23 01:26:58 2012		0
blank 6-23-2012001.xms	7.535	SA	X MY	Missing	0	93	Sat Jun 23 04:10:17 2012		0
blank 6-23-2012002.xms	7.535	SA	X MY	Missing	0	93	Sat Jun 23 07:09:58 2012		0
blank 6-23-2012003.xms	7.535	SA	X MY	Missing	0	93	Sat Jun 23 10:09:39 2012		0
blank 6-23-2012004.xms	7.229	SA	MU	Missing	232266	93	Sat Jun 23 11:47:38 2012		0
coi1 c 1 6-23-2012.xms	7.535	SA	X MY	Missing	0	93	Sat Jun 23 01:59:40 2012		0
coi1 c 2 6-23-2012.xms	7.523	SA	MU	Missing	10470000	93	Sat Jun 23 03:53:58 2012		0
coi1 c 4 6-23-2012.xms	7.472	SA	MU	Missing	5923000	93	Sat Jun 23 10:25:59 2012		0
coi1 wos 1 6-23-2012.xms	7.363	SA		Identified	11850000	93	Sat Jun 23 11:31:19 2012		11848426
coi1 wos 2 6-23-2012.xms	7.474	SA		Identified	11970000	93	Sat Jun 23 05:48:18 2012		11966359
coi1 wos 3 6-23-2012.xms	7.429	SA		Identified	9023000	93	Sat Jun 23 10:42:20 2012		9023220
coi1 wos 5 6-23-2012.xms	7.484	SA	MU	Missing	1279000	93	Sat Jun 23 05:15:38 2012		0
jar c 1 6-23-2012.xms	7.498	SA	MU	Missing	4931000	93	Sat Jun 23 02:48:39 2012		0
jar c 2 6-23-2012.xms	7.456	SA	MU	Missing	15440000	93	Sat Jun 23 04:42:59 2012		0
jar c 3 6-23-2012.xms	7.505	SA	MU	Missing	5166000	93	Sat Jun 23 02:15:58 2012		0
jar c 4 6-23-2012.xms	7.486	SA	U	Identified	21700000	93	Sat Jun 23 03:04:59 2012		21701860
jar c 5 6-23-2012.xms	7.442	SA	MU	Missing	8354000	93	Sat Jun 23 06:53:38 2012		0
jar wos 1 6-23-2012.xms	7.496	SA		Identified	18450000	93	Sat Jun 23 03:37:37 2012		18451896
jar wos 2 6-23-2012.xms	7.518	SA		Identified	12220000	93	Sat Jun 23 07:26:17 2012		12216478
jar wos 3 6-23-2012.xms	7.506	SA		Identified	7850000	93	Sat Jun 23 08:15:18 2012		7849817
jar wos 4 6-23-2012.xms	7.467	SA		Identified	13630000	93	Sat Jun 23 06:04:38 2012		13628757
jar wos 5 6-23-2012.xms	7.494	SA		Identified	7470000	93	Sat Jun 23 05:31:58 2012		7469871
lox3 c 1 6-23-2012.xms	7.529	SA		Identified	9832000	93	Sat Jun 23 02:32:18 2012		9832077
lox3 c 3 6-23-2012.xms	7.424	SA		Identified	11550000	93	Sat Jun 23 09:20:40 2012		11550905
lox3 c 4 6-23-2012.xms	7.403	SA		Identified	25470000	93	Sat Jun 23 10:58:40 2012		25471258
lox3 c 5 6-23-2012.xms	7.414	SA		Identified	12340000	93	Sat Jun 23 11:14:59 2012		12341652
lox3 wos 1 6-23-2012.xms	7.459	SA		Identified	19110000	93	Sat Jun 23 07:42:38 2012		19113316
lox3 wos 2 6-23-2012.xms	7.456	SA	U	Identified	14280000	93	Sat Jun 23 03:21:18 2012		14276377
lox3 wos 3 6-23-2012.xms	7.497	SA		Identified	6073000	93	Sat Jun 23 06:37:18 2012		6072749
lox3 wos 4 6-23-2012.xms	7.428	SA	MU	Missing	4320000	93	Sat Jun 23 04:26:38 2012		0
lox3 wos 5 6-23-2012.xms	7.472	SA		Identified	10510000	93	Sat Jun 23 09:36:59 2012		10510660
wt c 1 6-23-2012.xms	7.482	SA	MU	Missing	6831000	93	Sat Jun 23 09:53:19 2012		0
wt c 2 6-23-2012.xms	7.436	SA	MU	Missing	10420000	93	Sat Jun 23 08:47:59 2012		0
wt c 3 6-23-2012.xms	7.573	SA		Identified	5294000	93	Sat Jun 23 08:31:39 2012		5293717
wt c 5 6-23-2012.xms	7.516	SA		Identified	6983000	93	Sat Jun 23 01:43:18 2012		6983285
wt wos 1 6-23-2012.xms	7.505	SA		Identified	8584000	93	Sat Jun 23 04:59:19 2012		8583607
wt wos 2 6-23-2012.xms	7.469	SA		Identified	11410000	93	Sat Jun 23 06:20:58 2012		11405422
wt wos 4 6-23-2012.xms	7.535	SA	X MY	Missing	0	93	Sat Jun 23 09:04:20 2012		0
wt wos 5 6-23-2012.xms	7.469	SA		Identified	5315000	93	Sat Jun 23 07:59:00 2012		5315175
blank 6-23-2012.xms	7.45	SA IS	X MY	Missing	0	97	Sat Jun 23 01:26:58 2012		0
blank 6-23-2012001.xms	7.45	SA IS	X MY	Missing	0	97	Sat Jun 23 04:10:17 2012		0
blank 6-23-2012002.xms	7.45	SA IS	X MY	Missing	0	97	Sat Jun 23 07:09:58 2012		0
blank 6-23-2012003.xms	7.45	SA IS	X MY	Missing	0	97	Sat Jun 23 10:09:39 2012		0
blank 6-23-2012004.xms	7.45	SA IS	X MY	Missing	0	97	Sat Jun 23 11:47:38 2012		0
coi1 c 1 6-23-2012.xms	7.511	SA IS	U	Identified	24990000	97	Sat Jun 23 01:59:40 2012		24985094
coi1 c 2 6-23-2012.xms	7.463	SA IS	U	Identified	43450000	97	Sat Jun 23 03:53:58 2012		43453272
coi1 c 4 6-23-2012.xms	7.432	SA IS	U	Identified	68580000	97	Sat Jun 23 10:25:59 2012		68575264
coi1 wos 1 6-23-2012.xms	7.339	SA IS	U	Identified	30820000	97	Sat Jun 23 11:31:19 2012		30823600
coi1 wos 2 6-23-2012.xms	7.434	SA IS	U	Identified	29170000	97	Sat Jun 23 05:48:18 2012		29170810
coi1 wos 3 6-23-2012.xms	7.385	SA IS	U	Identified	22180000	97	Sat Jun 23 10:42:20 2012		22181812
coi1 wos 5 6-23-2012.xms	7.446	SA IS	U	Identified	10930000	97	Sat Jun 23 05:15:38 2012		10926255
jar c 1 6-23-2012.xms	7.401	SA IS	U	Identified	37960000	97	Sat Jun 23 02:48:39 2012		37963888
jar c 2 6-23-2012.xms	7.374	SA IS	U	Identified	32600000	97	Sat Jun 23 04:42:59 2012		32603378
jar c 3 6-23-2012.xms	7.461	SA IS	U	Identified	24360000	97	Sat Jun 23 02:15:58 2012		24363554
jar c 4 6-23-2012.xms	7.419	SA IS	U	Identified	55320000	97	Sat Jun 23 03:04:59 2012		55324512
jar c 5 6-23-2012.xms	7.378	SA IS	U	Identified	27100000	97	Sat Jun 23 06:53:38 2012		27095282
jar wos 1 6-23-2012.xms	7.441	SA IS	U	Identified	27320000	97	Sat Jun 23 03:37:37 2012		27318460
jar wos 2 6-23-2012.xms	7.433	SA IS	U	Identified	31090000	97	Sat Jun 23 07:26:17 2012		31089724
jar wos 3 6-23-2012.xms	7.408	SA IS	U	Identified	96740000	97	Sat Jun 23 08:15:18 2012		96738136
jar wos 4 6-23-2012.xms	7.455	SA IS	U	Identified	57330000	97	Sat Jun 23 06:04:38 2012		57326672
jar wos 5 6-23-2012.xms	7.464	SA IS	U	Identified	31330000	97	Sat Jun 23 05:31:58 2012		31327312
lox3 c 1 6-23-2012.xms	7.449	SA IS	U	Identified	27940000	97	Sat Jun 23 02:32:18 2012		27940430
lox3 c 3 6-23-2012.xms	7.389	SA IS	U	Identified	38950000	97	Sat Jun 23 09:20:40 2012		38951212
lox3 c 4 6-23-2012.xms	7.369	SA IS	U	Identified	30990000	97	Sat Jun 23 10:58:40 2012		30988462
lox3 c 5 6-23-2012.xms	7.318	SA IS	U	Identified	36930000	97	Sat Jun 23 11:14:59 2012		36925040
lox3 wos 1 6-23-2012.xms	7.42	SA IS	U	Identified	44670000	97	Sat Jun 23 07:42:38 2012		44671812
lox3 wos 2 6-23-2012.xms	7.458	SA IS	U	Identified	29810000	97	Sat Jun 23 03:21:18 2012		29807480
lox3 wos 3 6-23-2012.xms	7.425	SA IS	U	Identified	17690000	97	Sat Jun 23 06:37:18 2012		17688832
lox3 wos 4 6-23-2012.xms	7.386	SA IS	U	Identified	29220000	97	Sat Jun 23 04:26:38 2012		29221810
lox3 wos 5 6-23-2012.xms	7.39	SA IS	U	Identified	45640000	97	Sat Jun 23 09:36:59 2012		45636848
wt c 1 6-23-2012.xms	7.446	SA IS	U	Identified	66790000	97	Sat Jun 23 09:53:19 2012		66786352
wt c 2 6-23-2012.xms	7.38	SA IS	U	Identified	37680000	97	Sat Jun 23 08:47:59 2012		37676924
wt c 3 6-23-2012.xms	7.43	SA IS	U	Identified	32830000	97	Sat Jun 23 08:31:39 2012		32829044
wt c 5 6-23-2012.xms	7.491	SA IS	U	Identified	35840000	97	Sat Jun 23 01:43:18 2012		35840400
wt wos 1 6-23-2012.xms	7.476	SA IS	U	Identified	52750000	97	Sat Jun 23 04:59:19 2012		52751236
wt wos 2 6-23-2012.xms	7.37	SA IS	U	Identified	32640000	97	Sat Jun 23 06:20:58 2012		32644778
wt wos 4 6-23-2012.xms	7.418	SA IS	U	Identified	24650000	97	Sat Jun 23 09:04:20 2012		24649550
wt wos 5 6-23-2012.xms	7.407	SA IS	U	Identified	27250000	97	Sat Jun 23 07:59:00 2012		27249644
Status and Errors:	X : Error
M : Missing Peak.
U : User-defined EndPoints.
Y : Peak not detected, < Size Threshold, or not in Search Window.

## Sheet: Stats input
Genotype	Treatment	ABA	COOH-JA-Ile	JA	JA-Ile	OH-JA-Ile
COI1	WOS	118.347	4.86	712.93	231.69	10.5292
COI1	WOS	112.228	3.77864	622.736	205.348	18.066
COI1	WOS	86.6072	2.89115	924.087	277.253	12.4258
COI1	WOS		7.35668	1020.66	323.549	0
JAR	WOS	255.448	1.50745	4754.9	56.0342	10.3691
JAR	WOS	219.754	4.60606	4653.48	52.5476	30.7539
JAR	WOS	350.442	12.8377	2524.9	57.0498	27.315
JAR	WOS	311.672	13.355	3561.98	40.5501	48.8997
JAR	WOS	277.894	4.35285	3501.78	39.3316	34.102
LOX3	WOS	253.787	8.26624	498.31	84.0267	29.9177
LOX3	WOS	200.321	4.59787	532.286	55.9093	66.491
LOX3	WOS	217.346	1.77038	377.54	32.6959	35.4416
LOX3	WOS	493.463	8.98509	921.199	101.284	77.9231
LOX3	WOS	269.303	11.7513	597.665	81.7257	70.1655
WT	WOS	272.051	12.0415	2877.18	317.199	110.642
WT	WOS	256.212	6.61515	4315.11	198.17	89.788
WT	WOS	235.479	6.7481	3722.72	202.638	141.385
WT	WOS	276.944	7.65666	4418.2	260.271	155.033
COI1	CON	93.2009	0	0	0	0
COI1	CON	112.146	0	0	0	0
COI1	CON	132.719	0	0	0	0
JAR	CON	177.227	0	0	0	0
JAR	CON	171.692	0	0	0	0
JAR	CON	246.244	0	0	0	0
JAR	CON	158.737	0	0	0	0
JAR	CON	349.728	0	0	0	0
LOX3	CON	92.3219	0	0	0	0
LOX3	CON	123.829	0	0	0	0
LOX3	CON	78.5673	0	0	0	0
LOX3	CON	35.7822	0	0	0	0.108083
WT	CON	136.3	0	0	0	0
WT	CON	91.2435	0	0	0	0
WT	CON	177.248	0	0	0	2.96958
WT	CON	171.399	0	0	0	0

## Sheet: SPSS 17.0 linear ABA OHJAILE
GLM logABA logOHJAIle BY Genotype /METHOD=SSTYPE(3) /INTERCEPT=INCLUDE /POSTHOC=Genotype(TUKEY SCHEFFE) /PRINT=HOMOGENEITY /CRITERIA=ALPHA(.05) /DESIGN= Genotype.
General Linear Model
Notes
Output Created		26-Jun-2012 19:14:41
Comments
Input	Data	C:\Documents and Settings\mschuman\Desktop\phytohormones.txt
	Active Dataset	DataSet1
	Filter	Treatment = "WOS" (FILTER)
	Weight	<none>
	Split File	<none>
	N of Rows in Working Data File	18
Missing Value Handling	Definition of Missing	User-defined missing values are treated as missing.
	Cases Used	Statistics are based on all cases with valid data for all variables in the model.
Syntax		GLM logABA logOHJAIle BY Genotype /METHOD=SSTYPE(3) /INTERCEPT=INCLUDE /POSTHOC=Genotype(TUKEY SCHEFFE) /PRINT=HOMOGENEITY /CRITERIA=ALPHA(.05) /DESIGN= Genotype.
Resources	Processor Time	0:00:00.015
	Elapsed Time	0:00:00.015
[DataSet1]
Between-Subjects Factors
		N
Genotype	COI1	3
	JAR	5
	LOX3	5
	WT	4
Box's Test of Equality of Covariance Matricesa
Box's M	19.4003
F	1.47674
df1	9
df2	722.629
Sig.	0.15232
Tests the null hypothesis that the observed covariance matrices of the dependent variables are equal across groups.
a. Design: Intercept + Genotype
Multivariate Testsc
Effect		Value	F	Hypothesis df	Error df	Sig.
Intercept	Pillai's Trace	0.99895	5709.863a	2	12	1.33788e-18
	Wilks' Lambda	0.00104971	5709.863a	2	12	1.33788e-18
	Hotelling's Trace	951.644	5709.863a	2	12	1.33788e-18
	Roy's Largest Root	951.644	5709.863a	2	12	1.33788e-18
Genotype	Pillai's Trace	1.19807	6.47394	6	26	0.000286959
	Wilks' Lambda	0.12431	7.345a	6	24	0.000153001
	Hotelling's Trace	4.45106	8.16028	6	22	0.000101754
	Roy's Largest Root	3.76164	16.300b	3	13	0.000108059
a. Exact statistic
b. The statistic is an upper bound on F that yields a lower bound on the significance level.
c. Design: Intercept + Genotype
Levene's Test of Equality of Error Variancesa
	F	df1	df2	Sig.
logABA	2.15046	3	13	0.143063
logOHJAIle	2.73044	3	13	0.086589
Tests the null hypothesis that the error variance of the dependent variable is equal across groups.
a. Design: Intercept + Genotype
Tests of Between-Subjects Effects
Source	Dependent Variable	Type III Sum of Squares	df	Mean Square	F	Sig.
Corrected Model	logABA	2.067a	3	0.689009	7.53172	0.00360166
	logOHJAIle	9.869b	3	3.28964	3.03627	0.0672973
Intercept	logABA	452.866	1	452.866	4950.38	3.59083e-18
	logOHJAIle	196.834	1	196.834	181.673	5.12531e-09
Genotype	logABA	2.06703	3	0.689009	7.53172	0.00360166
	logOHJAIle	9.86893	3	3.28964	3.03627	0.0672973
Error	logABA	1.18925	13	0.0914809
	logOHJAIle	14.0849	13	1.08345
Total	logABA	486.386	17
	logOHJAIle	231.693	17
Corrected Total	logABA	3.25628	16
	logOHJAIle	23.9538	16
a. R Squared = .635 (Adjusted R Squared = .551)
b. R Squared = .412 (Adjusted R Squared = .276)
Post Hoc Tests
Genotype
Multiple Comparisons
Dependent Variable		(I) Genotype	(J) Genotype	Mean Difference (I-J)	Std. Error	Sig.	95% Confidence Interval
							Lower Bound	Upper Bound
logABA	Tukey HSD	COI1	JAR	-.9750*	0.220884	0.00341571	-1.62328	-0.326648
			LOX3	-0.580077	0.220884	0.0859976	-1.2284	0.068242
			WT	-.9018*	0.231006	0.00859821	-1.5798	-0.223746
		JAR	COI1	.9750*	0.220884	0.00341571	0.326648	1.62328
			LOX3	0.39489	0.191291	0.215461	-0.166571	0.95635
			WT	0.0731922	0.202895	0.983215	-0.522326	0.668711
		LOX3	COI1	0.580077	0.220884	0.0859976	-0.068242	1.2284
			JAR	-0.39489	0.191291	0.215461	-0.95635	0.166571
			WT	-0.321698	0.202895	0.419473	-0.917216	0.273821
		WT	COI1	.9018*	0.231006	0.00859821	0.223746	1.5798
			JAR	-0.0731922	0.202895	0.983215	-0.668711	0.522326
			LOX3	0.321698	0.202895	0.419473	-0.273821	0.917216
	Scheffe	COI1	JAR	-.9750*	0.220884	0.00638092	-1.68151	-0.268427
			LOX3	-0.580077	0.220884	0.125425	-1.28662	0.126463
			WT	-.9018*	0.231006	0.0152029	-1.64069	-0.162857
		JAR	COI1	.9750*	0.220884	0.00638092	0.268427	1.68151
			LOX3	0.39489	0.191291	0.281577	-0.216991	1.00677
			WT	0.0731922	0.202895	0.987424	-0.575806	0.72219
		LOX3	COI1	0.580077	0.220884	0.125425	-0.126463	1.28662
			JAR	-0.39489	0.191291	0.281577	-1.00677	0.216991
			WT	-0.321698	0.202895	0.496878	-0.970696	0.3273
		WT	COI1	.9018*	0.231006	0.0152029	0.162857	1.64069
			JAR	-0.0731922	0.202895	0.987424	-0.72219	0.575806
			LOX3	0.321698	0.202895	0.496878	-0.3273	0.970696
logOHJAIle	Tukey HSD	COI1	JAR	-0.676794	0.760158	0.809944	-2.90794	1.55435
			LOX3	-0.437486	0.760158	0.937663	-2.66863	1.79366
			WT	-2.14478	0.794992	0.075956	-4.47817	0.188602
		JAR	COI1	0.676794	0.760158	0.809944	-1.55435	2.90794
			LOX3	0.239307	0.658316	0.98284	-1.69292	2.17153
			WT	-1.46799	0.69825	0.203248	-3.51743	0.581446
		LOX3	COI1	0.437486	0.760158	0.937663	-1.79366	2.66863
			JAR	-0.239307	0.658316	0.98284	-2.17153	1.69292
			WT	-1.7073	0.69825	0.116972	-3.75673	0.342139
		WT	COI1	2.14478	0.794992	0.075956	-0.188602	4.47817
			JAR	1.46799	0.69825	0.203248	-0.581446	3.51743
			LOX3	1.7073	0.69825	0.116972	-0.342139	3.75673
	Scheffe	COI1	JAR	-0.676794	0.760158	0.849945	-3.1083	1.75471
			LOX3	-0.437486	0.760158	0.952487	-2.86899	1.99402
			WT	-2.14478	0.794992	0.112234	-4.68772	0.398147
		JAR	COI1	0.676794	0.760158	0.849945	-1.75471	3.1083
			LOX3	0.239307	0.658316	0.987141	-1.86644	2.34505
			WT	-1.46799	0.69825	0.267686	-3.70147	0.765492
		LOX3	COI1	0.437486	0.760158	0.952487	-1.99402	2.86899
			JAR	-0.239307	0.658316	0.987141	-2.34505	1.86644
			WT	-1.7073	0.69825	0.164894	-3.94078	0.526184
		WT	COI1	2.14478	0.794992	0.112234	-0.398147	4.68772
			JAR	1.46799	0.69825	0.267686	-0.765492	3.70147
			LOX3	1.7073	0.69825	0.164894	-0.526184	3.94078
Based on observed means. The error term is Mean Square(Error) = 1.083.
*. The mean difference is significant at the .05 level.
Homogeneous Subsets
logABA
	Genotype	N	Subset
			1	2
Tukey HSDa,,b	COI1	3	4.66144
	LOX3	5	5.24151	5.24151
	WT	4		5.56321
	JAR	5		5.6364
	Sig.		0.071173	0.29029
Scheffea,,b	COI1	3	4.66144
	LOX3	5	5.24151	5.24151
	WT	4		5.56321
	JAR	5		5.6364
	Sig.		0.105872	0.363895
Means for groups in homogeneous subsets are displayed. Based on observed means. The error term is Mean Square(Error) = .091.
a. Uses Harmonic Mean Sample Size = 4.068.
b. Alpha = .05.
logOHJAIle
	Genotype	N	Subset
			1	2
Tukey HSDa,,b	COI1	3	2.66332
	LOX3	5	3.10081	3.10081
	JAR	5	3.34012	3.34012
	WT	4		4.80811
	Sig.		0.79102	0.139395
Scheffea,,b	COI1	3	2.66332
	LOX3	5	3.10081
	JAR	5	3.34012
	WT	4	4.80811
	Sig.		0.0765601
Means for groups in homogeneous subsets are displayed. Based on observed means. The error term is Mean Square(Error) = 1.083.
a. Uses Harmonic Mean Sample Size = 4.068.
b. Alpha = .05.

## Sheet: SPSS 17.0 nonpar JA JAIle
NPAR TESTS /K-W=JA JAIle BY GenoNr(1 4) /MISSING ANALYSIS /METHOD=MC CIN(95) SAMPLES(10000).
NPar Tests
Notes				JA, JA-Ile: WT tested 3x, cutoff P<0.0167
Output Created		26-Jun-2012 19:21:23
Comments
Input	Data	C:\Documents and Settings\mschuman\Desktop\phytohormones.txt
	Active Dataset	DataSet1
	Filter	Treatment = "WOS" (FILTER)
	Weight	<none>
	Split File	<none>
	N of Rows in Working Data File	18
Missing Value Handling	Definition of Missing	User-defined missing values are treated as missing.
	Cases Used	Statistics for each test are based on all cases with valid data for the variable(s) used in that test.
Syntax		NPAR TESTS /K-W=JA JAIle BY GenoNr(1 4) /MISSING ANALYSIS /METHOD=MC CIN(95) SAMPLES(10000).
Resources	Processor Time	0:00:00.047
	Elapsed Time	0:00:00.125
	Number of Cases Alloweda	98304
	Time for Exact Statistics	0:00:00.030
a. Based on availability of workspace memory.
[DataSet1]
NPAR TESTS /M-W= JA JAIle BY GenoNr(1 2) /MISSING ANALYSIS /METHOD=EXACT TIMER(5).
NPar Tests
Notes
Output Created		26-Jun-2012 19:23:49
Comments
Input	Data	C:\Documents and Settings\mschuman\Desktop\phytohormones.txt
	Active Dataset	DataSet1
	Filter	Treatment = "WOS" (FILTER)
	Weight	<none>
	Split File	<none>
	N of Rows in Working Data File	18
Missing Value Handling	Definition of Missing	User-defined missing values are treated as missing.
	Cases Used	Statistics for each test are based on all cases with valid data for the variable(s) used in that test.
Syntax		NPAR TESTS /M-W= JA JAIle BY GenoNr(1 2) /MISSING ANALYSIS /METHOD=EXACT TIMER(5).
Resources	Processor Time	0:00:00.015
	Elapsed Time	0:00:00.047
	Number of Cases Alloweda	98304
	Time for Exact Statistics	0:00:00.010
a. Based on availability of workspace memory.
[DataSet1]
Mann-Whitney Test	WT v asLOX3
Ranks
	GenoNr	N	Mean Rank	Sum of Ranks
JA	1	4	7.5	30
	2	5	3	15
	Total	9
JAIle	1	4	7.5	30
	2	5	3	15
	Total	9
Test Statisticsb
	JA	JAIle
Mann-Whitney U	0	0
Wilcoxon W	15	15
Z	-2.44949	-2.44949
Asymp. Sig. (2-tailed)	0.0143059	0.0143059
Exact Sig. [2*(1-tailed Sig.)]	.016a	.016a
Exact Sig. (2-tailed)	0.015873	0.015873
Exact Sig. (1-tailed)	0.00793651	0.00793651
Point Probability	0.00793651	0.00793651
a. Not corrected for ties.
b. Grouping Variable: GenoNr
NPAR TESTS /M-W= JA JAIle BY GenoNr(1 4) /MISSING ANALYSIS /METHOD=EXACT TIMER(5).
NPar Tests
Notes
Output Created		26-Jun-2012 19:24:25
Comments
Input	Data	C:\Documents and Settings\mschuman\Desktop\phytohormones.txt
	Active Dataset	DataSet1
	Filter	Treatment = "WOS" (FILTER)
	Weight	<none>
	Split File	<none>
	N of Rows in Working Data File	18
Missing Value Handling	Definition of Missing	User-defined missing values are treated as missing.
	Cases Used	Statistics for each test are based on all cases with valid data for the variable(s) used in that test.
Syntax		NPAR TESTS /M-W= JA JAIle BY GenoNr(1 4) /MISSING ANALYSIS /METHOD=EXACT TIMER(5).
Resources	Processor Time	0:00:00.016
	Elapsed Time	0:00:00.015
	Number of Cases Alloweda	98304
	Time for Exact Statistics	0:00:00.020
a. Based on availability of workspace memory.
[DataSet1]
NPAR TESTS /M-W= JA BY GenoNr(1 4) /MISSING ANALYSIS /METHOD=EXACT TIMER(5).
NPar Tests
Notes
Output Created		26-Jun-2012 19:24:59
Comments
Input	Data	C:\Documents and Settings\mschuman\Desktop\phytohormones.txt
	Active Dataset	DataSet1
	Filter	Treatment = "WOS" (FILTER)
	Weight	<none>
	Split File	<none>
	N of Rows in Working Data File	18
Missing Value Handling	Definition of Missing	User-defined missing values are treated as missing.
	Cases Used	Statistics for each test are based on all cases with valid data for the variable(s) used in that test.
Syntax		NPAR TESTS /M-W= JA BY GenoNr(1 4) /MISSING ANALYSIS /METHOD=EXACT TIMER(5).
Resources	Processor Time	0:00:00.000
	Elapsed Time	0:00:00.000
	Number of Cases Alloweda	112347
	Time for Exact Statistics	0:00:00.000
a. Based on availability of workspace memory.
[DataSet1]
Mann-Whitney Test	WT vs irCOI1
Ranks
	GenoNr	N	Mean Rank	Sum of Ranks
JA	1	4	6.5	26
	4	4	2.5	10
	Total	8
Test Statisticsb
	JA
Mann-Whitney U	0
Wilcoxon W	10
Z	-2.3094
Asymp. Sig. (2-tailed)	0.0209213
Exact Sig. [2*(1-tailed Sig.)]	.029a
Exact Sig. (2-tailed)	0.0285714
Exact Sig. (1-tailed)	0.0142857
Point Probability	0.0142857
a. Not corrected for ties.
b. Grouping Variable: GenoNr
NPAR TESTS /M-W= JAIle BY GenoNr(1 3) /MISSING ANALYSIS /METHOD=EXACT TIMER(5).
NPar Tests
Notes
Output Created		26-Jun-2012 19:25:33
Comments
Input	Data	C:\Documents and Settings\mschuman\Desktop\phytohormones.txt
	Active Dataset	DataSet1
	Filter	Treatment = "WOS" (FILTER)
	Weight	<none>
	Split File	<none>
	N of Rows in Working Data File	18
Missing Value Handling	Definition of Missing	User-defined missing values are treated as missing.
	Cases Used	Statistics for each test are based on all cases with valid data for the variable(s) used in that test.
Syntax		NPAR TESTS /M-W= JAIle BY GenoNr(1 3) /MISSING ANALYSIS /METHOD=EXACT TIMER(5).
Resources	Processor Time	0:00:00.016
	Elapsed Time	0:00:00.016
	Number of Cases Alloweda	112347
	Time for Exact Statistics	0:00:00.000
a. Based on availability of workspace memory.
[DataSet1]
Mann-Whitney Test	WT vs irJAR4xirJAR6
Ranks
	GenoNr	N	Mean Rank	Sum of Ranks
JAIle	1	4	7.5	30
	3	5	3	15
	Total	9
Test Statisticsb
	JAIle
Mann-Whitney U	0
Wilcoxon W	15
Z	-2.44949
Asymp. Sig. (2-tailed)	0.0143059
Exact Sig. [2*(1-tailed Sig.)]	.016a
Exact Sig. (2-tailed)	0.015873
Exact Sig. (1-tailed)	0.00793651
Point Probability	0.00793651
a. Not corrected for ties.
b. Grouping Variable: GenoNr
NPAR TESTS /K-W=JA JAIle BY GenoNr(1 4) /MISSING ANALYSIS /METHOD=EXACT TIMER(5).
NPar Tests
Notes
Output Created		26-Jun-2012 19:26:05
Comments
Input	Data	C:\Documents and Settings\mschuman\Desktop\phytohormones.txt
	Active Dataset	DataSet1
	Filter	Treatment = "WOS" (FILTER)
	Weight	<none>
	Split File	<none>
	N of Rows in Working Data File	18
Missing Value Handling	Definition of Missing	User-defined missing values are treated as missing.
	Cases Used	Statistics for each test are based on all cases with valid data for the variable(s) used in that test.
Syntax		NPAR TESTS /K-W=JA JAIle BY GenoNr(1 4) /MISSING ANALYSIS /METHOD=EXACT TIMER(5).
Resources	Processor Time	0:00:13.515
	Elapsed Time	0:00:13.532
	Number of Cases Alloweda	98304
	Time for Exact Statistics	0:00:13.520
a. Based on availability of workspace memory.
[DataSet1]
Kruskal-Wallis Test	ALL
Ranks
	GenoNr	N	Mean Rank
JA	1	4	14
	2	5	3
	3	5	14
	4	4	7.5
	Total	18
JAIle	1	4	13.75
	2	5	5.6
	3	5	5.4
	4	4	15.25
	Total	18
Test Statisticsa,b
	JA	JAIle
Chi-Square	14.3684	12.793
df	3	3
Asymp. Sig.	0.00244424	0.00510637
Exact Sig.	1.08979e-05	0.000310194
Point Probability	9.12046e-07	1.34216e-06
a. Kruskal Wallis Test
b. Grouping Variable: GenoNr

## Sheet: hormone calc EXAMPLE
All Results in Recalc File's Data Files											Sample ID	Peak	Area	Sample Name	Treatment	Time	IS	IS ID	mg FM	ng/g FM		Peak	COOH-JA-Ile
Recalc File:	c:\varianws\data\2012_06_aba_test\concentrated.rcl										Merry conc 1 6-15-2012.xms	COOH-JA-Ile	3429319	1	w+ethol	1 hr	136885216	JA-Ile IS	57.5	8.71392
Method File:	C:\VarianWS\data\2012_06_ABA_test\PHS_JA-metabolites_NO_ABA.mth										Merry conc 10 6-15-2012.xms	COOH-JA-Ile	13487801	10	w+ABA	2 hr	72484880	JA-Ile IS	257.3	14.4639			Column Labels
Data File:	c:\VarianWS\data\2012_06_ABA_test\Merry conc 1 6-15-2012.xms										Merry conc 11 6-16-2012.xms	COOH-JA-Ile	13744484	11	w+ABA	2 hr	76896376	JA-Ile IS	254.3	14.0574			w+ethol			w+ABA
Data File:	c:\VarianWS\data\2012_06_ABA_test\Merry conc 10 6-15-2012.xms										Merry conc 12 6-16-2012.xms	COOH-JA-Ile	9291748	12	w+ABA	2 hr	69888000	JA-Ile IS	284.8	9.33652		Values	1 hr	2 hr	3 hr	1 hr	2 hr	3 hr
Data File:	c:\VarianWS\data\2012_06_ABA_test\Merry conc 11 6-16-2012.xms										Merry conc 13 6-16-2012.xms	COOH-JA-Ile	3634309	13	w+ethol	3 hr	103246936	JA-Ile IS	270.4	2.60356		Average of ng/g FM	10.4937	14.0512	5.45967	14.186	12.6193	12.9515
Data File:	c:\VarianWS\data\2012_06_ABA_test\Merry conc 12 6-16-2012.xms										Merry conc 14 6-16-2012.xms	COOH-JA-Ile	4599246	14	w+ethol	3 hr	89969824	JA-Ile IS	198.2	5.15841		StdDev of ng/g FM2	2.51697	5.96684	3.01804	8.72754	2.8502	5.28116
Data File:	c:\VarianWS\data\2012_06_ABA_test\Merry conc 13 6-16-2012.xms										Merry conc 15 6-16-2012.xms	COOH-JA-Ile	7199548	15	w+ethol	3 hr	68596096	JA-Ile IS	243.6	8.61705		Count of ng/g FM3	2	3	3	3	3	3
Data File:	c:\VarianWS\data\2012_06_ABA_test\Merry conc 14 6-16-2012.xms										Merry conc 16 6-16-2012.xms	COOH-JA-Ile	8013474	16	w+ABA	3 hr	78375432	JA-Ile IS	295.9	6.91076		SEM	1.77977	3.44495	1.74247	5.03884	1.64556	3.04908
Data File:	c:\VarianWS\data\2012_06_ABA_test\Merry conc 15 6-16-2012.xms										Merry conc 17 6-16-2012.xms	COOH-JA-Ile	17262628	17	w+ABA	3 hr	60539100	JA-Ile IS	374	15.2486
Data File:	c:\VarianWS\data\2012_06_ABA_test\Merry conc 16 6-16-2012.xms										Merry conc 18 6-16-2012.xms	COOH-JA-Ile	16827702	18	w+ABA	3 hr	83129448	JA-Ile IS	242.5	16.6951
Data File:	c:\VarianWS\data\2012_06_ABA_test\Merry conc 17 6-16-2012.xms										Merry conc 2 6-15-2012.xms	COOH-JA-Ile	6503261	2	w+ethol	1 hr	104923592	JA-Ile IS	101	12.2734
Data File:	c:\VarianWS\data\2012_06_ABA_test\Merry conc 18 6-16-2012.xms										Merry conc 4 6-15-2012.xms	COOH-JA-Ile	13891973	4	w+ABA	1 hr	78395168	JA-Ile IS	150	23.6273
Data File:	c:\VarianWS\data\2012_06_ABA_test\Merry conc 2 6-15-2012.xms										Merry conc 5 6-15-2012.xms	COOH-JA-Ile	6118159	5	w+ABA	1 hr	85218656	JA-Ile IS	223.9	6.41301
Data File:	c:\VarianWS\data\2012_06_ABA_test\Merry conc 4 6-15-2012.xms										Merry conc 6 6-15-2012.xms	COOH-JA-Ile	8329866	6	w+ABA	1 hr	90845472	JA-Ile IS	146.5	12.5178
Data File:	c:\VarianWS\data\2012_06_ABA_test\Merry conc 5 6-15-2012.xms										Merry conc 7 6-15-2012.xms	COOH-JA-Ile	10761258	7	w+ethol	2 hr	63246528	JA-Ile IS	310.1	10.9737
Data File:	c:\VarianWS\data\2012_06_ABA_test\Merry conc 6 6-15-2012.xms										Merry conc 8 6-15-2012.xms	COOH-JA-Ile	18488082	8	w+ethol	2 hr	112176928	JA-Ile IS	157.5	20.9285
Data File:	c:\VarianWS\data\2012_06_ABA_test\Merry conc 7 6-15-2012.xms										Merry conc 9 6-15-2012.xms	COOH-JA-Ile	9820045	9	w+ethol	2 hr	78389680	JA-Ile IS	244.4	10.2514
Data File:	c:\VarianWS\data\2012_06_ABA_test\Merry conc 8 6-15-2012.xms										blk 6-15-2012004.xms	COOH-JA-Ile	0				0	JA-Ile IS	224.229	#DIV/0!
Data File:	c:\VarianWS\data\2012_06_ABA_test\Merry conc 9 6-15-2012.xms										blk 6-15-2012003.xms	COOH-JA-Ile	0				0	JA-Ile IS	224.229	#DIV/0!
Data File:	c:\VarianWS\data\2012_06_ABA_test\blk 6-15-2012004.xms										blk 6-15-2012002.xms	COOH-JA-Ile	0				0	JA-Ile IS	224.229	#DIV/0!
Data File:	c:\VarianWS\data\2012_06_ABA_test\blk 6-15-2012003.xms										blk 6-15-2012001.xms	COOH-JA-Ile	0				0	JA-Ile IS	224.229	#DIV/0!
Data File:	c:\VarianWS\data\2012_06_ABA_test\blk 6-15-2012002.xms										blk 6-15-2012.xms	COOH-JA-Ile	0				0	JA-Ile IS	224.229	#DIV/0!
Data File:	c:\VarianWS\data\2012_06_ABA_test\blk 6-15-2012001.xms										blk 6-16-2012.xms	COOH-JA-Ile	0				0	JA-Ile IS	224.229	#DIV/0!
Data File:	c:\VarianWS\data\2012_06_ABA_test\blk 6-15-2012.xms										Merry conc 1 6-15-2012.xms	JA	70873984	1	w+ethol	1 hr	112140408	JA IS	57.5	1099.15
Data File:	c:\VarianWS\data\2012_06_ABA_test\blk 6-16-2012.xms										Merry conc 10 6-15-2012.xms	JA	7661959	10	w+ABA	2 hr	58857540	JA IS	257.3	50.5939
											Merry conc 11 6-16-2012.xms	JA	8063980	11	w+ABA	2 hr	59561024	JA IS	254.3	53.2404
---------------------------------------											Merry conc 12 6-16-2012.xms	JA	9815768	12	w+ABA	2 hr	49358996	JA IS	284.8	69.8261
Target Compounds											Merry conc 13 6-16-2012.xms	JA	4411765	13	w+ethol	3 hr	75051520	JA IS	270.4	21.7393
---------------------------------------											Merry conc 14 6-16-2012.xms	JA	3732878	14	w+ethol	3 hr	65591288	JA IS	198.2	28.714
											Merry conc 15 6-16-2012.xms	JA	6237626	15	w+ethol	3 hr	62900712	JA IS	243.6	40.7086
Peaks 230(	Data File	RT (min)	Peak Name	Status	Result Type	Area	Amount/RF	)			Merry conc 16 6-16-2012.xms	JA	0	16	w+ABA	3 hr	59767156	JA IS	295.9	0
Merry conc 1 6-15-2012.xms	6.793	COOH-JA-Ile		Identified	3429000	3429319					Merry conc 17 6-16-2012.xms	JA	0	17	w+ABA	3 hr	47065884	JA IS	374	0
Merry conc 10 6-15-2012.xms	6.796	COOH-JA-Ile		Identified	13490000	13487801					Merry conc 18 6-16-2012.xms	JA	0	18	w+ABA	3 hr	76165416	JA IS	242.5	0
Merry conc 11 6-16-2012.xms	6.789	COOH-JA-Ile		Identified	13740000	13744484					Merry conc 2 6-15-2012.xms	JA	147226480	2	w+ethol	1 hr	79537760	JA IS	101	1832.7
Merry conc 12 6-16-2012.xms	6.794	COOH-JA-Ile		Identified	9292000	9291748					Merry conc 4 6-15-2012.xms	JA	57415616	4	w+ABA	1 hr	60359096	JA IS	150	634.156
Merry conc 13 6-16-2012.xms	6.789	COOH-JA-Ile		Identified	3634000	3634309					Merry conc 5 6-15-2012.xms	JA	127478816	5	w+ABA	1 hr	68374424	JA IS	223.9	832.703
Merry conc 14 6-16-2012.xms	6.796	COOH-JA-Ile		Identified	4599000	4599246					Merry conc 6 6-15-2012.xms	JA	185512352	6	w+ABA	1 hr	67632592	JA IS	146.5	1872.32
Merry conc 15 6-16-2012.xms	6.797	COOH-JA-Ile		Identified	7200000	7199548					Merry conc 7 6-15-2012.xms	JA	14105034	7	w+ethol	2 hr	52324744	JA IS	310.1	86.9291
Merry conc 16 6-16-2012.xms	6.819	COOH-JA-Ile		Identified	8013000	8013474					Merry conc 8 6-15-2012.xms	JA	16302073	8	w+ethol	2 hr	70507328	JA IS	157.5	146.801
Merry conc 17 6-16-2012.xms	6.797	COOH-JA-Ile		Identified	17260000	17262628					Merry conc 9 6-15-2012.xms	JA	20511276	9	w+ethol	2 hr	67526272	JA IS	244.4	124.285
Merry conc 18 6-16-2012.xms	6.807	COOH-JA-Ile		Identified	16830000	16827702					blk 6-15-2012004.xms	JA	5281250				0	JA IS	224.229	#DIV/0!
Merry conc 2 6-15-2012.xms	6.787	COOH-JA-Ile		Identified	6503000	6503261					blk 6-15-2012003.xms	JA	3901005				0	JA IS	224.229	#DIV/0!
Merry conc 4 6-15-2012.xms	6.8	COOH-JA-Ile		Identified	13890000	13891973					blk 6-15-2012002.xms	JA	2812344				186946	JA IS	224.229	6709.03
Merry conc 5 6-15-2012.xms	6.795	COOH-JA-Ile		Identified	6118000	6118159					blk 6-15-2012001.xms	JA	3068815				0	JA IS	224.229	#DIV/0!
Merry conc 6 6-15-2012.xms	6.783	COOH-JA-Ile		Identified	8330000	8329866					blk 6-15-2012.xms	JA	4079747				482351	JA IS	224.229	3772.05
Merry conc 7 6-15-2012.xms	6.794	COOH-JA-Ile		Identified	10760000	10761258					blk 6-16-2012.xms	JA	4439339				0	JA IS	224.229	#DIV/0!
Merry conc 8 6-15-2012.xms	6.789	COOH-JA-Ile		Identified	18490000	18488082					Merry conc 1 6-15-2012.xms	JA IS	112140408	1	w+ethol	1 hr			57.5
Merry conc 9 6-15-2012.xms	6.791	COOH-JA-Ile		Identified	9820000	9820045					Merry conc 10 6-15-2012.xms	JA IS	58857540	10	w+ABA	2 hr			257.3
blk 6-15-2012004.xms	6.789	COOH-JA-Ile	X MY	Missing	0	0					Merry conc 11 6-16-2012.xms	JA IS	59561024	11	w+ABA	2 hr			254.3
blk 6-15-2012003.xms	6.789	COOH-JA-Ile	X MY	Missing	0	0					Merry conc 12 6-16-2012.xms	JA IS	49358996	12	w+ABA	2 hr			284.8
blk 6-15-2012002.xms	6.789	COOH-JA-Ile	X MY	Missing	0	0					Merry conc 13 6-16-2012.xms	JA IS	75051520	13	w+ethol	3 hr			270.4
blk 6-15-2012001.xms	6.789	COOH-JA-Ile	X MY	Missing	0	0					Merry conc 14 6-16-2012.xms	JA IS	65591288	14	w+ethol	3 hr			198.2
blk 6-15-2012.xms	6.789	COOH-JA-Ile	X MY	Missing	0	0					Merry conc 15 6-16-2012.xms	JA IS	62900712	15	w+ethol	3 hr			243.6
blk 6-16-2012.xms	6.852	COOH-JA-Ile	MU	Missing	79723	0					Merry conc 16 6-16-2012.xms	JA IS	59767156	16	w+ABA	3 hr			295.9
Merry conc 1 6-15-2012.xms	7.273	JA	U	Identified	70870000	70873984					Merry conc 17 6-16-2012.xms	JA IS	47065884	17	w+ABA	3 hr			374
Merry conc 10 6-15-2012.xms	7.268	JA		Identified	7662000	7661959					Merry conc 18 6-16-2012.xms	JA IS	76165416	18	w+ABA	3 hr			242.5
Merry conc 11 6-16-2012.xms	7.273	JA		Identified	8064000	8063980					Merry conc 2 6-15-2012.xms	JA IS	79537760	2	w+ethol	1 hr			101
Merry conc 12 6-16-2012.xms	7.245	JA	U	Identified	9816000	9815768					Merry conc 4 6-15-2012.xms	JA IS	60359096	4	w+ABA	1 hr			150
Merry conc 13 6-16-2012.xms	7.252	JA	U	Identified	4412000	4411765					Merry conc 5 6-15-2012.xms	JA IS	68374424	5	w+ABA	1 hr			223.9
Merry conc 14 6-16-2012.xms	7.259	JA	U	Identified	3733000	3732878					Merry conc 6 6-15-2012.xms	JA IS	67632592	6	w+ABA	1 hr			146.5
Merry conc 15 6-16-2012.xms	7.231	JA	U	Identified	6238000	6237626					Merry conc 7 6-15-2012.xms	JA IS	52324744	7	w+ethol	2 hr			310.1
Merry conc 16 6-16-2012.xms	7.237	JA	MU	Missing	2084000	0					Merry conc 8 6-15-2012.xms	JA IS	70507328	8	w+ethol	2 hr			157.5
Merry conc 17 6-16-2012.xms	7.261	JA	X MY	Missing	0	0					Merry conc 9 6-15-2012.xms	JA IS	67526272	9	w+ethol	2 hr			244.4
Merry conc 18 6-16-2012.xms	7.261	JA	X MY	Missing	0	0					blk 6-15-2012004.xms	JA IS	0						224.229
Merry conc 2 6-15-2012.xms	7.262	JA	U	Identified	147200000	147226480					blk 6-15-2012003.xms	JA IS	0						224.229
Merry conc 4 6-15-2012.xms	7.252	JA	U	Identified	57420000	57415616					blk 6-15-2012002.xms	JA IS	186946						224.229
Merry conc 5 6-15-2012.xms	7.272	JA	U	Identified	127500000	127478816					blk 6-15-2012001.xms	JA IS	0						224.229
Merry conc 6 6-15-2012.xms	7.257	JA		Identified	185500000	185512352					blk 6-15-2012.xms	JA IS	482351						224.229
Merry conc 7 6-15-2012.xms	7.281	JA	U	Identified	14110000	14105034					blk 6-16-2012.xms	JA IS	0						224.229
Merry conc 8 6-15-2012.xms	7.253	JA	U	Identified	16300000	16302073					Merry conc 1 6-15-2012.xms	JA-Ile	28432476	1	w+ethol	1 hr	136885216	JA-Ile IS	57.5	72.2471
Merry conc 9 6-15-2012.xms	7.242	JA	U	Identified	20510000	20511276					Merry conc 10 6-15-2012.xms	JA-Ile	0	10	w+ABA	2 hr	72484880	JA-Ile IS	257.3	0
blk 6-15-2012004.xms	7.246	JA		Identified	5281000	5281250					Merry conc 11 6-16-2012.xms	JA-Ile	0	11	w+ABA	2 hr	76896376	JA-Ile IS	254.3	0
blk 6-15-2012003.xms	7.252	JA	U	Identified	3901000	3901005					Merry conc 12 6-16-2012.xms	JA-Ile	0	12	w+ABA	2 hr	69888000	JA-Ile IS	284.8	0
blk 6-15-2012002.xms	7.233	JA		Identified	2812000	2812344					Merry conc 13 6-16-2012.xms	JA-Ile	0	13	w+ethol	3 hr	103246936	JA-Ile IS	270.4	0
blk 6-15-2012001.xms	7.283	JA	U	Identified	3069000	3068815					Merry conc 14 6-16-2012.xms	JA-Ile	0	14	w+ethol	3 hr	89969824	JA-Ile IS	198.2	0
blk 6-15-2012.xms	7.298	JA	U	Identified	4080000	4079747					Merry conc 15 6-16-2012.xms	JA-Ile	0	15	w+ethol	3 hr	68596096	JA-Ile IS	243.6	0
blk 6-16-2012.xms	7.264	JA	U	Identified	4439000	4439339					Merry conc 16 6-16-2012.xms	JA-Ile	0	16	w+ABA	3 hr	78375432	JA-Ile IS	295.9	0
Merry conc 1 6-15-2012.xms	7.854	JA IS	U	Identified	112100000	112140408					Merry conc 17 6-16-2012.xms	JA-Ile	0	17	w+ABA	3 hr	60539100	JA-Ile IS	374	0
Merry conc 10 6-15-2012.xms	7.849	JA IS	U	Identified	58860000	58857540					Merry conc 18 6-16-2012.xms	JA-Ile	0	18	w+ABA	3 hr	83129448	JA-Ile IS	242.5	0
Merry conc 11 6-16-2012.xms	7.823	JA IS	U	Identified	59560000	59561024					Merry conc 2 6-15-2012.xms	JA-Ile	41719512	2	w+ethol	1 hr	104923592	JA-Ile IS	101	78.7362
Merry conc 12 6-16-2012.xms	7.809	JA IS	U	Identified	49360000	49358996					Merry conc 4 6-15-2012.xms	JA-Ile	5756889	4	w+ABA	1 hr	78395168	JA-Ile IS	150	9.79123
Merry conc 13 6-16-2012.xms	7.782	JA IS	U	Identified	75050000	75051520					Merry conc 5 6-15-2012.xms	JA-Ile	27714618	5	w+ABA	1 hr	85218656	JA-Ile IS	223.9	29.0503
Merry conc 14 6-16-2012.xms	7.823	JA IS	U	Identified	65590000	65591288					Merry conc 6 6-15-2012.xms	JA-Ile	31777534	6	w+ABA	1 hr	90845472	JA-Ile IS	146.5	47.7539
Merry conc 15 6-16-2012.xms	7.812	JA IS	U	Identified	62900000	62900712					Merry conc 7 6-15-2012.xms	JA-Ile	0	7	w+ethol	2 hr	63246528	JA-Ile IS	310.1	0
Merry conc 16 6-16-2012.xms	7.764	JA IS	U	Identified	59770000	59767156					Merry conc 8 6-15-2012.xms	JA-Ile	0	8	w+ethol	2 hr	112176928	JA-Ile IS	157.5	0
Merry conc 17 6-16-2012.xms	7.784	JA IS	U	Identified	47070000	47065884					Merry conc 9 6-15-2012.xms	JA-Ile	0	9	w+ethol	2 hr	78389680	JA-Ile IS	244.4	0
Merry conc 18 6-16-2012.xms	7.771	JA IS	U	Identified	76170000	76165416					blk 6-15-2012004.xms	JA-Ile	0				0	JA-Ile IS	224.229	#DIV/0!
Merry conc 2 6-15-2012.xms	7.843	JA IS	U	Identified	79540000	79537760					blk 6-15-2012003.xms	JA-Ile	0				0	JA-Ile IS	224.229	#DIV/0!
Merry conc 4 6-15-2012.xms	7.816	JA IS	U	Identified	60360000	60359096					blk 6-15-2012002.xms	JA-Ile	0				0	JA-Ile IS	224.229	#DIV/0!
Merry conc 5 6-15-2012.xms	7.819	JA IS	U	Identified	68370000	68374424					blk 6-15-2012001.xms	JA-Ile	0				0	JA-Ile IS	224.229	#DIV/0!
Merry conc 6 6-15-2012.xms	7.792	JA IS	U	Identified	67630000	67632592					blk 6-15-2012.xms	JA-Ile	0				0	JA-Ile IS	224.229	#DIV/0!
Merry conc 7 6-15-2012.xms	7.811	JA IS	U	Identified	52320000	52324744					blk 6-16-2012.xms	JA-Ile	0				0	JA-Ile IS	224.229	#DIV/0!
Merry conc 8 6-15-2012.xms	7.817	JA IS	U	Identified	70510000	70507328					Merry conc 1 6-15-2012.xms	JA-Ile IS	136885216	1	w+ethol	1 hr			57.5
Merry conc 9 6-15-2012.xms	7.84	JA IS	U	Identified	67530000	67526272					Merry conc 10 6-15-2012.xms	JA-Ile IS	72484880	10	w+ABA	2 hr			257.3
blk 6-15-2012004.xms	7.814	JA IS	X MY	Missing	0	0					Merry conc 11 6-16-2012.xms	JA-Ile IS	76896376	11	w+ABA	2 hr			254.3
blk 6-15-2012003.xms	7.814	JA IS	X MY	Missing	0	0					Merry conc 12 6-16-2012.xms	JA-Ile IS	69888000	12	w+ABA	2 hr			284.8
blk 6-15-2012002.xms	7.903	JA IS		Identified	186946	186946					Merry conc 13 6-16-2012.xms	JA-Ile IS	103246936	13	w+ethol	3 hr			270.4
blk 6-15-2012001.xms	7.814	JA IS	X MY	Missing	0	0					Merry conc 14 6-16-2012.xms	JA-Ile IS	89969824	14	w+ethol	3 hr			198.2
blk 6-15-2012.xms	7.895	JA IS		Identified	482351	482351					Merry conc 15 6-16-2012.xms	JA-Ile IS	68596096	15	w+ethol	3 hr			243.6
blk 6-16-2012.xms	7.814	JA IS	X MY	Missing	0	0					Merry conc 16 6-16-2012.xms	JA-Ile IS	78375432	16	w+ABA	3 hr			295.9
Merry conc 1 6-15-2012.xms	8.477	JA-Ile		Identified	28430000	28432476					Merry conc 17 6-16-2012.xms	JA-Ile IS	60539100	17	w+ABA	3 hr			374
Merry conc 10 6-15-2012.xms	8.481	JA-Ile	MU	Missing	1771000	0					Merry conc 18 6-16-2012.xms	JA-Ile IS	83129448	18	w+ABA	3 hr			242.5
Merry conc 11 6-16-2012.xms	8.472	JA-Ile	MU	Missing	411821	0					Merry conc 2 6-15-2012.xms	JA-Ile IS	104923592	2	w+ethol	1 hr			101
Merry conc 12 6-16-2012.xms	8.462	JA-Ile	MU	Missing	2061000	0					Merry conc 4 6-15-2012.xms	JA-Ile IS	78395168	4	w+ABA	1 hr			150
Merry conc 13 6-16-2012.xms	8.447	JA-Ile	MU	Missing	1540000	0					Merry conc 5 6-15-2012.xms	JA-Ile IS	85218656	5	w+ABA	1 hr			223.9
Merry conc 14 6-16-2012.xms	8.439	JA-Ile	MU	Missing	161396	0					Merry conc 6 6-15-2012.xms	JA-Ile IS	90845472	6	w+ABA	1 hr			146.5
Merry conc 15 6-16-2012.xms	8.506	JA-Ile	MU	Missing	211793	0					Merry conc 7 6-15-2012.xms	JA-Ile IS	63246528	7	w+ethol	2 hr			310.1
Merry conc 16 6-16-2012.xms	8.494	JA-Ile	MU	Missing	661524	0					Merry conc 8 6-15-2012.xms	JA-Ile IS	112176928	8	w+ethol	2 hr			157.5
Merry conc 17 6-16-2012.xms	8.497	JA-Ile	MU	Missing	227382	0					Merry conc 9 6-15-2012.xms	JA-Ile IS	78389680	9	w+ethol	2 hr			244.4
Merry conc 18 6-16-2012.xms	8.523	JA-Ile	MU	Missing	410275	0					blk 6-15-2012004.xms	JA-Ile IS	0						224.229
Merry conc 2 6-15-2012.xms	8.489	JA-Ile		Identified	41720000	41719512					blk 6-15-2012003.xms	JA-Ile IS	0						224.229
Merry conc 4 6-15-2012.xms	8.441	JA-Ile		Identified	5757000	5756889					blk 6-15-2012002.xms	JA-Ile IS	0						224.229
Merry conc 5 6-15-2012.xms	8.458	JA-Ile		Identified	27710000	27714618					blk 6-15-2012001.xms	JA-Ile IS	0						224.229
Merry conc 6 6-15-2012.xms	8.437	JA-Ile		Identified	31780000	31777534					blk 6-15-2012.xms	JA-Ile IS	0						224.229
Merry conc 7 6-15-2012.xms	8.414	JA-Ile	MU	Missing	1682000	0					blk 6-16-2012.xms	JA-Ile IS	0						224.229
Merry conc 8 6-15-2012.xms	8.459	JA-Ile	MU	Missing	2403000	0					Merry conc 1 6-15-2012.xms	JA-OH	0	1	w+ethol	1 hr	112140408	JA IS	57.5	0
Merry conc 9 6-15-2012.xms	8.437	JA-Ile	MU	Missing	2009000	0					Merry conc 10 6-15-2012.xms	JA-OH	0	10	w+ABA	2 hr	58857540	JA IS	257.3	0
blk 6-15-2012004.xms	8.424	JA-Ile	MU	Missing	972348	0					Merry conc 11 6-16-2012.xms	JA-OH	17488432	11	w+ABA	2 hr	59561024	JA IS	254.3	115.463
blk 6-15-2012003.xms	8.411	JA-Ile	MU	Missing	286154	0					Merry conc 12 6-16-2012.xms	JA-OH	18829248	12	w+ABA	2 hr	49358996	JA IS	284.8	133.945
blk 6-15-2012002.xms	8.484	JA-Ile	X MY	Missing	0	0					Merry conc 13 6-16-2012.xms	JA-OH	0	13	w+ethol	3 hr	75051520	JA IS	270.4	0
blk 6-15-2012001.xms	8.484	JA-Ile	X MY	Missing	0	0					Merry conc 14 6-16-2012.xms	JA-OH	4081418	14	w+ethol	3 hr	65591288	JA IS	198.2	31.3951
blk 6-15-2012.xms	8.484	JA-Ile	X MY	Missing	0	0					Merry conc 15 6-16-2012.xms	JA-OH	0	15	w+ethol	3 hr	62900712	JA IS	243.6	0
blk 6-16-2012.xms	8.397	JA-Ile	MU	Missing	455735	0					Merry conc 16 6-16-2012.xms	JA-OH	0	16	w+ABA	3 hr	59767156	JA IS	295.9	0
Merry conc 1 6-15-2012.xms	8.44	JA-Ile IS	U	Identified	136900000	136885216					Merry conc 17 6-16-2012.xms	JA-OH	0	17	w+ABA	3 hr	47065884	JA IS	374	0
Merry conc 10 6-15-2012.xms	8.418	JA-Ile IS	U	Identified	72480000	72484880					Merry conc 18 6-16-2012.xms	JA-OH	0	18	w+ABA	3 hr	76165416	JA IS	242.5	0
Merry conc 11 6-16-2012.xms	8.409	JA-Ile IS	U	Identified	76900000	76896376					Merry conc 2 6-15-2012.xms	JA-OH	0	2	w+ethol	1 hr	79537760	JA IS	101	0
Merry conc 12 6-16-2012.xms	8.378	JA-Ile IS	U	Identified	69890000	69888000					Merry conc 4 6-15-2012.xms	JA-OH	0	4	w+ABA	1 hr	60359096	JA IS	150	0
Merry conc 13 6-16-2012.xms	8.352	JA-Ile IS	U	Identified	103200000	103246936					Merry conc 5 6-15-2012.xms	JA-OH	7966891	5	w+ABA	1 hr	68374424	JA IS	223.9	52.0405
Merry conc 14 6-16-2012.xms	8.375	JA-Ile IS	U	Identified	89970000	89969824					Merry conc 6 6-15-2012.xms	JA-OH	6699011	6	w+ABA	1 hr	67632592	JA IS	146.5	67.6109
Merry conc 15 6-16-2012.xms	8.365	JA-Ile IS	U	Identified	68600000	68596096					Merry conc 7 6-15-2012.xms	JA-OH	14868591	7	w+ethol	2 hr	52324744	JA IS	310.1	91.6349
Merry conc 16 6-16-2012.xms	8.333	JA-Ile IS	U	Identified	78380000	78375432					Merry conc 8 6-15-2012.xms	JA-OH	14500423	8	w+ethol	2 hr	70507328	JA IS	157.5	130.577
Merry conc 17 6-16-2012.xms	8.32	JA-Ile IS	U	Identified	60540000	60539100					Merry conc 9 6-15-2012.xms	JA-OH	18891042	9	w+ethol	2 hr	67526272	JA IS	244.4	114.467
Merry conc 18 6-16-2012.xms	8.323	JA-Ile IS	U	Identified	83130000	83129448					blk 6-15-2012004.xms	JA-OH	0				0	JA IS	224.229	#DIV/0!
Merry conc 2 6-15-2012.xms	8.429	JA-Ile IS	U	Identified	104900000	104923592					blk 6-15-2012003.xms	JA-OH	0				0	JA IS	224.229	#DIV/0!
Merry conc 4 6-15-2012.xms	8.419	JA-Ile IS	U	Identified	78400000	78395168					blk 6-15-2012002.xms	JA-OH	0				186946	JA IS	224.229	0
Merry conc 5 6-15-2012.xms	8.423	JA-Ile IS	U	Identified	85220000	85218656					blk 6-15-2012001.xms	JA-OH	0				0	JA IS	224.229	#DIV/0!
Merry conc 6 6-15-2012.xms	8.412	JA-Ile IS	U	Identified	90850000	90845472					blk 6-15-2012.xms	JA-OH	0				482351	JA IS	224.229	0
Merry conc 7 6-15-2012.xms	8.398	JA-Ile IS	U	Identified	63250000	63246528					blk 6-16-2012.xms	JA-OH	0				0	JA IS	224.229	#DIV/0!
Merry conc 8 6-15-2012.xms	8.386	JA-Ile IS	U	Identified	112200000	112176928					Merry conc 1 6-15-2012.xms	OH-JA-Ile	10954719	1	w+ethol	1 hr	136885216	JA-Ile IS	57.5	27.836
Merry conc 9 6-15-2012.xms	8.393	JA-Ile IS	U	Identified	78390000	78389680					Merry conc 10 6-15-2012.xms	OH-JA-Ile	2150616	10	w+ABA	2 hr	72484880	JA-Ile IS	257.3	2.30625
blk 6-15-2012004.xms	8.395	JA-Ile IS	MU	Missing	1200000	0					Merry conc 11 6-16-2012.xms	OH-JA-Ile	4953781	11	w+ABA	2 hr	76896376	JA-Ile IS	254.3	5.06658
blk 6-15-2012003.xms	8.476	JA-Ile IS	MU	Missing	391460	0					Merry conc 12 6-16-2012.xms	OH-JA-Ile	3472195	12	w+ABA	2 hr	69888000	JA-Ile IS	284.8	3.48892
blk 6-15-2012002.xms	8.4	JA-Ile IS	X MY	Missing	0	0					Merry conc 13 6-16-2012.xms	OH-JA-Ile	0	13	w+ethol	3 hr	103246936	JA-Ile IS	270.4	0
blk 6-15-2012001.xms	8.4	JA-Ile IS	X MY	Missing	0	0					Merry conc 14 6-16-2012.xms	OH-JA-Ile	0	14	w+ethol	3 hr	89969824	JA-Ile IS	198.2	0
blk 6-15-2012.xms	8.4	JA-Ile IS	X MY	Missing	0	0					Merry conc 15 6-16-2012.xms	OH-JA-Ile	1709376	15	w+ethol	3 hr	68596096	JA-Ile IS	243.6	2.04593
blk 6-16-2012.xms	8.312	JA-Ile IS	MU	Missing	2059000	0					Merry conc 16 6-16-2012.xms	OH-JA-Ile	1005049	16	w+ABA	3 hr	78375432	JA-Ile IS	295.9	0.866747
Merry conc 1 6-15-2012.xms	6.091	JA-OH	MU	Missing	1109000	0					Merry conc 17 6-16-2012.xms	OH-JA-Ile	2131338	17	w+ABA	3 hr	60539100	JA-Ile IS	374	1.88267
Merry conc 10 6-15-2012.xms	6.241	JA-OH	MU	Missing	4881000	0					Merry conc 18 6-16-2012.xms	OH-JA-Ile	2173585	18	w+ABA	3 hr	83129448	JA-Ile IS	242.5	2.15645
Merry conc 11 6-16-2012.xms	6.154	JA-OH	U	Identified	17490000	17488432					Merry conc 2 6-15-2012.xms	OH-JA-Ile	26363466	2	w+ethol	1 hr	104923592	JA-Ile IS	101	49.7551
Merry conc 12 6-16-2012.xms	6.157	JA-OH	U	Identified	18830000	18829248					Merry conc 4 6-15-2012.xms	OH-JA-Ile	18841568	4	w+ABA	1 hr	78395168	JA-Ile IS	150	32.0455
Merry conc 13 6-16-2012.xms	6.205	JA-OH	MU	Missing	2365000	0					Merry conc 5 6-15-2012.xms	OH-JA-Ile	28099208	5	w+ABA	1 hr	85218656	JA-Ile IS	223.9	29.4534
Merry conc 14 6-16-2012.xms	6.143	JA-OH		Identified	4081000	4081418					Merry conc 6 6-15-2012.xms	OH-JA-Ile	36489952	6	w+ABA	1 hr	90845472	JA-Ile IS	146.5	54.8356
Merry conc 15 6-16-2012.xms	6.133	JA-OH	MU	Missing	4710000	0					Merry conc 7 6-15-2012.xms	OH-JA-Ile	1582877	7	w+ethol	2 hr	63246528	JA-Ile IS	310.1	1.61413
Merry conc 16 6-16-2012.xms	6.165	JA-OH	MU	Missing	1275000	0					Merry conc 8 6-15-2012.xms	OH-JA-Ile	5641678	8	w+ethol	2 hr	112176928	JA-Ile IS	157.5	6.38637
Merry conc 17 6-16-2012.xms	6.155	JA-OH	MU	Missing	5155000	0					Merry conc 9 6-15-2012.xms	OH-JA-Ile	3456861	9	w+ethol	2 hr	78389680	JA-Ile IS	244.4	3.60871
Merry conc 18 6-16-2012.xms	6.102	JA-OH	MU	Missing	5481000	0					blk 6-15-2012004.xms	OH-JA-Ile	0				0	JA-Ile IS	224.229	#DIV/0!
Merry conc 2 6-15-2012.xms	6.153	JA-OH	MU	Missing	3397000	0					blk 6-15-2012003.xms	OH-JA-Ile	0				0	JA-Ile IS	224.229	#DIV/0!
Merry conc 4 6-15-2012.xms	6.285	JA-OH	MU	Missing	3040000	0					blk 6-15-2012002.xms	OH-JA-Ile	0				0	JA-Ile IS	224.229	#DIV/0!
Merry conc 5 6-15-2012.xms	6.134	JA-OH	U	Identified	7967000	7966891					blk 6-15-2012001.xms	OH-JA-Ile	0				0	JA-Ile IS	224.229	#DIV/0!
Merry conc 6 6-15-2012.xms	6.191	JA-OH	U	Identified	6699000	6699011					blk 6-15-2012.xms	OH-JA-Ile	0				0	JA-Ile IS	224.229	#DIV/0!
Merry conc 7 6-15-2012.xms	6.194	JA-OH	U	Identified	14870000	14868591					blk 6-16-2012.xms	OH-JA-Ile	0				0	JA-Ile IS	224.229	#DIV/0!
Merry conc 8 6-15-2012.xms	6.199	JA-OH	U	Identified	14500000	14500423					Merry conc 1 6-15-2012.xms	OPDA	0	1	w+ethol	1 hr			57.5
Merry conc 9 6-15-2012.xms	6.291	JA-OH	U	Identified	18890000	18891042					Merry conc 10 6-15-2012.xms	OPDA	0	10	w+ABA	2 hr			257.3
blk 6-15-2012004.xms	6.223	JA-OH	X MY	Missing	0	0					Merry conc 11 6-16-2012.xms	OPDA	0	11	w+ABA	2 hr			254.3
blk 6-15-2012003.xms	6.223	JA-OH	X MY	Missing	0	0					Merry conc 12 6-16-2012.xms	OPDA	0	12	w+ABA	2 hr			284.8
blk 6-15-2012002.xms	6.223	JA-OH	X MY	Missing	0	0					Merry conc 13 6-16-2012.xms	OPDA	0	13	w+ethol	3 hr			270.4
blk 6-15-2012001.xms	6.223	JA-OH	X MY	Missing	0	0					Merry conc 14 6-16-2012.xms	OPDA	0	14	w+ethol	3 hr			198.2
blk 6-15-2012.xms	5.937	JA-OH	MU	Missing	536867	0					Merry conc 15 6-16-2012.xms	OPDA	0	15	w+ethol	3 hr			243.6
blk 6-16-2012.xms	6.1	JA-OH	MU	Missing	747389	0					Merry conc 16 6-16-2012.xms	OPDA	0	16	w+ABA	3 hr			295.9
Merry conc 1 6-15-2012.xms	6.785	OH-JA-Ile		Identified	10950000	10954719					Merry conc 17 6-16-2012.xms	OPDA	0	17	w+ABA	3 hr			374
Merry conc 10 6-15-2012.xms	6.776	OH-JA-Ile		Identified	2151000	2150616					Merry conc 18 6-16-2012.xms	OPDA	0	18	w+ABA	3 hr			242.5
Merry conc 11 6-16-2012.xms	6.774	OH-JA-Ile	U	Identified	4954000	4953781					Merry conc 2 6-15-2012.xms	OPDA	0	2	w+ethol	1 hr			101
Merry conc 12 6-16-2012.xms	6.761	OH-JA-Ile	U	Identified	3472000	3472195					Merry conc 4 6-15-2012.xms	OPDA	0	4	w+ABA	1 hr			150
Merry conc 13 6-16-2012.xms	6.816	OH-JA-Ile	MU	Missing	345682	0					Merry conc 5 6-15-2012.xms	OPDA	0	5	w+ABA	1 hr			223.9
Merry conc 14 6-16-2012.xms	6.818	OH-JA-Ile	MU	Missing	908036	0					Merry conc 6 6-15-2012.xms	OPDA	0	6	w+ABA	1 hr			146.5
Merry conc 15 6-16-2012.xms	6.764	OH-JA-Ile	U	Identified	1709000	1709376					Merry conc 7 6-15-2012.xms	OPDA	0	7	w+ethol	2 hr			310.1
Merry conc 16 6-16-2012.xms	6.801	OH-JA-Ile	U	Identified	1005000	1005049					Merry conc 8 6-15-2012.xms	OPDA	0	8	w+ethol	2 hr			157.5
Merry conc 17 6-16-2012.xms	6.804	OH-JA-Ile	U	Identified	2131000	2131338					Merry conc 9 6-15-2012.xms	OPDA	0	9	w+ethol	2 hr			244.4
Merry conc 18 6-16-2012.xms	6.79	OH-JA-Ile	U	Identified	2174000	2173585					blk 6-15-2012004.xms	OPDA	0						224.229
Merry conc 2 6-15-2012.xms	6.778	OH-JA-Ile	U	Identified	26360000	26363466					blk 6-15-2012003.xms	OPDA	0						224.229
Merry conc 4 6-15-2012.xms	6.785	OH-JA-Ile	U	Identified	18840000	18841568					blk 6-15-2012002.xms	OPDA	0						224.229
Merry conc 5 6-15-2012.xms	6.771	OH-JA-Ile	U	Identified	28100000	28099208					blk 6-15-2012001.xms	OPDA	0						224.229
Merry conc 6 6-15-2012.xms	6.772	OH-JA-Ile		Identified	36490000	36489952					blk 6-15-2012.xms	OPDA	0						224.229
Merry conc 7 6-15-2012.xms	6.763	OH-JA-Ile	U	Identified	1583000	1582877					blk 6-16-2012.xms	OPDA	0						224.229
Merry conc 8 6-15-2012.xms	6.785	OH-JA-Ile		Identified	5642000	5641678					Merry conc 1 6-15-2012.xms	SA	20945418	1	w+ethol	1 hr	166433072	SA IS	57.5	43.7735
Merry conc 9 6-15-2012.xms	6.775	OH-JA-Ile	U	Identified	3457000	3456861					Merry conc 10 6-15-2012.xms	SA	102991560	10	w+ABA	2 hr	81240496	SA IS	257.3	98.5415
blk 6-15-2012004.xms	6.785	OH-JA-Ile	MU	Missing	406310	0					Merry conc 11 6-16-2012.xms	SA	77101176	11	w+ABA	2 hr	83916008	SA IS	254.3	72.2603
blk 6-15-2012003.xms	6.801	OH-JA-Ile	X MY	Missing	0	0					Merry conc 12 6-16-2012.xms	SA	46252060	12	w+ABA	2 hr	78153384	SA IS	284.8	41.5598
blk 6-15-2012002.xms	6.801	OH-JA-Ile	X MY	Missing	0	0					Merry conc 13 6-16-2012.xms	SA	73732088	13	w+ethol	3 hr	101423560	SA IS	270.4	53.7701
blk 6-15-2012001.xms	6.801	OH-JA-Ile	X MY	Missing	0	0					Merry conc 14 6-16-2012.xms	SA	60327060	14	w+ethol	3 hr	109562416	SA IS	198.2	55.5619
blk 6-15-2012.xms	6.625	OH-JA-Ile	MU	Missing	78403	0					Merry conc 15 6-16-2012.xms	SA	56670704	15	w+ethol	3 hr	94304672	SA IS	243.6	49.3376
blk 6-16-2012.xms	6.823	OH-JA-Ile	MU	Missing	141301	0					Merry conc 16 6-16-2012.xms	SA	42972600	16	w+ABA	3 hr	92079232	SA IS	295.9	31.5439
Merry conc 1 6-15-2012.xms	10.642	OPDA	MU	Missing	116730	0					Merry conc 17 6-16-2012.xms	SA	31783658	17	w+ABA	3 hr	81826464	SA IS	374	20.7715
Merry conc 10 6-15-2012.xms	10.522	OPDA	MU	Missing	147018	0					Merry conc 18 6-16-2012.xms	SA	42150276	18	w+ABA	3 hr	122986880	SA IS	242.5	28.2657
Merry conc 11 6-16-2012.xms	10.546	OPDA	MU	Missing	143643	0					Merry conc 2 6-15-2012.xms	SA	20796304	2	w+ethol	1 hr	126802384	SA IS	101	32.4764
Merry conc 12 6-16-2012.xms	10.587	OPDA	MU	Missing	57657	0					Merry conc 4 6-15-2012.xms	SA	24793392	4	w+ABA	1 hr	101492872	SA IS	150	32.5716
Merry conc 13 6-16-2012.xms	10.483	OPDA	MU	Missing	133208	0					Merry conc 5 6-15-2012.xms	SA	17412210	5	w+ABA	1 hr	105861480	SA IS	223.9	14.6924
Merry conc 14 6-16-2012.xms	10.421	OPDA	MU	Missing	106173	0					Merry conc 6 6-15-2012.xms	SA	13751575	6	w+ABA	1 hr	106698976	SA IS	146.5	17.5948
Merry conc 15 6-16-2012.xms	10.578	OPDA	MU	Missing	96731	0					Merry conc 7 6-15-2012.xms	SA	187108576	7	w+ethol	2 hr	82409144	SA IS	310.1	146.436
Merry conc 16 6-16-2012.xms	10.786	OPDA	MU	Missing	59109	0					Merry conc 8 6-15-2012.xms	SA	87995912	8	w+ethol	2 hr	123319560	SA IS	157.5	90.6108
Merry conc 17 6-16-2012.xms	10.557	OPDA	MU	Missing	127171	0					Merry conc 9 6-15-2012.xms	SA	91572576	9	w+ethol	2 hr	106925472	SA IS	244.4	70.0831
Merry conc 18 6-16-2012.xms	10.455	OPDA	MU	Missing	252194	0					blk 6-15-2012004.xms	SA	0				0	SA IS	224.229	#DIV/0!
Merry conc 2 6-15-2012.xms	10.565	OPDA	MU	Missing	105392	0					blk 6-15-2012003.xms	SA	0				0	SA IS	224.229	#DIV/0!
Merry conc 4 6-15-2012.xms	10.369	OPDA	MU	Missing	138733	0					blk 6-15-2012002.xms	SA	433992				0	SA IS	224.229	#DIV/0!
Merry conc 5 6-15-2012.xms	10.473	OPDA	MU	Missing	91714	0					blk 6-15-2012001.xms	SA	0				0	SA IS	224.229	#DIV/0!
Merry conc 6 6-15-2012.xms	10.364	OPDA	MU	Missing	331423	0					blk 6-15-2012.xms	SA	712672				0	SA IS	224.229	#DIV/0!
Merry conc 7 6-15-2012.xms	10.526	OPDA	MU	Missing	241990	0					blk 6-16-2012.xms	SA	0				0	SA IS	224.229	#DIV/0!
Merry conc 8 6-15-2012.xms	10.728	OPDA	MU	Missing	73550	0					Merry conc 1 6-15-2012.xms	SA IS	166433072	1	w+ethol	1 hr			57.5
Merry conc 9 6-15-2012.xms	10.568	OPDA	MU	Missing	85783	0					Merry conc 10 6-15-2012.xms	SA IS	81240496	10	w+ABA	2 hr			257.3
blk 6-15-2012004.xms	10.385	OPDA	MU	Missing	169386	0					Merry conc 11 6-16-2012.xms	SA IS	83916008	11	w+ABA	2 hr			254.3
blk 6-15-2012003.xms	10.948	OPDA	MU	Missing	99173	0					Merry conc 12 6-16-2012.xms	SA IS	78153384	12	w+ABA	2 hr			284.8
blk 6-15-2012002.xms	10.577	OPDA	X MY	Missing	0	0					Merry conc 13 6-16-2012.xms	SA IS	101423560	13	w+ethol	3 hr			270.4
blk 6-15-2012001.xms	10.577	OPDA	X MY	Missing	0	0					Merry conc 14 6-16-2012.xms	SA IS	109562416	14	w+ethol	3 hr			198.2
blk 6-15-2012.xms	10.577	OPDA	X MY	Missing	0	0					Merry conc 15 6-16-2012.xms	SA IS	94304672	15	w+ethol	3 hr			243.6
blk 6-16-2012.xms	11.26	OPDA	MU	Missing	80405	0					Merry conc 16 6-16-2012.xms	SA IS	92079232	16	w+ABA	3 hr			295.9
Merry conc 1 6-15-2012.xms	7.508	SA	U	Identified	20950000	20945418					Merry conc 17 6-16-2012.xms	SA IS	81826464	17	w+ABA	3 hr			374
Merry conc 10 6-15-2012.xms	7.486	SA	U	Identified	103000000	102991560					Merry conc 18 6-16-2012.xms	SA IS	122986880	18	w+ABA	3 hr			242.5
Merry conc 11 6-16-2012.xms	7.494	SA	U	Identified	77100000	77101176					Merry conc 2 6-15-2012.xms	SA IS	126802384	2	w+ethol	1 hr			101
Merry conc 12 6-16-2012.xms	7.48	SA	U	Identified	46250000	46252060					Merry conc 4 6-15-2012.xms	SA IS	101492872	4	w+ABA	1 hr			150
Merry conc 13 6-16-2012.xms	7.504	SA	U	Identified	73730000	73732088					Merry conc 5 6-15-2012.xms	SA IS	105861480	5	w+ABA	1 hr			223.9
Merry conc 14 6-16-2012.xms	7.528	SA	U	Identified	60330000	60327060					Merry conc 6 6-15-2012.xms	SA IS	106698976	6	w+ABA	1 hr			146.5
Merry conc 15 6-16-2012.xms	7.484	SA	U	Identified	56670000	56670704					Merry conc 7 6-15-2012.xms	SA IS	82409144	7	w+ethol	2 hr			310.1
Merry conc 16 6-16-2012.xms	7.469	SA	U	Identified	42970000	42972600					Merry conc 8 6-15-2012.xms	SA IS	123319560	8	w+ethol	2 hr			157.5
Merry conc 17 6-16-2012.xms	7.473	SA	U	Identified	31780000	31783658					Merry conc 9 6-15-2012.xms	SA IS	106925472	9	w+ethol	2 hr			244.4
Merry conc 18 6-16-2012.xms	7.493	SA	U	Identified	42150000	42150276					blk 6-15-2012004.xms	SA IS	0						224.229
Merry conc 2 6-15-2012.xms	7.514	SA	U	Identified	20800000	20796304					blk 6-15-2012003.xms	SA IS	0						224.229
Merry conc 4 6-15-2012.xms	7.521	SA	U	Identified	24790000	24793392					blk 6-15-2012002.xms	SA IS	0						224.229
Merry conc 5 6-15-2012.xms	7.491	SA	U	Identified	17410000	17412210					blk 6-15-2012001.xms	SA IS	0						224.229
Merry conc 6 6-15-2012.xms	7.514	SA	U	Identified	13750000	13751575					blk 6-15-2012.xms	SA IS	0						224.229
Merry conc 7 6-15-2012.xms	7.433	SA		Identified	187100000	187108576					blk 6-16-2012.xms	SA IS	0						224.229
Merry conc 8 6-15-2012.xms	7.488	SA	U	Identified	88000000	87995912
Merry conc 9 6-15-2012.xms	7.46	SA	U	Identified	91570000	91572576
blk 6-15-2012004.xms	7.547	SA	X MY	Missing	0	0
blk 6-15-2012003.xms	7.547	SA	X MY	Missing	0	0
blk 6-15-2012002.xms	6.666	SA		Identified	433992	433992
blk 6-15-2012001.xms	7.547	SA	X MY	Missing	0	0
blk 6-15-2012.xms	6.628	SA		Identified	712672	712672
blk 6-16-2012.xms	7.506	SA	MU	Missing	2921000	0
Merry conc 1 6-15-2012.xms	7.459	SA IS	U	Identified	166400000	166433072
Merry conc 10 6-15-2012.xms	7.454	SA IS	U	Identified	81240000	81240496
Merry conc 11 6-16-2012.xms	7.41	SA IS	U	Identified	83920000	83916008
Merry conc 12 6-16-2012.xms	7.396	SA IS	U	Identified	78150000	78153384
Merry conc 13 6-16-2012.xms	7.455	SA IS	U	Identified	101400000	101423560
Merry conc 14 6-16-2012.xms	7.461	SA IS	U	Identified	109600000	109562416
Merry conc 15 6-16-2012.xms	7.434	SA IS	U	Identified	94300000	94304672
Merry conc 16 6-16-2012.xms	7.437	SA IS	U	Identified	92080000	92079232
Merry conc 17 6-16-2012.xms	7.389	SA IS	U	Identified	81830000	81826464
Merry conc 18 6-16-2012.xms	7.444	SA IS	U	Identified	123000000	122986880
Merry conc 2 6-15-2012.xms	7.431	SA IS	U	Identified	126800000	126802384
Merry conc 4 6-15-2012.xms	7.438	SA IS	U	Identified	101500000	101492872
Merry conc 5 6-15-2012.xms	7.458	SA IS	U	Identified	105900000	105861480
Merry conc 6 6-15-2012.xms	7.43	SA IS	U	Identified	106700000	106698976
Merry conc 7 6-15-2012.xms	7.382	SA IS	U	Identified	82410000	82409144
Merry conc 8 6-15-2012.xms	7.456	SA IS	U	Identified	123300000	123319560
Merry conc 9 6-15-2012.xms	7.428	SA IS	U	Identified	106900000	106925472
blk 6-15-2012004.xms	7.461	SA IS	X MY	Missing	0	0
blk 6-15-2012003.xms	7.461	SA IS	X MY	Missing	0	0
blk 6-15-2012002.xms	7.461	SA IS	X MY	Missing	0	0
blk 6-15-2012001.xms	7.461	SA IS	X MY	Missing	0	0
blk 6-15-2012.xms	7.461	SA IS	X MY	Missing	0	0
blk 6-16-2012.xms	7.461	SA IS	X MY	Missing	0	0
---------------------------------------
Unidentified Peaks
---------------------------------------
Peaks 10(	Data File	RT (min)	Peak Name	Status	Result Type	Area	Amount/RF	)
Merry conc 1 6-15-2012.xms	7.874	No Search		Unknown	1651000	88.16
Merry conc 1 6-15-2012.xms	8.885	No Search		Unknown	221659	11.84
Merry conc 2 6-15-2012.xms	8.545	No Search		Unknown	947779	100
Merry conc 5 6-15-2012.xms	7.328	No Search		Unknown	2051000	60.3
Merry conc 5 6-15-2012.xms	7.396	No Search		Unknown	1350000	39.7
Merry conc 6 6-15-2012.xms	7.351	No Search		Unknown	942132	100
Merry conc 7 6-15-2012.xms	7.541	No Search		Unknown	2003000	66.11
Merry conc 7 6-15-2012.xms	7.751	No Search		Unknown	246099	8.122
Merry conc 7 6-15-2012.xms	7.83	No Search		Unknown	780918	25.77
Merry conc 8 6-15-2012.xms	8.578	No Search		Unknown	674830	100
Status and Errors:	X : Error
M : Missing Peak.
U : User-defined EndPoints.
Y : Peak not detected, < Size Threshold, or not in Search Window.
