# Supplementary material for: The Active Jasmonate JA-Ile Regulates a Specific Subset of Plant Jasmonate-Mediated Resistance to Herbivores in Nature
Source: Front Plant Sci. 2018 Jun 14;9:787. doi: 10.3389/fpls.2018.00787 (PMC6010948; doi:10.3389/fpls.2018.00787)
Supplement: Datasheet 1 — Source data files for the article. [file Data_Sheet_1.zip › Schuman2018_FPS_Source_Files/201206_JAR_WT_WOS_JA-Ile.csv]

Genotype	Treatment	JA-Ile
JAR	WOS	56.03422694
JAR	WOS	52.54759491
JAR	WOS	57.0497608
JAR	WOS	40.55014055
JAR	WOS	39.33159538
WT	WOS	317.1988871
WT	WOS	198.169633
WT	WOS	202.6376457
WT	WOS	260.2710503
