# Supplementary material for: The Active Jasmonate JA-Ile Regulates a Specific Subset of Plant Jasmonate-Mediated Resistance to Herbivores in Nature
Source: Front Plant Sci. 2018 Jun 14;9:787. doi: 10.3389/fpls.2018.00787 (PMC6010948; doi:10.3389/fpls.2018.00787)
Supplement: Datasheet 1 — Source data files for the article. [file Data_Sheet_1.zip › Schuman2018_FPS_Source_Files/201206_WT_JAR_LOX3_COI1_WOS.csv]

Sample	Genotype	ABA	COOH-JA-Ile	JA	JA-Ile	OH-JA-Ile
C1	COI1	118.3474031	4.859997974	712.9297308	231.6904796	10.52920741
C2	COI1	112.2280263	3.778638916	622.7361674	205.3480755	18.06597969
C3	COI1	86.60721573	2.89114855	924.0871458	277.2530144	12.42577923
C4	COI1		7.356684206	1020.655846	323.5494187	0
J1	JAR	255.4480551	1.507445229	4754.901614	56.03422694	10.36909868
J2	JAR	219.7542225	4.60605815	4653.477791	52.54759491	30.75386428
J3	JAR	350.442031	12.8376848	2524.900901	57.0497608	27.31496245
J4	JAR	311.6718194	13.35500251	3561.978694	40.55014055	48.89971996
J5	JAR	277.8941932	4.352846416	3501.782762	39.33159538	34.1020428
L1	LOX3	253.7870594	8.266240137	498.3095306	84.02669493	29.91766497
L2	LOX3	200.3207989	4.597865715	532.2855541	55.9093444	66.49100233
L3	LOX3	217.3464329	1.770383535	377.5403571	32.69593243	35.44162292
L4	LOX3	493.463006	8.985091827	921.1989296	101.283989	77.9230807
L5	LOX3	269.3034467	11.75127977	597.6649843	81.72567576	70.16550893
W1	WT	272.0507803	12.04146646	2877.180079	317.1988871	110.6415548
W2	WT	256.2120497	6.615146261	4315.11428	198.169633	89.78795869
W3	WT	235.4789144	6.748095871	3722.716914	202.6376457	141.3854646
W4	WT	276.9439876	7.656656088	4418.195809	260.2710503	155.0330761
