# Supplementary material for: The Active Jasmonate JA-Ile Regulates a Specific Subset of Plant Jasmonate-Mediated Resistance to Herbivores in Nature
Source: Front Plant Sci. 2018 Jun 14;9:787. doi: 10.3389/fpls.2018.00787 (PMC6010948; doi:10.3389/fpls.2018.00787)
Supplement: Datasheet 1 — Source data files for the article. [file Data_Sheet_1.zip › Schuman2018_FPS_Source_Files/201206_WT_JAR_LOX3_COI1_WOS_JA_JA-Ile.csv]

Genotype	Treatment	JA	JA-Ile
COI1	WOS	712.9297308	231.6904796
COI1	WOS	622.7361674	205.3480755
COI1	WOS	924.0871458	277.2530144
COI1	WOS	1020.655846	323.5494187
JAR	WOS	4754.901614	56.03422694
JAR	WOS	4653.477791	52.54759491
JAR	WOS	2524.900901	57.0497608
JAR	WOS	3561.978694	40.55014055
JAR	WOS	3501.782762	39.33159538
LOX3	WOS	498.3095306	84.02669493
LOX3	WOS	532.2855541	55.9093444
LOX3	WOS	377.5403571	32.69593243
LOX3	WOS	921.1989296	101.283989
LOX3	WOS	597.6649843	81.72567576
WT	WOS	2877.180079	317.1988871
WT	WOS	4315.11428	198.169633
WT	WOS	3722.716914	202.6376457
WT	WOS	4418.195809	260.2710503
