# Supplementary material for: The Active Jasmonate JA-Ile Regulates a Specific Subset of Plant Jasmonate-Mediated Resistance to Herbivores in Nature
Source: Front Plant Sci. 2018 Jun 14;9:787. doi: 10.3389/fpls.2018.00787 (PMC6010948; doi:10.3389/fpls.2018.00787)
Supplement: Datasheet 1 — Source data files for the article. [file Data_Sheet_1.zip › Schuman2018_FPS_Source_Files/2012_JA_JA-Ile_Field Samples 1 Sara.xlsx]

## Sheet: Sheet1
Field Samples -
Timepoint	Treatment	Number	Tissue Mass (mg)
Timepoint 1	WT CON 1	1	301.9
Timepoint 1	WT CON 2	2	301.3
Timepoint 1	WT CON 3	3	301.6
Timepoint 1	WT CON 4	4	301.8
Timepoint 1	WT CON 5	5	301.2
Timepoint 1	WT CON 6	6	302
Timepoint 1	WT CON 7	7	303.4
Timepoint 1	WT CON 8	8	302.3
Timepoint 1	WT CON 9	9	301.8
Timepoint 1	WT CON 10	10	303.3
Timepoint 1	WT WOS 1	11	301.1
Timepoint 1	WT WOS 2	12	301.6
Timepoint 1	WT WOS 3	13	300.9
Timepoint 1	WT WOS 4	14	300.2
Timepoint 1	WT WOS 5	15	302.1
Timepoint 1	WT WOS 6	16	304.1
Timepoint 1	WT WOS 7	17	302
Timepoint 1	WT WOS 8	18	305.6
Timepoint 1	WT WOS 9	19	302.6
Timepoint 1	WT WOS 10	20	306.2
Timepoint 2	WT CON 1	21	302.3
Timepoint 2	WT CON 2	22	304.5
Timepoint 2	WT CON 3	23	301.6
Timepoint 2	WT CON 4	24	305.4
Timepoint 2	WT CON 5	25	302.1
Timepoint 2	WT CON 6	26	304.8
Timepoint 2	WT CON 7	27	301.2
Timepoint 2	WT CON 8	28	305.1
Timepoint 2	WT CON 9	29	302
Timepoint 2	WT CON 10	30	300.2
Timepoint 2	WT WOS 1	31	304.5
Timepoint 2	WT WOS 2	32	302.6
Timepoint 2	WT WOS 3	33	302.5
Timepoint 2	WT WOS 4	34	300.3
Timepoint 2	WT WOS 5	35	304.3
Timepoint 2	WT WOS 6	36	299.8
Timepoint 2	WT WOS 7	37	301.1
Timepoint 2	WT WOS 8	38	300.7
Timepoint 2	WT WOS 9	39	300.3
Timepoint 2	WT WOS 10	40

## Sheet: Phytohormones CALC
All Results in Recalc File's Data Files
Recalc File:	c:\20120705_wt_field_phytohormones\090712_wt_field_phytohormones.rcl																			#DIV/0!	288.488
Method File:	C:\20120705_WT_field_phytohormones\PHS_OPDA_JA-AAconjugates_Merrys wishlist.mth																							Peak	JA
Data File:	c:\20120705_WT_field_phytohormones\1 7-6-2012.xms
Data File:	c:\20120705_WT_field_phytohormones\10 7-7-2012.xms												Sample ID	Peak	Area	IS ID	IS	mg FM	ng/g FM	Genotype	Treatment	Timepoint			Column Labels
Data File:	c:\20120705_WT_field_phytohormones\11 7-7-2012.xms												1 7-6-2012.xms	184.9-138.7	0	JA IS	28942108	301.9	0	WT	CON	1			WT
Data File:	c:\20120705_WT_field_phytohormones\12 7-6-2012.xms												10 7-7-2012.xms	184.9-138.7	0	JA IS	77339336	303.3	0	WT	CON	1			CON		WOS
Data File:	c:\20120705_WT_field_phytohormones\14 7-6-2012.xms												2 7-7-2012.xms	184.9-138.7	0	JA IS	75174896	301.1	0	WT	CON	1		Values	1	2	1	2
Data File:	c:\20120705_WT_field_phytohormones\15 7-6-2012.xms												3 7-6-2012.xms	184.9-138.7	0	JA IS	62605024	301.6	0	WT	CON	1		Average of ng/g FM	297.055	6.93438	1322.78	421.566	0.318698
Data File:	c:\20120705_WT_field_phytohormones\16 7-7-2012.xms												4 7-7-2012.xms	184.9-138.7	117017	JA IS	67656160	301.8	0.573089	WT	CON	1		StdDev of ng/g FM2	166.283	14.6462	689.569	232.743
Data File:	c:\20120705_WT_field_phytohormones\17 7-7-2012.xms												5 7-7-2012.xms	184.9-138.7	0	JA IS	60697332	301.2	0	WT	CON	1		Count of ng/g FM3	10	10	9	9
Data File:	c:\20120705_WT_field_phytohormones\18 7-6-2012.xms												6 7-6-2012.xms	184.9-138.7	0	JA IS	51567532	302.0	0	WT	CON	1		SEM	52.5832	4.63154	229.856	77.5809
Data File:	c:\20120705_WT_field_phytohormones\19 7-6-2012.xms												7 7-6-2012.xms	184.9-138.7	66629	JA IS	43334668	303.4	0.506772	WT	CON	1					4.45297	60.7936
Data File:	c:\20120705_WT_field_phytohormones\2 7-7-2012.xms												8 7-6-2012.xms	184.9-138.7	84192	JA IS	56363524	302.3	0.494122	WT	CON	1
Data File:	c:\20120705_WT_field_phytohormones\20 7-7-2012.xms												9 7-6-2012.xms	184.9-138.7	0	JA IS	25979434	301.8	0	WT	CON	1
Data File:	c:\20120705_WT_field_phytohormones\21 7-7-2012.xms												11 7-7-2012.xms	184.9-138.7	0	JA IS	68275408	301.1	0	WT	WOS	1
Data File:	c:\20120705_WT_field_phytohormones\22 7-6-2012.xms												12 7-6-2012.xms	184.9-138.7	0	JA IS	50008152	301.6	0	WT	WOS	1
Data File:	c:\20120705_WT_field_phytohormones\23 7-6-2012.xms												14 7-6-2012.xms	184.9-138.7	0	JA IS	60476272	300.2	0	WT	WOS	1
Data File:	c:\20120705_WT_field_phytohormones\24 7-6-2012.xms												15 7-6-2012.xms	184.9-138.7	0	JA IS	47194824	302.1	0	WT	WOS	1
Data File:	c:\20120705_WT_field_phytohormones\25 7-6-2012.xms												16 7-7-2012.xms	184.9-138.7	0	JA IS	70172368	304.1	0	WT	WOS	1
Data File:	c:\20120705_WT_field_phytohormones\26 7-6-2012.xms												17 7-7-2012.xms	184.9-138.7	0	JA IS	61137452	302.0	0	WT	WOS	1
Data File:	c:\20120705_WT_field_phytohormones\27 7-7-2012.xms												18 7-6-2012.xms	184.9-138.7	0	JA IS	48025844	305.6	0	WT	WOS	1
Data File:	c:\20120705_WT_field_phytohormones\28 7-7-2012.xms												19 7-6-2012.xms	184.9-138.7	0	JA IS	45851512	302.6	0	WT	WOS	1
Data File:	c:\20120705_WT_field_phytohormones\29 7-6-2012.xms												20 7-7-2012.xms	184.9-138.7	0	JA IS	64688104	306.2	0	WT	WOS	1
Data File:	c:\20120705_WT_field_phytohormones\3 7-6-2012.xms												1 7-6-2012.xms	226.9-208.7	15694424	JA IS	28942108	301.9	179.619	WT	CON	1
Data File:	c:\20120705_WT_field_phytohormones\30 7-6-2012.xms												10 7-7-2012.xms	226.9-208.7	33978564	JA IS	77339336	303.3	144.855	WT	CON	1
Data File:	c:\20120705_WT_field_phytohormones\31 7-6-2012.xms												2 7-7-2012.xms	226.9-208.7	7762025	JA IS	75174896	301.1	34.2919	WT	CON	1
Data File:	c:\20120705_WT_field_phytohormones\32 7-7-2012.xms												3 7-6-2012.xms	226.9-208.7	14068392	JA IS	62605024	301.6	74.5082	WT	CON	1
Data File:	c:\20120705_WT_field_phytohormones\33 7-7-2012.xms												4 7-7-2012.xms	226.9-208.7	0	JA IS	67656160	301.8	0	WT	CON	1
Data File:	c:\20120705_WT_field_phytohormones\34 7-6-2012.xms												5 7-7-2012.xms	226.9-208.7	0	JA IS	60697332	301.2	0	WT	CON	1		W+OS values
Data File:	c:\20120705_WT_field_phytohormones\35 7-7-2012.xms												6 7-6-2012.xms	226.9-208.7	0	JA IS	51567532	302.0	0	WT	CON	1		JA
Data File:	c:\20120705_WT_field_phytohormones\36 7-6-2012.xms												7 7-6-2012.xms	226.9-208.7	0	JA IS	43334668	303.4	0	WT	CON	1		WT v asLOX3 significant (P<0.0167 in Mann-Whitney U-test following Kruskal-Wallis, correction for multiple testing)
Data File:	c:\20120705_WT_field_phytohormones\37 7-6-2012.xms												8 7-6-2012.xms	226.9-208.7	0	JA IS	56363524	302.3	0	WT	CON	1		JA-Ile
Data File:	c:\20120705_WT_field_phytohormones\38 7-6-2012.xms												9 7-6-2012.xms	226.9-208.7	0	JA IS	25979434	301.8	0	WT	CON	1		WT v irJAR4xirJAR6 significant (P<0.0167 in Mann-Whitney U-test following Kruskal-Wallis, correction for multiple testing)
Data File:	c:\20120705_WT_field_phytohormones\39 7-6-2012.xms												11 7-7-2012.xms	226.9-208.7	12996345	JA IS	68275408	301.1	63.2188	WT	WOS	1		ABA
Data File:	c:\20120705_WT_field_phytohormones\4 7-7-2012.xms												12 7-6-2012.xms	226.9-208.7	24868494	JA IS	50008152	301.6	164.884	WT	WOS	1		irCOI1 v WT, irJAR4xirJAR6 significant (P<0.01 in post-hoc test following ANOVA)
Data File:	c:\20120705_WT_field_phytohormones\5 7-7-2012.xms												14 7-6-2012.xms	226.9-208.7	0	JA IS	60476272	300.2	0	WT	WOS	1
Data File:	c:\20120705_WT_field_phytohormones\6 7-6-2012.xms												15 7-6-2012.xms	226.9-208.7	9759972	JA IS	47194824	302.1	68.4547	WT	WOS	1
Data File:	c:\20120705_WT_field_phytohormones\7 7-6-2012.xms												16 7-7-2012.xms	226.9-208.7	23724460	JA IS	70172368	304.1	111.177	WT	WOS	1
Data File:	c:\20120705_WT_field_phytohormones\8 7-6-2012.xms												17 7-7-2012.xms	226.9-208.7	25120350	JA IS	61137452	302.0	136.054	WT	WOS	1
Data File:	c:\20120705_WT_field_phytohormones\9 7-6-2012.xms												18 7-6-2012.xms	226.9-208.7	9774985	JA IS	48025844	305.6	66.6021	WT	WOS	1
Data File:	c:\20120705_WT_field_phytohormones\blank 7-6-2012.xms												19 7-6-2012.xms	226.9-208.7	16598624	JA IS	45851512	302.6	119.633	WT	WOS	1
Data File:	c:\20120705_WT_field_phytohormones\blank 7-6-2012001.xms												20 7-7-2012.xms	226.9-208.7	23915270	JA IS	64688104	306.2	120.738	WT	WOS	1
Data File:	c:\20120705_WT_field_phytohormones\blank 7-6-2012002.xms												1 7-6-2012.xms	323-131	0	JA IS	28942108	301.9	0	WT	CON	1
Data File:	c:\20120705_WT_field_phytohormones\blank 7-7-2012.xms												10 7-7-2012.xms	323-131	0	JA IS	77339336	303.3	0	WT	CON	1
													2 7-7-2012.xms	323-131	0	JA IS	75174896	301.1	0	WT	CON	1
---------------------------------------													3 7-6-2012.xms	323-131	0	JA IS	62605024	301.6	0	WT	CON	1
Target Compounds													4 7-7-2012.xms	323-131	651410	JA IS	67656160	301.8	3.19027	WT	CON	1
---------------------------------------													5 7-7-2012.xms	323-131	83256	JA IS	60697332	301.2	0.455398	WT	CON	1
													6 7-6-2012.xms	323-131	117224	JA IS	51567532	302.0	0.75272	WT	CON	1
Peaks 840(	Data File	RT (min)	Peak Name	Status	Result Type	Area	Amount/RF	)					7 7-6-2012.xms	323-131	121116	JA IS	43334668	303.4	0.921193	WT	CON	1
	1 7-6-2012.xms	5839	ABA-IS		Identified	11890000	11889002						8 7-6-2012.xms	323-131	114448	JA IS	56363524	302.3	0.671695	WT	CON	1
	1 7-6-2012.xms	5854	ABA	U	Identified	52140000	52139676						9 7-6-2012.xms	323-131	179649	JA IS	25979434	301.8	2.29127	WT	CON	1
	1 7-6-2012.xms	6466	JA	U	Identified	50450000	50445796						11 7-7-2012.xms	323-131	1789775	JA IS	68275408	301.1	8.70609	WT	WOS	1
	1 7-6-2012.xms	6362	SA-IS	U	Identified	8254000	8254145						12 7-6-2012.xms	323-131	3310451	JA IS	50008152	301.6	21.949	WT	WOS	1
	1 7-6-2012.xms	6293	SA	X MY	Missing	0	0						14 7-6-2012.xms	323-131	0	JA IS	60476272	300.2	0	WT	WOS	1
	1 7-6-2012.xms	7138	JA-Val	U	Identified	701133	701133						15 7-6-2012.xms	323-131	0	JA IS	47194824	302.1	0	WT	WOS	1
	1 7-6-2012.xms	7319	JA IS	U	Identified	28940000	28942108						16 7-7-2012.xms	323-131	3215095	JA IS	70172368	304.1	15.0665	WT	WOS	1
	1 7-6-2012.xms	7822	JA-ILE IS	U	Identified	27110000	27107972						17 7-7-2012.xms	323-131	7194597	JA IS	61137452	302.0	38.9666	WT	WOS	1
	1 7-6-2012.xms	7889	JA-Ile	U	Identified	4788000	4787960						18 7-6-2012.xms	323-131	858309	JA IS	48025844	305.6	5.84811	WT	WOS	1
	1 7-6-2012.xms	9457	OPDA	U	Identified	563021	563021						19 7-6-2012.xms	323-131	0	JA IS	45851512	302.6	0	WT	WOS	1
	1 7-6-2012.xms	4334	OH-JA	U	Identified	1778000	1778276						20 7-7-2012.xms	323-131	0	JA IS	64688104	306.2	0	WT	WOS	1
	1 7-6-2012.xms	5341	OH-JA-Ile	MU	Missing	104231	0						1 7-6-2012.xms	337-145	0	JA IS	28942108	301.9	0	WT	CON	1
	1 7-6-2012.xms	5779	COOH-JA-Ile	X MY	Missing	0	0						10 7-7-2012.xms	337-145	0	JA IS	77339336	303.3	0	WT	CON	1
	1 7-6-2012.xms	5388	JA-Glucose-HCOOH-adduct	U	Identified	123373	123373						2 7-7-2012.xms	337-145	0	JA IS	75174896	301.1	0	WT	CON	1
	1 7-6-2012.xms	5856	371-209	MU	Missing	293917	0						3 7-6-2012.xms	337-145	0	JA IS	62605024	301.6	0	WT	CON	1
	1 7-6-2012.xms	5091	338-146	X MY	Missing	0	0						4 7-7-2012.xms	337-145	187444	JA IS	67656160	301.8	0.918005	WT	CON	1
	1 7-6-2012.xms	5118	337-145	MU	Missing	340387	0						5 7-7-2012.xms	337-145	493734	JA IS	60697332	301.2	2.70065	WT	CON	1
	1 7-6-2012.xms	7838	323-131	MU	Missing	240942	0						6 7-6-2012.xms	337-145	1316755	JA IS	51567532	302.0	8.45516	WT	CON	1
	1 7-6-2012.xms	4405	184.9-138.7	X MY	Missing	0	0						7 7-6-2012.xms	337-145	55437	JA IS	43334668	303.4	0.421647	WT	CON	1
	1 7-6-2012.xms	5853	226.9-208.7	U	Identified	15690000	15694424						8 7-6-2012.xms	337-145	625501	JA IS	56363524	302.3	3.67106	WT	CON	1
	10 7-7-2012.xms	5820	ABA-IS	U	Identified	24160000	24158494						9 7-6-2012.xms	337-145	1918186	JA IS	25979434	301.8	24.4648	WT	CON	1
	10 7-7-2012.xms	5819	ABA	U	Identified	113300000	113314384						11 7-7-2012.xms	337-145	5322486	JA IS	68275408	301.1	25.8904	WT	WOS	1
	10 7-7-2012.xms	6448	JA	U	Identified	8940000	8939896						12 7-6-2012.xms	337-145	0	JA IS	50008152	301.6	0	WT	WOS	1
	10 7-7-2012.xms	6225	SA-IS	U	Identified	13440000	13435992						14 7-6-2012.xms	337-145	3770266	JA IS	60476272	300.2	20.7671	WT	WOS	1
	10 7-7-2012.xms	6292	SA	U	Identified	128300000	128292704						15 7-6-2012.xms	337-145	0	JA IS	47194824	302.1	0	WT	WOS	1
	10 7-7-2012.xms	7034	JA-Val	MU	Missing	110852	0						16 7-7-2012.xms	337-145	3086991	JA IS	70172368	304.1	14.4661	WT	WOS	1
	10 7-7-2012.xms	7148	JA IS	U	Identified	77340000	77339336						17 7-7-2012.xms	337-145	0	JA IS	61137452	302.0	0	WT	WOS	1
	10 7-7-2012.xms	7719	JA-ILE IS	U	Identified	109700000	109694984						18 7-6-2012.xms	337-145	0	JA IS	48025844	305.6	0	WT	WOS	1
	10 7-7-2012.xms	7672	JA-Ile		Identified	383131	383131						19 7-6-2012.xms	337-145	0	JA IS	45851512	302.6	0	WT	WOS	1
	10 7-7-2012.xms	9409	OPDA	MU	Missing	50670	0						20 7-7-2012.xms	337-145	0	JA IS	64688104	306.2	0	WT	WOS	1
	10 7-7-2012.xms	4159	OH-JA	MU	Missing	2244000	0						1 7-6-2012.xms	338-146	0	JA IS	28942108	301.9	0	WT	CON	1
	10 7-7-2012.xms	5830	OH-JA-Ile	MU	Missing	160291	0						10 7-7-2012.xms	338-146	0	JA IS	77339336	303.3	0	WT	CON	1
	10 7-7-2012.xms	5779	COOH-JA-Ile	X MY	Missing	0	0						2 7-7-2012.xms	338-146	0	JA IS	75174896	301.1	0	WT	CON	1
	10 7-7-2012.xms	5516	JA-Glucose-HCOOH-adduct	MU	Missing	721631	0						3 7-6-2012.xms	338-146	0	JA IS	62605024	301.6	0	WT	CON	1
	10 7-7-2012.xms	5831	371-209	MU	Missing	1035000	0						4 7-7-2012.xms	338-146	51283	JA IS	67656160	301.8	0.251158	WT	CON	1
	10 7-7-2012.xms	5119	338-146	MU	Missing	97136	0						5 7-7-2012.xms	338-146	96934	JA IS	60697332	301.2	0.530214	WT	CON	1
	10 7-7-2012.xms	5151	337-145	MU	Missing	570502	0						6 7-6-2012.xms	338-146	40887	JA IS	51567532	302.0	0.262544	WT	CON	1
	10 7-7-2012.xms	7727	323-131	MU	Missing	41011	0						7 7-6-2012.xms	338-146	36801	JA IS	43334668	303.4	0.279904	WT	CON	1
	10 7-7-2012.xms	4400	184.9-138.7	MU	Missing	107869	0						8 7-6-2012.xms	338-146	79191	JA IS	56363524	302.3	0.464772	WT	CON	1
	10 7-7-2012.xms	5835	226.9-208.7	U	Identified	33980000	33978564						9 7-6-2012.xms	338-146	83894	JA IS	25979434	301.8	1.07	WT	CON	1
	11 7-7-2012.xms	5809	ABA-IS	U	Identified	21990000	21988458						11 7-7-2012.xms	338-146	0	JA IS	68275408	301.1	0	WT	WOS	1
	11 7-7-2012.xms	5844	ABA		Identified	98810000	98806656						12 7-6-2012.xms	338-146	0	JA IS	50008152	301.6	0	WT	WOS	1
	11 7-7-2012.xms	6402	JA	U	Identified	225000000	225005936						14 7-6-2012.xms	338-146	0	JA IS	60476272	300.2	0	WT	WOS	1
	11 7-7-2012.xms	6264	SA-IS	U	Identified	15750000	15747536						15 7-6-2012.xms	338-146	0	JA IS	47194824	302.1	0	WT	WOS	1
	11 7-7-2012.xms	6315	SA	U	Identified	60810000	60813044						16 7-7-2012.xms	338-146	34953	JA IS	70172368	304.1	0.163795	WT	WOS	1
	11 7-7-2012.xms	7058	JA-Val	U	Identified	1451000	1451317						17 7-7-2012.xms	338-146	0	JA IS	61137452	302.0	0	WT	WOS	1
	11 7-7-2012.xms	7188	JA IS	U	Identified	68280000	68275408						18 7-6-2012.xms	338-146	0	JA IS	48025844	305.6	0	WT	WOS	1
	11 7-7-2012.xms	7708	JA-ILE IS	U	Identified	83030000	83033856						19 7-6-2012.xms	338-146	0	JA IS	45851512	302.6	0	WT	WOS	1
	11 7-7-2012.xms	7741	JA-Ile	U	Identified	28300000	28298012						20 7-7-2012.xms	338-146	0	JA IS	64688104	306.2	0	WT	WOS	1
	11 7-7-2012.xms	9411	OPDA	U	Identified	2475000	2475360						1 7-6-2012.xms	371-209	0	JA IS	28942108	301.9	0	WT	CON	1
	11 7-7-2012.xms	4123	OH-JA	MU	Missing	3562000	0						10 7-7-2012.xms	371-209	0	JA IS	77339336	303.3	0	WT	CON	1
	11 7-7-2012.xms	5764	OH-JA-Ile	U	Identified	8351000	8351272						2 7-7-2012.xms	371-209	0	JA IS	75174896	301.1	0	WT	CON	1
	11 7-7-2012.xms	5749	COOH-JA-Ile	U	Identified	2977000	2977483						3 7-6-2012.xms	371-209	0	JA IS	62605024	301.6	0	WT	CON	1
	11 7-7-2012.xms	5420	JA-Glucose-HCOOH-adduct	MU	Missing	388348	0						4 7-7-2012.xms	371-209	0	JA IS	67656160	301.8	0	WT	CON	1
	11 7-7-2012.xms	5852	371-209	U	Identified	3136000	3136257						5 7-7-2012.xms	371-209	1672424	JA IS	60697332	301.2	9.14791	WT	CON	1
	11 7-7-2012.xms	5099	338-146	MU	Missing	133381	0						6 7-6-2012.xms	371-209	0	JA IS	51567532	302.0	0	WT	CON	1
	11 7-7-2012.xms	5115	337-145	U	Identified	5322000	5322486						7 7-6-2012.xms	371-209	0	JA IS	43334668	303.4	0	WT	CON	1
	11 7-7-2012.xms	7707	323-131	U	Identified	1790000	1789775						8 7-6-2012.xms	371-209	0	JA IS	56363524	302.3	0	WT	CON	1
	11 7-7-2012.xms	4405	184.9-138.7	X MY	Missing	0	0						9 7-6-2012.xms	371-209	188335	JA IS	25979434	301.8	2.40205	WT	CON	1
	11 7-7-2012.xms	5858	226.9-208.7	U	Identified	13000000	12996345						11 7-7-2012.xms	371-209	3136257	JA IS	68275408	301.1	15.2559	WT	WOS	1
	12 7-6-2012.xms	5833	ABA-IS	U	Identified	23310000	23313034						12 7-6-2012.xms	371-209	0	JA IS	50008152	301.6	0	WT	WOS	1
	12 7-6-2012.xms	5831	ABA	U	Identified	129400000	129447384						14 7-6-2012.xms	371-209	0	JA IS	60476272	300.2	0	WT	WOS	1
	12 7-6-2012.xms	6409	JA	U	Identified	399800000	399774144						15 7-6-2012.xms	371-209	0	JA IS	47194824	302.1	0	WT	WOS	1
	12 7-6-2012.xms	6237	SA-IS	U	Identified	12410000	12412441						16 7-7-2012.xms	371-209	0	JA IS	70172368	304.1	0	WT	WOS	1
	12 7-6-2012.xms	6270	SA	U	Identified	27750000	27754642						17 7-7-2012.xms	371-209	0	JA IS	61137452	302.0	0	WT	WOS	1
	12 7-6-2012.xms	7115	JA-Val	U	Identified	2797000	2796691						18 7-6-2012.xms	371-209	944870	JA IS	48025844	305.6	6.43789	WT	WOS	1
	12 7-6-2012.xms	7177	JA IS	U	Identified	50010000	50008152						19 7-6-2012.xms	371-209	0	JA IS	45851512	302.6	0	WT	WOS	1
	12 7-6-2012.xms	7714	JA-ILE IS	U	Identified	69210000	69211256						20 7-7-2012.xms	371-209	0	JA IS	64688104	306.2	0	WT	WOS	1
	12 7-6-2012.xms	7764	JA-Ile	U	Identified	41120000	41120076						1 7-6-2012.xms	ABA	52139676	ABA-IS	11889002	301.9	1452.65	WT	CON	1
	12 7-6-2012.xms	9417	OPDA	U	Identified	3797000	3797191						10 7-7-2012.xms	ABA	113314384	ABA-IS	24158494	303.3	1546.47	WT	CON	1
	12 7-6-2012.xms	4362	OH-JA	U	Identified	11580000	11579632						2 7-7-2012.xms	ABA	109911008	ABA-IS	19088290	301.1	1912.33	WT	CON	1
	12 7-6-2012.xms	5736	OH-JA-Ile	U	Identified	11900000	11903000						3 7-6-2012.xms	ABA	65514356	ABA-IS	9714846	301.6	2235.99	WT	CON	1
	12 7-6-2012.xms	5772	COOH-JA-Ile	U	Identified	1479000	1479230						4 7-7-2012.xms	ABA	81730920	ABA-IS	19977550	301.8	1355.58	WT	CON	1
	12 7-6-2012.xms	5432	JA-Glucose-HCOOH-adduct	MU	Missing	769277	0						5 7-7-2012.xms	ABA	94912384	ABA-IS	15788025	301.2	1995.91	WT	CON	1
	12 7-6-2012.xms	5864	371-209	X MY	Missing	0	0						6 7-6-2012.xms	ABA	54282944	ABA-IS	16468420	302.0	1091.45	WT	CON	1
	12 7-6-2012.xms	5012	338-146	MU	Missing	128058	0						7 7-6-2012.xms	ABA	60483224	ABA-IS	17667066	303.4	1128.38	WT	CON	1
	12 7-6-2012.xms	5172	337-145	MU	Missing	67773	0						8 7-6-2012.xms	ABA	117167120	ABA-IS	11575998	302.3	3348.18	WT	CON	1
	12 7-6-2012.xms	7765	323-131	U	Identified	3310000	3310451						9 7-6-2012.xms	ABA	67472368	ABA-IS	11227420	301.8	1991.25	WT	CON	1
	12 7-6-2012.xms	4405	184.9-138.7	X MY	Missing	0	0						11 7-7-2012.xms	ABA	98806656	ABA-IS	21988458	301.1	1492.38	WT	WOS	1
	12 7-6-2012.xms	5848	226.9-208.7	U	Identified	24870000	24868494						12 7-6-2012.xms	ABA	129447384	ABA-IS	23313034	301.6	1841.04	WT	WOS	1
	14 7-6-2012.xms	5818	ABA-IS	U	Identified	18740000	18744818						14 7-6-2012.xms	ABA	138342528	ABA-IS	18744818	300.2	2458.46	WT	WOS	1
	14 7-6-2012.xms	5834	ABA	U	Identified	138300000	138342528						15 7-6-2012.xms	ABA	80679512	ABA-IS	18580100	302.1	1437.36	WT	WOS	1
	14 7-6-2012.xms	6411	JA	U	Identified	178800000	178840768						16 7-7-2012.xms	ABA	114795024	ABA-IS	26223806	304.1	1439.5	WT	WOS	1
	14 7-6-2012.xms	6223	SA-IS	U	Identified	18300000	18304182						17 7-7-2012.xms	ABA	169787856	ABA-IS	22467500	302.0	2502.33	WT	WOS	1
	14 7-6-2012.xms	6293	SA	X MY	Missing	0	0						18 7-6-2012.xms	ABA	85584840	ABA-IS	17330526	305.6	1615.96	WT	WOS	1
	14 7-6-2012.xms	7152	JA-Val	U	Identified	3900000	3900458						19 7-6-2012.xms	ABA	117157336	ABA-IS	16857810	302.6	2296.67	WT	WOS	1
	14 7-6-2012.xms	7180	JA IS	U	Identified	60480000	60476272						20 7-7-2012.xms	ABA	100027064	ABA-IS	20930652	306.2	1560.74	WT	WOS	1
	14 7-6-2012.xms	7769	JA-ILE IS	U	Identified	86380000	86382368						1 7-6-2012.xms	COOH-JA-Ile	0	JA-ILE IS	27107972	301.9	0	WT	CON	1
	14 7-6-2012.xms	7767	JA-Ile	U	Identified	34970000	34970244						10 7-7-2012.xms	COOH-JA-Ile	0	JA-ILE IS	109694984	303.3	0	WT	CON	1
	14 7-6-2012.xms	9428	OPDA	MU	Missing	786138	0						2 7-7-2012.xms	COOH-JA-Ile	6206546	JA-ILE IS	111967632	301.1	18.4097	WT	CON	1
	14 7-6-2012.xms	4344	OH-JA	X MY	Missing	0	0						3 7-6-2012.xms	COOH-JA-Ile	0	JA-ILE IS	80808368	301.6	0	WT	CON	1
	14 7-6-2012.xms	5784	OH-JA-Ile		Identified	4895000	4894707						4 7-7-2012.xms	COOH-JA-Ile	131569	JA-ILE IS	91285360	301.8	0.477566	WT	CON	1
	14 7-6-2012.xms	5809	COOH-JA-Ile	U	Identified	2591000	2590785						5 7-7-2012.xms	COOH-JA-Ile	0	JA-ILE IS	103051384	301.2	0	WT	CON	1
	14 7-6-2012.xms	5458	JA-Glucose-HCOOH-adduct	MU	Missing	1068000	0						6 7-6-2012.xms	COOH-JA-Ile	131302	JA-ILE IS	65710424	302.0	0.661653	WT	CON	1
	14 7-6-2012.xms	5864	371-209	X MY	Missing	0	0						7 7-6-2012.xms	COOH-JA-Ile	0	JA-ILE IS	60521040	303.4	0	WT	CON	1
	14 7-6-2012.xms	5023	338-146	MU	Missing	19007	0						8 7-6-2012.xms	COOH-JA-Ile	0	JA-ILE IS	75853992	302.3	0	WT	CON	1
	14 7-6-2012.xms	5073	337-145	U	Identified	3770000	3770266						9 7-6-2012.xms	COOH-JA-Ile	0	JA-ILE IS	71805592	301.8	0	WT	CON	1
	14 7-6-2012.xms	7785	323-131	MU	Missing	475422	0						11 7-7-2012.xms	COOH-JA-Ile	2977483	JA-ILE IS	83033856	301.1	11.9092	WT	WOS	1
	14 7-6-2012.xms	4414	184.9-138.7	MU	Missing	191094	0						12 7-6-2012.xms	COOH-JA-Ile	1479230	JA-ILE IS	69211256	301.6	7.08643	WT	WOS	1
	14 7-6-2012.xms	5832	226.9-208.7	X MY	Missing	0	0						14 7-6-2012.xms	COOH-JA-Ile	2590785	JA-ILE IS	86382368	300.2	9.99069	WT	WOS	1
	15 7-6-2012.xms	5830	ABA-IS	U	Identified	18580000	18580100						15 7-6-2012.xms	COOH-JA-Ile	2919566	JA-ILE IS	62837992	302.1	15.3796	WT	WOS	1
	15 7-6-2012.xms	5846	ABA	U	Identified	80680000	80679512						16 7-7-2012.xms	COOH-JA-Ile	1465247	JA-ILE IS	92205008	304.1	5.22565	WT	WOS	1
	15 7-6-2012.xms	6458	JA	U	Identified	270700000	270711360						17 7-7-2012.xms	COOH-JA-Ile	5220189	JA-ILE IS	74586432	302.0	23.175	WT	WOS	1
	15 7-6-2012.xms	6235	SA-IS	U	Identified	9181000	9180607						18 7-6-2012.xms	COOH-JA-Ile	0	JA-ILE IS	63414964	305.6	0	WT	WOS	1
	15 7-6-2012.xms	6336	SA	U	Identified	21600000	21599722						19 7-6-2012.xms	COOH-JA-Ile	1775454	JA-ILE IS	57258144	302.6	10.2472	WT	WOS	1
	15 7-6-2012.xms	7163	JA-Val	MU	Missing	1936000	0						20 7-7-2012.xms	COOH-JA-Ile	0	JA-ILE IS	80879448	306.2	0	WT	WOS	1
	15 7-6-2012.xms	7244	JA IS	U	Identified	47190000	47194824						1 7-6-2012.xms	JA	50445796	JA IS	28942108	301.9	577.34	WT	CON	1
	15 7-6-2012.xms	7815	JA-ILE IS	U	Identified	62840000	62837992						10 7-7-2012.xms	JA	8939896	JA IS	77339336	303.3	38.1118	WT	CON	1
	15 7-6-2012.xms	7882	JA-Ile	U	Identified	22330000	22331842						2 7-7-2012.xms	JA	56081344	JA IS	75174896	301.1	247.762	WT	CON	1
	15 7-6-2012.xms	9449	OPDA	MU	Missing	1152000	0						3 7-6-2012.xms	JA	41781048	JA IS	62605024	301.6	221.278	WT	CON	1
	15 7-6-2012.xms	4101	OH-JA	MU	Missing	6393000	0						4 7-7-2012.xms	JA	53161456	JA IS	67656160	301.8	260.358	WT	CON	1
	15 7-6-2012.xms	5751	OH-JA-Ile	U	Identified	8442000	8442004						5 7-7-2012.xms	JA	58172344	JA IS	60697332	301.2	318.194	WT	CON	1
	15 7-6-2012.xms	5787	COOH-JA-Ile	U	Identified	2920000	2919566						6 7-6-2012.xms	JA	81371256	JA IS	51567532	302.0	522.502	WT	CON	1
	15 7-6-2012.xms	5435	JA-Glucose-HCOOH-adduct	MU	Missing	466692	0						7 7-6-2012.xms	JA	55515448	JA IS	43334668	303.4	422.243	WT	CON	1
	15 7-6-2012.xms	5875	371-209	MU	Missing	286746	0						8 7-6-2012.xms	JA	30474172	JA IS	56363524	302.3	178.853	WT	CON	1
	15 7-6-2012.xms	5095	338-146	MU	Missing	45500	0						9 7-6-2012.xms	JA	14419541	JA IS	25979434	301.8	183.909	WT	CON	1
	15 7-6-2012.xms	5096	337-145	MU	Missing	1579000	0						11 7-7-2012.xms	JA	225005936	JA IS	68275408	301.1	1094.51	WT	WOS	1
	15 7-6-2012.xms	7818	323-131	MU	Missing	764788	0						12 7-6-2012.xms	JA	399774144	JA IS	50008152	301.6	2650.59	WT	WOS	1
	15 7-6-2012.xms	4374	184.9-138.7	MU	Missing	217630	0						14 7-6-2012.xms	JA	178840768	JA IS	60476272	300.2	985.078	WT	WOS	1
	15 7-6-2012.xms	5828	226.9-208.7	U	Identified	9760000	9759972						15 7-6-2012.xms	JA	270711360	JA IS	47194824	302.1	1898.72	WT	WOS	1
	16 7-7-2012.xms	5809	ABA-IS	U	Identified	26220000	26223806						16 7-7-2012.xms	JA	320153504	JA IS	70172368	304.1	1500.29	WT	WOS	1
	16 7-7-2012.xms	5838	ABA		Identified	114800000	114795024						17 7-7-2012.xms	JA	286882016	JA IS	61137452	302.0	1553.78	WT	WOS	1
	16 7-7-2012.xms	6385	JA	U	Identified	320200000	320153504						18 7-6-2012.xms	JA	90027936	JA IS	48025844	305.6	613.407	WT	WOS	1
	16 7-7-2012.xms	6281	SA-IS	U	Identified	15490000	15491016						19 7-6-2012.xms	JA	174980928	JA IS	45851512	302.6	1261.15	WT	WOS	1
	16 7-7-2012.xms	6298	SA	U	Identified	22730000	22729170						20 7-7-2012.xms	JA	68825128	JA IS	64688104	306.2	347.47	WT	WOS	1
	16 7-7-2012.xms	7076	JA-Val	MU	Missing	1216000	0						1 7-6-2012.xms	JA-Glucose-HCOOH-adduct	123373	JA IS	28942108	301.9	1.41197	WT	CON	1
	16 7-7-2012.xms	7120	JA IS	U	Identified	70170000	70172368						10 7-7-2012.xms	JA-Glucose-HCOOH-adduct	0	JA IS	77339336	303.3	0	WT	CON	1
	16 7-7-2012.xms	7691	JA-ILE IS	U	Identified	92210000	92205008						2 7-7-2012.xms	JA-Glucose-HCOOH-adduct	0	JA IS	75174896	301.1	0	WT	CON	1
	16 7-7-2012.xms	7706	JA-Ile	U	Identified	42040000	42036948						3 7-6-2012.xms	JA-Glucose-HCOOH-adduct	0	JA IS	62605024	301.6	0	WT	CON	1
	16 7-7-2012.xms	9394	OPDA	U	Identified	3617000	3617206						4 7-7-2012.xms	JA-Glucose-HCOOH-adduct	303284	JA IS	67656160	301.8	1.48533	WT	CON	1
	16 7-7-2012.xms	4071	OH-JA	MU	Missing	4883000	0						5 7-7-2012.xms	JA-Glucose-HCOOH-adduct	172591	JA IS	60697332	301.2	0.944047	WT	CON	1
	16 7-7-2012.xms	5781	OH-JA-Ile	U	Identified	11530000	11533770						6 7-6-2012.xms	JA-Glucose-HCOOH-adduct	541591	JA IS	51567532	302.0	3.47767	WT	CON	1
	16 7-7-2012.xms	5780	COOH-JA-Ile		Identified	1465000	1465247						7 7-6-2012.xms	JA-Glucose-HCOOH-adduct	168997	JA IS	43334668	303.4	1.28537	WT	CON	1
	16 7-7-2012.xms	5704	JA-Glucose-HCOOH-adduct	MU	Missing	717336	0						8 7-6-2012.xms	JA-Glucose-HCOOH-adduct	202144	JA IS	56363524	302.3	1.18638	WT	CON	1
	16 7-7-2012.xms	5864	371-209	X MY	Missing	0	0						9 7-6-2012.xms	JA-Glucose-HCOOH-adduct	137655	JA IS	25979434	301.8	1.75567	WT	CON	1
	16 7-7-2012.xms	5124	338-146		Identified	34953	34953						11 7-7-2012.xms	JA-Glucose-HCOOH-adduct	0	JA IS	68275408	301.1	0	WT	WOS	1
	16 7-7-2012.xms	5132	337-145	U	Identified	3087000	3086991						12 7-6-2012.xms	JA-Glucose-HCOOH-adduct	0	JA IS	50008152	301.6	0	WT	WOS	1
	16 7-7-2012.xms	7673	323-131	U	Identified	3215000	3215095						14 7-6-2012.xms	JA-Glucose-HCOOH-adduct	0	JA IS	60476272	300.2	0	WT	WOS	1
	16 7-7-2012.xms	4405	184.9-138.7	X MY	Missing	0	0						15 7-6-2012.xms	JA-Glucose-HCOOH-adduct	0	JA IS	47194824	302.1	0	WT	WOS	1
	16 7-7-2012.xms	5858	226.9-208.7	U	Identified	23720000	23724460						16 7-7-2012.xms	JA-Glucose-HCOOH-adduct	0	JA IS	70172368	304.1	0	WT	WOS	1
	17 7-7-2012.xms	5807	ABA-IS	U	Identified	22470000	22467500						17 7-7-2012.xms	JA-Glucose-HCOOH-adduct	0	JA IS	61137452	302.0	0	WT	WOS	1
	17 7-7-2012.xms	5842	ABA		Identified	169800000	169787856						18 7-6-2012.xms	JA-Glucose-HCOOH-adduct	0	JA IS	48025844	305.6	0	WT	WOS	1
	17 7-7-2012.xms	6417	JA	U	Identified	286900000	286882016						19 7-6-2012.xms	JA-Glucose-HCOOH-adduct	0	JA IS	45851512	302.6	0	WT	WOS	1
	17 7-7-2012.xms	6245	SA-IS	U	Identified	16280000	16278508						20 7-7-2012.xms	JA-Glucose-HCOOH-adduct	0	JA IS	64688104	306.2	0	WT	WOS	1
	17 7-7-2012.xms	6313	SA	U	Identified	8807000	8806827						1 7-6-2012.xms	JA-Ile	4787960	JA-ILE IS	27107972	301.9	58.5046	WT	CON	1
	17 7-7-2012.xms	7107	JA-Val	U	Identified	3972000	3972028						10 7-7-2012.xms	JA-Ile	383131	JA-ILE IS	109694984	303.3	1.15156	WT	CON	1
	17 7-7-2012.xms	7203	JA IS	U	Identified	61140000	61137452						2 7-7-2012.xms	JA-Ile	16464817	JA-ILE IS	111967632	301.1	48.8375	WT	CON	1
	17 7-7-2012.xms	7740	JA-ILE IS	U	Identified	74590000	74586432						3 7-6-2012.xms	JA-Ile	3054533	JA-ILE IS	80808368	301.6	12.5331	WT	CON	1
	17 7-7-2012.xms	7756	JA-Ile	U	Identified	91320000	91320040						4 7-7-2012.xms	JA-Ile	5775128	JA-ILE IS	91285360	301.8	20.9624	WT	CON	1
	17 7-7-2012.xms	9409	OPDA	U	Identified	2027000	2027441						5 7-7-2012.xms	JA-Ile	7301241	JA-ILE IS	103051384	301.2	23.5227	WT	CON	1
	17 7-7-2012.xms	4099	OH-JA	MU	Missing	4338000	0						6 7-6-2012.xms	JA-Ile	13136078	JA-ILE IS	65710424	302.0	66.1949	WT	CON	1
	17 7-7-2012.xms	5762	OH-JA-Ile	U	Identified	22710000	22705158						7 7-6-2012.xms	JA-Ile	853131	JA-ILE IS	60521040	303.4	4.64616	WT	CON	1
	17 7-7-2012.xms	5798	COOH-JA-Ile	U	Identified	5220000	5220189						8 7-6-2012.xms	JA-Ile	2939270	JA-ILE IS	75853992	302.3	12.8181	WT	CON	1
	17 7-7-2012.xms	5490	JA-Glucose-HCOOH-adduct	MU	Missing	959636	0						9 7-6-2012.xms	JA-Ile	2047649	JA-ILE IS	71805592	301.8	9.44883	WT	CON	1
	17 7-7-2012.xms	5864	371-209	X MY	Missing	0	0						11 7-7-2012.xms	JA-Ile	28298012	JA-ILE IS	83033856	301.1	113.185	WT	WOS	1
	17 7-7-2012.xms	5123	338-146	MU	Missing	86539	0						12 7-6-2012.xms	JA-Ile	41120076	JA-ILE IS	69211256	301.6	196.991	WT	WOS	1
	17 7-7-2012.xms	5100	337-145	MU	Missing	1720000	0						14 7-6-2012.xms	JA-Ile	34970244	JA-ILE IS	86382368	300.2	134.854	WT	WOS	1
	17 7-7-2012.xms	7722	323-131	U	Identified	7195000	7194597						15 7-6-2012.xms	JA-Ile	22331842	JA-ILE IS	62837992	302.1	117.639	WT	WOS	1
	17 7-7-2012.xms	4548	184.9-138.7	MU	Missing	213679	0						16 7-7-2012.xms	JA-Ile	42036948	JA-ILE IS	92205008	304.1	149.92	WT	WOS	1
	17 7-7-2012.xms	5856	226.9-208.7	U	Identified	25120000	25120350						17 7-7-2012.xms	JA-Ile	91320040	JA-ILE IS	74586432	302.0	405.415	WT	WOS	1
	18 7-6-2012.xms	5807	ABA-IS	U	Identified	17330000	17330526						18 7-6-2012.xms	JA-Ile	21120290	JA-ILE IS	63414964	305.6	108.982	WT	WOS	1
	18 7-6-2012.xms	5823	ABA	U	Identified	85580000	85584840						19 7-6-2012.xms	JA-Ile	36105568	JA-ILE IS	57258144	302.6	208.386	WT	WOS	1
	18 7-6-2012.xms	6435	JA	U	Identified	90030000	90027936						20 7-7-2012.xms	JA-Ile	25351230	JA-ILE IS	80879448	306.2	102.366	WT	WOS	1
	18 7-6-2012.xms	6262	SA-IS	U	Identified	16460000	16459851						1 7-6-2012.xms	JA-Val	701133	JA-ILE IS	27107972	301.9	8.56723	WT	CON	1
	18 7-6-2012.xms	6293	SA	X MY	Missing	0	0						10 7-7-2012.xms	JA-Val	0	JA-ILE IS	109694984	303.3	0	WT	CON	1
	18 7-6-2012.xms	7125	JA-Val	MU	Missing	109986	0						2 7-7-2012.xms	JA-Val	0	JA-ILE IS	111967632	301.1	0	WT	CON	1
	18 7-6-2012.xms	7271	JA IS	U	Identified	48030000	48025844						3 7-6-2012.xms	JA-Val	0	JA-ILE IS	80808368	301.6	0	WT	CON	1
	18 7-6-2012.xms	7825	JA-ILE IS	U	Identified	63410000	63414964						4 7-7-2012.xms	JA-Val	1153077	JA-ILE IS	91285360	301.8	4.18541	WT	CON	1
	18 7-6-2012.xms	7841	JA-Ile	U	Identified	21120000	21120290						5 7-7-2012.xms	JA-Val	279371	JA-ILE IS	103051384	301.2	0.900062	WT	CON	1
	18 7-6-2012.xms	9430	OPDA	MU	Missing	390386	0						6 7-6-2012.xms	JA-Val	471545	JA-ILE IS	65710424	302.0	2.37619	WT	CON	1
	18 7-6-2012.xms	4147	OH-JA	MU	Missing	5021000	0						7 7-6-2012.xms	JA-Val	381282	JA-ILE IS	60521040	303.4	2.07646	WT	CON	1
	18 7-6-2012.xms	5728	OH-JA-Ile	U	Identified	3233000	3232780						8 7-6-2012.xms	JA-Val	0	JA-ILE IS	75853992	302.3	0	WT	CON	1
	18 7-6-2012.xms	5741	COOH-JA-Ile	MU	Missing	611542	0						9 7-6-2012.xms	JA-Val	306850	JA-ILE IS	71805592	301.8	1.41595	WT	CON	1
	18 7-6-2012.xms	5477	JA-Glucose-HCOOH-adduct	X MY	Missing	0	0						11 7-7-2012.xms	JA-Val	1451317	JA-ILE IS	83033856	301.1	5.80492	WT	WOS	1
	18 7-6-2012.xms	5850	371-209		Identified	944870	944870						12 7-6-2012.xms	JA-Val	2796691	JA-ILE IS	69211256	301.6	13.3979	WT	WOS	1
	18 7-6-2012.xms	5038	338-146	MU	Missing	187794	0						14 7-6-2012.xms	JA-Val	3900458	JA-ILE IS	86382368	300.2	15.0411	WT	WOS	1
	18 7-6-2012.xms	5114	337-145	MU	Missing	1243000	0						15 7-6-2012.xms	JA-Val	0	JA-ILE IS	62837992	302.1	0	WT	WOS	1
	18 7-6-2012.xms	7821	323-131		Identified	858309	858309						16 7-7-2012.xms	JA-Val	0	JA-ILE IS	92205008	304.1	0	WT	WOS	1
	18 7-6-2012.xms	4395	184.9-138.7	MU	Missing	89221	0						17 7-7-2012.xms	JA-Val	3972028	JA-ILE IS	74586432	302.0	17.6338	WT	WOS	1
	18 7-6-2012.xms	5857	226.9-208.7	U	Identified	9775000	9774985						18 7-6-2012.xms	JA-Val	0	JA-ILE IS	63414964	305.6	0	WT	WOS	1
	19 7-6-2012.xms	5823	ABA-IS	U	Identified	16860000	16857810						19 7-6-2012.xms	JA-Val	2399160	JA-ILE IS	57258144	302.6	13.8469	WT	WOS	1
	19 7-6-2012.xms	5822	ABA	U	Identified	117200000	117157336						20 7-7-2012.xms	JA-Val	0	JA-ILE IS	80879448	306.2	0	WT	WOS	1
	19 7-6-2012.xms	6417	JA	U	Identified	175000000	174980928						1 7-6-2012.xms	OH-JA	1778276	JA IS	28942108	301.9	20.3519	WT	CON	1
	19 7-6-2012.xms	6279	SA-IS	U	Identified	20030000	20030714						10 7-7-2012.xms	OH-JA	0	JA IS	77339336	303.3	0	WT	CON	1
	19 7-6-2012.xms	6244	SA		Identified	12080000	12079046						2 7-7-2012.xms	OH-JA	0	JA IS	75174896	301.1	0	WT	CON	1
	19 7-6-2012.xms	7089	JA-Val	U	Identified	2399000	2399160						3 7-6-2012.xms	OH-JA	0	JA IS	62605024	301.6	0	WT	CON	1
	19 7-6-2012.xms	7168	JA IS	U	Identified	45850000	45851512						4 7-7-2012.xms	OH-JA	5250792	JA IS	67656160	301.8	25.7157	WT	CON	1
	19 7-6-2012.xms	7705	JA-ILE IS	U	Identified	57260000	57258144						5 7-7-2012.xms	OH-JA	3545553	JA IS	60697332	301.2	19.3936	WT	CON	1
	19 7-6-2012.xms	7738	JA-Ile	U	Identified	36110000	36105568						6 7-6-2012.xms	OH-JA	3753783	JA IS	51567532	302.0	24.1038	WT	CON	1
	19 7-6-2012.xms	9417	OPDA	MU	Missing	890269	0						7 7-6-2012.xms	OH-JA	1891110	JA IS	43334668	303.4	14.3835	WT	CON	1
	19 7-6-2012.xms	4086	OH-JA	MU	Missing	3908000	0						8 7-6-2012.xms	OH-JA	1872816	JA IS	56363524	302.3	10.9915	WT	CON	1
	19 7-6-2012.xms	5778	OH-JA-Ile	U	Identified	11810000	11808725						9 7-6-2012.xms	OH-JA	676267	JA IS	25979434	301.8	8.6252	WT	CON	1
	19 7-6-2012.xms	5814	COOH-JA-Ile	U	Identified	1775000	1775454						11 7-7-2012.xms	OH-JA	0	JA IS	68275408	301.1	0	WT	WOS	1
	19 7-6-2012.xms	5487	JA-Glucose-HCOOH-adduct	MU	Missing	1189000	0						12 7-6-2012.xms	OH-JA	11579632	JA IS	50008152	301.6	76.7755	WT	WOS	1
	19 7-6-2012.xms	5864	371-209	X MY	Missing	0	0						14 7-6-2012.xms	OH-JA	0	JA IS	60476272	300.2	0	WT	WOS	1
	19 7-6-2012.xms	5111	338-146	MU	Missing	92005	0						15 7-6-2012.xms	OH-JA	0	JA IS	47194824	302.1	0	WT	WOS	1
	19 7-6-2012.xms	5070	337-145	MU	Missing	1774000	0						16 7-7-2012.xms	OH-JA	0	JA IS	70172368	304.1	0	WT	WOS	1
	19 7-6-2012.xms	7795	323-131	MU	Missing	1126000	0						17 7-7-2012.xms	OH-JA	0	JA IS	61137452	302.0	0	WT	WOS	1
	19 7-6-2012.xms	4360	184.9-138.7	MU	Missing	154262	0						18 7-6-2012.xms	OH-JA	0	JA IS	48025844	305.6	0	WT	WOS	1
	19 7-6-2012.xms	5855	226.9-208.7	U	Identified	16600000	16598624						19 7-6-2012.xms	OH-JA	0	JA IS	45851512	302.6	0	WT	WOS	1
	2 7-7-2012.xms	5838	ABA-IS		Identified	19090000	19088290						20 7-7-2012.xms	OH-JA	0	JA IS	64688104	306.2	0	WT	WOS	1
	2 7-7-2012.xms	5845	ABA		Identified	109900000	109911008						1 7-6-2012.xms	OH-JA-Ile	0	JA-ILE IS	27107972	301.9	0	WT	CON	1
	2 7-7-2012.xms	6397	JA	U	Identified	56080000	56081344						10 7-7-2012.xms	OH-JA-Ile	0	JA-ILE IS	109694984	303.3	0	WT	CON	1
	2 7-7-2012.xms	6276	SA-IS	U	Identified	23980000	23980728						2 7-7-2012.xms	OH-JA-Ile	0	JA-ILE IS	111967632	301.1	0	WT	CON	1
	2 7-7-2012.xms	6344	SA	U	Identified	9901000	9900577						3 7-6-2012.xms	OH-JA-Ile	711186	JA-ILE IS	80808368	301.6	2.91807	WT	CON	1
	2 7-7-2012.xms	7046	JA-Val	MU	Missing	859456	0						4 7-7-2012.xms	OH-JA-Ile	1113135	JA-ILE IS	91285360	301.8	4.04043	WT	CON	1
	2 7-7-2012.xms	7149	JA IS	U	Identified	75170000	75174896						5 7-7-2012.xms	OH-JA-Ile	377996	JA-ILE IS	103051384	301.2	1.21781	WT	CON	1
	2 7-7-2012.xms	7703	JA-ILE IS	U	Identified	112000000	111967632						6 7-6-2012.xms	OH-JA-Ile	148636	JA-ILE IS	65710424	302.0	0.749002	WT	CON	1
	2 7-7-2012.xms	7701	JA-Ile	U	Identified	16460000	16464817						7 7-6-2012.xms	OH-JA-Ile	390038	JA-ILE IS	60521040	303.4	2.12415	WT	CON	1
	2 7-7-2012.xms	9387	OPDA	MU	Missing	633743	0						8 7-6-2012.xms	OH-JA-Ile	180625	JA-ILE IS	75853992	302.3	0.787701	WT	CON	1
	2 7-7-2012.xms	4172	OH-JA	MU	Missing	6112000	0						9 7-6-2012.xms	OH-JA-Ile	344749	JA-ILE IS	71805592	301.8	1.59084	WT	CON	1
	2 7-7-2012.xms	5797	OH-JA-Ile	MU	Missing	789371	0						11 7-7-2012.xms	OH-JA-Ile	8351272	JA-ILE IS	83033856	301.1	33.4031	WT	WOS	1
	2 7-7-2012.xms	5761	COOH-JA-Ile	U	Identified	6207000	6206546						12 7-6-2012.xms	OH-JA-Ile	11903000	JA-ILE IS	69211256	301.6	57.0228	WT	WOS	1
	2 7-7-2012.xms	5812	JA-Glucose-HCOOH-adduct	MU	Missing	608738	0						14 7-6-2012.xms	OH-JA-Ile	4894707	JA-ILE IS	86382368	300.2	18.8752	WT	WOS	1
	2 7-7-2012.xms	5864	371-209	X MY	Missing	0	0						15 7-6-2012.xms	OH-JA-Ile	8442004	JA-ILE IS	62837992	302.1	44.4706	WT	WOS	1
	2 7-7-2012.xms	5068	338-146	MU	Missing	166278	0						16 7-7-2012.xms	OH-JA-Ile	11533770	JA-ILE IS	92205008	304.1	41.1339	WT	WOS	1
	2 7-7-2012.xms	5124	337-145	MU	Missing	1334000	0						17 7-7-2012.xms	OH-JA-Ile	22705158	JA-ILE IS	74586432	302.0	100.799	WT	WOS	1
	2 7-7-2012.xms	7770	323-131	MU	Missing	111090	0						18 7-6-2012.xms	OH-JA-Ile	3232780	JA-ILE IS	63414964	305.6	16.6813	WT	WOS	1
	2 7-7-2012.xms	4212	184.9-138.7	MU	Missing	56886	0						19 7-6-2012.xms	OH-JA-Ile	11808725	JA-ILE IS	57258144	302.6	68.1549	WT	WOS	1
	2 7-7-2012.xms	5853	226.9-208.7	U	Identified	7762000	7762025						20 7-7-2012.xms	OH-JA-Ile	3630534	JA-ILE IS	80879448	306.2	14.6598	WT	WOS	1
	20 7-7-2012.xms	5819	ABA-IS	U	Identified	20930000	20930652						1 7-6-2012.xms	SA	0	SA-IS	8254145	301.9	0	WT	CON	1
	20 7-7-2012.xms	5841	ABA		Identified	100000000	100027064						10 7-7-2012.xms	SA	128292704	SA-IS	13435992	303.3	3148.18	WT	CON	1
	20 7-7-2012.xms	6412	JA	U	Identified	68830000	68825128						2 7-7-2012.xms	SA	9900577	SA-IS	23980728	301.1	137.116	WT	CON	1
	20 7-7-2012.xms	6308	SA-IS	U	Identified	16100000	16104916						3 7-6-2012.xms	SA	2802666	SA-IS	15251060	301.6	60.9312	WT	CON	1
	20 7-7-2012.xms	6341	SA	U	Identified	32850000	32854090						4 7-7-2012.xms	SA	48930944	SA-IS	7780675	301.8	2083.76	WT	CON	1
	20 7-7-2012.xms	7090	JA-Val	MU	Missing	919362	0						5 7-7-2012.xms	SA	25947530	SA-IS	12175014	301.2	707.574	WT	CON	1
	20 7-7-2012.xms	7163	JA IS	U	Identified	64690000	64688104						6 7-6-2012.xms	SA	0	SA-IS	0	302.0	#DIV/0!	WT	CON	1
	20 7-7-2012.xms	7717	JA-ILE IS	U	Identified	80880000	80879448						7 7-6-2012.xms	SA	2884521	SA-IS	0	303.4	#DIV/0!	WT	CON	1
	20 7-7-2012.xms	7767	JA-Ile	U	Identified	25350000	25351230						8 7-6-2012.xms	SA	0	SA-IS	0	302.3	#DIV/0!	WT	CON	1
	20 7-7-2012.xms	9429	OPDA	MU	Missing	881517	0						9 7-6-2012.xms	SA	27533332	SA-IS	4795237	301.8	1902.52	WT	CON	1
	20 7-7-2012.xms	4117	OH-JA	MU	Missing	4981000	0						11 7-7-2012.xms	SA	60813044	SA-IS	15747536	301.1	1282.55	WT	WOS	1
	20 7-7-2012.xms	5808	OH-JA-Ile	U	Identified	3631000	3630534						12 7-6-2012.xms	SA	27754642	SA-IS	12412441	301.6	741.391	WT	WOS	1
	20 7-7-2012.xms	5820	COOH-JA-Ile	MU	Missing	724631	0						14 7-6-2012.xms	SA	0	SA-IS	18304182	300.2	0	WT	WOS	1
	20 7-7-2012.xms	5496	JA-Glucose-HCOOH-adduct	MU	Missing	161721	0						15 7-6-2012.xms	SA	21599722	SA-IS	9180607	302.1	778.8	WT	WOS	1
	20 7-7-2012.xms	5864	371-209	X MY	Missing	0	0						16 7-7-2012.xms	SA	22729170	SA-IS	15491016	304.1	482.489	WT	WOS	1
	20 7-7-2012.xms	5109	338-146	MU	Missing	27832	0						17 7-7-2012.xms	SA	8806827	SA-IS	16278508	302.0	179.142	WT	WOS	1
	20 7-7-2012.xms	5152	337-145	MU	Missing	1213000	0						18 7-6-2012.xms	SA	0	SA-IS	16459851	305.6	0	WT	WOS	1
	20 7-7-2012.xms	7798	323-131	MU	Missing	293087	0						19 7-6-2012.xms	SA	12079046	SA-IS	20030714	302.6	199.282	WT	WOS	1
	20 7-7-2012.xms	4448	184.9-138.7	MU	Missing	262880	0						20 7-7-2012.xms	SA	32854090	SA-IS	16104916	306.2	666.232	WT	WOS	1
	20 7-7-2012.xms	5868	226.9-208.7	U	Identified	23920000	23915270						21 7-7-2012.xms	184.9-138.7	0	JA IS	47421600	302.3	0	WT	CON	2
	21 7-7-2012.xms	5835	ABA-IS		Identified	10710000	10706843						22 7-6-2012.xms	184.9-138.7	0	JA IS	44628472	304.5	0	WT	CON	2
	21 7-7-2012.xms	5844	ABA		Identified	49800000	49801616						23 7-6-2012.xms	184.9-138.7	0	JA IS	39974524	301.6	0	WT	CON	2
	21 7-7-2012.xms	6458	JA	U	Identified	5242000	5242026						24 7-6-2012.xms	184.9-138.7	14689962	JA IS	39021224	305.4	123.268	WT	CON	2
	21 7-7-2012.xms	6217	SA-IS	U	Identified	21030000	21027482						25 7-6-2012.xms	184.9-138.7	0	JA IS	46165232	302.1	0	WT	CON	2
	21 7-7-2012.xms	6234	SA	U	Identified	33470000	33465912						26 7-6-2012.xms	184.9-138.7	20745412	JA IS	39906184	304.8	170.556	WT	CON	2
	21 7-7-2012.xms	7048	JA-Val	X MY	Missing	0	0						27 7-7-2012.xms	184.9-138.7	17771138	JA IS	58837228	301.2	100.279	WT	CON	2
	21 7-7-2012.xms	7141	JA IS	U	Identified	47420000	47421600						28 7-7-2012.xms	184.9-138.7	12097818	JA IS	66897860	305.1	59.2724	WT	CON	2
	21 7-7-2012.xms	7695	JA-ILE IS	U	Identified	49850000	49848224						29 7-6-2012.xms	184.9-138.7	0	JA IS	54246208	302.0	0	WT	CON	2
	21 7-7-2012.xms	7672	JA-Ile		Identified	515396	515396						30 7-6-2012.xms	184.9-138.7	0	JA IS	35800596	300.2	0	WT	CON	2
	21 7-7-2012.xms	9397	OPDA	MU	Missing	240386	0						31 7-6-2012.xms	184.9-138.7	13225445	JA IS	28315160	304.5	153.392	WT	WOS	2
	21 7-7-2012.xms	4220	OH-JA	MU	Missing	1044000	0						32 7-7-2012.xms	184.9-138.7	0	JA IS	53375748	302.6	0	WT	WOS	2
	21 7-7-2012.xms	5785	OH-JA-Ile	MU	Missing	68037	0						33 7-7-2012.xms	184.9-138.7	0	JA IS	56177044	302.5	0	WT	WOS	2
	21 7-7-2012.xms	5776	COOH-JA-Ile	MU	Missing	147609	0						34 7-6-2012.xms	184.9-138.7	0	JA IS	33046814	300.3	0	WT	WOS	2
	21 7-7-2012.xms	5443	JA-Glucose-HCOOH-adduct	MU	Missing	684200	0						35 7-7-2012.xms	184.9-138.7	0	JA IS	56389212	304.3	0	WT	WOS	2
	21 7-7-2012.xms	5813	371-209	MU	Missing	313349	0						36 7-6-2012.xms	184.9-138.7	0	JA IS	30065744	299.8	0	WT	WOS	2
	21 7-7-2012.xms	5061	338-146	MU	Missing	133714	0						37 7-6-2012.xms	184.9-138.7	0	JA IS	23116574	301.1	0	WT	WOS	2
	21 7-7-2012.xms	5168	337-145	MU	Missing	1036000	0						38 7-6-2012.xms	184.9-138.7	0	JA IS	38052788	300.7	0	WT	WOS	2
	21 7-7-2012.xms	7771	323-131	MU	Missing	79961	0						39 7-6-2012.xms	184.9-138.7	0	JA IS	18318064	300.3	0	WT	WOS	2
	21 7-7-2012.xms	4405	184.9-138.7	X MY	Missing	0	0						21 7-7-2012.xms	226.9-208.7	26672172	JA IS	47421600	302.3	186.056	WT	CON	2
	21 7-7-2012.xms	5845	226.9-208.7	U	Identified	26670000	26672172						22 7-6-2012.xms	226.9-208.7	6058573	JA IS	44628472	304.5	44.5832	WT	CON	2
	22 7-6-2012.xms	5831	ABA-IS	U	Identified	10630000	10634837						23 7-6-2012.xms	226.9-208.7	0	JA IS	39974524	301.6	0	WT	CON	2
	22 7-6-2012.xms	5863	ABA		Identified	55450000	55453092						24 7-6-2012.xms	226.9-208.7	26303308	JA IS	39021224	305.4	220.719	WT	CON	2
	22 7-6-2012.xms	6494	JA	MU	Missing	2074000	0						25 7-6-2012.xms	226.9-208.7	8823387	JA IS	46165232	302.1	63.2659	WT	CON	2
	22 7-6-2012.xms	6338	SA-IS	U	Identified	27030000	27033498						26 7-6-2012.xms	226.9-208.7	36983456	JA IS	39906184	304.8	304.055	WT	CON	2
	22 7-6-2012.xms	6293	SA	X MY	Missing	0	0						27 7-7-2012.xms	226.9-208.7	54729040	JA IS	58837228	301.2	308.824	WT	CON	2
	22 7-6-2012.xms	7048	JA-Val	X MY	Missing	0	0						28 7-7-2012.xms	226.9-208.7	28190912	JA IS	66897860	305.1	138.119	WT	CON	2
	22 7-6-2012.xms	7347	JA IS	U	Identified	44630000	44628472						29 7-6-2012.xms	226.9-208.7	8642889	JA IS	54246208	302.0	52.7573	WT	CON	2
	22 7-6-2012.xms	7867	JA-ILE IS	U	Identified	52790000	52789328						30 7-6-2012.xms	226.9-208.7	51472696	JA IS	35800596	300.2	478.934	WT	CON	2
	22 7-6-2012.xms	7860	JA-Ile		Identified	267968	267968						31 7-6-2012.xms	226.9-208.7	0	JA IS	28315160	304.5	0	WT	WOS	2
	22 7-6-2012.xms	9490	OPDA	MU	Missing	121617	0						32 7-7-2012.xms	226.9-208.7	44382036	JA IS	53375748	302.6	274.786	WT	WOS	2
	22 7-6-2012.xms	4213	OH-JA	MU	Missing	3934000	0						33 7-7-2012.xms	226.9-208.7	0	JA IS	56177044	302.5	0	WT	WOS	2
	22 7-6-2012.xms	5805	OH-JA-Ile	MU	Missing	458970	0						34 7-6-2012.xms	226.9-208.7	18514484	JA IS	33046814	300.3	186.564	WT	WOS	2
	22 7-6-2012.xms	5779	COOH-JA-Ile	X MY	Missing	0	0						35 7-7-2012.xms	226.9-208.7	35319984	JA IS	56389212	304.3	205.837	WT	WOS	2
	22 7-6-2012.xms	5844	JA-Glucose-HCOOH-adduct		Identified	874810	874810						36 7-6-2012.xms	226.9-208.7	20361112	JA IS	30065744	299.8	225.89	WT	WOS	2
	22 7-6-2012.xms	5885	371-209	MU	Missing	274433	0						37 7-6-2012.xms	226.9-208.7	0	JA IS	23116574	301.1	0	WT	WOS	2
	22 7-6-2012.xms	5062	338-146	MU	Missing	200083	0						38 7-6-2012.xms	226.9-208.7	0	JA IS	38052788	300.7	0	WT	WOS	2
	22 7-6-2012.xms	5097	337-145	MU	Missing	987811	0						39 7-6-2012.xms	226.9-208.7	14853829	JA IS	18318064	300.3	270.025	WT	WOS	2
	22 7-6-2012.xms	7704	323-131	MU	Missing	75520	0						21 7-7-2012.xms	323-131	0	JA IS	47421600	302.3	0	WT	CON	2
	22 7-6-2012.xms	4405	184.9-138.7	X MY	Missing	0	0						22 7-6-2012.xms	323-131	0	JA IS	44628472	304.5	0	WT	CON	2
	22 7-6-2012.xms	5864	226.9-208.7	U	Identified	6059000	6058573						23 7-6-2012.xms	323-131	0	JA IS	39974524	301.6	0	WT	CON	2
	23 7-6-2012.xms	5869	ABA-IS	U	Identified	14280000	14278989						24 7-6-2012.xms	323-131	0	JA IS	39021224	305.4	0	WT	CON	2
	23 7-6-2012.xms	5858	ABA		Identified	40320000	40323040						25 7-6-2012.xms	323-131	0	JA IS	46165232	302.1	0	WT	CON	2
	23 7-6-2012.xms	6468	JA	X MY	Missing	0	0						26 7-6-2012.xms	323-131	0	JA IS	39906184	304.8	0	WT	CON	2
	23 7-6-2012.xms	6342	SA-IS	U	Identified	23280000	23280824						27 7-7-2012.xms	323-131	0	JA IS	58837228	301.2	0	WT	CON	2
	23 7-6-2012.xms	6392	SA	U	Identified	33760000	33759476						28 7-7-2012.xms	323-131	0	JA IS	66897860	305.1	0	WT	CON	2
	23 7-6-2012.xms	7048	JA-Val	X MY	Missing	0	0						29 7-6-2012.xms	323-131	0	JA IS	54246208	302.0	0	WT	CON	2
	23 7-6-2012.xms	7316	JA IS	U	Identified	39970000	39974524						30 7-6-2012.xms	323-131	0	JA IS	35800596	300.2	0	WT	CON	2
	23 7-6-2012.xms	7871	JA-ILE IS	U	Identified	51410000	51406032						31 7-6-2012.xms	323-131	331899	JA IS	28315160	304.5	3.84946	WT	WOS	2
	23 7-6-2012.xms	7869	JA-Ile	U	Identified	234325	234325						32 7-7-2012.xms	323-131	0	JA IS	53375748	302.6	0	WT	WOS	2
	23 7-6-2012.xms	10114	OPDA	MU	Missing	159309	0						33 7-7-2012.xms	323-131	0	JA IS	56177044	302.5	0	WT	WOS	2
	23 7-6-2012.xms	4242	OH-JA	MU	Missing	954835	0						34 7-6-2012.xms	323-131	0	JA IS	33046814	300.3	0	WT	WOS	2
	23 7-6-2012.xms	5777	OH-JA-Ile	MU	Missing	181458	0						35 7-7-2012.xms	323-131	1304258	JA IS	56389212	304.3	7.60091	WT	WOS	2
	23 7-6-2012.xms	5825	COOH-JA-Ile		Identified	1061000	1061109						36 7-6-2012.xms	323-131	145999	JA IS	30065744	299.8	1.61974	WT	WOS	2
	23 7-6-2012.xms	5453	JA-Glucose-HCOOH-adduct	MU	Missing	167405	0						37 7-6-2012.xms	323-131	626709	JA IS	23116574	301.1	9.00392	WT	WOS	2
	23 7-6-2012.xms	5891	371-209	MU	Missing	734922	0						38 7-6-2012.xms	323-131	1172632	JA IS	38052788	300.7	10.2481	WT	WOS	2
	23 7-6-2012.xms	5065	338-146	MU	Missing	81559	0						39 7-6-2012.xms	323-131	278749	JA IS	18318064	300.3	5.06732	WT	WOS	2
	23 7-6-2012.xms	5112	337-145	MU	Missing	313085	0						21 7-7-2012.xms	337-145	0	JA IS	47421600	302.3	0	WT	CON	2
	23 7-6-2012.xms	7801	323-131	X MY	Missing	0	0						22 7-6-2012.xms	337-145	0	JA IS	44628472	304.5	0	WT	CON	2
	23 7-6-2012.xms	4405	184.9-138.7	X MY	Missing	0	0						23 7-6-2012.xms	337-145	0	JA IS	39974524	301.6	0	WT	CON	2
	23 7-6-2012.xms	5832	226.9-208.7	X MY	Missing	0	0						24 7-6-2012.xms	337-145	0	JA IS	39021224	305.4	0	WT	CON	2
	24 7-6-2012.xms	5826	ABA-IS	U	Identified	11950000	11954229						25 7-6-2012.xms	337-145	0	JA IS	46165232	302.1	0	WT	CON	2
	24 7-6-2012.xms	5859	ABA	U	Identified	79040000	79038504						26 7-6-2012.xms	337-145	0	JA IS	39906184	304.8	0	WT	CON	2
	24 7-6-2012.xms	6468	JA	X MY	Missing	0	0						27 7-7-2012.xms	337-145	0	JA IS	58837228	301.2	0	WT	CON	2
	24 7-6-2012.xms	6316	SA-IS	U	Identified	14740000	14740778						28 7-7-2012.xms	337-145	0	JA IS	66897860	305.1	0	WT	CON	2
	24 7-6-2012.xms	6293	SA	X MY	Missing	0	0						29 7-6-2012.xms	337-145	0	JA IS	54246208	302.0	0	WT	CON	2
	24 7-6-2012.xms	7048	JA-Val	X MY	Missing	0	0						30 7-6-2012.xms	337-145	0	JA IS	35800596	300.2	0	WT	CON	2
	24 7-6-2012.xms	7342	JA IS	U	Identified	39020000	39021224						31 7-6-2012.xms	337-145	0	JA IS	28315160	304.5	0	WT	WOS	2
	24 7-6-2012.xms	7862	JA-ILE IS	U	Identified	51210000	51206180						32 7-7-2012.xms	337-145	0	JA IS	53375748	302.6	0	WT	WOS	2
	24 7-6-2012.xms	6695	JA-Ile	MU	Missing	150637	0						33 7-7-2012.xms	337-145	0	JA IS	56177044	302.5	0	WT	WOS	2
	24 7-6-2012.xms	9514	OPDA	U	Identified	199559	199559						34 7-6-2012.xms	337-145	2424797	JA IS	33046814	300.3	24.4338	WT	WOS	2
	24 7-6-2012.xms	4120	OH-JA	MU	Missing	2845000	0						35 7-7-2012.xms	337-145	1744390	JA IS	56389212	304.3	10.1659	WT	WOS	2
	24 7-6-2012.xms	5287	OH-JA-Ile	MU	Missing	147008	0						36 7-6-2012.xms	337-145	1446061	JA IS	30065744	299.8	16.0429	WT	WOS	2
	24 7-6-2012.xms	5779	COOH-JA-Ile	X MY	Missing	0	0						37 7-6-2012.xms	337-145	1107961	JA IS	23116574	301.1	15.9181	WT	WOS	2
	24 7-6-2012.xms	5567	JA-Glucose-HCOOH-adduct	MU	Missing	312766	0						38 7-6-2012.xms	337-145	1129850	JA IS	38052788	300.7	9.87418	WT	WOS	2
	24 7-6-2012.xms	5856	371-209		Identified	87010	87010						39 7-6-2012.xms	337-145	712273	JA IS	18318064	300.3	12.9483	WT	WOS	2
	24 7-6-2012.xms	5125	338-146	MU	Missing	58090	0						21 7-7-2012.xms	338-146	0	JA IS	47421600	302.3	0	WT	CON	2
	24 7-6-2012.xms	5142	337-145	MU	Missing	718519	0						22 7-6-2012.xms	338-146	0	JA IS	44628472	304.5	0	WT	CON	2
	24 7-6-2012.xms	7733	323-131	MU	Missing	66868	0						23 7-6-2012.xms	338-146	0	JA IS	39974524	301.6	0	WT	CON	2
	24 7-6-2012.xms	4405	184.9-138.7	U	Identified	14690000	14689962						24 7-6-2012.xms	338-146	0	JA IS	39021224	305.4	0	WT	CON	2
	24 7-6-2012.xms	5876	226.9-208.7	U	Identified	26300000	26303308						25 7-6-2012.xms	338-146	0	JA IS	46165232	302.1	0	WT	CON	2
	25 7-6-2012.xms	5829	ABA-IS	U	Identified	12350000	12349116						26 7-6-2012.xms	338-146	0	JA IS	39906184	304.8	0	WT	CON	2
	25 7-6-2012.xms	5862	ABA	U	Identified	61850000	61848608						27 7-7-2012.xms	338-146	0	JA IS	58837228	301.2	0	WT	CON	2
	25 7-6-2012.xms	6468	JA	X MY	Missing	0	0						28 7-7-2012.xms	338-146	0	JA IS	66897860	305.1	0	WT	CON	2
	25 7-6-2012.xms	6267	SA-IS	U	Identified	20890000	20885496						29 7-6-2012.xms	338-146	0	JA IS	54246208	302.0	0	WT	CON	2
	25 7-6-2012.xms	6293	SA	X MY	Missing	0	0						30 7-6-2012.xms	338-146	0	JA IS	35800596	300.2	0	WT	CON	2
	25 7-6-2012.xms	7048	JA-Val	X MY	Missing	0	0						31 7-6-2012.xms	338-146	0	JA IS	28315160	304.5	0	WT	WOS	2
	25 7-6-2012.xms	7344	JA IS	U	Identified	46170000	46165232						32 7-7-2012.xms	338-146	0	JA IS	53375748	302.6	0	WT	WOS	2
	25 7-6-2012.xms	7864	JA-ILE IS	U	Identified	58700000	58698376						33 7-7-2012.xms	338-146	0	JA IS	56177044	302.5	0	WT	WOS	2
	25 7-6-2012.xms	7909	JA-Ile	MU	Missing	222655	0						34 7-6-2012.xms	338-146	93674	JA IS	33046814	300.3	0.943918	WT	WOS	2
	25 7-6-2012.xms	9409	OPDA	X MY	Missing	0	0						35 7-7-2012.xms	338-146	170988	JA IS	56389212	304.3	0.996478	WT	WOS	2
	25 7-6-2012.xms	4216	OH-JA	MU	Missing	4049000	0						36 7-6-2012.xms	338-146	121470	JA IS	30065744	299.8	1.34761	WT	WOS	2
	25 7-6-2012.xms	5764	OH-JA-Ile	MU	Missing	182211	0						37 7-6-2012.xms	338-146	171077	JA IS	23116574	301.1	2.45786	WT	WOS	2
	25 7-6-2012.xms	5820	COOH-JA-Ile	U	Identified	283425	283425						38 7-6-2012.xms	338-146	32806	JA IS	38052788	300.7	0.286704	WT	WOS	2
	25 7-6-2012.xms	5532	JA-Glucose-HCOOH-adduct	MU	Missing	407848	0						39 7-6-2012.xms	338-146	34907	JA IS	18318064	300.3	0.634567	WT	WOS	2
	25 7-6-2012.xms	5883	371-209	MU	Missing	934134	0						21 7-7-2012.xms	371-209	0	JA IS	47421600	302.3	0	WT	CON	2
	25 7-6-2012.xms	5142	338-146	MU	Missing	97005	0						22 7-6-2012.xms	371-209	0	JA IS	44628472	304.5	0	WT	CON	2
	25 7-6-2012.xms	5129	337-145	MU	Missing	644055	0						23 7-6-2012.xms	371-209	0	JA IS	39974524	301.6	0	WT	CON	2
	25 7-6-2012.xms	7971	323-131	MU	Missing	157765	0						24 7-6-2012.xms	371-209	87010	JA IS	39021224	305.4	0.730128	WT	CON	2
	25 7-6-2012.xms	4405	184.9-138.7	X MY	Missing	0	0						25 7-6-2012.xms	371-209	0	JA IS	46165232	302.1	0	WT	CON	2
	25 7-6-2012.xms	5827	226.9-208.7	U	Identified	8823000	8823387						26 7-6-2012.xms	371-209	0	JA IS	39906184	304.8	0	WT	CON	2
	26 7-6-2012.xms	5832	ABA-IS	U	Identified	10280000	10284899						27 7-7-2012.xms	371-209	0	JA IS	58837228	301.2	0	WT	CON	2
	26 7-6-2012.xms	5848	ABA	U	Identified	77160000	77156272						28 7-7-2012.xms	371-209	0	JA IS	66897860	305.1	0	WT	CON	2
	26 7-6-2012.xms	6468	JA	X MY	Missing	0	0						29 7-6-2012.xms	371-209	1044703	JA IS	54246208	302.0	6.377	WT	CON	2
	26 7-6-2012.xms	6219	SA-IS	U	Identified	19070000	19074564						30 7-6-2012.xms	371-209	0	JA IS	35800596	300.2	0	WT	CON	2
	26 7-6-2012.xms	6293	SA	X MY	Missing	0	0						31 7-6-2012.xms	371-209	0	JA IS	28315160	304.5	0	WT	WOS	2
	26 7-6-2012.xms	7048	JA-Val	X MY	Missing	0	0						32 7-7-2012.xms	371-209	0	JA IS	53375748	302.6	0	WT	WOS	2
	26 7-6-2012.xms	7176	JA IS	U	Identified	39910000	39906184						33 7-7-2012.xms	371-209	0	JA IS	56177044	302.5	0	WT	WOS	2
	26 7-6-2012.xms	7747	JA-ILE IS	U	Identified	50300000	50302900						34 7-6-2012.xms	371-209	0	JA IS	33046814	300.3	0	WT	WOS	2
	26 7-6-2012.xms	7724	JA-Ile		Identified	173386	173386						35 7-7-2012.xms	371-209	0	JA IS	56389212	304.3	0	WT	WOS	2
	26 7-6-2012.xms	9431	OPDA	MU	Missing	53620	0						36 7-6-2012.xms	371-209	0	JA IS	30065744	299.8	0	WT	WOS	2
	26 7-6-2012.xms	4120	OH-JA		Identified	1387000	1387175						37 7-6-2012.xms	371-209	321161	JA IS	23116574	301.1	4.61412	WT	WOS	2
	26 7-6-2012.xms	5792	OH-JA-Ile	MU	Missing	154109	0						38 7-6-2012.xms	371-209	0	JA IS	38052788	300.7	0	WT	WOS	2
	26 7-6-2012.xms	5832	COOH-JA-Ile	MU	Missing	300684	0						39 7-6-2012.xms	371-209	0	JA IS	18318064	300.3	0	WT	WOS	2
	26 7-6-2012.xms	5504	JA-Glucose-HCOOH-adduct	MU	Missing	238179	0						21 7-7-2012.xms	ABA	49801616	ABA-IS	10706843	302.3	1538.66	WT	CON	2
	26 7-6-2012.xms	5864	371-209	X MY	Missing	0	0						22 7-6-2012.xms	ABA	55453092	ABA-IS	10634837	304.5	1712.41	WT	CON	2
	26 7-6-2012.xms	5062	338-146	MU	Missing	164444	0						23 7-6-2012.xms	ABA	40323040	ABA-IS	14278989	301.6	936.32	WT	CON	2
	26 7-6-2012.xms	5126	337-145	MU	Missing	538016	0						24 7-6-2012.xms	ABA	79038504	ABA-IS	11954229	305.4	2164.95	WT	CON	2
	26 7-6-2012.xms	7858	323-131	MU	Missing	21738	0						25 7-6-2012.xms	ABA	61848608	ABA-IS	12349116	302.1	1657.84	WT	CON	2
	26 7-6-2012.xms	4479	184.9-138.7	U	Identified	20750000	20745412						26 7-6-2012.xms	ABA	77156272	ABA-IS	10284899	304.8	2461.25	WT	CON	2
	26 7-6-2012.xms	5830	226.9-208.7	U	Identified	36980000	36983456						27 7-7-2012.xms	ABA	85417296	ABA-IS	17711416	301.2	1601.17	WT	CON	2
	27 7-7-2012.xms	5843	ABA-IS	U	Identified	17710000	17711416						28 7-7-2012.xms	ABA	95068056	ABA-IS	20997754	305.1	1483.95	WT	CON	2
	27 7-7-2012.xms	5842	ABA	U	Identified	85420000	85417296						29 7-6-2012.xms	ABA	53859328	ABA-IS	12910798	302.0	1381.34	WT	CON	2
	27 7-7-2012.xms	6404	JA	MU	Missing	1859000	0						30 7-6-2012.xms	ABA	83356032	ABA-IS	14881281	300.2	1865.89	WT	CON	2
	27 7-7-2012.xms	6281	SA-IS	U	Identified	34670000	34670788						31 7-6-2012.xms	ABA	67437048	ABA-IS	10540598	304.5	2101.1	WT	WOS	2
	27 7-7-2012.xms	6293	SA	X MY	Missing	0	0						32 7-7-2012.xms	ABA	65666632	ABA-IS	15463548	302.6	1403.35	WT	WOS	2
	27 7-7-2012.xms	7048	JA-Val	X MY	Missing	0	0						33 7-7-2012.xms	ABA	82095712	ABA-IS	16587510	302.5	1636.12	WT	WOS	2
	27 7-7-2012.xms	7154	JA IS	U	Identified	58840000	58837228						34 7-6-2012.xms	ABA	58058140	ABA-IS	11108334	300.3	1740.44	WT	WOS	2
	27 7-7-2012.xms	7708	JA-ILE IS	U	Identified	89350000	89352608						35 7-7-2012.xms	ABA	88497992	ABA-IS	22685966	304.3	1281.96	WT	WOS	2
	27 7-7-2012.xms	7680	JA-Ile		Identified	226931	226931						36 7-6-2012.xms	ABA	56889288	ABA-IS	3288589	299.8	5770.18	WT	WOS	2
	27 7-7-2012.xms	9409	OPDA	X MY	Missing	0	0						37 7-6-2012.xms	ABA	53092876	ABA-IS	4929489	301.1	3577.04	WT	WOS	2
	27 7-7-2012.xms	4199	OH-JA	MU	Missing	2221000	0						38 7-6-2012.xms	ABA	78931664	ABA-IS	10836555	300.7	2422.29	WT	WOS	2
	27 7-7-2012.xms	5995	OH-JA-Ile	MU	Missing	236463	0						39 7-6-2012.xms	ABA	54952552	ABA-IS	10018106	300.3	1826.61	WT	WOS	2
	27 7-7-2012.xms	5762	COOH-JA-Ile	MU	Missing	200977	0						21 7-7-2012.xms	COOH-JA-Ile	0	JA-ILE IS	49848224	302.3	0	WT	CON	2
	27 7-7-2012.xms	5438	JA-Glucose-HCOOH-adduct	MU	Missing	1120000	0						22 7-6-2012.xms	COOH-JA-Ile	0	JA-ILE IS	52789328	304.5	0	WT	CON	2
	27 7-7-2012.xms	5874	371-209	MU	Missing	872503	0						23 7-6-2012.xms	COOH-JA-Ile	1061109	JA-ILE IS	51406032	301.6	6.84407	WT	CON	2
	27 7-7-2012.xms	5108	338-146	MU	Missing	41556	0						24 7-6-2012.xms	COOH-JA-Ile	0	JA-ILE IS	51206180	305.4	0	WT	CON	2
	27 7-7-2012.xms	5124	337-145	MU	Missing	1025000	0						25 7-6-2012.xms	COOH-JA-Ile	283425	JA-ILE IS	58698376	302.1	1.59831	WT	CON	2
	27 7-7-2012.xms	7801	323-131	X MY	Missing	0	0						26 7-6-2012.xms	COOH-JA-Ile	0	JA-ILE IS	50302900	304.8	0	WT	CON	2
	27 7-7-2012.xms	4388	184.9-138.7	U	Identified	17770000	17771138						27 7-7-2012.xms	COOH-JA-Ile	0	JA-ILE IS	89352608	301.2	0	WT	CON	2
	27 7-7-2012.xms	5858	226.9-208.7	U	Identified	54730000	54729040						28 7-7-2012.xms	COOH-JA-Ile	0	JA-ILE IS	90476152	305.1	0	WT	CON	2
	28 7-7-2012.xms	5835	ABA-IS	U	Identified	21000000	20997754						29 7-6-2012.xms	COOH-JA-Ile	0	JA-ILE IS	78279480	302.0	0	WT	CON	2
	28 7-7-2012.xms	5868	ABA	U	Identified	95070000	95068056						30 7-6-2012.xms	COOH-JA-Ile	0	JA-ILE IS	43753532	300.2	0	WT	CON	2
	28 7-7-2012.xms	6468	JA	X MY	Missing	0	0						31 7-6-2012.xms	COOH-JA-Ile	69918	JA-ILE IS	41608308	304.5	0.551851	WT	WOS	2
	28 7-7-2012.xms	6291	SA-IS	U	Identified	25930000	25926480						32 7-7-2012.xms	COOH-JA-Ile	0	JA-ILE IS	88827576	302.6	0	WT	WOS	2
	28 7-7-2012.xms	6363	SA	MU	Missing	568713	0						33 7-7-2012.xms	COOH-JA-Ile	0	JA-ILE IS	96393824	302.5	0	WT	WOS	2
	28 7-7-2012.xms	7048	JA-Val	X MY	Missing	0	0						34 7-6-2012.xms	COOH-JA-Ile	1525819	JA-ILE IS	51767800	300.3	9.81495	WT	WOS	2
	28 7-7-2012.xms	7180	JA IS	U	Identified	66900000	66897860						35 7-7-2012.xms	COOH-JA-Ile	82400	JA-ILE IS	84224608	304.3	0.321504	WT	WOS	2
	28 7-7-2012.xms	7717	JA-ILE IS	U	Identified	90480000	90476152						36 7-6-2012.xms	COOH-JA-Ile	206155	JA-ILE IS	48305852	299.8	1.42352	WT	WOS	2
	28 7-7-2012.xms	8057	JA-Ile	MU	Missing	151781	0						37 7-6-2012.xms	COOH-JA-Ile	296224	JA-ILE IS	35751404	301.1	2.7518	WT	WOS	2
	28 7-7-2012.xms	9432	OPDA	MU	Missing	187686	0						38 7-6-2012.xms	COOH-JA-Ile	364455	JA-ILE IS	56294768	300.7	2.15299	WT	WOS	2
	28 7-7-2012.xms	4365	OH-JA	U	Identified	6363000	6362584						39 7-6-2012.xms	COOH-JA-Ile	263581	JA-ILE IS	56849500	300.3	1.54395	WT	WOS	2
	28 7-7-2012.xms	5808	OH-JA-Ile	MU	Missing	69474	0						21 7-7-2012.xms	JA	5242026	JA IS	47421600	302.3	36.5666	WT	CON	2
	28 7-7-2012.xms	5779	COOH-JA-Ile	X MY	Missing	0	0						22 7-6-2012.xms	JA	0	JA IS	44628472	304.5	0	WT	CON	2
	28 7-7-2012.xms	5463	JA-Glucose-HCOOH-adduct	MU	Missing	266253	0						23 7-6-2012.xms	JA	0	JA IS	39974524	301.6	0	WT	CON	2
	28 7-7-2012.xms	5864	371-209	X MY	Missing	0	0						24 7-6-2012.xms	JA	0	JA IS	39021224	305.4	0	WT	CON	2
	28 7-7-2012.xms	5215	338-146	MU	Missing	86566	0						25 7-6-2012.xms	JA	0	JA IS	46165232	302.1	0	WT	CON	2
	28 7-7-2012.xms	5147	337-145	MU	Missing	780106	0						26 7-6-2012.xms	JA	0	JA IS	39906184	304.8	0	WT	CON	2
	28 7-7-2012.xms	7896	323-131	MU	Missing	56524	0						27 7-7-2012.xms	JA	0	JA IS	58837228	301.2	0	WT	CON	2
	28 7-7-2012.xms	4414	184.9-138.7	U	Identified	12100000	12097818						28 7-7-2012.xms	JA	0	JA IS	66897860	305.1	0	WT	CON	2
	28 7-7-2012.xms	5868	226.9-208.7	U	Identified	28190000	28190912						29 7-6-2012.xms	JA	5369676	JA IS	54246208	302.0	32.7772	WT	CON	2
	29 7-6-2012.xms	5839	ABA-IS		Identified	12910000	12910798						30 7-6-2012.xms	JA	0	JA IS	35800596	300.2	0	WT	CON	2
	29 7-6-2012.xms	5849	ABA		Identified	53860000	53859328						31 7-6-2012.xms	JA	42341260	JA IS	28315160	304.5	491.086	WT	WOS	2
	29 7-6-2012.xms	6387	JA	U	Identified	5370000	5369676						32 7-7-2012.xms	JA	59414168	JA IS	53375748	302.6	367.855	WT	WOS	2
	29 7-6-2012.xms	6249	SA-IS	U	Identified	13820000	13819012						33 7-7-2012.xms	JA	51552588	JA IS	56177044	302.5	303.366	WT	WOS	2
	29 7-6-2012.xms	6293	SA	X MY	Missing	0	0						34 7-6-2012.xms	JA	58261648	JA IS	33046814	300.3	587.081	WT	WOS	2
	29 7-6-2012.xms	7048	JA-Val	X MY	Missing	0	0						35 7-7-2012.xms	JA	81169416	JA IS	56389212	304.3	473.036	WT	WOS	2
	29 7-6-2012.xms	7224	JA IS	U	Identified	54250000	54246208						36 7-6-2012.xms	JA	8145117	JA IS	30065744	299.8	90.3636	WT	WOS	2
	29 7-6-2012.xms	7744	JA-ILE IS	U	Identified	78280000	78279480						37 7-6-2012.xms	JA	9858350	JA IS	23116574	301.1	141.635	WT	WOS	2
	29 7-6-2012.xms	7821	JA-Ile	MU	Missing	330528	0						38 7-6-2012.xms	JA	55195312	JA IS	38052788	300.7	482.372	WT	WOS	2
	29 7-6-2012.xms	9398	OPDA	MU	Missing	511475	0						39 7-6-2012.xms	JA	47159456	JA IS	18318064	300.3	857.302	WT	WOS	2
	29 7-6-2012.xms	4048	OH-JA	MU	Missing	1414000	0						21 7-7-2012.xms	JA-Glucose-HCOOH-adduct	0	JA IS	47421600	302.3	0	WT	CON	2
	29 7-6-2012.xms	5763	OH-JA-Ile	MU	Missing	81637	0						22 7-6-2012.xms	JA-Glucose-HCOOH-adduct	874810	JA IS	44628472	304.5	6.43746	WT	CON	2
	29 7-6-2012.xms	5779	COOH-JA-Ile	X MY	Missing	0	0						23 7-6-2012.xms	JA-Glucose-HCOOH-adduct	0	JA IS	39974524	301.6	0	WT	CON	2
	29 7-6-2012.xms	5506	JA-Glucose-HCOOH-adduct	MU	Missing	592883	0						24 7-6-2012.xms	JA-Glucose-HCOOH-adduct	0	JA IS	39021224	305.4	0	WT	CON	2
	29 7-6-2012.xms	5868	371-209		Identified	1045000	1044703						25 7-6-2012.xms	JA-Glucose-HCOOH-adduct	0	JA IS	46165232	302.1	0	WT	CON	2
	29 7-6-2012.xms	5058	338-146	MU	Missing	124116	0						26 7-6-2012.xms	JA-Glucose-HCOOH-adduct	0	JA IS	39906184	304.8	0	WT	CON	2
	29 7-6-2012.xms	5165	337-145	MU	Missing	638505	0						27 7-7-2012.xms	JA-Glucose-HCOOH-adduct	0	JA IS	58837228	301.2	0	WT	CON	2
	29 7-6-2012.xms	7905	323-131	MU	Missing	24523	0						28 7-7-2012.xms	JA-Glucose-HCOOH-adduct	0	JA IS	66897860	305.1	0	WT	CON	2
	29 7-6-2012.xms	4405	184.9-138.7	X MY	Missing	0	0						29 7-6-2012.xms	JA-Glucose-HCOOH-adduct	0	JA IS	54246208	302.0	0	WT	CON	2
	29 7-6-2012.xms	5877	226.9-208.7	U	Identified	8643000	8642889						30 7-6-2012.xms	JA-Glucose-HCOOH-adduct	0	JA IS	35800596	300.2	0	WT	CON	2
	3 7-6-2012.xms	5833	ABA-IS		Identified	9715000	9714846						31 7-6-2012.xms	JA-Glucose-HCOOH-adduct	0	JA IS	28315160	304.5	0	WT	WOS	2
	3 7-6-2012.xms	5871	ABA		Identified	65510000	65514356						32 7-7-2012.xms	JA-Glucose-HCOOH-adduct	0	JA IS	53375748	302.6	0	WT	WOS	2
	3 7-6-2012.xms	6508	JA	U	Identified	41780000	41781048						33 7-7-2012.xms	JA-Glucose-HCOOH-adduct	0	JA IS	56177044	302.5	0	WT	WOS	2
	3 7-6-2012.xms	6319	SA-IS	U	Identified	15250000	15251060						34 7-6-2012.xms	JA-Glucose-HCOOH-adduct	0	JA IS	33046814	300.3	0	WT	WOS	2
	3 7-6-2012.xms	6310	SA		Identified	2803000	2802666						35 7-7-2012.xms	JA-Glucose-HCOOH-adduct	1212887	JA IS	56389212	304.3	7.06842	WT	WOS	2
	3 7-6-2012.xms	7245	JA-Val	MU	Missing	174750	0						36 7-6-2012.xms	JA-Glucose-HCOOH-adduct	302496	JA IS	30065744	299.8	3.35595	WT	WOS	2
	3 7-6-2012.xms	7345	JA IS	U	Identified	62610000	62605024						37 7-6-2012.xms	JA-Glucose-HCOOH-adduct	506548	JA IS	23116574	301.1	7.27757	WT	WOS	2
	3 7-6-2012.xms	7865	JA-ILE IS	U	Identified	80810000	80808368						38 7-6-2012.xms	JA-Glucose-HCOOH-adduct	846056	JA IS	38052788	300.7	7.394	WT	WOS	2
	3 7-6-2012.xms	7881	JA-Ile	U	Identified	3055000	3054533						39 7-6-2012.xms	JA-Glucose-HCOOH-adduct	0	JA IS	18318064	300.3	0	WT	WOS	2
	3 7-6-2012.xms	9409	OPDA	X MY	Missing	0	0						21 7-7-2012.xms	JA-Ile	515396	JA-ILE IS	49848224	302.3	3.42021	WT	CON	2
	3 7-6-2012.xms	4183	OH-JA	MU	Missing	3614000	0						22 7-6-2012.xms	JA-Ile	267968	JA-ILE IS	52789328	304.5	1.66705	WT	CON	2
	3 7-6-2012.xms	5879	OH-JA-Ile		Identified	711186	711186						23 7-6-2012.xms	JA-Ile	234325	JA-ILE IS	51406032	301.6	1.51138	WT	CON	2
	3 7-6-2012.xms	5779	COOH-JA-Ile	X MY	Missing	0	0						24 7-6-2012.xms	JA-Ile	0	JA-ILE IS	51206180	305.4	0	WT	CON	2
	3 7-6-2012.xms	5483	JA-Glucose-HCOOH-adduct	MU	Missing	732705	0						25 7-6-2012.xms	JA-Ile	0	JA-ILE IS	58698376	302.1	0	WT	CON	2
	3 7-6-2012.xms	5864	371-209	X MY	Missing	0	0						26 7-6-2012.xms	JA-Ile	173386	JA-ILE IS	50302900	304.8	1.13085	WT	CON	2
	3 7-6-2012.xms	4991	338-146	MU	Missing	51761	0						27 7-7-2012.xms	JA-Ile	226931	JA-ILE IS	89352608	301.2	0.843202	WT	CON	2
	3 7-6-2012.xms	5125	337-145	MU	Missing	801241	0						28 7-7-2012.xms	JA-Ile	0	JA-ILE IS	90476152	305.1	0	WT	CON	2
	3 7-6-2012.xms	7890	323-131	MU	Missing	191611	0						29 7-6-2012.xms	JA-Ile	0	JA-ILE IS	78279480	302.0	0	WT	CON	2
	3 7-6-2012.xms	4407	184.9-138.7	MU	Missing	130887	0						30 7-6-2012.xms	JA-Ile	0	JA-ILE IS	43753532	300.2	0	WT	CON	2
	3 7-6-2012.xms	5896	226.9-208.7	U	Identified	14070000	14068392						31 7-6-2012.xms	JA-Ile	17474480	JA-ILE IS	41608308	304.5	137.923	WT	WOS	2
	30 7-6-2012.xms	5819	ABA-IS	U	Identified	14880000	14881281						32 7-7-2012.xms	JA-Ile	36351328	JA-ILE IS	88827576	302.6	135.239	WT	WOS	2
	30 7-6-2012.xms	5869	ABA	U	Identified	83360000	83356032						33 7-7-2012.xms	JA-Ile	22362968	JA-ILE IS	96393824	302.5	76.6928	WT	WOS	2
	30 7-6-2012.xms	6483	JA	MU	Missing	717950	0						34 7-6-2012.xms	JA-Ile	19667974	JA-ILE IS	51767800	300.3	126.516	WT	WOS	2
	30 7-6-2012.xms	6275	SA-IS	U	Identified	15670000	15670034						35 7-7-2012.xms	JA-Ile	30621006	JA-ILE IS	84224608	304.3	119.475	WT	WOS	2
	30 7-6-2012.xms	6293	SA	X MY	Missing	0	0						36 7-6-2012.xms	JA-Ile	5147580	JA-ILE IS	48305852	299.8	35.5444	WT	WOS	2
	30 7-6-2012.xms	7048	JA-Val	X MY	Missing	0	0						37 7-6-2012.xms	JA-Ile	4617131	JA-ILE IS	35751404	301.1	42.8912	WT	WOS	2
	30 7-6-2012.xms	7318	JA IS	U	Identified	35800000	35800596						38 7-6-2012.xms	JA-Ile	39251428	JA-ILE IS	56294768	300.7	231.875	WT	WOS	2
	30 7-6-2012.xms	7838	JA-ILE IS	U	Identified	43750000	43753532						39 7-6-2012.xms	JA-Ile	28407494	JA-ILE IS	56849500	300.3	166.399	WT	WOS	2
	30 7-6-2012.xms	7892	JA-Ile	MU	Missing	117065	0						21 7-7-2012.xms	JA-Val	0	JA-ILE IS	49848224	302.3	0	WT	CON	2
	30 7-6-2012.xms	9409	OPDA	X MY	Missing	0	0						22 7-6-2012.xms	JA-Val	0	JA-ILE IS	52789328	304.5	0	WT	CON	2
	30 7-6-2012.xms	4273	OH-JA	MU	Missing	1202000	0						23 7-6-2012.xms	JA-Val	0	JA-ILE IS	51406032	301.6	0	WT	CON	2
	30 7-6-2012.xms	5732	OH-JA-Ile	MU	Missing	214673	0						24 7-6-2012.xms	JA-Val	0	JA-ILE IS	51206180	305.4	0	WT	CON	2
	30 7-6-2012.xms	5779	COOH-JA-Ile	X MY	Missing	0	0						25 7-6-2012.xms	JA-Val	0	JA-ILE IS	58698376	302.1	0	WT	CON	2
	30 7-6-2012.xms	5545	JA-Glucose-HCOOH-adduct	MU	Missing	140302	0						26 7-6-2012.xms	JA-Val	0	JA-ILE IS	50302900	304.8	0	WT	CON	2
	30 7-6-2012.xms	5845	371-209	MU	Missing	470022	0						27 7-7-2012.xms	JA-Val	0	JA-ILE IS	89352608	301.2	0	WT	CON	2
	30 7-6-2012.xms	5097	338-146	MU	Missing	78790	0						28 7-7-2012.xms	JA-Val	0	JA-ILE IS	90476152	305.1	0	WT	CON	2
	30 7-6-2012.xms	5167	337-145	MU	Missing	392414	0						29 7-6-2012.xms	JA-Val	0	JA-ILE IS	78279480	302.0	0	WT	CON	2
	30 7-6-2012.xms	7801	323-131	X MY	Missing	0	0						30 7-6-2012.xms	JA-Val	0	JA-ILE IS	43753532	300.2	0	WT	CON	2
	30 7-6-2012.xms	4405	184.9-138.7	X MY	Missing	0	0						31 7-6-2012.xms	JA-Val	0	JA-ILE IS	41608308	304.5	0	WT	WOS	2
	30 7-6-2012.xms	5886	226.9-208.7	U	Identified	51470000	51472696						32 7-7-2012.xms	JA-Val	473799	JA-ILE IS	88827576	302.6	1.7627	WT	WOS	2
	31 7-6-2012.xms	5856	ABA-IS	U	Identified	10540000	10540598						33 7-7-2012.xms	JA-Val	0	JA-ILE IS	96393824	302.5	0	WT	WOS	2
	31 7-6-2012.xms	5872	ABA	U	Identified	67440000	67437048						34 7-6-2012.xms	JA-Val	358585	JA-ILE IS	51767800	300.3	2.30663	WT	WOS	2
	31 7-6-2012.xms	6517	JA	U	Identified	42340000	42341260						35 7-7-2012.xms	JA-Val	1051139	JA-ILE IS	84224608	304.3	4.10128	WT	WOS	2
	31 7-6-2012.xms	6298	SA-IS		Identified	7912000	7911558						36 7-6-2012.xms	JA-Val	480862	JA-ILE IS	48305852	299.8	3.32039	WT	WOS	2
	31 7-6-2012.xms	6362	SA	U	Identified	12100000	12102305						37 7-6-2012.xms	JA-Val	378873	JA-ILE IS	35751404	301.1	3.51957	WT	WOS	2
	31 7-6-2012.xms	7231	JA-Val	MU	Missing	193685	0						38 7-6-2012.xms	JA-Val	522595	JA-ILE IS	56294768	300.7	3.08719	WT	WOS	2
	31 7-6-2012.xms	7320	JA IS	U	Identified	28320000	28315160						39 7-6-2012.xms	JA-Val	1286468	JA-ILE IS	56849500	300.3	7.53559	WT	WOS	2
	31 7-6-2012.xms	7857	JA-ILE IS	U	Identified	41610000	41608308						21 7-7-2012.xms	OH-JA	0	JA IS	47421600	302.3	0	WT	CON	2
	31 7-6-2012.xms	7890	JA-Ile	U	Identified	17470000	17474480						22 7-6-2012.xms	OH-JA	0	JA IS	44628472	304.5	0	WT	CON	2
	31 7-6-2012.xms	9526	OPDA	U	Identified	512005	512005						23 7-6-2012.xms	OH-JA	0	JA IS	39974524	301.6	0	WT	CON	2
	31 7-6-2012.xms	4067	OH-JA	MU	Missing	3601000	0						24 7-6-2012.xms	OH-JA	0	JA IS	39021224	305.4	0	WT	CON	2
	31 7-6-2012.xms	5836	OH-JA-Ile		Identified	318329	318329						25 7-6-2012.xms	OH-JA	0	JA IS	46165232	302.1	0	WT	CON	2
	31 7-6-2012.xms	5844	COOH-JA-Ile		Identified	69918	69918						26 7-6-2012.xms	OH-JA	1387175	JA IS	39906184	304.8	11.4045	WT	CON	2
	31 7-6-2012.xms	5499	JA-Glucose-HCOOH-adduct	MU	Missing	72112	0						27 7-7-2012.xms	OH-JA	0	JA IS	58837228	301.2	0	WT	CON	2
	31 7-6-2012.xms	5882	371-209	MU	Missing	1151000	0						28 7-7-2012.xms	OH-JA	6362584	JA IS	66897860	305.1	31.173	WT	CON	2
	31 7-6-2012.xms	5053	338-146	MU	Missing	273958	0						29 7-6-2012.xms	OH-JA	0	JA IS	54246208	302.0	0	WT	CON	2
	31 7-6-2012.xms	5141	337-145	MU	Missing	1020000	0						30 7-6-2012.xms	OH-JA	0	JA IS	35800596	300.2	0	WT	CON	2
	31 7-6-2012.xms	7818	323-131		Identified	331899	331899						31 7-6-2012.xms	OH-JA	0	JA IS	28315160	304.5	0	WT	WOS	2
	31 7-6-2012.xms	4435	184.9-138.7	U	Identified	13230000	13225445						32 7-7-2012.xms	OH-JA	15316117	JA IS	53375748	302.6	94.8278	WT	WOS	2
	31 7-6-2012.xms	5832	226.9-208.7	X MY	Missing	0	0						33 7-7-2012.xms	OH-JA	0	JA IS	56177044	302.5	0	WT	WOS	2
	32 7-7-2012.xms	5823	ABA-IS	U	Identified	15460000	15463548						34 7-6-2012.xms	OH-JA	0	JA IS	33046814	300.3	0	WT	WOS	2
	32 7-7-2012.xms	5837	ABA		Identified	65670000	65666632						35 7-7-2012.xms	OH-JA	8776659	JA IS	56389212	304.3	51.1483	WT	WOS	2
	32 7-7-2012.xms	6399	JA	U	Identified	59410000	59414168						36 7-6-2012.xms	OH-JA	1679934	JA IS	30065744	299.8	18.6375	WT	WOS	2
	32 7-7-2012.xms	6295	SA-IS	U	Identified	26680000	26680934						37 7-6-2012.xms	OH-JA	3930882	JA IS	23116574	301.1	56.4749	WT	WOS	2
	32 7-7-2012.xms	6293	SA	X MY	Missing	0	0						38 7-6-2012.xms	OH-JA	6557558	JA IS	38052788	300.7	57.3089	WT	WOS	2
	32 7-7-2012.xms	7054	JA-Val	U	Identified	473799	473799						39 7-6-2012.xms	OH-JA	4394740	JA IS	18318064	300.3	79.8911	WT	WOS	2
	32 7-7-2012.xms	7184	JA IS	U	Identified	53380000	53375748						21 7-7-2012.xms	OH-JA-Ile	0	JA-ILE IS	49848224	302.3	0	WT	CON	2
	32 7-7-2012.xms	7704	JA-ILE IS	U	Identified	88830000	88827576						22 7-6-2012.xms	OH-JA-Ile	0	JA-ILE IS	52789328	304.5	0	WT	CON	2
	32 7-7-2012.xms	7754	JA-Ile	U	Identified	36350000	36351328						23 7-6-2012.xms	OH-JA-Ile	0	JA-ILE IS	51406032	301.6	0	WT	CON	2
	32 7-7-2012.xms	9447	OPDA	MU	Missing	1105000	0						24 7-6-2012.xms	OH-JA-Ile	0	JA-ILE IS	51206180	305.4	0	WT	CON	2
	32 7-7-2012.xms	4506	OH-JA	U	Identified	15320000	15316117						25 7-6-2012.xms	OH-JA-Ile	0	JA-ILE IS	58698376	302.1	0	WT	CON	2
	32 7-7-2012.xms	5758	OH-JA-Ile	MU	Missing	834132	0						26 7-6-2012.xms	OH-JA-Ile	0	JA-ILE IS	50302900	304.8	0	WT	CON	2
	32 7-7-2012.xms	5788	COOH-JA-Ile	MU	Missing	355468	0						27 7-7-2012.xms	OH-JA-Ile	0	JA-ILE IS	89352608	301.2	0	WT	CON	2
	32 7-7-2012.xms	5441	JA-Glucose-HCOOH-adduct	MU	Missing	469046	0						28 7-7-2012.xms	OH-JA-Ile	0	JA-ILE IS	90476152	305.1	0	WT	CON	2
	32 7-7-2012.xms	5864	371-209	X MY	Missing	0	0						29 7-6-2012.xms	OH-JA-Ile	0	JA-ILE IS	78279480	302.0	0	WT	CON	2
	32 7-7-2012.xms	5097	338-146	MU	Missing	287222	0						30 7-6-2012.xms	OH-JA-Ile	0	JA-ILE IS	43753532	300.2	0	WT	CON	2
	32 7-7-2012.xms	5163	337-145	MU	Missing	294751	0						31 7-6-2012.xms	OH-JA-Ile	318329	JA-ILE IS	41608308	304.5	2.51252	WT	WOS	2
	32 7-7-2012.xms	7805	323-131	MU	Missing	711573	0						32 7-7-2012.xms	OH-JA-Ile	0	JA-ILE IS	88827576	302.6	0	WT	WOS	2
	32 7-7-2012.xms	4405	184.9-138.7	X MY	Missing	0	0						33 7-7-2012.xms	OH-JA-Ile	0	JA-ILE IS	96393824	302.5	0	WT	WOS	2
	32 7-7-2012.xms	5838	226.9-208.7	U	Identified	44380000	44382036						34 7-6-2012.xms	OH-JA-Ile	422993	JA-ILE IS	51767800	300.3	2.72093	WT	WOS	2
	33 7-7-2012.xms	5844	ABA-IS	U	Identified	16590000	16587510						35 7-7-2012.xms	OH-JA-Ile	782590	JA-ILE IS	84224608	304.3	3.05347	WT	WOS	2
	33 7-7-2012.xms	5840	ABA		Identified	82100000	82095712						36 7-6-2012.xms	OH-JA-Ile	65823	JA-ILE IS	48305852	299.8	0.454513	WT	WOS	2
	33 7-7-2012.xms	6403	JA	U	Identified	51550000	51552588						37 7-6-2012.xms	OH-JA-Ile	324357	JA-ILE IS	35751404	301.1	3.01314	WT	WOS	2
	33 7-7-2012.xms	6265	SA-IS	U	Identified	23540000	23536636						38 7-6-2012.xms	OH-JA-Ile	549534	JA-ILE IS	56294768	300.7	3.24633	WT	WOS	2
	33 7-7-2012.xms	6293	SA	X MY	Missing	0	0						39 7-6-2012.xms	OH-JA-Ile	651585	JA-ILE IS	56849500	300.3	3.81671	WT	WOS	2
	33 7-7-2012.xms	7055	JA-Val	MU	Missing	611419	0						21 7-7-2012.xms	SA	33465912	SA-IS	21027482	302.3	526.474	WT	CON	2
	33 7-7-2012.xms	7172	JA IS	U	Identified	56180000	56177044						22 7-6-2012.xms	SA	0	SA-IS	27033498	304.5	0	WT	CON	2
	33 7-7-2012.xms	7726	JA-ILE IS	U	Identified	96390000	96393824						23 7-6-2012.xms	SA	33759476	SA-IS	23280824	301.6	480.802	WT	CON	2
	33 7-7-2012.xms	7742	JA-Ile	U	Identified	22360000	22362968						24 7-6-2012.xms	SA	0	SA-IS	14740778	305.4	0	WT	CON	2
	33 7-7-2012.xms	9442	OPDA	MU	Missing	504717	0						25 7-6-2012.xms	SA	0	SA-IS	20885496	302.1	0	WT	CON	2
	33 7-7-2012.xms	3985	OH-JA	MU	Missing	6042000	0						26 7-6-2012.xms	SA	0	SA-IS	19074564	304.8	0	WT	CON	2
	33 7-7-2012.xms	5791	OH-JA-Ile	MU	Missing	228642	0						27 7-7-2012.xms	SA	0	SA-IS	34670788	301.2	0	WT	CON	2
	33 7-7-2012.xms	5770	COOH-JA-Ile	MU	Missing	322301	0						28 7-7-2012.xms	SA	0	SA-IS	25926480	305.1	0	WT	CON	2
	33 7-7-2012.xms	5435	JA-Glucose-HCOOH-adduct	MU	Missing	318584	0						29 7-6-2012.xms	SA	0	SA-IS	13819012	302.0	0	WT	CON	2
	33 7-7-2012.xms	5864	371-209	X MY	Missing	0	0						30 7-6-2012.xms	SA	0	SA-IS	15670034	300.2	0	WT	CON	2
	33 7-7-2012.xms	5134	338-146	MU	Missing	131731	0						31 7-6-2012.xms	SA	12102305	SA-IS	7911558	304.5	502.364	WT	WOS	2
	33 7-7-2012.xms	5075	337-145	MU	Missing	1539000	0						32 7-7-2012.xms	SA	0	SA-IS	26680934	302.6	0	WT	WOS	2
	33 7-7-2012.xms	7793	323-131	MU	Missing	155102	0						33 7-7-2012.xms	SA	0	SA-IS	23536636	302.5	0	WT	WOS	2
	33 7-7-2012.xms	4405	184.9-138.7	X MY	Missing	0	0						34 7-6-2012.xms	SA	0	SA-IS	13132919	300.3	0	WT	WOS	2
	33 7-7-2012.xms	5832	226.9-208.7	X MY	Missing	0	0						35 7-7-2012.xms	SA	0	SA-IS	13261353	304.3	0	WT	WOS	2
	34 7-6-2012.xms	5862	ABA-IS		Identified	11110000	11108334						36 7-6-2012.xms	SA	79007976	SA-IS	9333437	299.8	2823.56	WT	WOS	2
	34 7-6-2012.xms	5847	ABA		Identified	58060000	58058140						37 7-6-2012.xms	SA	0	SA-IS	4797924	301.1	0	WT	WOS	2
	34 7-6-2012.xms	6438	JA		Identified	58260000	58261648						38 7-6-2012.xms	SA	53264936	SA-IS	1639970	300.7	10801.2	WT	WOS	2
	34 7-6-2012.xms	6279	SA-IS		Identified	13130000	13132919						39 7-6-2012.xms	SA	10372465	SA-IS	5982588	300.3	577.348	WT	WOS	2
	34 7-6-2012.xms	6293	SA	X MY	Missing	0	0						blank 7-6-2012.xms	184.9-138.7	34251	JA IS	1079588	#DIV/0!	#DIV/0!
	34 7-6-2012.xms	7103	JA-Val		Identified	358585	358585						blank 7-6-2012.xms	226.9-208.7	276619	JA IS	1079588	#DIV/0!	#DIV/0!
	34 7-6-2012.xms	7238	JA IS		Identified	33050000	33046814						blank 7-6-2012.xms	323-131	109804	JA IS	1079588	#DIV/0!	#DIV/0!
	34 7-6-2012.xms	7674	JA-ILE IS		Identified	51770000	51767800						blank 7-6-2012.xms	337-145	0	JA IS	1079588	#DIV/0!	#DIV/0!
	34 7-6-2012.xms	7796	JA-Ile		Identified	19670000	19667974						blank 7-6-2012.xms	338-146	0	JA IS	1079588	#DIV/0!	#DIV/0!
	34 7-6-2012.xms	9440	OPDA		Identified	626943	626943						blank 7-6-2012.xms	371-209	0	JA IS	1079588	#DIV/0!	#DIV/0!
	34 7-6-2012.xms	4141	OH-JA	MU	Missing	9916000	0						blank 7-6-2012.xms	ABA	0	ABA-IS	0	#DIV/0!	#DIV/0!
	34 7-6-2012.xms	5770	OH-JA-Ile		Identified	422993	422993						blank 7-6-2012.xms	COOH-JA-Ile	0	JA-ILE IS	794248	#DIV/0!	#DIV/0!
	34 7-6-2012.xms	5776	COOH-JA-Ile		Identified	1526000	1525819						blank 7-6-2012.xms	JA	553457	JA IS	1079588	#DIV/0!	#DIV/0!
	34 7-6-2012.xms	5477	JA-Glucose-HCOOH-adduct	X MY	Missing	0	0						blank 7-6-2012.xms	JA-Glucose-HCOOH-adduct	0	JA IS	1079588	#DIV/0!	#DIV/0!
	34 7-6-2012.xms	5864	371-209	X MY	Missing	0	0						blank 7-6-2012.xms	JA-Ile	0	JA-ILE IS	794248	#DIV/0!	#DIV/0!
	34 7-6-2012.xms	5178	338-146		Identified	93674	93674						blank 7-6-2012.xms	JA-Val	0	JA-ILE IS	794248	#DIV/0!	#DIV/0!
	34 7-6-2012.xms	5112	337-145	U	Identified	2425000	2424797						blank 7-6-2012.xms	OH-JA	0	JA IS	1079588	#DIV/0!	#DIV/0!
	34 7-6-2012.xms	7772	323-131	MU	Missing	276673	0						blank 7-6-2012.xms	OH-JA-Ile	0	JA-ILE IS	794248	#DIV/0!	#DIV/0!
	34 7-6-2012.xms	4405	184.9-138.7	X MY	Missing	0	0						blank 7-6-2012.xms	SA	0	SA-IS	0	#DIV/0!	#DIV/0!
	34 7-6-2012.xms	5872	226.9-208.7	U	Identified	18510000	18514484						blank 7-6-2012001.xms	184.9-138.7	65111	JA IS	1748446	#DIV/0!	#DIV/0!
	35 7-7-2012.xms	5817	ABA-IS	U	Identified	22690000	22685966						blank 7-6-2012001.xms	226.9-208.7	0	JA IS	1748446	#DIV/0!	#DIV/0!
	35 7-7-2012.xms	5832	ABA		Identified	88500000	88497992						blank 7-6-2012001.xms	323-131	39025	JA IS	1748446	#DIV/0!	#DIV/0!
	35 7-7-2012.xms	6385	JA		Identified	81170000	81169416						blank 7-6-2012001.xms	337-145	0	JA IS	1748446	#DIV/0!	#DIV/0!
	35 7-7-2012.xms	6229	SA-IS		Identified	13260000	13261353						blank 7-6-2012001.xms	338-146	19065	JA IS	1748446	#DIV/0!	#DIV/0!
	35 7-7-2012.xms	6293	SA	X MY	Missing	0	0						blank 7-6-2012001.xms	371-209	0	JA IS	1748446	#DIV/0!	#DIV/0!
	35 7-7-2012.xms	7028	JA-Val		Identified	1051000	1051139						blank 7-6-2012001.xms	ABA	1887327	ABA-IS	553407	#DIV/0!	#DIV/0!
	35 7-7-2012.xms	7162	JA IS		Identified	56390000	56389212						blank 7-6-2012001.xms	COOH-JA-Ile	0	JA-ILE IS	1025940	#DIV/0!	#DIV/0!
	35 7-7-2012.xms	7599	JA-ILE IS		Identified	84220000	84224608						blank 7-6-2012001.xms	JA	0	JA IS	1748446	#DIV/0!	#DIV/0!
	35 7-7-2012.xms	7724	JA-Ile		Identified	30620000	30621006						blank 7-6-2012001.xms	JA-Glucose-HCOOH-adduct	0	JA IS	1748446	#DIV/0!	#DIV/0!
	35 7-7-2012.xms	9403	OPDA		Identified	881124	881124						blank 7-6-2012001.xms	JA-Ile	91046	JA-ILE IS	1025940	#DIV/0!	#DIV/0!
	35 7-7-2012.xms	4215	OH-JA		Identified	8777000	8776659						blank 7-6-2012001.xms	JA-Val	0	JA-ILE IS	1025940	#DIV/0!	#DIV/0!
	35 7-7-2012.xms	5767	OH-JA-Ile		Identified	782590	782590						blank 7-6-2012001.xms	OH-JA	0	JA IS	1748446	#DIV/0!	#DIV/0!
	35 7-7-2012.xms	5728	COOH-JA-Ile		Identified	82400	82400						blank 7-6-2012001.xms	OH-JA-Ile	0	JA-ILE IS	1025940	#DIV/0!	#DIV/0!
	35 7-7-2012.xms	5467	JA-Glucose-HCOOH-adduct		Identified	1213000	1212887						blank 7-6-2012001.xms	SA	0	SA-IS	0	#DIV/0!	#DIV/0!
	35 7-7-2012.xms	5864	371-209	X MY	Missing	0	0						blank 7-6-2012002.xms	184.9-138.7	109244	JA IS	2307491	#DIV/0!	#DIV/0!
	35 7-7-2012.xms	5125	338-146		Identified	170988	170988						blank 7-6-2012002.xms	226.9-208.7	0	JA IS	2307491	#DIV/0!	#DIV/0!
	35 7-7-2012.xms	5124	337-145		Identified	1744000	1744390						blank 7-6-2012002.xms	323-131	0	JA IS	2307491	#DIV/0!	#DIV/0!
	35 7-7-2012.xms	7801	323-131		Identified	1304000	1304258						blank 7-6-2012002.xms	337-145	217109	JA IS	2307491	#DIV/0!	#DIV/0!
	35 7-7-2012.xms	4405	184.9-138.7	X MY	Missing	0	0						blank 7-6-2012002.xms	338-146	0	JA IS	2307491	#DIV/0!	#DIV/0!
	35 7-7-2012.xms	5849	226.9-208.7		Identified	35320000	35319984						blank 7-6-2012002.xms	371-209	96564	JA IS	2307491	#DIV/0!	#DIV/0!
	36 7-6-2012.xms	5815	ABA-IS		Identified	3289000	3288589						blank 7-6-2012002.xms	ABA	2125505	ABA-IS	773422	#DIV/0!	#DIV/0!
	36 7-6-2012.xms	5842	ABA		Identified	56890000	56889288						blank 7-6-2012002.xms	COOH-JA-Ile	0	JA-ILE IS	1619477	#DIV/0!	#DIV/0!
	36 7-6-2012.xms	6426	JA		Identified	8145000	8145117						blank 7-6-2012002.xms	JA	0	JA IS	2307491	#DIV/0!	#DIV/0!
	36 7-6-2012.xms	6210	SA-IS		Identified	9333000	9333437						blank 7-6-2012002.xms	JA-Glucose-HCOOH-adduct	0	JA IS	2307491	#DIV/0!	#DIV/0!
	36 7-6-2012.xms	6277	SA		Identified	79010000	79007976						blank 7-6-2012002.xms	JA-Ile	373873	JA-ILE IS	1619477	#DIV/0!	#DIV/0!
	36 7-6-2012.xms	7122	JA-Val		Identified	480862	480862						blank 7-6-2012002.xms	JA-Val	0	JA-ILE IS	1619477	#DIV/0!	#DIV/0!
	36 7-6-2012.xms	7242	JA IS		Identified	30070000	30065744						blank 7-6-2012002.xms	OH-JA	0	JA IS	2307491	#DIV/0!	#DIV/0!
	36 7-6-2012.xms	7700	JA-ILE IS		Identified	48310000	48305852						blank 7-6-2012002.xms	OH-JA-Ile	0	JA-ILE IS	1619477	#DIV/0!	#DIV/0!
	36 7-6-2012.xms	7800	JA-Ile		Identified	5148000	5147580						blank 7-6-2012002.xms	SA	1162883	SA-IS	0	#DIV/0!	#DIV/0!
	36 7-6-2012.xms	9447	OPDA		Identified	1222000	1221850						blank 7-7-2012.xms	184.9-138.7	0	JA IS	528221	#DIV/0!	#DIV/0!
	36 7-6-2012.xms	4106	OH-JA		Identified	1680000	1679934						blank 7-7-2012.xms	226.9-208.7	0	JA IS	528221	#DIV/0!	#DIV/0!
	36 7-6-2012.xms	5855	OH-JA-Ile		Identified	65823	65823						blank 7-7-2012.xms	323-131	0	JA IS	528221	#DIV/0!	#DIV/0!
	36 7-6-2012.xms	5730	COOH-JA-Ile		Identified	206155	206155						blank 7-7-2012.xms	337-145	70386	JA IS	528221	#DIV/0!	#DIV/0!
	36 7-6-2012.xms	5486	JA-Glucose-HCOOH-adduct		Identified	302496	302496						blank 7-7-2012.xms	338-146	34259	JA IS	528221	#DIV/0!	#DIV/0!
	36 7-6-2012.xms	5864	371-209	X MY	Missing	0	0						blank 7-7-2012.xms	371-209	38919	JA IS	528221	#DIV/0!	#DIV/0!
	36 7-6-2012.xms	5020	338-146		Identified	121470	121470						blank 7-7-2012.xms	ABA	5255464	ABA-IS	1060121	#DIV/0!	#DIV/0!
	36 7-6-2012.xms	5116	337-145		Identified	1446000	1446061						blank 7-7-2012.xms	COOH-JA-Ile	0	JA-ILE IS	2996652	#DIV/0!	#DIV/0!
	36 7-6-2012.xms	7808	323-131		Identified	145999	145999						blank 7-7-2012.xms	JA	0	JA IS	528221	#DIV/0!	#DIV/0!
	36 7-6-2012.xms	4405	184.9-138.7	X MY	Missing	0	0						blank 7-7-2012.xms	JA-Glucose-HCOOH-adduct	0	JA IS	528221	#DIV/0!	#DIV/0!
	36 7-6-2012.xms	5851	226.9-208.7		Identified	20360000	20361112						blank 7-7-2012.xms	JA-Ile	259976	JA-ILE IS	2996652	#DIV/0!	#DIV/0!
	37 7-6-2012.xms	5832	ABA-IS		Identified	4929000	4929489						blank 7-7-2012.xms	JA-Val	0	JA-ILE IS	2996652	#DIV/0!	#DIV/0!
	37 7-6-2012.xms	5828	ABA		Identified	53090000	53092876						blank 7-7-2012.xms	OH-JA	0	JA IS	528221	#DIV/0!	#DIV/0!
	37 7-6-2012.xms	6424	JA		Identified	9858000	9858350						blank 7-7-2012.xms	OH-JA-Ile	0	JA-ILE IS	2996652	#DIV/0!	#DIV/0!
	37 7-6-2012.xms	6129	SA-IS		Identified	4798000	4797924						blank 7-7-2012.xms	SA	0	SA-IS	649696	#DIV/0!	#DIV/0!
	37 7-6-2012.xms	6293	SA	X MY	Missing	0	0
	37 7-6-2012.xms	7191	JA-Val		Identified	378873	378873
	37 7-6-2012.xms	7190	JA IS		Identified	23120000	23116574
	37 7-6-2012.xms	7673	JA-ILE IS		Identified	35750000	35751404
	37 7-6-2012.xms	7801	JA-Ile		Identified	4617000	4617131
	37 7-6-2012.xms	9409	OPDA		Identified	285715	285715
	37 7-6-2012.xms	4282	OH-JA		Identified	3931000	3930882
	37 7-6-2012.xms	5783	OH-JA-Ile		Identified	324357	324357
	37 7-6-2012.xms	5750	COOH-JA-Ile		Identified	296224	296224
	37 7-6-2012.xms	5354	JA-Glucose-HCOOH-adduct		Identified	506548	506548
	37 7-6-2012.xms	5828	371-209		Identified	321161	321161
	37 7-6-2012.xms	5083	338-146		Identified	171077	171077
	37 7-6-2012.xms	5131	337-145		Identified	1108000	1107961
	37 7-6-2012.xms	7795	323-131		Identified	626709	626709
	37 7-6-2012.xms	4405	184.9-138.7	X MY	Missing	0	0
	37 7-6-2012.xms	5832	226.9-208.7	X MY	Missing	0	0
	38 7-6-2012.xms	5839	ABA-IS		Identified	10840000	10836555
	38 7-6-2012.xms	5833	ABA		Identified	78930000	78931664
	38 7-6-2012.xms	6435	JA		Identified	55200000	55195312
	38 7-6-2012.xms	6284	SA-IS		Identified	1640000	1639970
	38 7-6-2012.xms	6277	SA		Identified	53260000	53264936
	38 7-6-2012.xms	7139	JA-Val		Identified	522595	522595
	38 7-6-2012.xms	7216	JA IS		Identified	38050000	38052788
	38 7-6-2012.xms	7675	JA-ILE IS		Identified	56290000	56294768
	38 7-6-2012.xms	7821	JA-Ile		Identified	39250000	39251428
	38 7-6-2012.xms	9443	OPDA		Identified	1204000	1204003
	38 7-6-2012.xms	4132	OH-JA		Identified	6558000	6557558
	38 7-6-2012.xms	5769	OH-JA-Ile		Identified	549534	549534
	38 7-6-2012.xms	5738	COOH-JA-Ile		Identified	364455	364455
	38 7-6-2012.xms	5492	JA-Glucose-HCOOH-adduct		Identified	846056	846056
	38 7-6-2012.xms	5864	371-209	X MY	Missing	0	0
	38 7-6-2012.xms	5110	338-146		Identified	32806	32806
	38 7-6-2012.xms	5135	337-145		Identified	1130000	1129850
	38 7-6-2012.xms	7841	323-131		Identified	1173000	1172632
	38 7-6-2012.xms	4405	184.9-138.7	X MY	Missing	0	0
	38 7-6-2012.xms	5832	226.9-208.7	X MY	Missing	0	0
	39 7-6-2012.xms	5809	ABA-IS		Identified	10020000	10018106
	39 7-6-2012.xms	5839	ABA		Identified	54950000	54952552
	39 7-6-2012.xms	6426	JA		Identified	47160000	47159456
	39 7-6-2012.xms	6216	SA-IS		Identified	5983000	5982588
	39 7-6-2012.xms	6256	SA		Identified	10370000	10372465
	39 7-6-2012.xms	7079	JA-Val		Identified	1286000	1286468
	39 7-6-2012.xms	7217	JA IS		Identified	18320000	18318064
	39 7-6-2012.xms	7660	JA-ILE IS		Identified	56850000	56849500
	39 7-6-2012.xms	7789	JA-Ile		Identified	28410000	28407494
	39 7-6-2012.xms	9422	OPDA		Identified	1236000	1236346
	39 7-6-2012.xms	4189	OH-JA		Identified	4395000	4394740
	39 7-6-2012.xms	5820	OH-JA-Ile		Identified	651585	651585
	39 7-6-2012.xms	5745	COOH-JA-Ile		Identified	263581	263581
	39 7-6-2012.xms	5477	JA-Glucose-HCOOH-adduct	X MY	Missing	0	0
	39 7-6-2012.xms	5864	371-209	X MY	Missing	0	0
	39 7-6-2012.xms	5129	338-146		Identified	34907	34907
	39 7-6-2012.xms	5162	337-145		Identified	712273	712273
	39 7-6-2012.xms	7823	323-131		Identified	278749	278749
	39 7-6-2012.xms	4405	184.9-138.7	X MY	Missing	0	0
	39 7-6-2012.xms	5839	226.9-208.7		Identified	14850000	14853829
	4 7-7-2012.xms	5808	ABA-IS		Identified	19980000	19977550
	4 7-7-2012.xms	5840	ABA		Identified	81730000	81730920
	4 7-7-2012.xms	6396	JA		Identified	53160000	53161456
	4 7-7-2012.xms	6264	SA-IS		Identified	7781000	7780675
	4 7-7-2012.xms	6320	SA		Identified	48930000	48930944
	4 7-7-2012.xms	7093	JA-Val		Identified	1153000	1153077
	4 7-7-2012.xms	7149	JA IS		Identified	67660000	67656160
	4 7-7-2012.xms	7601	JA-ILE IS		Identified	91290000	91285360
	4 7-7-2012.xms	7760	JA-Ile		Identified	5775000	5775128
	4 7-7-2012.xms	9398	OPDA		Identified	343528	343528
	4 7-7-2012.xms	4162	OH-JA		Identified	5251000	5250792
	4 7-7-2012.xms	5787	OH-JA-Ile		Identified	1113000	1113135
	4 7-7-2012.xms	5793	COOH-JA-Ile		Identified	131569	131569
	4 7-7-2012.xms	5448	JA-Glucose-HCOOH-adduct		Identified	303284	303284
	4 7-7-2012.xms	5864	371-209	X MY	Missing	0	0
	4 7-7-2012.xms	5144	338-146		Identified	51283	51283
	4 7-7-2012.xms	5117	337-145		Identified	187444	187444
	4 7-7-2012.xms	7841	323-131		Identified	651410	651410
	4 7-7-2012.xms	4433	184.9-138.7		Identified	117017	117017
	4 7-7-2012.xms	5832	226.9-208.7	X MY	Missing	0	0
	5 7-7-2012.xms	5829	ABA-IS		Identified	15790000	15788025
	5 7-7-2012.xms	5841	ABA		Identified	94910000	94912384
	5 7-7-2012.xms	6391	JA		Identified	58170000	58172344
	5 7-7-2012.xms	6282	SA-IS		Identified	12180000	12175014
	5 7-7-2012.xms	6340	SA		Identified	25950000	25947530
	5 7-7-2012.xms	7049	JA-Val		Identified	279371	279371
	5 7-7-2012.xms	7141	JA IS		Identified	60700000	60697332
	5 7-7-2012.xms	7611	JA-ILE IS		Identified	103100000	103051384
	5 7-7-2012.xms	7758	JA-Ile		Identified	7301000	7301241
	5 7-7-2012.xms	9437	OPDA		Identified	491972	491972
	5 7-7-2012.xms	4214	OH-JA		Identified	3546000	3545553
	5 7-7-2012.xms	5787	OH-JA-Ile		Identified	377996	377996
	5 7-7-2012.xms	5779	COOH-JA-Ile	X MY	Missing	0	0
	5 7-7-2012.xms	5445	JA-Glucose-HCOOH-adduct		Identified	172591	172591
	5 7-7-2012.xms	5885	371-209		Identified	1672000	1672424
	5 7-7-2012.xms	5045	338-146		Identified	96934	96934
	5 7-7-2012.xms	5146	337-145		Identified	493734	493734
	5 7-7-2012.xms	7798	323-131		Identified	83256	83256
	5 7-7-2012.xms	4405	184.9-138.7	X MY	Missing	0	0
	5 7-7-2012.xms	5832	226.9-208.7	X MY	Missing	0	0
	6 7-6-2012.xms	5825	ABA-IS		Identified	16470000	16468420
	6 7-6-2012.xms	5843	ABA		Identified	54280000	54282944
	6 7-6-2012.xms	6470	JA		Identified	81370000	81371256
	6 7-6-2012.xms	6241	SA-IS	X MY	Missing	0	0
	6 7-6-2012.xms	6293	SA	X MY	Missing	0	0
	6 7-6-2012.xms	7191	JA-Val		Identified	471545	471545
	6 7-6-2012.xms	7284	JA IS		Identified	51570000	51567532
	6 7-6-2012.xms	7702	JA-ILE IS		Identified	65710000	65710424
	6 7-6-2012.xms	7872	JA-Ile		Identified	13140000	13136078
	6 7-6-2012.xms	9403	OPDA		Identified	253894	253894
	6 7-6-2012.xms	4111	OH-JA		Identified	3754000	3753783
	6 7-6-2012.xms	5723	OH-JA-Ile		Identified	148636	148636
	6 7-6-2012.xms	5853	COOH-JA-Ile		Identified	131302	131302
	6 7-6-2012.xms	5436	JA-Glucose-HCOOH-adduct		Identified	541591	541591
	6 7-6-2012.xms	5864	371-209	X MY	Missing	0	0
	6 7-6-2012.xms	5110	338-146		Identified	40887	40887
	6 7-6-2012.xms	5182	337-145		Identified	1317000	1316755
	6 7-6-2012.xms	7792	323-131		Identified	117224	117224
	6 7-6-2012.xms	4405	184.9-138.7	X MY	Missing	0	0
	6 7-6-2012.xms	5832	226.9-208.7	X MY	Missing	0	0
	7 7-6-2012.xms	5822	ABA-IS		Identified	17670000	17667066
	7 7-6-2012.xms	5851	ABA		Identified	60480000	60483224
	7 7-6-2012.xms	6476	JA		Identified	55520000	55515448
	7 7-6-2012.xms	6241	SA-IS	X MY	Missing	0	0
	7 7-6-2012.xms	6271	SA		Identified	2885000	2884521
	7 7-6-2012.xms	7204	JA-Val		Identified	381282	381282
	7 7-6-2012.xms	7290	JA IS		Identified	43330000	43334668
	7 7-6-2012.xms	7728	JA-ILE IS		Identified	60520000	60521040
	7 7-6-2012.xms	7873	JA-Ile		Identified	853131	853131
	7 7-6-2012.xms	9456	OPDA		Identified	297110	297110
	7 7-6-2012.xms	4130	OH-JA		Identified	1891000	1891110
	7 7-6-2012.xms	5808	OH-JA-Ile		Identified	390038	390038
	7 7-6-2012.xms	5779	COOH-JA-Ile	X MY	Missing	0	0
	7 7-6-2012.xms	5779	JA-Glucose-HCOOH-adduct		Identified	168997	168997
	7 7-6-2012.xms	5864	371-209	X MY	Missing	0	0
	7 7-6-2012.xms	5078	338-146		Identified	36801	36801
	7 7-6-2012.xms	5110	337-145		Identified	55437	55437
	7 7-6-2012.xms	7797	323-131		Identified	121116	121116
	7 7-6-2012.xms	4426	184.9-138.7		Identified	66629	66629
	7 7-6-2012.xms	5832	226.9-208.7	X MY	Missing	0	0
	8 7-6-2012.xms	5829	ABA-IS		Identified	11580000	11575998
	8 7-6-2012.xms	5850	ABA		Identified	117200000	117167120
	8 7-6-2012.xms	6491	JA		Identified	30470000	30474172
	8 7-6-2012.xms	6241	SA-IS	X MY	Missing	0	0
	8 7-6-2012.xms	6293	SA	X MY	Missing	0	0
	8 7-6-2012.xms	7048	JA-Val	X MY	Missing	0	0
	8 7-6-2012.xms	7312	JA IS		Identified	56360000	56363524
	8 7-6-2012.xms	7746	JA-ILE IS		Identified	75850000	75853992
	8 7-6-2012.xms	7908	JA-Ile		Identified	2939000	2939270
	8 7-6-2012.xms	9432	OPDA		Identified	116606	116606
	8 7-6-2012.xms	4066	OH-JA		Identified	1873000	1872816
	8 7-6-2012.xms	6025	OH-JA-Ile		Identified	180625	180625
	8 7-6-2012.xms	5779	COOH-JA-Ile	X MY	Missing	0	0
	8 7-6-2012.xms	5485	JA-Glucose-HCOOH-adduct		Identified	202144	202144
	8 7-6-2012.xms	5864	371-209	X MY	Missing	0	0
	8 7-6-2012.xms	5079	338-146		Identified	79191	79191
	8 7-6-2012.xms	5120	337-145		Identified	625501	625501
	8 7-6-2012.xms	7826	323-131		Identified	114448	114448
	8 7-6-2012.xms	4520	184.9-138.7		Identified	84192	84192
	8 7-6-2012.xms	5832	226.9-208.7	X MY	Missing	0	0
	9 7-6-2012.xms	5828	ABA-IS		Identified	11230000	11227420
	9 7-6-2012.xms	5840	ABA		Identified	67470000	67472368
	9 7-6-2012.xms	6421	JA		Identified	14420000	14419541
	9 7-6-2012.xms	6234	SA-IS		Identified	4795000	4795237
	9 7-6-2012.xms	6254	SA		Identified	27530000	27533332
	9 7-6-2012.xms	7084	JA-Val		Identified	306850	306850
	9 7-6-2012.xms	7190	JA IS		Identified	25980000	25979434
	9 7-6-2012.xms	7645	JA-ILE IS		Identified	71810000	71805592
	9 7-6-2012.xms	7777	JA-Ile		Identified	2048000	2047649
	9 7-6-2012.xms	9352	OPDA		Identified	264403	264403
	9 7-6-2012.xms	3991	OH-JA		Identified	676267	676267
	9 7-6-2012.xms	5775	OH-JA-Ile		Identified	344749	344749
	9 7-6-2012.xms	5779	COOH-JA-Ile	X MY	Missing	0	0
	9 7-6-2012.xms	5361	JA-Glucose-HCOOH-adduct		Identified	137655	137655
	9 7-6-2012.xms	5883	371-209		Identified	188335	188335
	9 7-6-2012.xms	5079	338-146		Identified	83894	83894
	9 7-6-2012.xms	5123	337-145		Identified	1918000	1918186
	9 7-6-2012.xms	7832	323-131		Identified	179649	179649
	9 7-6-2012.xms	4405	184.9-138.7	X MY	Missing	0	0
	9 7-6-2012.xms	5832	226.9-208.7	X MY	Missing	0	0
	blank 7-6-2012.xms	5819	ABA-IS	X MY	Missing	0	0
	blank 7-6-2012.xms	5831	ABA	X MY	Missing	0	0
	blank 7-6-2012.xms	6892	JA		Identified	553457	553457
	blank 7-6-2012.xms	6241	SA-IS	X MY	Missing	0	0
	blank 7-6-2012.xms	6293	SA	X MY	Missing	0	0
	blank 7-6-2012.xms	7048	JA-Val	X MY	Missing	0	0
	blank 7-6-2012.xms	6678	JA IS		Identified	1080000	1079588
	blank 7-6-2012.xms	7802	JA-ILE IS		Identified	794248	794248
	blank 7-6-2012.xms	7699	JA-Ile	X MY	Missing	0	0
	blank 7-6-2012.xms	9409	OPDA	X MY	Missing	0	0
	blank 7-6-2012.xms	4344	OH-JA	X MY	Missing	0	0
	blank 7-6-2012.xms	5781	OH-JA-Ile	X MY	Missing	0	0
	blank 7-6-2012.xms	5779	COOH-JA-Ile	X MY	Missing	0	0
	blank 7-6-2012.xms	5477	JA-Glucose-HCOOH-adduct	X MY	Missing	0	0
	blank 7-6-2012.xms	5864	371-209	X MY	Missing	0	0
	blank 7-6-2012.xms	5091	338-146	X MY	Missing	0	0
	blank 7-6-2012.xms	5135	337-145	X MY	Missing	0	0
	blank 7-6-2012.xms	7987	323-131		Identified	109804	109804
	blank 7-6-2012.xms	4353	184.9-138.7		Identified	34251	34251
	blank 7-6-2012.xms	5838	226.9-208.7		Identified	276619	276619
	blank 7-6-2012001.xms	5829	ABA-IS		Identified	553407	553407
	blank 7-6-2012001.xms	5865	ABA		Identified	1887000	1887327
	blank 7-6-2012001.xms	6468	JA	X MY	Missing	0	0
	blank 7-6-2012001.xms	6241	SA-IS	X MY	Missing	0	0
	blank 7-6-2012001.xms	6293	SA	X MY	Missing	0	0
	blank 7-6-2012001.xms	7048	JA-Val	X MY	Missing	0	0
	blank 7-6-2012001.xms	7335	JA IS		Identified	1748000	1748446
	blank 7-6-2012001.xms	7737	JA-ILE IS		Identified	1026000	1025940
	blank 7-6-2012001.xms	7795	JA-Ile		Identified	91046	91046
	blank 7-6-2012001.xms	9409	OPDA	X MY	Missing	0	0
	blank 7-6-2012001.xms	4344	OH-JA	X MY	Missing	0	0
	blank 7-6-2012001.xms	5781	OH-JA-Ile	X MY	Missing	0	0
	blank 7-6-2012001.xms	5779	COOH-JA-Ile	X MY	Missing	0	0
	blank 7-6-2012001.xms	5477	JA-Glucose-HCOOH-adduct	X MY	Missing	0	0
	blank 7-6-2012001.xms	5864	371-209	X MY	Missing	0	0
	blank 7-6-2012001.xms	5081	338-146		Identified	19065	19065
	blank 7-6-2012001.xms	5135	337-145	X MY	Missing	0	0
	blank 7-6-2012001.xms	7809	323-131		Identified	39025	39025
	blank 7-6-2012001.xms	4551	184.9-138.7		Identified	65111	65111
	blank 7-6-2012001.xms	5832	226.9-208.7	X MY	Missing	0	0
	blank 7-6-2012002.xms	5837	ABA-IS		Identified	773422	773422
	blank 7-6-2012002.xms	5822	ABA		Identified	2126000	2125505
	blank 7-6-2012002.xms	6468	JA	X MY	Missing	0	0
	blank 7-6-2012002.xms	6241	SA-IS	X MY	Missing	0	0
	blank 7-6-2012002.xms	5465	SA		Identified	1163000	1162883
	blank 7-6-2012002.xms	7048	JA-Val	X MY	Missing	0	0
	blank 7-6-2012002.xms	7265	JA IS		Identified	2307000	2307491
	blank 7-6-2012002.xms	7676	JA-ILE IS		Identified	1619000	1619477
	blank 7-6-2012002.xms	7832	JA-Ile		Identified	373873	373873
	blank 7-6-2012002.xms	9409	OPDA	X MY	Missing	0	0
	blank 7-6-2012002.xms	4344	OH-JA	X MY	Missing	0	0
	blank 7-6-2012002.xms	5781	OH-JA-Ile	X MY	Missing	0	0
	blank 7-6-2012002.xms	5779	COOH-JA-Ile	X MY	Missing	0	0
	blank 7-6-2012002.xms	5477	JA-Glucose-HCOOH-adduct	X MY	Missing	0	0
	blank 7-6-2012002.xms	5814	371-209		Identified	96564	96564
	blank 7-6-2012002.xms	5091	338-146	X MY	Missing	0	0
	blank 7-6-2012002.xms	4952	337-145		Identified	217109	217109
	blank 7-6-2012002.xms	7801	323-131	X MY	Missing	0	0
	blank 7-6-2012002.xms	4481	184.9-138.7		Identified	109244	109244
	blank 7-6-2012002.xms	5832	226.9-208.7	X MY	Missing	0	0
	blank 7-7-2012.xms	5811	ABA-IS		Identified	1060000	1060121
	blank 7-7-2012.xms	5851	ABA		Identified	5255000	5255464
	blank 7-7-2012.xms	6468	JA	X MY	Missing	0	0
	blank 7-7-2012.xms	6364	SA-IS		Identified	649696	649696
	blank 7-7-2012.xms	6293	SA	X MY	Missing	0	0
	blank 7-7-2012.xms	7048	JA-Val	X MY	Missing	0	0
	blank 7-7-2012.xms	7772	JA IS		Identified	528221	528221
	blank 7-7-2012.xms	7627	JA-ILE IS		Identified	2997000	2996652
	blank 7-7-2012.xms	7696	JA-Ile		Identified	259976	259976
	blank 7-7-2012.xms	9409	OPDA	X MY	Missing	0	0
	blank 7-7-2012.xms	4344	OH-JA	X MY	Missing	0	0
	blank 7-7-2012.xms	5781	OH-JA-Ile	X MY	Missing	0	0
	blank 7-7-2012.xms	5779	COOH-JA-Ile	X MY	Missing	0	0
	blank 7-7-2012.xms	5477	JA-Glucose-HCOOH-adduct	X MY	Missing	0	0
	blank 7-7-2012.xms	5867	371-209		Identified	38919	38919
	blank 7-7-2012.xms	5080	338-146		Identified	34259	34259
	blank 7-7-2012.xms	5138	337-145		Identified	70386	70386
	blank 7-7-2012.xms	7801	323-131	X MY	Missing	0	0
	blank 7-7-2012.xms	4405	184.9-138.7	X MY	Missing	0	0
	blank 7-7-2012.xms	5832	226.9-208.7	X MY	Missing	0	0
Status and Errors:	X : Error
M : Missing Peak.
U : User-defined EndPoints.
Y : Peak not detected, < Size Threshold, or not in Search Window.

## Sheet: SPSS17.0
GLM JAlog JAIlelog BY Treatment Timepoint /METHOD=SSTYPE(3) /INTERCEPT=INCLUDE /PRINT=HOMOGENEITY /CRITERIA=ALPHA(.05) /DESIGN= Treatment Timepoint Treatment*Timepoint.
General Linear Model
Notes
Output Created		20-Jul-2012 08:12:57
Comments
Input	Active Dataset	DataSet0
	Filter	<none>
	Weight	<none>
	Split File	<none>
	N of Rows in Working Data File	38
Missing Value Handling	Definition of Missing	User-defined missing values are treated as missing.
	Cases Used	Statistics are based on all cases with valid data for all variables in the model.
Syntax		GLM JAlog JAIlelog BY Treatment Timepoint /METHOD=SSTYPE(3) /INTERCEPT=INCLUDE /PRINT=HOMOGENEITY /CRITERIA=ALPHA(.05) /DESIGN= Treatment Timepoint Treatment*Timepoint.
Resources	Processor Time	0:00:00.000
	Elapsed Time	0:00:00.014
[DataSet0]
Between-Subjects Factors
		N
Treatment	CON	20
	WOS	18
Timepoint	1	19
	2	19
Box's Test of Equality of Covariance Matricesa
Box's M	33.5559
F	3.32831
df1	9
df2	12570.2
Sig.	0.000451368
Tests the null hypothesis that the observed covariance matrices of the dependent variables are equal across groups.
a. Design: Intercept + Treatment + Timepoint + Treatment * Timepoint
Multivariate Testsb
Effect		Value	F	Hypothesis df	Error df	Sig.
Intercept	Pillai's Trace	0.970493	542.693a	2	33	5.67173e-26
	Wilks' Lambda	0.0295068	542.693a	2	33	5.67173e-26
	Hotelling's Trace	32.8905	542.693a	2	33	5.67173e-26
	Roy's Largest Root	32.8905	542.693a	2	33	5.67173e-26
Treatment	Pillai's Trace	0.855637	97.795a	2	33	1.35216e-14
	Wilks' Lambda	0.144363	97.795a	2	33	1.35216e-14
	Hotelling's Trace	5.92698	97.795a	2	33	1.35216e-14
	Roy's Largest Root	5.92698	97.795a	2	33	1.35216e-14
Timepoint	Pillai's Trace	0.725679	43.649a	2	33	5.38597e-10
	Wilks' Lambda	0.274321	43.649a	2	33	5.38597e-10
	Hotelling's Trace	2.64537	43.649a	2	33	5.38597e-10
	Roy's Largest Root	2.64537	43.649a	2	33	5.38597e-10
Treatment * Timepoint	Pillai's Trace	0.504616	16.808a	2	33	9.25843e-06
	Wilks' Lambda	0.495384	16.808a	2	33	9.25843e-06
	Hotelling's Trace	1.01864	16.808a	2	33	9.25843e-06
	Roy's Largest Root	1.01864	16.808a	2	33	9.25843e-06
a. Exact statistic
b. Design: Intercept + Treatment + Timepoint + Treatment * Timepoint
Levene's Test of Equality of Error Variancesa
	F	df1	df2	Sig.
JAlog	2.79829	3	34	0.0548073
JAIlelog	2.85235	3	34	0.0516724
Tests the null hypothesis that the error variance of the dependent variable is equal across groups.
a. Design: Intercept + Treatment + Timepoint + Treatment * Timepoint
Tests of Between-Subjects Effects
Source	Dependent Variable	Type III Sum of Squares	df	Mean Square	F	Sig.
Corrected Model	JAlog	226.908a	3	75.6362	78.7579	2.20842e-15
	JAIlelog	124.821b	3	41.607	79.0475	2.09164e-15
Intercept	JAlog	866.135	1	866.135	901.884	4.62335e-26
	JAIlelog	401.65	1	401.65	763.078	7.10501e-25
Treatment	JAlog	106.138	1	106.138	110.519	3.19193e-12
	JAIlelog	95.7434	1	95.7434	181.899	3.31794e-15
Timepoint	JAlog	84.3017	1	84.3017	87.7812	6.02304e-11
	JAIlelog	18.3594	1	18.3594	34.8804	1.14076e-06
Treatment * Timepoint	JAlog	30.7729	1	30.7729	32.043	2.37752e-06
	JAIlelog	9.26475	1	9.26475	17.6017	0.000184294
Error	JAlog	32.6523	34	0.960362
	JAIlelog	17.8961	34	0.526354
Total	JAlog	1096.39	38
	JAIlelog	525.049	38
Corrected Total	JAlog	259.561	37
	JAIlelog	142.717	37
a. R Squared = .874 (Adjusted R Squared = .863)
b. R Squared = .875 (Adjusted R Squared = .864)
T-TEST GROUPS=VAR00007(1 2) /MISSING=ANALYSIS /VARIABLES=VAR00006 /CRITERIA=CI(.95).
T-Test	JA W+OS timepoint 1 v timepoint 2
Notes
Output Created		20-Jul-2012 08:16:53
Comments
Input	Active Dataset	DataSet0
	Filter	<none>
	Weight	<none>
	Split File	<none>
	N of Rows in Working Data File	38
Missing Value Handling	Definition of Missing	User defined missing values are treated as missing.
	Cases Used	Statistics for each analysis are based on the cases with no missing or out-of-range data for any variable in the analysis.
Syntax		T-TEST GROUPS=VAR00007(1 2) /MISSING=ANALYSIS /VARIABLES=VAR00006 /CRITERIA=CI(.95).
Resources	Processor Time	0:00:00.016
	Elapsed Time	0:00:00.014
[DataSet0]
Group Statistics
	VAR00007	N	Mean	Std. Deviation	Std. Error Mean
VAR00006	1	9	7.04478	0.608784	0.202928
	2	9	5.86403	0.708684	0.236228
Independent Samples Test
		Levene's Test for Equality of Variances		t-test for Equality of Means
									95% Confidence Interval of the Difference
		F	Sig.	t	df	Sig. (2-tailed)	Mean Difference	Std. Error Difference	Lower	Upper
VAR00006	Equal variances assumed	0.202296	0.658907	3.79148	16	0.00160128	1.18075	0.311422	0.520563	1.84093
	Equal variances not assumed			3.79148	15.6443	0.00165898	1.18075	0.311422	0.519341	1.84215
T-TEST GROUPS=VAR00009(1 2) /MISSING=ANALYSIS /VARIABLES=VAR00008 /CRITERIA=CI(.95).
T-Test	JA-Ile W+OS timepoint 1 v timepoint 2
Notes
Output Created		20-Jul-2012 08:17:28
Comments
Input	Active Dataset	DataSet0
	Filter	<none>
	Weight	<none>
	Split File	<none>
	N of Rows in Working Data File	38
Missing Value Handling	Definition of Missing	User defined missing values are treated as missing.
	Cases Used	Statistics for each analysis are based on the cases with no missing or out-of-range data for any variable in the analysis.
Syntax		T-TEST GROUPS=VAR00009(1 2) /MISSING=ANALYSIS /VARIABLES=VAR00008 /CRITERIA=CI(.95).
Resources	Processor Time	0:00:00.000
	Elapsed Time	0:00:00.000
[DataSet0]
Group Statistics
	VAR00009	N	Mean	Std. Deviation	Std. Error Mean
VAR00008	1	9	5.04673	0.439361	0.146454
	2	9	4.64355	0.614347	0.204782
Independent Samples Test
		Levene's Test for Equality of Variances		t-test for Equality of Means
									95% Confidence Interval of the Difference
		F	Sig.	t	df	Sig. (2-tailed)	Mean Difference	Std. Error Difference	Lower	Upper
VAR00008	Equal variances assumed	1.22204	0.285307	1.60146	16	0.128831	0.403188	0.251763	-0.130525	0.936901
	Equal variances not assumed			1.60146	14.4866	0.13085	0.403188	0.251763	-0.135093	0.941469

## Sheet: EXAMPLE CALC
NOTES
SA, JA-OH NOT quantifiable. Very poor peaks, difficult to distinguish from background.																				288.488	288.488
																								Peak	JA-Ile
Compound Results in Recalc File's Data Files													Sample ID	Peak	Area	IS ID	IS	mg FM	ng/g FM	Genotype	Treatment				Column Labels
Recalc File:	c:\1200data\data\merry_mesc3399\2012_06_22_coi_jar_lox_wt\20120622coi_jar_lox_wt.rcl												blank 6-23-2012.xms	ABA	0	ABA IS	0	288.488	#DIV/0!						WT		JAR		LOX3		COI1
Method File:	C:\1200DATA\1200Methods\Methods in use_find all general methods here\PHS_JA-metabolites.mth												blank 6-23-2012001.xms	ABA	928672	ABA IS	0	288.488	#DIV/0!					Values	CON	WOS	CON	WOS	CON	WOS	CON	WOS
Data File:	c:\1200DATA\data\merry_mesc3399\2012_06_22_coi_jar_lox_WT\blank 6-23-2012.xms												blank 6-23-2012002.xms	ABA	2536903	ABA IS	0	288.488	#DIV/0!					Average of ng/g FM	0	244.569	0	49.1027	25.321	50.8715	0	259.46
Data File:	c:\1200DATA\data\merry_mesc3399\2012_06_22_coi_jar_lox_WT\blank 6-23-2012001.xms												blank 6-23-2012003.xms	ABA	4388400	ABA IS	0	288.488	#DIV/0!					StdDev of ng/g FM2	0	56.0737	0	8.53947	50.642	35.3373	0	52.0362
Data File:	c:\1200DATA\data\merry_mesc3399\2012_06_22_coi_jar_lox_WT\blank 6-23-2012002.xms												blank 6-23-2012004.xms	ABA	4049177	ABA IS	0	288.488	#DIV/0!					Count of ng/g FM3	4	4	5	5	4	5	3	4
Data File:	c:\1200DATA\data\merry_mesc3399\2012_06_22_coi_jar_lox_WT\blank 6-23-2012003.xms												coi1 c 1 6-23-2012.xms	ABA	49979700	ABA IS	35222176	304.5	93.2009	COI1	CON			SEM	0	28.0369	0	3.81897	25.321	15.8033	0	26.0181
Data File:	c:\1200DATA\data\merry_mesc3399\2012_06_22_coi_jar_lox_WT\blank 6-23-2012004.xms												coi1 c 2 6-23-2012.xms	ABA	52412600	ABA IS	44809300	208.6	112.146	COI1	CON
Data File:	c:\1200DATA\data\merry_mesc3399\2012_06_22_coi_jar_lox_WT\coi1 c 1 6-23-2012.xms												coi1 c 4 6-23-2012.xms	ABA	16624425	ABA IS	20301526	123.4	132.719	COI1	CON
Data File:	c:\1200DATA\data\merry_mesc3399\2012_06_22_coi_jar_lox_WT\coi1 c 2 6-23-2012.xms												coi1 wos 1 6-23-2012.xms	ABA	46210916	ABA IS	36577832	213.5	118.347	COI1	WOS
Data File:	c:\1200DATA\data\merry_mesc3399\2012_06_22_coi_jar_lox_WT\coi1 c 4 6-23-2012.xms												coi1 wos 2 6-23-2012.xms	ABA	49943772	ABA IS	37491196	237.4	112.228	COI1	WOS
Data File:	c:\1200DATA\data\merry_mesc3399\2012_06_22_coi_jar_lox_WT\coi1 wos 1 6-23-2012.xms												coi1 wos 3 6-23-2012.xms	ABA	59579088	ABA IS	40194152	342.3	86.6072	COI1	WOS
Data File:	c:\1200DATA\data\merry_mesc3399\2012_06_22_coi_jar_lox_WT\coi1 wos 2 6-23-2012.xms												coi1 wos 5 6-23-2012.xms	ABA	13472228	ABA IS	0	265.7		COI1	WOS
Data File:	c:\1200DATA\data\merry_mesc3399\2012_06_22_coi_jar_lox_WT\coi1 wos 3 6-23-2012.xms												jar c 1 6-23-2012.xms	ABA	92382936	ABA IS	38076672	273.8	177.227	JAR	CON
Data File:	c:\1200DATA\data\merry_mesc3399\2012_06_22_coi_jar_lox_WT\coi1 wos 5 6-23-2012.xms												jar c 2 6-23-2012.xms	ABA	92467464	ABA IS	36699544	293.5	171.692	JAR	CON
Data File:	c:\1200DATA\data\merry_mesc3399\2012_06_22_coi_jar_lox_WT\jar c 1 6-23-2012.xms												jar c 3 6-23-2012.xms	ABA	89830640	ABA IS	28051044	260.1	246.244	JAR	CON
Data File:	c:\1200DATA\data\merry_mesc3399\2012_06_22_coi_jar_lox_WT\jar c 2 6-23-2012.xms												jar c 4 6-23-2012.xms	ABA	50607308	ABA IS	33436048	190.7	158.737	JAR	CON
Data File:	c:\1200DATA\data\merry_mesc3399\2012_06_22_coi_jar_lox_WT\jar c 3 6-23-2012.xms												jar c 5 6-23-2012.xms	ABA	178568208	ABA IS	37405932	273	349.728	JAR	CON
Data File:	c:\1200DATA\data\merry_mesc3399\2012_06_22_coi_jar_lox_WT\jar c 4 6-23-2012.xms												jar wos 1 6-23-2012.xms	ABA	151564592	ABA IS	34994304	339.1	255.448	JAR	WOS
Data File:	c:\1200DATA\data\merry_mesc3399\2012_06_22_coi_jar_lox_WT\jar c 5 6-23-2012.xms												jar wos 2 6-23-2012.xms	ABA	83014472	ABA IS	38606084	195.7	219.754	JAR	WOS
Data File:	c:\1200DATA\data\merry_mesc3399\2012_06_22_coi_jar_lox_WT\jar wos 1 6-23-2012.xms												jar wos 3 6-23-2012.xms	ABA	50538332	ABA IS	26292270	109.7	350.442	JAR	WOS
Data File:	c:\1200DATA\data\merry_mesc3399\2012_06_22_coi_jar_lox_WT\jar wos 2 6-23-2012.xms												jar wos 4 6-23-2012.xms	ABA	69579736	ABA IS	28511724	156.6	311.672	JAR	WOS
Data File:	c:\1200DATA\data\merry_mesc3399\2012_06_22_coi_jar_lox_WT\jar wos 3 6-23-2012.xms												jar wos 5 6-23-2012.xms	ABA	129233152	ABA IS	41558932	223.8	277.894	JAR	WOS
Data File:	c:\1200DATA\data\merry_mesc3399\2012_06_22_coi_jar_lox_WT\jar wos 4 6-23-2012.xms												lox3 c 1 6-23-2012.xms	ABA	72601784	ABA IS	41740896	376.8	92.3219	LOX3	CON
Data File:	c:\1200DATA\data\merry_mesc3399\2012_06_22_coi_jar_lox_WT\jar wos 5 6-23-2012.xms												lox3 c 3 6-23-2012.xms	ABA	74546128	ABA IS	40717596	295.7	123.829	LOX3	CON
Data File:	c:\1200DATA\data\merry_mesc3399\2012_06_22_coi_jar_lox_WT\lox3 c 1 6-23-2012.xms												lox3 c 4 6-23-2012.xms	ABA	134721648	ABA IS	32100254	170.1	493.463	LOX3	CON			W+OS values
Data File:	c:\1200DATA\data\merry_mesc3399\2012_06_22_coi_jar_lox_WT\lox3 c 3 6-23-2012.xms												lox3 c 5 6-23-2012.xms	ABA	93289720	ABA IS	40057660	1301.7	35.7822	LOX3	CON			JA
Data File:	c:\1200DATA\data\merry_mesc3399\2012_06_22_coi_jar_lox_WT\lox3 c 4 6-23-2012.xms												lox3 wos 1 6-23-2012.xms	ABA	92084536	ABA IS	21488998	337.7	253.787	LOX3	WOS			WT v asLOX3 significant (P<0.0167 in Mann-Whitney U-test following Kruskal-Wallis, correction for multiple testing)
Data File:	c:\1200DATA\data\merry_mesc3399\2012_06_22_coi_jar_lox_WT\lox3 c 5 6-23-2012.xms												lox3 wos 2 6-23-2012.xms	ABA	110570768	ABA IS	37612844	293.5	200.321	LOX3	WOS			JA-Ile
Data File:	c:\1200DATA\data\merry_mesc3399\2012_06_22_coi_jar_lox_WT\lox3 wos 1 6-23-2012.xms												lox3 wos 3 6-23-2012.xms	ABA	151645216	ABA IS	39994956	348.9	217.346	LOX3	WOS			WT v irJAR4xirJAR6 significant (P<0.0167 in Mann-Whitney U-test following Kruskal-Wallis, correction for multiple testing)
Data File:	c:\1200DATA\data\merry_mesc3399\2012_06_22_coi_jar_lox_WT\lox3 wos 2 6-23-2012.xms												lox3 wos 4 6-23-2012.xms	ABA	38417576	ABA IS	28993590	337.3	78.5673	LOX3	WOS			ABA
Data File:	c:\1200DATA\data\merry_mesc3399\2012_06_22_coi_jar_lox_WT\lox3 wos 3 6-23-2012.xms												lox3 wos 5 6-23-2012.xms	ABA	38099104	ABA IS	18964178	149.2	269.303	LOX3	WOS			irCOI1 v WT, irJAR4xirJAR6 significant (P<0.01 in post-hoc test following ANOVA)
Data File:	c:\1200DATA\data\merry_mesc3399\2012_06_22_coi_jar_lox_WT\lox3 wos 4 6-23-2012.xms												wt c 1 6-23-2012.xms	ABA	40221016	ABA IS	30706728	192.2	136.3	WT	CON
Data File:	c:\1200DATA\data\merry_mesc3399\2012_06_22_coi_jar_lox_WT\lox3 wos 5 6-23-2012.xms												wt c 2 6-23-2012.xms	ABA	85887880	ABA IS	49399300	381.1	91.2435	WT	CON
Data File:	c:\1200DATA\data\merry_mesc3399\2012_06_22_coi_jar_lox_WT\wt c 1 6-23-2012.xms												wt c 3 6-23-2012.xms	ABA	36659712	ABA IS	14519258	284.9	177.248	WT	CON
Data File:	c:\1200DATA\data\merry_mesc3399\2012_06_22_coi_jar_lox_WT\wt c 2 6-23-2012.xms												wt c 5 6-23-2012.xms	ABA	88425584	ABA IS	31314390	329.5	171.399	WT	CON
Data File:	c:\1200DATA\data\merry_mesc3399\2012_06_22_coi_jar_lox_WT\wt c 3 6-23-2012.xms												wt wos 1 6-23-2012.xms	ABA	56122016	ABA IS	30882100	133.6	272.051	WT	WOS
Data File:	c:\1200DATA\data\merry_mesc3399\2012_06_22_coi_jar_lox_WT\wt c 5 6-23-2012.xms												wt wos 2 6-23-2012.xms	ABA	132879640	ABA IS	30706424	337.8	256.212	WT	WOS
Data File:	c:\1200DATA\data\merry_mesc3399\2012_06_22_coi_jar_lox_WT\wt wos 1 6-23-2012.xms												wt wos 4 6-23-2012.xms	ABA	138132160	ABA IS	39132820	299.8	235.479	WT	WOS
Data File:	c:\1200DATA\data\merry_mesc3399\2012_06_22_coi_jar_lox_WT\wt wos 2 6-23-2012.xms												wt wos 5 6-23-2012.xms	ABA	116114816	ABA IS	36875272	227.4	276.944	WT	WOS
Data File:	c:\1200DATA\data\merry_mesc3399\2012_06_22_coi_jar_lox_WT\wt wos 4 6-23-2012.xms												blank 6-23-2012.xms	COOH-JA-Ile	0	JA-Ile IS	2070445		#DIV/0!
Data File:	c:\1200DATA\data\merry_mesc3399\2012_06_22_coi_jar_lox_WT\wt wos 5 6-23-2012.xms												blank 6-23-2012001.xms	COOH-JA-Ile	0	JA-Ile IS	0		#DIV/0!
													blank 6-23-2012002.xms	COOH-JA-Ile	0	JA-Ile IS	0		#DIV/0!
---------------------------------------													blank 6-23-2012003.xms	COOH-JA-Ile	0	JA-Ile IS	5815651		#DIV/0!
Target Compounds													blank 6-23-2012004.xms	COOH-JA-Ile	0	JA-Ile IS	5119004		#DIV/0!
---------------------------------------													coi1 c 1 6-23-2012.xms	COOH-JA-Ile	0	JA-Ile IS	99924648	304.5	0	COI1	CON
													coi1 c 2 6-23-2012.xms	COOH-JA-Ile	0	JA-Ile IS	168623984	208.6	0	COI1	CON
Data File	RT (min)	Peak Name	Status	Result Type	Area	Quan Ions	Acquisition Date	Scan Descriptor	Amount/RF	)			coi1 c 4 6-23-2012.xms	COOH-JA-Ile	0	JA-Ile IS	76766592	123.4	0	COI1	CON
blank 6-23-2012.xms	6.888	ABA	MU	Missing	66608	153	Sat Jun 23 01:26:58 2012		0				coi1 wos 1 6-23-2012.xms	COOH-JA-Ile	6333475	JA-Ile IS	122078192	213.5	4.86	COI1	WOS
blank 6-23-2012001.xms	6.904	ABA		Identified	928672	153	Sat Jun 23 04:10:17 2012		928672				coi1 wos 2 6-23-2012.xms	COOH-JA-Ile	5105497	JA-Ile IS	113828736	237.4	3.77864	COI1	WOS
blank 6-23-2012002.xms	6.84	ABA		Identified	2537000	153	Sat Jun 23 07:09:58 2012		2536903				coi1 wos 3 6-23-2012.xms	COOH-JA-Ile	5962228	JA-Ile IS	120492848	342.3	2.89115	COI1	WOS
blank 6-23-2012003.xms	6.825	ABA	U	Identified	4388000	153	Sat Jun 23 10:09:39 2012		4388400				coi1 wos 5 6-23-2012.xms	COOH-JA-Ile	1626453	JA-Ile IS	16641706	265.7	7.35668	COI1	WOS
blank 6-23-2012004.xms	6.87	ABA	U	Identified	4049000	153	Sat Jun 23 11:47:38 2012		4049177				jar c 1 6-23-2012.xms	COOH-JA-Ile	0	JA-Ile IS	149409952	273.8	0	JAR	CON
coi1 c 1 6-23-2012.xms	6.866	ABA		Identified	49980000	153	Sat Jun 23 01:59:40 2012		49979700				jar c 2 6-23-2012.xms	COOH-JA-Ile	0	JA-Ile IS	132486312	293.5	0	JAR	CON
coi1 c 2 6-23-2012.xms	6.847	ABA		Identified	52410000	153	Sat Jun 23 03:53:58 2012		52412600				jar c 3 6-23-2012.xms	COOH-JA-Ile	0	JA-Ile IS	100436544	260.1	0	JAR	CON
coi1 c 4 6-23-2012.xms	6.84	ABA		Identified	16620000	153	Sat Jun 23 10:25:59 2012		16624425				jar c 4 6-23-2012.xms	COOH-JA-Ile	0	JA-Ile IS	142618896	190.7	0	JAR	CON
coi1 wos 1 6-23-2012.xms	6.832	ABA		Identified	46210000	153	Sat Jun 23 11:31:19 2012		46210916				jar c 5 6-23-2012.xms	COOH-JA-Ile	0	JA-Ile IS	132249928	273	0	JAR	CON
coi1 wos 2 6-23-2012.xms	6.84	ABA		Identified	49940000	153	Sat Jun 23 05:48:18 2012		49943772				jar wos 1 6-23-2012.xms	COOH-JA-Ile	3059534	JA-Ile IS	119706008	339.1	1.50745	JAR	WOS
coi1 wos 3 6-23-2012.xms	6.839	ABA		Identified	59580000	153	Sat Jun 23 10:42:20 2012		59579088				jar wos 2 6-23-2012.xms	COOH-JA-Ile	5359079	JA-Ile IS	118904944	195.7	4.60606	JAR	WOS
coi1 wos 5 6-23-2012.xms	6.839	ABA	U	Identified	13470000	153	Sat Jun 23 05:15:38 2012		13472228				jar wos 3 6-23-2012.xms	COOH-JA-Ile	9656164	JA-Ile IS	137132784	109.7	12.8377	JAR	WOS
jar c 1 6-23-2012.xms	6.844	ABA	U	Identified	92380000	153	Sat Jun 23 02:48:39 2012		92382936				jar wos 4 6-23-2012.xms	COOH-JA-Ile	12867251	JA-Ile IS	123049552	156.6	13.355	JAR	WOS
jar c 2 6-23-2012.xms	6.834	ABA	U	Identified	92470000	153	Sat Jun 23 04:42:59 2012		92467464				jar wos 5 6-23-2012.xms	COOH-JA-Ile	6730912	JA-Ile IS	138188048	223.8	4.35285	JAR	WOS
jar c 3 6-23-2012.xms	6.855	ABA		Identified	89830000	153	Sat Jun 23 02:15:58 2012		89830640				lox3 c 1 6-23-2012.xms	COOH-JA-Ile	0	JA-Ile IS	124298520	376.8	0	LOX3	CON
jar c 4 6-23-2012.xms	6.845	ABA	U	Identified	50610000	153	Sat Jun 23 03:04:59 2012		50607308				lox3 c 3 6-23-2012.xms	COOH-JA-Ile	0	JA-Ile IS	140854976	295.7	0	LOX3	CON
jar c 5 6-23-2012.xms	6.834	ABA		Identified	178600000	153	Sat Jun 23 06:53:38 2012		178568208				lox3 c 4 6-23-2012.xms	COOH-JA-Ile	9369311	JA-Ile IS	122605744	170.1	8.98509	LOX3	CON
jar wos 1 6-23-2012.xms	6.845	ABA		Identified	151600000	153	Sat Jun 23 03:37:37 2012		151564592				lox3 c 5 6-23-2012.xms	COOH-JA-Ile	0	JA-Ile IS	147506272	1301.7	0	LOX3	CON
jar wos 2 6-23-2012.xms	6.842	ABA	U	Identified	83010000	153	Sat Jun 23 07:26:17 2012		83014472				lox3 wos 1 6-23-2012.xms	COOH-JA-Ile	15471593	JA-Ile IS	110847512	337.7	8.26624	LOX3	WOS
jar wos 3 6-23-2012.xms	6.835	ABA	U	Identified	50540000	153	Sat Jun 23 08:15:18 2012		50538332				lox3 wos 2 6-23-2012.xms	COOH-JA-Ile	7952321	JA-Ile IS	117858120	293.5	4.59787	LOX3	WOS
jar wos 4 6-23-2012.xms	6.83	ABA	U	Identified	69580000	153	Sat Jun 23 06:04:38 2012		69579736				lox3 wos 3 6-23-2012.xms	COOH-JA-Ile	3413514	JA-Ile IS	110525720	348.9	1.77038	LOX3	WOS
jar wos 5 6-23-2012.xms	6.839	ABA	U	Identified	129200000	153	Sat Jun 23 05:31:58 2012		129233152				lox3 wos 4 6-23-2012.xms	COOH-JA-Ile	0	JA-Ile IS	88126176	337.3	0	LOX3	WOS
lox3 c 1 6-23-2012.xms	6.841	ABA	U	Identified	72600000	153	Sat Jun 23 02:32:18 2012		72601784				lox3 wos 5 6-23-2012.xms	COOH-JA-Ile	6152556	JA-Ile IS	70182944	149.2	11.7513	LOX3	WOS
lox3 c 3 6-23-2012.xms	6.842	ABA		Identified	74550000	153	Sat Jun 23 09:20:40 2012		74546128				wt c 1 6-23-2012.xms	COOH-JA-Ile	0	JA-Ile IS	154630768	192.2	0	WT	CON
lox3 c 4 6-23-2012.xms	6.846	ABA	U	Identified	134700000	153	Sat Jun 23 10:58:40 2012		134721648				wt c 2 6-23-2012.xms	COOH-JA-Ile	0	JA-Ile IS	145568112	381.1	0	WT	CON
lox3 c 5 6-23-2012.xms	6.829	ABA	U	Identified	93290000	153	Sat Jun 23 11:14:59 2012		93289720				wt c 3 6-23-2012.xms	COOH-JA-Ile	0	JA-Ile IS	51748616	284.9	0	WT	CON
lox3 wos 1 6-23-2012.xms	6.846	ABA	U	Identified	92080000	153	Sat Jun 23 07:42:38 2012		92084536				wt c 5 6-23-2012.xms	COOH-JA-Ile	0	JA-Ile IS	113781264	329.5	0	WT	CON
lox3 wos 2 6-23-2012.xms	6.833	ABA	U	Identified	110600000	153	Sat Jun 23 03:21:18 2012		110570768				wt wos 1 6-23-2012.xms	COOH-JA-Ile	10802852	JA-Ile IS	134302032	133.6	12.0415	WT	WOS
lox3 wos 3 6-23-2012.xms	6.85	ABA		Identified	151600000	153	Sat Jun 23 06:37:18 2012		151645216				wt wos 2 6-23-2012.xms	COOH-JA-Ile	12919236	JA-Ile IS	115629256	337.8	6.61515	WT	WOS
lox3 wos 4 6-23-2012.xms	6.845	ABA		Identified	38420000	153	Sat Jun 23 04:26:38 2012		38417576				wt wos 4 6-23-2012.xms	COOH-JA-Ile	11349177	JA-Ile IS	112197064	299.8	6.7481	WT	WOS
lox3 wos 5 6-23-2012.xms	6.846	ABA		Identified	38100000	153	Sat Jun 23 09:36:59 2012		38099104				wt wos 5 6-23-2012.xms	COOH-JA-Ile	9834800	JA-Ile IS	112970728	227.4	7.65666	WT	WOS
wt c 1 6-23-2012.xms	6.838	ABA	U	Identified	40220000	153	Sat Jun 23 09:53:19 2012		40221016				blank 6-23-2012.xms	JA	0	JA IS	0		#DIV/0!
wt c 2 6-23-2012.xms	6.84	ABA	U	Identified	85890000	153	Sat Jun 23 08:47:59 2012		85887880				blank 6-23-2012001.xms	JA	0	JA IS	0		#DIV/0!
wt c 3 6-23-2012.xms	6.839	ABA	U	Identified	36660000	153	Sat Jun 23 08:31:39 2012		36659712				blank 6-23-2012002.xms	JA	0	JA IS	0		#DIV/0!
wt c 5 6-23-2012.xms	6.866	ABA	U	Identified	88430000	153	Sat Jun 23 01:43:18 2012		88425584				blank 6-23-2012003.xms	JA	0	JA IS	0		#DIV/0!
wt wos 1 6-23-2012.xms	6.851	ABA	U	Identified	56120000	153	Sat Jun 23 04:59:19 2012		56122016				blank 6-23-2012004.xms	JA	0	JA IS	0		#DIV/0!
wt wos 2 6-23-2012.xms	6.83	ABA	U	Identified	132900000	153	Sat Jun 23 06:20:58 2012		132879640				coi1 c 1 6-23-2012.xms	JA	0	JA IS	93378152	304.5	0	COI1	CON
wt wos 4 6-23-2012.xms	6.845	ABA	U	Identified	138100000	153	Sat Jun 23 09:04:20 2012		138132160				coi1 c 2 6-23-2012.xms	JA	0	JA IS	121968256	208.6	0	COI1	CON
wt wos 5 6-23-2012.xms	6.834	ABA		Identified	116100000	153	Sat Jun 23 07:59:00 2012		116114816				coi1 c 4 6-23-2012.xms	JA	0	JA IS	58361768	123.4	0	COI1	CON
blank 6-23-2012.xms	6.875	ABA IS	MU	Missing	2393000	159	Sat Jun 23 01:26:58 2012		0				coi1 wos 1 6-23-2012.xms	JA	144848368	JA IS	95163192	213.5	712.93	COI1	WOS
blank 6-23-2012001.xms	6.847	ABA IS	MU	Missing	2207000	159	Sat Jun 23 04:10:17 2012		0				coi1 wos 2 6-23-2012.xms	JA	133513336	JA IS	90310832	237.4	622.736	COI1	WOS
blank 6-23-2012002.xms	6.847	ABA IS	MU	Missing	1068000	159	Sat Jun 23 07:09:58 2012		0				coi1 wos 3 6-23-2012.xms	JA	328061376	JA IS	103713496	342.3	924.087	COI1	WOS
blank 6-23-2012003.xms	6.856	ABA IS	MU	Missing	2306000	159	Sat Jun 23 10:09:39 2012		0				coi1 wos 5 6-23-2012.xms	JA	42961012	JA IS	15841767	265.7	1020.66	COI1	WOS
blank 6-23-2012004.xms	6.853	ABA IS	MU	Missing	2414000	159	Sat Jun 23 11:47:38 2012		0				jar c 1 6-23-2012.xms	JA	0	JA IS	87047040	273.8	0	JAR	CON
coi1 c 1 6-23-2012.xms	6.854	ABA IS	U	Identified	35220000	159	Sat Jun 23 01:59:40 2012		35222176				jar c 2 6-23-2012.xms	JA	0	JA IS	96847464	293.5	0	JAR	CON
coi1 c 2 6-23-2012.xms	6.839	ABA IS	U	Identified	44810000	159	Sat Jun 23 03:53:58 2012		44809300				jar c 3 6-23-2012.xms	JA	0	JA IS	60187964	260.1	0	JAR	CON
coi1 c 4 6-23-2012.xms	6.826	ABA IS	U	Identified	20300000	159	Sat Jun 23 10:25:59 2012		20301526				jar c 4 6-23-2012.xms	JA	0	JA IS	92626864	190.7	0	JAR	CON
coi1 wos 1 6-23-2012.xms	6.827	ABA IS		Identified	36580000	159	Sat Jun 23 11:31:19 2012		36577832				jar c 5 6-23-2012.xms	JA	0	JA IS	65120548	273	0	JAR	CON
coi1 wos 2 6-23-2012.xms	6.845	ABA IS	U	Identified	37490000	159	Sat Jun 23 05:48:18 2012		37491196				jar wos 1 6-23-2012.xms	JA	1101027328	JA IS	68285544	339.1	4754.9	JAR	WOS
coi1 wos 3 6-23-2012.xms	6.83	ABA IS	U	Identified	40190000	159	Sat Jun 23 10:42:20 2012		40194152				jar wos 2 6-23-2012.xms	JA	760028480	JA IS	83456736	195.7	4653.48	JAR	WOS
coi1 wos 5 6-23-2012.xms	6.842	ABA IS	MU	Missing	6672000	159	Sat Jun 23 05:15:38 2012		0				jar wos 3 6-23-2012.xms	JA	189040848	JA IS	68250320	109.7	2524.9	JAR	WOS
jar c 1 6-23-2012.xms	6.829	ABA IS	U	Identified	38080000	159	Sat Jun 23 02:48:39 2012		38076672				jar wos 4 6-23-2012.xms	JA	350522304	JA IS	62839480	156.6	3561.98	JAR	WOS
jar c 2 6-23-2012.xms	6.821	ABA IS		Identified	36700000	159	Sat Jun 23 04:42:59 2012		36699544				jar wos 5 6-23-2012.xms	JA	716208832	JA IS	91388256	223.8	3501.78	JAR	WOS
jar c 3 6-23-2012.xms	6.837	ABA IS	U	Identified	28050000	159	Sat Jun 23 02:15:58 2012		28051044				lox3 c 1 6-23-2012.xms	JA	0	JA IS	80685760	376.8	0	LOX3	CON
jar c 4 6-23-2012.xms	6.847	ABA IS	U	Identified	33440000	159	Sat Jun 23 03:04:59 2012		33436048				lox3 c 3 6-23-2012.xms	JA	0	JA IS	77915232	295.7	0	LOX3	CON
jar c 5 6-23-2012.xms	6.823	ABA IS	U	Identified	37410000	159	Sat Jun 23 06:53:38 2012		37405932				lox3 c 4 6-23-2012.xms	JA	113945400	JA IS	72717520	170.1	921.199	LOX3	CON
jar wos 1 6-23-2012.xms	6.835	ABA IS	U	Identified	34990000	159	Sat Jun 23 03:37:37 2012		34994304				lox3 c 5 6-23-2012.xms	JA	0	JA IS	64148896	1301.7	0	LOX3	CON
jar wos 2 6-23-2012.xms	6.826	ABA IS	U	Identified	38610000	159	Sat Jun 23 07:26:17 2012		38606084				lox3 wos 1 6-23-2012.xms	JA	113993224	JA IS	67740560	337.7	498.31	LOX3	WOS
jar wos 3 6-23-2012.xms	6.836	ABA IS	U	Identified	26290000	159	Sat Jun 23 08:15:18 2012		26292270				lox3 wos 2 6-23-2012.xms	JA	128197600	JA IS	82059168	293.5	532.286	LOX3	WOS
jar wos 4 6-23-2012.xms	6.831	ABA IS	U	Identified	28510000	159	Sat Jun 23 06:04:38 2012		28511724				lox3 wos 3 6-23-2012.xms	JA	115605776	JA IS	87763752	348.9	377.54	LOX3	WOS
jar wos 5 6-23-2012.xms	6.84	ABA IS	U	Identified	41560000	159	Sat Jun 23 05:31:58 2012		41558932				lox3 wos 4 6-23-2012.xms	JA	0	JA IS	60723172	337.3	0	LOX3	WOS
lox3 c 1 6-23-2012.xms	6.842	ABA IS	U	Identified	41740000	159	Sat Jun 23 02:32:18 2012		41740896				lox3 wos 5 6-23-2012.xms	JA	45189464	JA IS	50676960	149.2	597.665	LOX3	WOS
lox3 c 3 6-23-2012.xms	6.834	ABA IS	U	Identified	40720000	159	Sat Jun 23 09:20:40 2012		40717596				wt c 1 6-23-2012.xms	JA	0	JA IS	91996280	192.2	0	WT	CON
lox3 c 4 6-23-2012.xms	6.831	ABA IS	U	Identified	32100000	159	Sat Jun 23 10:58:40 2012		32100254				wt c 2 6-23-2012.xms	JA	0	JA IS	74029480	381.1	0	WT	CON
lox3 c 5 6-23-2012.xms	6.831	ABA IS	U	Identified	40060000	159	Sat Jun 23 11:14:59 2012		40057660				wt c 3 6-23-2012.xms	JA	0	JA IS	33410404	284.9	0	WT	CON
lox3 wos 1 6-23-2012.xms	6.848	ABA IS	U	Identified	21490000	159	Sat Jun 23 07:42:38 2012		21488998				wt c 5 6-23-2012.xms	JA	0	JA IS	70563272	329.5	0	WT	CON
lox3 wos 2 6-23-2012.xms	6.834	ABA IS	U	Identified	37610000	159	Sat Jun 23 03:21:18 2012		37612844				wt wos 1 6-23-2012.xms	JA	355357664	JA IS	92446864	133.6	2877.18	WT	WOS
lox3 wos 3 6-23-2012.xms	6.853	ABA IS	U	Identified	39990000	159	Sat Jun 23 06:37:18 2012		39994956				wt wos 2 6-23-2012.xms	JA	1048814144	JA IS	71952616	337.8	4315.11	WT	WOS
lox3 wos 4 6-23-2012.xms	6.831	ABA IS	U	Identified	28990000	159	Sat Jun 23 04:26:38 2012		28993590				wt wos 4 6-23-2012.xms	JA	863274752	JA IS	77349480	299.8	3722.72	WT	WOS
lox3 wos 5 6-23-2012.xms	6.818	ABA IS	U	Identified	18960000	159	Sat Jun 23 09:36:59 2012		18964178				wt wos 5 6-23-2012.xms	JA	826485248	JA IS	82262080	227.4	4418.2	WT	WOS
wt c 1 6-23-2012.xms	6.839	ABA IS	U	Identified	30710000	159	Sat Jun 23 09:53:19 2012		30706728				blank 6-23-2012.xms	JA-Ile	0	JA-Ile IS	2070445		#DIV/0!
wt c 2 6-23-2012.xms	6.841	ABA IS	U	Identified	49400000	159	Sat Jun 23 08:47:59 2012		49399300				blank 6-23-2012001.xms	JA-Ile	0	JA-Ile IS	0		#DIV/0!
wt c 3 6-23-2012.xms	6.823	ABA IS	U	Identified	14520000	159	Sat Jun 23 08:31:39 2012		14519258				blank 6-23-2012002.xms	JA-Ile	0	JA-Ile IS	0		#DIV/0!
wt c 5 6-23-2012.xms	6.85	ABA IS	U	Identified	31310000	159	Sat Jun 23 01:43:18 2012		31314390				blank 6-23-2012003.xms	JA-Ile	0	JA-Ile IS	5815651		#DIV/0!
wt wos 1 6-23-2012.xms	6.819	ABA IS	U	Identified	30880000	159	Sat Jun 23 04:59:19 2012		30882100				blank 6-23-2012004.xms	JA-Ile	0	JA-Ile IS	5119004		#DIV/0!
wt wos 2 6-23-2012.xms	6.815	ABA IS	U	Identified	30710000	159	Sat Jun 23 06:20:58 2012		30706424				coi1 c 1 6-23-2012.xms	JA-Ile	0	JA-Ile IS	99924648	304.5	0	COI1	CON
wt wos 4 6-23-2012.xms	6.829	ABA IS	U	Identified	39130000	159	Sat Jun 23 09:04:20 2012		39132820				coi1 c 2 6-23-2012.xms	JA-Ile	0	JA-Ile IS	168623984	208.6	0	COI1	CON
wt wos 5 6-23-2012.xms	6.818	ABA IS	U	Identified	36880000	159	Sat Jun 23 07:59:00 2012		36875272				coi1 c 4 6-23-2012.xms	JA-Ile	0	JA-Ile IS	76766592	123.4	0	COI1	CON
blank 6-23-2012.xms	6.789	COOH-JA-Ile	X MY	Missing	0	130	Sat Jun 23 01:26:58 2012		0				coi1 wos 1 6-23-2012.xms	JA-Ile	301935488	JA-Ile IS	122078192	213.5	231.69	COI1	WOS
blank 6-23-2012001.xms	6.789	COOH-JA-Ile	X MY	Missing	0	130	Sat Jun 23 04:10:17 2012		0				coi1 wos 2 6-23-2012.xms	JA-Ile	277455456	JA-Ile IS	113828736	237.4	205.348	COI1	WOS
blank 6-23-2012002.xms	7.52	COOH-JA-Ile	MU	Missing	75712	130	Sat Jun 23 07:09:58 2012		0				coi1 wos 3 6-23-2012.xms	JA-Ile	571760896	JA-Ile IS	120492848	342.3	277.253	COI1	WOS
blank 6-23-2012003.xms	6.789	COOH-JA-Ile	X MY	Missing	0	130	Sat Jun 23 10:09:39 2012		0				coi1 wos 5 6-23-2012.xms	JA-Ile	71531944	JA-Ile IS	16641706	265.7	323.549	COI1	WOS
blank 6-23-2012004.xms	7.73	COOH-JA-Ile	MU	Missing	93780	130	Sat Jun 23 11:47:38 2012		0				jar c 1 6-23-2012.xms	JA-Ile	0	JA-Ile IS	149409952	273.8	0	JAR	CON
coi1 c 1 6-23-2012.xms	6.789	COOH-JA-Ile	X MY	Missing	0	130	Sat Jun 23 01:59:40 2012		0				jar c 2 6-23-2012.xms	JA-Ile	0	JA-Ile IS	132486312	293.5	0	JAR	CON
coi1 c 2 6-23-2012.xms	7.492	COOH-JA-Ile	MU	Missing	65009	130	Sat Jun 23 03:53:58 2012		0				jar c 3 6-23-2012.xms	JA-Ile	0	JA-Ile IS	100436544	260.1	0	JAR	CON
coi1 c 4 6-23-2012.xms	6.789	COOH-JA-Ile	X MY	Missing	0	130	Sat Jun 23 10:25:59 2012		0				jar c 4 6-23-2012.xms	JA-Ile	0	JA-Ile IS	142618896	190.7	0	JAR	CON
coi1 wos 1 6-23-2012.xms	6.779	COOH-JA-Ile	U	Identified	6333000	130	Sat Jun 23 11:31:19 2012		6333475				jar c 5 6-23-2012.xms	JA-Ile	0	JA-Ile IS	132249928	273	0	JAR	CON
coi1 wos 2 6-23-2012.xms	6.786	COOH-JA-Ile		Identified	5105000	130	Sat Jun 23 05:48:18 2012		5105497				jar wos 1 6-23-2012.xms	JA-Ile	113727928	JA-Ile IS	119706008	339.1	56.0342	JAR	WOS
coi1 wos 3 6-23-2012.xms	6.803	COOH-JA-Ile	U	Identified	5962000	130	Sat Jun 23 10:42:20 2012		5962228				jar wos 2 6-23-2012.xms	JA-Ile	61138332	JA-Ile IS	118904944	195.7	52.5476	JAR	WOS
coi1 wos 5 6-23-2012.xms	6.796	COOH-JA-Ile	U	Identified	1626000	130	Sat Jun 23 05:15:38 2012		1626453				jar wos 3 6-23-2012.xms	JA-Ile	42911308	JA-Ile IS	137132784	109.7	57.0498	JAR	WOS
jar c 1 6-23-2012.xms	6.789	COOH-JA-Ile	X MY	Missing	0	130	Sat Jun 23 02:48:39 2012		0				jar wos 4 6-23-2012.xms	JA-Ile	39069168	JA-Ile IS	123049552	156.6	40.5501	JAR	WOS
jar c 2 6-23-2012.xms	6.789	COOH-JA-Ile	X MY	Missing	0	130	Sat Jun 23 04:42:59 2012		0				jar wos 5 6-23-2012.xms	JA-Ile	60819400	JA-Ile IS	138188048	223.8	39.3316	JAR	WOS
jar c 3 6-23-2012.xms	6.789	COOH-JA-Ile	X MY	Missing	0	130	Sat Jun 23 02:15:58 2012		0				lox3 c 1 6-23-2012.xms	JA-Ile	0	JA-Ile IS	124298520	376.8	0	LOX3	CON
jar c 4 6-23-2012.xms	6.789	COOH-JA-Ile	X MY	Missing	0	130	Sat Jun 23 03:04:59 2012		0				lox3 c 3 6-23-2012.xms	JA-Ile	0	JA-Ile IS	140854976	295.7	0	LOX3	CON
jar c 5 6-23-2012.xms	6.789	COOH-JA-Ile	X MY	Missing	0	130	Sat Jun 23 06:53:38 2012		0				lox3 c 4 6-23-2012.xms	JA-Ile	105615080	JA-Ile IS	122605744	170.1	101.284	LOX3	CON
jar wos 1 6-23-2012.xms	6.808	COOH-JA-Ile	U	Identified	3060000	130	Sat Jun 23 03:37:37 2012		3059534				lox3 c 5 6-23-2012.xms	JA-Ile	0	JA-Ile IS	147506272	1301.7	0	LOX3	CON
jar wos 2 6-23-2012.xms	6.782	COOH-JA-Ile	U	Identified	5359000	130	Sat Jun 23 07:26:17 2012		5359079				lox3 wos 1 6-23-2012.xms	JA-Ile	157269424	JA-Ile IS	110847512	337.7	84.0267	LOX3	WOS
jar wos 3 6-23-2012.xms	6.809	COOH-JA-Ile	U	Identified	9656000	130	Sat Jun 23 08:15:18 2012		9656164				lox3 wos 2 6-23-2012.xms	JA-Ile	96699008	JA-Ile IS	117858120	293.5	55.9093	LOX3	WOS
jar wos 4 6-23-2012.xms	6.804	COOH-JA-Ile	U	Identified	12870000	130	Sat Jun 23 06:04:38 2012		12867251				lox3 wos 3 6-23-2012.xms	JA-Ile	63041720	JA-Ile IS	110525720	348.9	32.6959	LOX3	WOS
jar wos 5 6-23-2012.xms	6.796	COOH-JA-Ile	U	Identified	6731000	130	Sat Jun 23 05:31:58 2012		6730912				lox3 wos 4 6-23-2012.xms	JA-Ile	0	JA-Ile IS	88126176	337.3	0	LOX3	WOS
lox3 c 1 6-23-2012.xms	6.789	COOH-JA-Ile	X MY	Missing	0	130	Sat Jun 23 02:32:18 2012		0				lox3 wos 5 6-23-2012.xms	JA-Ile	42788684	JA-Ile IS	70182944	149.2	81.7257	LOX3	WOS
lox3 c 3 6-23-2012.xms	6.872	COOH-JA-Ile	MU	Missing	90965	130	Sat Jun 23 09:20:40 2012		0				wt c 1 6-23-2012.xms	JA-Ile	0	JA-Ile IS	154630768	192.2	0	WT	CON
lox3 c 4 6-23-2012.xms	6.787	COOH-JA-Ile	U	Identified	9369000	130	Sat Jun 23 10:58:40 2012		9369311				wt c 2 6-23-2012.xms	JA-Ile	0	JA-Ile IS	145568112	381.1	0	WT	CON
lox3 c 5 6-23-2012.xms	6.789	COOH-JA-Ile	X MY	Missing	0	130	Sat Jun 23 11:14:59 2012		0				wt c 3 6-23-2012.xms	JA-Ile	0	JA-Ile IS	51748616	284.9	0	WT	CON
lox3 wos 1 6-23-2012.xms	6.786	COOH-JA-Ile	U	Identified	15470000	130	Sat Jun 23 07:42:38 2012		15471593				wt c 5 6-23-2012.xms	JA-Ile	0	JA-Ile IS	113781264	329.5	0	WT	CON
lox3 wos 2 6-23-2012.xms	6.824	COOH-JA-Ile	U	Identified	7952000	130	Sat Jun 23 03:21:18 2012		7952321				wt wos 1 6-23-2012.xms	JA-Ile	284571040	JA-Ile IS	134302032	133.6	317.199	WT	WOS
lox3 wos 3 6-23-2012.xms	6.825	COOH-JA-Ile	U	Identified	3414000	130	Sat Jun 23 06:37:18 2012		3413514				wt wos 2 6-23-2012.xms	JA-Ile	387020960	JA-Ile IS	115629256	337.8	198.17	WT	WOS
lox3 wos 4 6-23-2012.xms	5.963	COOH-JA-Ile	MU	Missing	87700	130	Sat Jun 23 04:26:38 2012		0				wt wos 4 6-23-2012.xms	JA-Ile	340802880	JA-Ile IS	112197064	299.8	202.638	WT	WOS
lox3 wos 5 6-23-2012.xms	6.791	COOH-JA-Ile	U	Identified	6153000	130	Sat Jun 23 09:36:59 2012		6152556				wt wos 5 6-23-2012.xms	JA-Ile	334312224	JA-Ile IS	112970728	227.4	260.271	WT	WOS
wt c 1 6-23-2012.xms	6.789	COOH-JA-Ile	X MY	Missing	0	130	Sat Jun 23 09:53:19 2012		0				blank 6-23-2012.xms	OH-JA-Ile	0	JA-Ile IS	2070445		#DIV/0!
wt c 2 6-23-2012.xms	5.858	COOH-JA-Ile	MU	Missing	62827	130	Sat Jun 23 08:47:59 2012		0				blank 6-23-2012001.xms	OH-JA-Ile	0	JA-Ile IS	0		#DIV/0!
wt c 3 6-23-2012.xms	6.789	COOH-JA-Ile	X MY	Missing	0	130	Sat Jun 23 08:31:39 2012		0				blank 6-23-2012002.xms	OH-JA-Ile	0	JA-Ile IS	0		#DIV/0!
wt c 5 6-23-2012.xms	6.763	COOH-JA-Ile	MU	Missing	129707	130	Sat Jun 23 01:43:18 2012		0				blank 6-23-2012003.xms	OH-JA-Ile	0	JA-Ile IS	5815651		#DIV/0!
wt wos 1 6-23-2012.xms	6.809	COOH-JA-Ile	U	Identified	10800000	130	Sat Jun 23 04:59:19 2012		10802852				blank 6-23-2012004.xms	OH-JA-Ile	0	JA-Ile IS	5119004		#DIV/0!
wt wos 2 6-23-2012.xms	6.805	COOH-JA-Ile	U	Identified	12920000	130	Sat Jun 23 06:20:58 2012		12919236				coi1 c 1 6-23-2012.xms	OH-JA-Ile	0	JA-Ile IS	99924648	304.5	0	COI1	CON
wt wos 4 6-23-2012.xms	6.802	COOH-JA-Ile	U	Identified	11350000	130	Sat Jun 23 09:04:20 2012		11349177				coi1 c 2 6-23-2012.xms	OH-JA-Ile	0	JA-Ile IS	168623984	208.6	0	COI1	CON
wt wos 5 6-23-2012.xms	6.79	COOH-JA-Ile	U	Identified	9835000	130	Sat Jun 23 07:59:00 2012		9834800				coi1 c 4 6-23-2012.xms	OH-JA-Ile	0	JA-Ile IS	76766592	123.4	0	COI1	CON
blank 6-23-2012.xms	7.263	JA	X MY	Missing	0	59	Sat Jun 23 01:26:58 2012		0				coi1 wos 1 6-23-2012.xms	OH-JA-Ile	13721502	JA-Ile IS	122078192	213.5	10.5292	COI1	WOS
blank 6-23-2012001.xms	7.263	JA	X MY	Missing	0	59	Sat Jun 23 04:10:17 2012		0				coi1 wos 2 6-23-2012.xms	OH-JA-Ile	24409796	JA-Ile IS	113828736	237.4	18.066	COI1	WOS
blank 6-23-2012002.xms	7.263	JA	X MY	Missing	0	59	Sat Jun 23 07:09:58 2012		0				coi1 wos 3 6-23-2012.xms	OH-JA-Ile	25624878	JA-Ile IS	120492848	342.3	12.4258	COI1	WOS
blank 6-23-2012003.xms	7.263	JA	X MY	Missing	0	59	Sat Jun 23 10:09:39 2012		0				coi1 wos 5 6-23-2012.xms	OH-JA-Ile	0	JA-Ile IS	16641706	265.7	0	COI1	WOS
blank 6-23-2012004.xms	7.263	JA	X MY	Missing	0	59	Sat Jun 23 11:47:38 2012		0				jar c 1 6-23-2012.xms	OH-JA-Ile	0	JA-Ile IS	149409952	273.8	0	JAR	CON
coi1 c 1 6-23-2012.xms	7.263	JA	X MY	Missing	0	59	Sat Jun 23 01:59:40 2012		0				jar c 2 6-23-2012.xms	OH-JA-Ile	0	JA-Ile IS	132486312	293.5	0	JAR	CON
coi1 c 2 6-23-2012.xms	7.263	JA	X MY	Missing	0	59	Sat Jun 23 03:53:58 2012		0				jar c 3 6-23-2012.xms	OH-JA-Ile	0	JA-Ile IS	100436544	260.1	0	JAR	CON
coi1 c 4 6-23-2012.xms	7.263	JA	X MY	Missing	0	59	Sat Jun 23 10:25:59 2012		0				jar c 4 6-23-2012.xms	OH-JA-Ile	0	JA-Ile IS	142618896	190.7	0	JAR	CON
coi1 wos 1 6-23-2012.xms	7.255	JA	U	Identified	144800000	59	Sat Jun 23 11:31:19 2012		144848368				jar c 5 6-23-2012.xms	OH-JA-Ile	0	JA-Ile IS	132249928	273	0	JAR	CON
coi1 wos 2 6-23-2012.xms	7.265	JA	U	Identified	133500000	59	Sat Jun 23 05:48:18 2012		133513336				jar wos 1 6-23-2012.xms	OH-JA-Ile	21045282	JA-Ile IS	119706008	339.1	10.3691	JAR	WOS
coi1 wos 3 6-23-2012.xms	7.267	JA	U	Identified	328100000	59	Sat Jun 23 10:42:20 2012		328061376				jar wos 2 6-23-2012.xms	OH-JA-Ile	35781656	JA-Ile IS	118904944	195.7	30.7539	JAR	WOS
coi1 wos 5 6-23-2012.xms	7.243	JA	U	Identified	42960000	59	Sat Jun 23 05:15:38 2012		42961012				jar wos 3 6-23-2012.xms	OH-JA-Ile	20545586	JA-Ile IS	137132784	109.7	27.315	JAR	WOS
jar c 1 6-23-2012.xms	7.263	JA	X MY	Missing	0	59	Sat Jun 23 02:48:39 2012		0				jar wos 4 6-23-2012.xms	OH-JA-Ile	47113804	JA-Ile IS	123049552	156.6	48.8997	JAR	WOS
jar c 2 6-23-2012.xms	7.263	JA	X MY	Missing	0	59	Sat Jun 23 04:42:59 2012		0				jar wos 5 6-23-2012.xms	OH-JA-Ile	52732816	JA-Ile IS	138188048	223.8	34.102	JAR	WOS
jar c 3 6-23-2012.xms	7.263	JA	X MY	Missing	0	59	Sat Jun 23 02:15:58 2012		0				lox3 c 1 6-23-2012.xms	OH-JA-Ile	0	JA-Ile IS	124298520	376.8	0	LOX3	CON
jar c 4 6-23-2012.xms	7.263	JA	X MY	Missing	0	59	Sat Jun 23 03:04:59 2012		0				lox3 c 3 6-23-2012.xms	OH-JA-Ile	0	JA-Ile IS	140854976	295.7	0	LOX3	CON
jar c 5 6-23-2012.xms	7.263	JA	X MY	Missing	0	59	Sat Jun 23 06:53:38 2012		0				lox3 c 4 6-23-2012.xms	OH-JA-Ile	81255216	JA-Ile IS	122605744	170.1	77.9231	LOX3	CON
jar wos 1 6-23-2012.xms	7.272	JA	U	Identified	1101000000	59	Sat Jun 23 03:37:37 2012		1101027328				lox3 c 5 6-23-2012.xms	OH-JA-Ile	1037647	JA-Ile IS	147506272	1301.7	0.108083	LOX3	CON
jar wos 2 6-23-2012.xms	7.264	JA	U	Identified	760000000	59	Sat Jun 23 07:26:17 2012		760028480				lox3 wos 1 6-23-2012.xms	OH-JA-Ile	55995704	JA-Ile IS	110847512	337.7	29.9177	LOX3	WOS
jar wos 3 6-23-2012.xms	7.256	JA	U	Identified	189000000	59	Sat Jun 23 08:15:18 2012		189040848				lox3 wos 2 6-23-2012.xms	OH-JA-Ile	115000704	JA-Ile IS	117858120	293.5	66.491	LOX3	WOS
jar wos 4 6-23-2012.xms	7.252	JA	U	Identified	350500000	59	Sat Jun 23 06:04:38 2012		350522304				lox3 wos 3 6-23-2012.xms	OH-JA-Ile	68335744	JA-Ile IS	110525720	348.9	35.4416	LOX3	WOS
jar wos 5 6-23-2012.xms	7.278	JA	U	Identified	716200000	59	Sat Jun 23 05:31:58 2012		716208832				lox3 wos 4 6-23-2012.xms	OH-JA-Ile	0	JA-Ile IS	88126176	337.3	0	LOX3	WOS
lox3 c 1 6-23-2012.xms	7.263	JA	X MY	Missing	0	59	Sat Jun 23 02:32:18 2012		0				lox3 wos 5 6-23-2012.xms	OH-JA-Ile	36736188	JA-Ile IS	70182944	149.2	70.1655	LOX3	WOS
lox3 c 3 6-23-2012.xms	7.263	JA	X MY	Missing	0	59	Sat Jun 23 09:20:40 2012		0				wt c 1 6-23-2012.xms	OH-JA-Ile	0	JA-Ile IS	154630768	192.2	0	WT	CON
lox3 c 4 6-23-2012.xms	7.268	JA	U	Identified	113900000	59	Sat Jun 23 10:58:40 2012		113945400				wt c 2 6-23-2012.xms	OH-JA-Ile	0	JA-Ile IS	145568112	381.1	0	WT	CON
lox3 c 5 6-23-2012.xms	7.263	JA	X MY	Missing	0	59	Sat Jun 23 11:14:59 2012		0				wt c 3 6-23-2012.xms	OH-JA-Ile	2189053	JA-Ile IS	51748616	284.9	2.96958	WT	CON
lox3 wos 1 6-23-2012.xms	7.251	JA	U	Identified	114000000	59	Sat Jun 23 07:42:38 2012		113993224				wt c 5 6-23-2012.xms	OH-JA-Ile	0	JA-Ile IS	113781264	329.5	0	WT	CON
lox3 wos 2 6-23-2012.xms	7.272	JA	U	Identified	128200000	59	Sat Jun 23 03:21:18 2012		128197600				wt wos 1 6-23-2012.xms	OH-JA-Ile	99260696	JA-Ile IS	134302032	133.6	110.642	WT	WOS
lox3 wos 3 6-23-2012.xms	7.273	JA	U	Identified	115600000	59	Sat Jun 23 06:37:18 2012		115605776				wt wos 2 6-23-2012.xms	OH-JA-Ile	175353920	JA-Ile IS	115629256	337.8	89.788	WT	WOS
lox3 wos 4 6-23-2012.xms	7.263	JA	X MY	Missing	0	59	Sat Jun 23 04:26:38 2012		0				wt wos 4 6-23-2012.xms	OH-JA-Ile	237786880	JA-Ile IS	112197064	299.8	141.385	WT	WOS
lox3 wos 5 6-23-2012.xms	7.273	JA	U	Identified	45190000	59	Sat Jun 23 09:36:59 2012		45189464				wt wos 5 6-23-2012.xms	OH-JA-Ile	199136448	JA-Ile IS	112970728	227.4	155.033	WT	WOS
wt c 1 6-23-2012.xms	7.263	JA	X MY	Missing	0	59	Sat Jun 23 09:53:19 2012		0				blank 6-23-2012.xms	OPDA	0				#DIV/0!
wt c 2 6-23-2012.xms	7.263	JA	X MY	Missing	0	59	Sat Jun 23 08:47:59 2012		0				blank 6-23-2012001.xms	OPDA	0				#DIV/0!
wt c 3 6-23-2012.xms	7.263	JA	X MY	Missing	0	59	Sat Jun 23 08:31:39 2012		0				blank 6-23-2012002.xms	OPDA	0				#DIV/0!
wt c 5 6-23-2012.xms	7.263	JA	X MY	Missing	0	59	Sat Jun 23 01:43:18 2012		0				blank 6-23-2012003.xms	OPDA	0				#DIV/0!
wt wos 1 6-23-2012.xms	7.273	JA	U	Identified	355400000	59	Sat Jun 23 04:59:19 2012		355357664				blank 6-23-2012004.xms	OPDA	0				#DIV/0!
wt wos 2 6-23-2012.xms	7.269	JA	U	Identified	1049000000	59	Sat Jun 23 06:20:58 2012		1048814144				coi1 c 1 6-23-2012.xms	OPDA	0			304.5	0	COI1	CON
wt wos 4 6-23-2012.xms	7.266	JA	U	Identified	863300000	59	Sat Jun 23 09:04:20 2012		863274752				coi1 c 2 6-23-2012.xms	OPDA	0			208.6	0	COI1	CON
wt wos 5 6-23-2012.xms	7.255	JA	U	Identified	826500000	59	Sat Jun 23 07:59:00 2012		826485248				coi1 c 4 6-23-2012.xms	OPDA	0			123.4	0	COI1	CON
blank 6-23-2012.xms	7.814	JA IS	X MY	Missing	0	59	Sat Jun 23 01:26:58 2012		0				coi1 wos 1 6-23-2012.xms	OPDA	0			213.5	0	COI1	WOS
blank 6-23-2012001.xms	7.814	JA IS	X MY	Missing	0	59	Sat Jun 23 04:10:17 2012		0				coi1 wos 2 6-23-2012.xms	OPDA	0			237.4	0	COI1	WOS
blank 6-23-2012002.xms	7.814	JA IS	X MY	Missing	0	59	Sat Jun 23 07:09:58 2012		0				coi1 wos 3 6-23-2012.xms	OPDA	3992159			342.3	11662.7	COI1	WOS
blank 6-23-2012003.xms	7.814	JA IS	X MY	Missing	0	59	Sat Jun 23 10:09:39 2012		0				coi1 wos 5 6-23-2012.xms	OPDA	0			265.7	0	COI1	WOS
blank 6-23-2012004.xms	7.814	JA IS	X MY	Missing	0	59	Sat Jun 23 11:47:38 2012		0				jar c 1 6-23-2012.xms	OPDA	0			273.8	0	JAR	CON
coi1 c 1 6-23-2012.xms	7.923	JA IS	U	Identified	93380000	59	Sat Jun 23 01:59:40 2012		93378152				jar c 2 6-23-2012.xms	OPDA	0			293.5	0	JAR	CON
coi1 c 2 6-23-2012.xms	7.858	JA IS	U	Identified	122000000	59	Sat Jun 23 03:53:58 2012		121968256				jar c 3 6-23-2012.xms	OPDA	0			260.1	0	JAR	CON
coi1 c 4 6-23-2012.xms	7.878	JA IS	U	Identified	58360000	59	Sat Jun 23 10:25:59 2012		58361768				jar c 4 6-23-2012.xms	OPDA	0			190.7	0	JAR	CON
coi1 wos 1 6-23-2012.xms	7.853	JA IS	U	Identified	95160000	59	Sat Jun 23 11:31:19 2012		95163192				jar c 5 6-23-2012.xms	OPDA	0			273	0	JAR	CON
coi1 wos 2 6-23-2012.xms	7.795	JA IS	U	Identified	90310000	59	Sat Jun 23 05:48:18 2012		90310832				jar wos 1 6-23-2012.xms	OPDA	4693032			339.1	13839.7	JAR	WOS
coi1 wos 3 6-23-2012.xms	7.848	JA IS	U	Identified	103700000	59	Sat Jun 23 10:42:20 2012		103713496				jar wos 2 6-23-2012.xms	OPDA	4407831			195.7	22523.4	JAR	WOS
coi1 wos 5 6-23-2012.xms	7.824	JA IS	U	Identified	15840000	59	Sat Jun 23 05:15:38 2012		15841767				jar wos 3 6-23-2012.xms	OPDA	0			109.7	0	JAR	WOS
jar c 1 6-23-2012.xms	7.847	JA IS	U	Identified	87050000	59	Sat Jun 23 02:48:39 2012		87047040				jar wos 4 6-23-2012.xms	OPDA	3373573			156.6	21542.6	JAR	WOS
jar c 2 6-23-2012.xms	7.802	JA IS	U	Identified	96850000	59	Sat Jun 23 04:42:59 2012		96847464				jar wos 5 6-23-2012.xms	OPDA	0			223.8	0	JAR	WOS
jar c 3 6-23-2012.xms	7.873	JA IS	U	Identified	60190000	59	Sat Jun 23 02:15:58 2012		60187964				lox3 c 1 6-23-2012.xms	OPDA	0			376.8	0	LOX3	CON
jar c 4 6-23-2012.xms	7.831	JA IS	U	Identified	92630000	59	Sat Jun 23 03:04:59 2012		92626864				lox3 c 3 6-23-2012.xms	OPDA	0			295.7	0	LOX3	CON
jar c 5 6-23-2012.xms	7.79	JA IS	U	Identified	65120000	59	Sat Jun 23 06:53:38 2012		65120548				lox3 c 4 6-23-2012.xms	OPDA	0			170.1	0	LOX3	CON
jar wos 1 6-23-2012.xms	7.853	JA IS	U	Identified	68290000	59	Sat Jun 23 03:37:37 2012		68285544				lox3 c 5 6-23-2012.xms	OPDA	0			1301.7	0	LOX3	CON
jar wos 2 6-23-2012.xms	7.81	JA IS	U	Identified	83460000	59	Sat Jun 23 07:26:17 2012		83456736				lox3 wos 1 6-23-2012.xms	OPDA	0			337.7	0	LOX3	WOS
jar wos 3 6-23-2012.xms	7.793	JA IS		Identified	68250000	59	Sat Jun 23 08:15:18 2012		68250320				lox3 wos 2 6-23-2012.xms	OPDA	0			293.5	0	LOX3	WOS
jar wos 4 6-23-2012.xms	7.812	JA IS		Identified	62840000	59	Sat Jun 23 06:04:38 2012		62839480				lox3 wos 3 6-23-2012.xms	OPDA	0			348.9	0	LOX3	WOS
jar wos 5 6-23-2012.xms	7.825	JA IS	U	Identified	91390000	59	Sat Jun 23 05:31:58 2012		91388256				lox3 wos 4 6-23-2012.xms	OPDA	0			337.3	0	LOX3	WOS
lox3 c 1 6-23-2012.xms	7.843	JA IS	U	Identified	80690000	59	Sat Jun 23 02:32:18 2012		80685760				lox3 wos 5 6-23-2012.xms	OPDA	0			149.2	0	LOX3	WOS
lox3 c 3 6-23-2012.xms	7.818	JA IS	U	Identified	77920000	59	Sat Jun 23 09:20:40 2012		77915232				wt c 1 6-23-2012.xms	OPDA	0			192.2	0	WT	CON
lox3 c 4 6-23-2012.xms	7.866	JA IS	U	Identified	72720000	59	Sat Jun 23 10:58:40 2012		72717520				wt c 2 6-23-2012.xms	OPDA	0			381.1	0	WT	CON
lox3 c 5 6-23-2012.xms	7.849	JA IS	U	Identified	64150000	59	Sat Jun 23 11:14:59 2012		64148896				wt c 3 6-23-2012.xms	OPDA	0			284.9	0	WT	CON
lox3 wos 1 6-23-2012.xms	7.832	JA IS	U	Identified	67740000	59	Sat Jun 23 07:42:38 2012		67740560				wt c 5 6-23-2012.xms	OPDA	0			329.5	0	WT	CON
lox3 wos 2 6-23-2012.xms	7.835	JA IS	U	Identified	82060000	59	Sat Jun 23 03:21:18 2012		82059168				wt wos 1 6-23-2012.xms	OPDA	0			133.6	0	WT	WOS
lox3 wos 3 6-23-2012.xms	7.82	JA IS	U	Identified	87760000	59	Sat Jun 23 06:37:18 2012		87763752				wt wos 2 6-23-2012.xms	OPDA	4585143			337.8	13573.5	WT	WOS
lox3 wos 4 6-23-2012.xms	7.832	JA IS	U	Identified	60720000	59	Sat Jun 23 04:26:38 2012		60723172				wt wos 4 6-23-2012.xms	OPDA	3809541			299.8	12706.9	WT	WOS
lox3 wos 5 6-23-2012.xms	7.819	JA IS	U	Identified	50680000	59	Sat Jun 23 09:36:59 2012		50676960				wt wos 5 6-23-2012.xms	OPDA	0			227.4	0	WT	WOS
wt c 1 6-23-2012.xms	7.858	JA IS	U	Identified	92000000	59	Sat Jun 23 09:53:19 2012		91996280
wt c 2 6-23-2012.xms	7.826	JA IS	U	Identified	74030000	59	Sat Jun 23 08:47:59 2012		74029480
wt c 3 6-23-2012.xms	7.773	JA IS	U	Identified	33410000	59	Sat Jun 23 08:31:39 2012		33410404
wt c 5 6-23-2012.xms	7.954	JA IS	U	Identified	70560000	59	Sat Jun 23 01:43:18 2012		70563272
wt wos 1 6-23-2012.xms	7.82	JA IS	U	Identified	92450000	59	Sat Jun 23 04:59:19 2012		92446864
wt wos 2 6-23-2012.xms	7.816	JA IS	U	Identified	71950000	59	Sat Jun 23 06:20:58 2012		71952616
wt wos 4 6-23-2012.xms	7.847	JA IS	U	Identified	77350000	59	Sat Jun 23 09:04:20 2012		77349480
wt wos 5 6-23-2012.xms	7.819	JA IS	U	Identified	82260000	59	Sat Jun 23 07:59:00 2012		82262080
blank 6-23-2012.xms	8.527	JA-Ile	MU	Missing	54913	130	Sat Jun 23 01:26:58 2012		0
blank 6-23-2012001.xms	8.442	JA-Ile	X MY	Missing	0	130	Sat Jun 23 04:10:17 2012		0
blank 6-23-2012002.xms	8.473	JA-Ile	MU	Missing	622513	130	Sat Jun 23 07:09:58 2012		0
blank 6-23-2012003.xms	8.472	JA-Ile	MU	Missing	514562	130	Sat Jun 23 10:09:39 2012		0
blank 6-23-2012004.xms	8.457	JA-Ile	MU	Missing	1131000	130	Sat Jun 23 11:47:38 2012		0
coi1 c 1 6-23-2012.xms	8.541	JA-Ile	MU	Missing	822316	130	Sat Jun 23 01:59:40 2012		0
coi1 c 2 6-23-2012.xms	8.531	JA-Ile	MU	Missing	824254	130	Sat Jun 23 03:53:58 2012		0
coi1 c 4 6-23-2012.xms	8.445	JA-Ile	MU	Missing	1278000	130	Sat Jun 23 10:25:59 2012		0
coi1 wos 1 6-23-2012.xms	8.44	JA-Ile	U	Identified	301900000	130	Sat Jun 23 11:31:19 2012		301935488
coi1 wos 2 6-23-2012.xms	8.397	JA-Ile		Identified	277500000	130	Sat Jun 23 05:48:18 2012		277455456
coi1 wos 3 6-23-2012.xms	8.425	JA-Ile		Identified	571800000	130	Sat Jun 23 10:42:20 2012		571760896
coi1 wos 5 6-23-2012.xms	8.394	JA-Ile	U	Identified	71530000	130	Sat Jun 23 05:15:38 2012		71531944
jar c 1 6-23-2012.xms	8.411	JA-Ile	MU	Missing	55937	130	Sat Jun 23 02:48:39 2012		0
jar c 2 6-23-2012.xms	8.393	JA-Ile	MU	Missing	424131	130	Sat Jun 23 04:42:59 2012		0
jar c 3 6-23-2012.xms	8.53	JA-Ile	MU	Missing	287543	130	Sat Jun 23 02:15:58 2012		0
jar c 4 6-23-2012.xms	8.431	JA-Ile	MU	Missing	467019	130	Sat Jun 23 03:04:59 2012		0
jar c 5 6-23-2012.xms	8.377	JA-Ile	MU	Missing	1599000	130	Sat Jun 23 06:53:38 2012		0
jar wos 1 6-23-2012.xms	8.457	JA-Ile	U	Identified	113700000	130	Sat Jun 23 03:37:37 2012		113727928
jar wos 2 6-23-2012.xms	8.397	JA-Ile		Identified	61140000	130	Sat Jun 23 07:26:17 2012		61138332
jar wos 3 6-23-2012.xms	8.373	JA-Ile	U	Identified	42910000	130	Sat Jun 23 08:15:18 2012		42911308
jar wos 4 6-23-2012.xms	8.385	JA-Ile	U	Identified	39070000	130	Sat Jun 23 06:04:38 2012		39069168
jar wos 5 6-23-2012.xms	8.411	JA-Ile	U	Identified	60820000	130	Sat Jun 23 05:31:58 2012		60819400
lox3 c 1 6-23-2012.xms	8.495	JA-Ile	MU	Missing	906185	130	Sat Jun 23 02:32:18 2012		0
lox3 c 3 6-23-2012.xms	8.43	JA-Ile	MU	Missing	2790000	130	Sat Jun 23 09:20:40 2012		0
lox3 c 4 6-23-2012.xms	8.455	JA-Ile		Identified	105600000	130	Sat Jun 23 10:58:40 2012		105615080
lox3 c 5 6-23-2012.xms	8.469	JA-Ile	MU	Missing	2689000	130	Sat Jun 23 11:14:59 2012		0
lox3 wos 1 6-23-2012.xms	8.42	JA-Ile		Identified	157300000	130	Sat Jun 23 07:42:38 2012		157269424
lox3 wos 2 6-23-2012.xms	8.456	JA-Ile	U	Identified	96700000	130	Sat Jun 23 03:21:18 2012		96699008
lox3 wos 3 6-23-2012.xms	8.42	JA-Ile		Identified	63040000	130	Sat Jun 23 06:37:18 2012		63041720
lox3 wos 4 6-23-2012.xms	8.53	JA-Ile	MU	Missing	198330	130	Sat Jun 23 04:26:38 2012		0
lox3 wos 5 6-23-2012.xms	8.406	JA-Ile	U	Identified	42790000	130	Sat Jun 23 09:36:59 2012		42788684
wt c 1 6-23-2012.xms	8.384	JA-Ile	MU	Missing	1956000	130	Sat Jun 23 09:53:19 2012		0
wt c 2 6-23-2012.xms	8.428	JA-Ile	MU	Missing	1068000	130	Sat Jun 23 08:47:59 2012		0
wt c 3 6-23-2012.xms	8.407	JA-Ile	MU	Missing	2322000	130	Sat Jun 23 08:31:39 2012		0
wt c 5 6-23-2012.xms	8.523	JA-Ile	MU	Missing	150530	130	Sat Jun 23 01:43:18 2012		0
wt wos 1 6-23-2012.xms	8.427	JA-Ile		Identified	284600000	130	Sat Jun 23 04:59:19 2012		284571040
wt wos 2 6-23-2012.xms	8.415	JA-Ile		Identified	387000000	130	Sat Jun 23 06:20:58 2012		387020960
wt wos 4 6-23-2012.xms	8.397	JA-Ile		Identified	340800000	130	Sat Jun 23 09:04:20 2012		340802880
wt wos 5 6-23-2012.xms	8.39	JA-Ile		Identified	334300000	130	Sat Jun 23 07:59:00 2012		334312224
blank 6-23-2012.xms	8.52	JA-Ile IS	U	Identified	2070000	136	Sat Jun 23 01:26:58 2012		2070445
blank 6-23-2012001.xms	8.36	JA-Ile IS	MU	Missing	3576000	136	Sat Jun 23 04:10:17 2012		0
blank 6-23-2012002.xms	8.3	JA-Ile IS	MU	Missing	3371000	136	Sat Jun 23 07:09:58 2012		0
blank 6-23-2012003.xms	8.398	JA-Ile IS	U	Identified	5816000	136	Sat Jun 23 10:09:39 2012		5815651
blank 6-23-2012004.xms	8.426	JA-Ile IS	U	Identified	5119000	136	Sat Jun 23 11:47:38 2012		5119004
coi1 c 1 6-23-2012.xms	8.494	JA-Ile IS	U	Identified	99920000	136	Sat Jun 23 01:59:40 2012		99924648
coi1 c 2 6-23-2012.xms	8.428	JA-Ile IS	U	Identified	168600000	136	Sat Jun 23 03:53:58 2012		168623984
coi1 c 4 6-23-2012.xms	8.398	JA-Ile IS	U	Identified	76770000	136	Sat Jun 23 10:25:59 2012		76766592
coi1 wos 1 6-23-2012.xms	8.407	JA-Ile IS	U	Identified	122100000	136	Sat Jun 23 11:31:19 2012		122078192
coi1 wos 2 6-23-2012.xms	8.349	JA-Ile IS	U	Identified	113800000	136	Sat Jun 23 05:48:18 2012		113828736
coi1 wos 3 6-23-2012.xms	8.385	JA-Ile IS	U	Identified	120500000	136	Sat Jun 23 10:42:20 2012		120492848
coi1 wos 5 6-23-2012.xms	8.344	JA-Ile IS	U	Identified	16640000	136	Sat Jun 23 05:15:38 2012		16641706
jar c 1 6-23-2012.xms	8.401	JA-Ile IS	U	Identified	149400000	136	Sat Jun 23 02:48:39 2012		149409952
jar c 2 6-23-2012.xms	8.373	JA-Ile IS	U	Identified	132500000	136	Sat Jun 23 04:42:59 2012		132486312
jar c 3 6-23-2012.xms	8.478	JA-Ile IS	U	Identified	100400000	136	Sat Jun 23 02:15:58 2012		100436544
jar c 4 6-23-2012.xms	8.436	JA-Ile IS	U	Identified	142600000	136	Sat Jun 23 03:04:59 2012		142618896
jar c 5 6-23-2012.xms	8.343	JA-Ile IS	U	Identified	132200000	136	Sat Jun 23 06:53:38 2012		132249928
jar wos 1 6-23-2012.xms	8.407	JA-Ile IS	U	Identified	119700000	136	Sat Jun 23 03:37:37 2012		119706008
jar wos 2 6-23-2012.xms	8.381	JA-Ile IS	U	Identified	118900000	136	Sat Jun 23 07:26:17 2012		118904944
jar wos 3 6-23-2012.xms	8.357	JA-Ile IS	U	Identified	137100000	136	Sat Jun 23 08:15:18 2012		137132784
jar wos 4 6-23-2012.xms	8.335	JA-Ile IS	U	Identified	123000000	136	Sat Jun 23 06:04:38 2012		123049552
jar wos 5 6-23-2012.xms	8.395	JA-Ile IS	U	Identified	138200000	136	Sat Jun 23 05:31:58 2012		138188048
lox3 c 1 6-23-2012.xms	8.431	JA-Ile IS	U	Identified	124300000	136	Sat Jun 23 02:32:18 2012		124298520
lox3 c 3 6-23-2012.xms	8.389	JA-Ile IS	U	Identified	140900000	136	Sat Jun 23 09:20:40 2012		140854976
lox3 c 4 6-23-2012.xms	8.42	JA-Ile IS	U	Identified	122600000	136	Sat Jun 23 10:58:40 2012		122605744
lox3 c 5 6-23-2012.xms	8.403	JA-Ile IS	U	Identified	147500000	136	Sat Jun 23 11:14:59 2012		147506272
lox3 wos 1 6-23-2012.xms	8.368	JA-Ile IS	U	Identified	110800000	136	Sat Jun 23 07:42:38 2012		110847512
lox3 wos 2 6-23-2012.xms	8.423	JA-Ile IS	U	Identified	117900000	136	Sat Jun 23 03:21:18 2012		117858120
lox3 wos 3 6-23-2012.xms	8.391	JA-Ile IS	U	Identified	110500000	136	Sat Jun 23 06:37:18 2012		110525720
lox3 wos 4 6-23-2012.xms	8.403	JA-Ile IS	U	Identified	88130000	136	Sat Jun 23 04:26:38 2012		88126176
lox3 wos 5 6-23-2012.xms	8.373	JA-Ile IS	U	Identified	70180000	136	Sat Jun 23 09:36:59 2012		70182944
wt c 1 6-23-2012.xms	8.394	JA-Ile IS	U	Identified	154600000	136	Sat Jun 23 09:53:19 2012		154630768
wt c 2 6-23-2012.xms	8.362	JA-Ile IS	U	Identified	145600000	136	Sat Jun 23 08:47:59 2012		145568112
wt c 3 6-23-2012.xms	8.361	JA-Ile IS	U	Identified	51750000	136	Sat Jun 23 08:31:39 2012		51748616
wt c 5 6-23-2012.xms	8.524	JA-Ile IS	U	Identified	113800000	136	Sat Jun 23 01:43:18 2012		113781264
wt wos 1 6-23-2012.xms	8.374	JA-Ile IS	U	Identified	134300000	136	Sat Jun 23 04:59:19 2012		134302032
wt wos 2 6-23-2012.xms	8.37	JA-Ile IS	U	Identified	115600000	136	Sat Jun 23 06:20:58 2012		115629256
wt wos 4 6-23-2012.xms	8.35	JA-Ile IS	U	Identified	112200000	136	Sat Jun 23 09:04:20 2012		112197064
wt wos 5 6-23-2012.xms	8.339	JA-Ile IS	U	Identified	113000000	136	Sat Jun 23 07:59:00 2012		112970728
blank 6-23-2012.xms	6.192	JA-OH	X MY	Missing	0	59	Sat Jun 23 01:26:58 2012		0
blank 6-23-2012001.xms	6.192	JA-OH	X MY	Missing	0	59	Sat Jun 23 04:10:17 2012		0
blank 6-23-2012002.xms	6.192	JA-OH	X MY	Missing	0	59	Sat Jun 23 07:09:58 2012		0
blank 6-23-2012003.xms	5.582	JA-OH		Identified	315102	59	Sat Jun 23 10:09:39 2012		315102
blank 6-23-2012004.xms	6.176	JA-OH	MU	Missing	699355	59	Sat Jun 23 11:47:38 2012		0
coi1 c 1 6-23-2012.xms	6.246	JA-OH	MU	Missing	490153	59	Sat Jun 23 01:59:40 2012		0
coi1 c 2 6-23-2012.xms	5.808	JA-OH	MU	Missing	337579	59	Sat Jun 23 03:53:58 2012		0
coi1 c 4 6-23-2012.xms	6.209	JA-OH	MU	Missing	443573	59	Sat Jun 23 10:25:59 2012		0
coi1 wos 1 6-23-2012.xms	6.182	JA-OH	MU	Missing	2250000	59	Sat Jun 23 11:31:19 2012		0
coi1 wos 2 6-23-2012.xms	6.123	JA-OH	MU	Missing	1483000	59	Sat Jun 23 05:48:18 2012		0
coi1 wos 3 6-23-2012.xms	6.129	JA-OH	MU	Missing	1214000	59	Sat Jun 23 10:42:20 2012		0
coi1 wos 5 6-23-2012.xms	6.322	JA-OH	MU	Missing	290767	59	Sat Jun 23 05:15:38 2012		0
jar c 1 6-23-2012.xms	6.05	JA-OH	MU	Missing	352964	59	Sat Jun 23 02:48:39 2012		0
jar c 2 6-23-2012.xms	6.375	JA-OH	MU	Missing	721055	59	Sat Jun 23 04:42:59 2012		0
jar c 3 6-23-2012.xms	6.534	JA-OH	MU	Missing	270873	59	Sat Jun 23 02:15:58 2012		0
jar c 4 6-23-2012.xms	5.967	JA-OH	MU	Missing	317575	59	Sat Jun 23 03:04:59 2012		0
jar c 5 6-23-2012.xms	6.178	JA-OH	MU	Missing	322239	59	Sat Jun 23 06:53:38 2012		0
jar wos 1 6-23-2012.xms	6.365	JA-OH	MU	Missing	8152000	59	Sat Jun 23 03:37:37 2012		0
jar wos 2 6-23-2012.xms	6.146	JA-OH		Identified	4953000	59	Sat Jun 23 07:26:17 2012		4952521
jar wos 3 6-23-2012.xms	6.146	JA-OH		Identified	1522000	59	Sat Jun 23 08:15:18 2012		1521801
jar wos 4 6-23-2012.xms	6.09	JA-OH		Identified	2107000	59	Sat Jun 23 06:04:38 2012		2106612
jar wos 5 6-23-2012.xms	6.349	JA-OH		Identified	14980000	59	Sat Jun 23 05:31:58 2012		14978767
lox3 c 1 6-23-2012.xms	6.192	JA-OH	X MY	Missing	0	59	Sat Jun 23 02:32:18 2012		0
lox3 c 3 6-23-2012.xms	6.577	JA-OH		Identified	487118	59	Sat Jun 23 09:20:40 2012		487118
lox3 c 4 6-23-2012.xms	6.354	JA-OH		Identified	15620000	59	Sat Jun 23 10:58:40 2012		15620188
lox3 c 5 6-23-2012.xms	6.398	JA-OH		Identified	878412	59	Sat Jun 23 11:14:59 2012		878412
lox3 wos 1 6-23-2012.xms	6.319	JA-OH		Identified	3980000	59	Sat Jun 23 07:42:38 2012		3979658
lox3 wos 2 6-23-2012.xms	6.112	JA-OH		Identified	4973000	59	Sat Jun 23 03:21:18 2012		4972611
lox3 wos 3 6-23-2012.xms	6.139	JA-OH		Identified	4187000	59	Sat Jun 23 06:37:18 2012		4187211
lox3 wos 4 6-23-2012.xms	6.518	JA-OH		Identified	510649	59	Sat Jun 23 04:26:38 2012		510649
lox3 wos 5 6-23-2012.xms	6.195	JA-OH		Identified	1974000	59	Sat Jun 23 09:36:59 2012		1974212
wt c 1 6-23-2012.xms	6.116	JA-OH		Identified	837457	59	Sat Jun 23 09:53:19 2012		837457
wt c 2 6-23-2012.xms	6.341	JA-OH		Identified	318833	59	Sat Jun 23 08:47:59 2012		318833
wt c 3 6-23-2012.xms	6.497	JA-OH		Identified	425936	59	Sat Jun 23 08:31:39 2012		425936
wt c 5 6-23-2012.xms	6.192	JA-OH	X MY	Missing	0	59	Sat Jun 23 01:43:18 2012		0
wt wos 1 6-23-2012.xms	6.14	JA-OH		Identified	10040000	59	Sat Jun 23 04:59:19 2012		10038855
wt wos 2 6-23-2012.xms	6.071	JA-OH		Identified	4675000	59	Sat Jun 23 06:20:58 2012		4675090
wt wos 4 6-23-2012.xms	6.341	JA-OH		Identified	48430000	59	Sat Jun 23 09:04:20 2012		48430384
wt wos 5 6-23-2012.xms	6.358	JA-OH		Identified	51170000	59	Sat Jun 23 07:59:00 2012		51173336
blank 6-23-2012.xms	6.801	OH-JA-Ile	X MY	Missing	0	130	Sat Jun 23 01:26:58 2012		0
blank 6-23-2012001.xms	6.801	OH-JA-Ile	X MY	Missing	0	130	Sat Jun 23 04:10:17 2012		0
blank 6-23-2012002.xms	6.808	OH-JA-Ile	MU	Missing	169451	130	Sat Jun 23 07:09:58 2012		0
blank 6-23-2012003.xms	6.798	OH-JA-Ile	MU	Missing	767288	130	Sat Jun 23 10:09:39 2012		0
blank 6-23-2012004.xms	6.826	OH-JA-Ile	MU	Missing	203235	130	Sat Jun 23 11:47:38 2012		0
coi1 c 1 6-23-2012.xms	6.826	OH-JA-Ile	MU	Missing	797335	130	Sat Jun 23 01:59:40 2012		0
coi1 c 2 6-23-2012.xms	6.819	OH-JA-Ile	MU	Missing	736887	130	Sat Jun 23 03:53:58 2012		0
coi1 c 4 6-23-2012.xms	6.776	OH-JA-Ile	MU	Missing	784715	130	Sat Jun 23 10:25:59 2012		0
coi1 wos 1 6-23-2012.xms	6.772	OH-JA-Ile	U	Identified	13720000	130	Sat Jun 23 11:31:19 2012		13721502
coi1 wos 2 6-23-2012.xms	6.782	OH-JA-Ile	U	Identified	24410000	130	Sat Jun 23 05:48:18 2012		24409796
coi1 wos 3 6-23-2012.xms	6.784	OH-JA-Ile	U	Identified	25620000	130	Sat Jun 23 10:42:20 2012		25624878
coi1 wos 5 6-23-2012.xms	6.811	OH-JA-Ile	MU	Missing	598914	130	Sat Jun 23 05:15:38 2012		0
jar c 1 6-23-2012.xms	6.807	OH-JA-Ile	MU	Missing	299006	130	Sat Jun 23 02:48:39 2012		0
jar c 2 6-23-2012.xms	6.883	OH-JA-Ile	MU	Missing	95921	130	Sat Jun 23 04:42:59 2012		0
jar c 3 6-23-2012.xms	6.852	OH-JA-Ile	MU	Missing	66327	130	Sat Jun 23 02:15:58 2012		0
jar c 4 6-23-2012.xms	6.826	OH-JA-Ile	MU	Missing	175538	130	Sat Jun 23 03:04:59 2012		0
jar c 5 6-23-2012.xms	6.764	OH-JA-Ile	MU	Missing	331517	130	Sat Jun 23 06:53:38 2012		0
jar wos 1 6-23-2012.xms	6.799	OH-JA-Ile		Identified	21050000	130	Sat Jun 23 03:37:37 2012		21045282
jar wos 2 6-23-2012.xms	6.784	OH-JA-Ile		Identified	35780000	130	Sat Jun 23 07:26:17 2012		35781656
jar wos 3 6-23-2012.xms	6.788	OH-JA-Ile		Identified	20550000	130	Sat Jun 23 08:15:18 2012		20545586
jar wos 4 6-23-2012.xms	6.786	OH-JA-Ile		Identified	47110000	130	Sat Jun 23 06:04:38 2012		47113804
jar wos 5 6-23-2012.xms	6.794	OH-JA-Ile		Identified	52730000	130	Sat Jun 23 05:31:58 2012		52732816
lox3 c 1 6-23-2012.xms	6.754	OH-JA-Ile	MU	Missing	113293	130	Sat Jun 23 02:32:18 2012		0
lox3 c 3 6-23-2012.xms	6.799	OH-JA-Ile	MU	Missing	471942	130	Sat Jun 23 09:20:40 2012		0
lox3 c 4 6-23-2012.xms	6.785	OH-JA-Ile	U	Identified	81260000	130	Sat Jun 23 10:58:40 2012		81255216
lox3 c 5 6-23-2012.xms	6.785	OH-JA-Ile	U	Identified	1038000	130	Sat Jun 23 11:14:59 2012		1037647
lox3 wos 1 6-23-2012.xms	6.785	OH-JA-Ile	U	Identified	56000000	130	Sat Jun 23 07:42:38 2012		55995704
lox3 wos 2 6-23-2012.xms	6.789	OH-JA-Ile	U	Identified	115000000	130	Sat Jun 23 03:21:18 2012		115000704
lox3 wos 3 6-23-2012.xms	6.79	OH-JA-Ile	U	Identified	68340000	130	Sat Jun 23 06:37:18 2012		68335744
lox3 wos 4 6-23-2012.xms	6.776	OH-JA-Ile	MU	Missing	328321	130	Sat Jun 23 04:26:38 2012		0
lox3 wos 5 6-23-2012.xms	6.784	OH-JA-Ile		Identified	36740000	130	Sat Jun 23 09:36:59 2012		36736188
wt c 1 6-23-2012.xms	6.776	OH-JA-Ile	MU	Missing	578148	130	Sat Jun 23 09:53:19 2012		0
wt c 2 6-23-2012.xms	6.811	OH-JA-Ile	MU	Missing	1149000	130	Sat Jun 23 08:47:59 2012		0
wt c 3 6-23-2012.xms	6.795	OH-JA-Ile	U	Identified	2189000	130	Sat Jun 23 08:31:39 2012		2189053
wt c 5 6-23-2012.xms	6.83	OH-JA-Ile	MU	Missing	67788	130	Sat Jun 23 01:43:18 2012		0
wt wos 1 6-23-2012.xms	6.773	OH-JA-Ile	U	Identified	99260000	130	Sat Jun 23 04:59:19 2012		99260696
wt wos 2 6-23-2012.xms	6.786	OH-JA-Ile	U	Identified	175400000	130	Sat Jun 23 06:20:58 2012		175353920
wt wos 4 6-23-2012.xms	6.783	OH-JA-Ile	U	Identified	237800000	130	Sat Jun 23 09:04:20 2012		237786880
wt wos 5 6-23-2012.xms	6.777	OH-JA-Ile		Identified	199100000	130	Sat Jun 23 07:59:00 2012		199136448
blank 6-23-2012.xms	10.155	OPDA	X MY	Missing	0	165	Sat Jun 23 01:26:58 2012		0
blank 6-23-2012001.xms	10.155	OPDA	X MY	Missing	0	165	Sat Jun 23 04:10:17 2012		0
blank 6-23-2012002.xms	9.845	OPDA	MU	Missing	96732	165	Sat Jun 23 07:09:58 2012		0
blank 6-23-2012003.xms	10.155	OPDA	X MY	Missing	0	165	Sat Jun 23 10:09:39 2012		0
blank 6-23-2012004.xms	10.081	OPDA	MU	Missing	91057	165	Sat Jun 23 11:47:38 2012		0
coi1 c 1 6-23-2012.xms	10.227	OPDA	MU	Missing	109545	165	Sat Jun 23 01:59:40 2012		0
coi1 c 2 6-23-2012.xms	10.13	OPDA	MU	Missing	128541	165	Sat Jun 23 03:53:58 2012		0
coi1 c 4 6-23-2012.xms	10.155	OPDA	X MY	Missing	0	165	Sat Jun 23 10:25:59 2012		0
coi1 wos 1 6-23-2012.xms	10.158	OPDA	MU	Missing	1066000	165	Sat Jun 23 11:31:19 2012		0
coi1 wos 2 6-23-2012.xms	10.181	OPDA	MU	Missing	601234	165	Sat Jun 23 05:48:18 2012		0
coi1 wos 3 6-23-2012.xms	10.137	OPDA	U	Identified	3992000	165	Sat Jun 23 10:42:20 2012		3992159
coi1 wos 5 6-23-2012.xms	10.116	OPDA	MU	Missing	494115	165	Sat Jun 23 05:15:38 2012		0
jar c 1 6-23-2012.xms	10.182	OPDA	MU	Missing	73496	165	Sat Jun 23 02:48:39 2012		0
jar c 2 6-23-2012.xms	10.121	OPDA	MU	Missing	153328	165	Sat Jun 23 04:42:59 2012		0
jar c 3 6-23-2012.xms	10.074	OPDA	MU	Missing	212226	165	Sat Jun 23 02:15:58 2012		0
jar c 4 6-23-2012.xms	10.092	OPDA	MU	Missing	123988	165	Sat Jun 23 03:04:59 2012		0
jar c 5 6-23-2012.xms	10.099	OPDA	MU	Missing	290549	165	Sat Jun 23 06:53:38 2012		0
jar wos 1 6-23-2012.xms	10.109	OPDA	U	Identified	4693000	165	Sat Jun 23 03:37:37 2012		4693032
jar wos 2 6-23-2012.xms	10.066	OPDA	U	Identified	4408000	165	Sat Jun 23 07:26:17 2012		4407831
jar wos 3 6-23-2012.xms	10.099	OPDA	MU	Missing	1063000	165	Sat Jun 23 08:15:18 2012		0
jar wos 4 6-23-2012.xms	10.139	OPDA	U	Identified	3374000	165	Sat Jun 23 06:04:38 2012		3373573
jar wos 5 6-23-2012.xms	10.108	OPDA	MU	Missing	3566000	165	Sat Jun 23 05:31:58 2012		0
lox3 c 1 6-23-2012.xms	10.124	OPDA	MU	Missing	626094	165	Sat Jun 23 02:32:18 2012		0
lox3 c 3 6-23-2012.xms	10.164	OPDA	MU	Missing	152954	165	Sat Jun 23 09:20:40 2012		0
lox3 c 4 6-23-2012.xms	10.107	OPDA	MU	Missing	4113000	165	Sat Jun 23 10:58:40 2012		0
lox3 c 5 6-23-2012.xms	10.118	OPDA	MU	Missing	121228	165	Sat Jun 23 11:14:59 2012		0
lox3 wos 1 6-23-2012.xms	10.139	OPDA	MU	Missing	2229000	165	Sat Jun 23 07:42:38 2012		0
lox3 wos 2 6-23-2012.xms	10.11	OPDA	MU	Missing	3012000	165	Sat Jun 23 03:21:18 2012		0
lox3 wos 3 6-23-2012.xms	10.095	OPDA	MU	Missing	2910000	165	Sat Jun 23 06:37:18 2012		0
lox3 wos 4 6-23-2012.xms	10.138	OPDA	MU	Missing	131777	165	Sat Jun 23 04:26:38 2012		0
lox3 wos 5 6-23-2012.xms	10.134	OPDA	MU	Missing	354077	165	Sat Jun 23 09:36:59 2012		0
wt c 1 6-23-2012.xms	10.251	OPDA	MU	Missing	154298	165	Sat Jun 23 09:53:19 2012		0
wt c 2 6-23-2012.xms	10.144	OPDA	MU	Missing	361649	165	Sat Jun 23 08:47:59 2012		0
wt c 3 6-23-2012.xms	10.19	OPDA	MU	Missing	219547	165	Sat Jun 23 08:31:39 2012		0
wt c 5 6-23-2012.xms	10.194	OPDA	MU	Missing	185884	165	Sat Jun 23 01:43:18 2012		0
wt wos 1 6-23-2012.xms	10.146	OPDA	MU	Missing	2170000	165	Sat Jun 23 04:59:19 2012		0
wt wos 2 6-23-2012.xms	10.122	OPDA	U	Identified	4585000	165	Sat Jun 23 06:20:58 2012		4585143
wt wos 4 6-23-2012.xms	10.154	OPDA	U	Identified	3810000	165	Sat Jun 23 09:04:20 2012		3809541
wt wos 5 6-23-2012.xms	10.177	OPDA	MU	Missing	1643000	165	Sat Jun 23 07:59:00 2012		0
blank 6-23-2012.xms	7.644	SA	MU	Missing	1961000	93	Sat Jun 23 01:26:58 2012		0
blank 6-23-2012001.xms	7.535	SA	X MY	Missing	0	93	Sat Jun 23 04:10:17 2012		0
blank 6-23-2012002.xms	7.535	SA	X MY	Missing	0	93	Sat Jun 23 07:09:58 2012		0
blank 6-23-2012003.xms	7.535	SA	X MY	Missing	0	93	Sat Jun 23 10:09:39 2012		0
blank 6-23-2012004.xms	7.229	SA	MU	Missing	232266	93	Sat Jun 23 11:47:38 2012		0
coi1 c 1 6-23-2012.xms	7.535	SA	X MY	Missing	0	93	Sat Jun 23 01:59:40 2012		0
coi1 c 2 6-23-2012.xms	7.523	SA	MU	Missing	10470000	93	Sat Jun 23 03:53:58 2012		0
coi1 c 4 6-23-2012.xms	7.472	SA	MU	Missing	5923000	93	Sat Jun 23 10:25:59 2012		0
coi1 wos 1 6-23-2012.xms	7.363	SA		Identified	11850000	93	Sat Jun 23 11:31:19 2012		11848426
coi1 wos 2 6-23-2012.xms	7.474	SA		Identified	11970000	93	Sat Jun 23 05:48:18 2012		11966359
coi1 wos 3 6-23-2012.xms	7.429	SA		Identified	9023000	93	Sat Jun 23 10:42:20 2012		9023220
coi1 wos 5 6-23-2012.xms	7.484	SA	MU	Missing	1279000	93	Sat Jun 23 05:15:38 2012		0
jar c 1 6-23-2012.xms	7.498	SA	MU	Missing	4931000	93	Sat Jun 23 02:48:39 2012		0
jar c 2 6-23-2012.xms	7.456	SA	MU	Missing	15440000	93	Sat Jun 23 04:42:59 2012		0
jar c 3 6-23-2012.xms	7.505	SA	MU	Missing	5166000	93	Sat Jun 23 02:15:58 2012		0
jar c 4 6-23-2012.xms	7.486	SA	U	Identified	21700000	93	Sat Jun 23 03:04:59 2012		21701860
jar c 5 6-23-2012.xms	7.442	SA	MU	Missing	8354000	93	Sat Jun 23 06:53:38 2012		0
jar wos 1 6-23-2012.xms	7.496	SA		Identified	18450000	93	Sat Jun 23 03:37:37 2012		18451896
jar wos 2 6-23-2012.xms	7.518	SA		Identified	12220000	93	Sat Jun 23 07:26:17 2012		12216478
jar wos 3 6-23-2012.xms	7.506	SA		Identified	7850000	93	Sat Jun 23 08:15:18 2012		7849817
jar wos 4 6-23-2012.xms	7.467	SA		Identified	13630000	93	Sat Jun 23 06:04:38 2012		13628757
jar wos 5 6-23-2012.xms	7.494	SA		Identified	7470000	93	Sat Jun 23 05:31:58 2012		7469871
lox3 c 1 6-23-2012.xms	7.529	SA		Identified	9832000	93	Sat Jun 23 02:32:18 2012		9832077
lox3 c 3 6-23-2012.xms	7.424	SA		Identified	11550000	93	Sat Jun 23 09:20:40 2012		11550905
lox3 c 4 6-23-2012.xms	7.403	SA		Identified	25470000	93	Sat Jun 23 10:58:40 2012		25471258
lox3 c 5 6-23-2012.xms	7.414	SA		Identified	12340000	93	Sat Jun 23 11:14:59 2012		12341652
lox3 wos 1 6-23-2012.xms	7.459	SA		Identified	19110000	93	Sat Jun 23 07:42:38 2012		19113316
lox3 wos 2 6-23-2012.xms	7.456	SA	U	Identified	14280000	93	Sat Jun 23 03:21:18 2012		14276377
lox3 wos 3 6-23-2012.xms	7.497	SA		Identified	6073000	93	Sat Jun 23 06:37:18 2012		6072749
lox3 wos 4 6-23-2012.xms	7.428	SA	MU	Missing	4320000	93	Sat Jun 23 04:26:38 2012		0
lox3 wos 5 6-23-2012.xms	7.472	SA		Identified	10510000	93	Sat Jun 23 09:36:59 2012		10510660
wt c 1 6-23-2012.xms	7.482	SA	MU	Missing	6831000	93	Sat Jun 23 09:53:19 2012		0
wt c 2 6-23-2012.xms	7.436	SA	MU	Missing	10420000	93	Sat Jun 23 08:47:59 2012		0
wt c 3 6-23-2012.xms	7.573	SA		Identified	5294000	93	Sat Jun 23 08:31:39 2012		5293717
wt c 5 6-23-2012.xms	7.516	SA		Identified	6983000	93	Sat Jun 23 01:43:18 2012		6983285
wt wos 1 6-23-2012.xms	7.505	SA		Identified	8584000	93	Sat Jun 23 04:59:19 2012		8583607
wt wos 2 6-23-2012.xms	7.469	SA		Identified	11410000	93	Sat Jun 23 06:20:58 2012		11405422
wt wos 4 6-23-2012.xms	7.535	SA	X MY	Missing	0	93	Sat Jun 23 09:04:20 2012		0
wt wos 5 6-23-2012.xms	7.469	SA		Identified	5315000	93	Sat Jun 23 07:59:00 2012		5315175
blank 6-23-2012.xms	7.45	SA IS	X MY	Missing	0	97	Sat Jun 23 01:26:58 2012		0
blank 6-23-2012001.xms	7.45	SA IS	X MY	Missing	0	97	Sat Jun 23 04:10:17 2012		0
blank 6-23-2012002.xms	7.45	SA IS	X MY	Missing	0	97	Sat Jun 23 07:09:58 2012		0
blank 6-23-2012003.xms	7.45	SA IS	X MY	Missing	0	97	Sat Jun 23 10:09:39 2012		0
blank 6-23-2012004.xms	7.45	SA IS	X MY	Missing	0	97	Sat Jun 23 11:47:38 2012		0
coi1 c 1 6-23-2012.xms	7.511	SA IS	U	Identified	24990000	97	Sat Jun 23 01:59:40 2012		24985094
coi1 c 2 6-23-2012.xms	7.463	SA IS	U	Identified	43450000	97	Sat Jun 23 03:53:58 2012		43453272
coi1 c 4 6-23-2012.xms	7.432	SA IS	U	Identified	68580000	97	Sat Jun 23 10:25:59 2012		68575264
coi1 wos 1 6-23-2012.xms	7.339	SA IS	U	Identified	30820000	97	Sat Jun 23 11:31:19 2012		30823600
coi1 wos 2 6-23-2012.xms	7.434	SA IS	U	Identified	29170000	97	Sat Jun 23 05:48:18 2012		29170810
coi1 wos 3 6-23-2012.xms	7.385	SA IS	U	Identified	22180000	97	Sat Jun 23 10:42:20 2012		22181812
coi1 wos 5 6-23-2012.xms	7.446	SA IS	U	Identified	10930000	97	Sat Jun 23 05:15:38 2012		10926255
jar c 1 6-23-2012.xms	7.401	SA IS	U	Identified	37960000	97	Sat Jun 23 02:48:39 2012		37963888
jar c 2 6-23-2012.xms	7.374	SA IS	U	Identified	32600000	97	Sat Jun 23 04:42:59 2012		32603378
jar c 3 6-23-2012.xms	7.461	SA IS	U	Identified	24360000	97	Sat Jun 23 02:15:58 2012		24363554
jar c 4 6-23-2012.xms	7.419	SA IS	U	Identified	55320000	97	Sat Jun 23 03:04:59 2012		55324512
jar c 5 6-23-2012.xms	7.378	SA IS	U	Identified	27100000	97	Sat Jun 23 06:53:38 2012		27095282
jar wos 1 6-23-2012.xms	7.441	SA IS	U	Identified	27320000	97	Sat Jun 23 03:37:37 2012		27318460
jar wos 2 6-23-2012.xms	7.433	SA IS	U	Identified	31090000	97	Sat Jun 23 07:26:17 2012		31089724
jar wos 3 6-23-2012.xms	7.408	SA IS	U	Identified	96740000	97	Sat Jun 23 08:15:18 2012		96738136
jar wos 4 6-23-2012.xms	7.455	SA IS	U	Identified	57330000	97	Sat Jun 23 06:04:38 2012		57326672
jar wos 5 6-23-2012.xms	7.464	SA IS	U	Identified	31330000	97	Sat Jun 23 05:31:58 2012		31327312
lox3 c 1 6-23-2012.xms	7.449	SA IS	U	Identified	27940000	97	Sat Jun 23 02:32:18 2012		27940430
lox3 c 3 6-23-2012.xms	7.389	SA IS	U	Identified	38950000	97	Sat Jun 23 09:20:40 2012		38951212
lox3 c 4 6-23-2012.xms	7.369	SA IS	U	Identified	30990000	97	Sat Jun 23 10:58:40 2012		30988462
lox3 c 5 6-23-2012.xms	7.318	SA IS	U	Identified	36930000	97	Sat Jun 23 11:14:59 2012		36925040
lox3 wos 1 6-23-2012.xms	7.42	SA IS	U	Identified	44670000	97	Sat Jun 23 07:42:38 2012		44671812
lox3 wos 2 6-23-2012.xms	7.458	SA IS	U	Identified	29810000	97	Sat Jun 23 03:21:18 2012		29807480
lox3 wos 3 6-23-2012.xms	7.425	SA IS	U	Identified	17690000	97	Sat Jun 23 06:37:18 2012		17688832
lox3 wos 4 6-23-2012.xms	7.386	SA IS	U	Identified	29220000	97	Sat Jun 23 04:26:38 2012		29221810
lox3 wos 5 6-23-2012.xms	7.39	SA IS	U	Identified	45640000	97	Sat Jun 23 09:36:59 2012		45636848
wt c 1 6-23-2012.xms	7.446	SA IS	U	Identified	66790000	97	Sat Jun 23 09:53:19 2012		66786352
wt c 2 6-23-2012.xms	7.38	SA IS	U	Identified	37680000	97	Sat Jun 23 08:47:59 2012		37676924
wt c 3 6-23-2012.xms	7.43	SA IS	U	Identified	32830000	97	Sat Jun 23 08:31:39 2012		32829044
wt c 5 6-23-2012.xms	7.491	SA IS	U	Identified	35840000	97	Sat Jun 23 01:43:18 2012		35840400
wt wos 1 6-23-2012.xms	7.476	SA IS	U	Identified	52750000	97	Sat Jun 23 04:59:19 2012		52751236
wt wos 2 6-23-2012.xms	7.37	SA IS	U	Identified	32640000	97	Sat Jun 23 06:20:58 2012		32644778
wt wos 4 6-23-2012.xms	7.418	SA IS	U	Identified	24650000	97	Sat Jun 23 09:04:20 2012		24649550
wt wos 5 6-23-2012.xms	7.407	SA IS	U	Identified	27250000	97	Sat Jun 23 07:59:00 2012		27249644
Status and Errors:	X : Error
M : Missing Peak.
U : User-defined EndPoints.
Y : Peak not detected, < Size Threshold, or not in Search Window.
