# Supplementary material for: The Active Jasmonate JA-Ile Regulates a Specific Subset of Plant Jasmonate-Mediated Resistance to Herbivores in Nature
Source: Front Plant Sci. 2018 Jun 14;9:787. doi: 10.3389/fpls.2018.00787 (PMC6010948; doi:10.3389/fpls.2018.00787)
Supplement: Datasheet 1 — Source data files for the article. [file Data_Sheet_1.zip › Schuman2018_FPS_Source_Files/Metaboanalyst_Control_field_volatiles/anova_posthoc.csv]

	f.value	p.value	#NAME?	FDR	Tukey's HSD
P_alpha-Terpineol	25.515	6.00E-07	6.2221	2.16E-05	LOX3-WT; LOX3-Jar_4/6
3Z-Hexen-1-ol	12.839	0.00012062	3.9186	0.0021712	LOX3-WT; LOX3-Jar_4/6
3Z-Hexenyl-2-methylbutanoate	10.996	0.00032113	3.4933	0.0038535	LOX3-WT; LOX3-Jar_4/6
3Z-Hexenyl_isobutanoate	9.6061	0.00070665	3.1508	0.0063598	Jar_4/6-WT; LOX3-WT
P_3Z-Hexenyl_E-2-methylbut-2-enoate	6.5627	0.004756	2.3228	0.034243	LOX3-WT
