# Supplementary material for: The Active Jasmonate JA-Ile Regulates a Specific Subset of Plant Jasmonate-Mediated Resistance to Herbivores in Nature
Source: Front Plant Sci. 2018 Jun 14;9:787. doi: 10.3389/fpls.2018.00787 (PMC6010948; doi:10.3389/fpls.2018.00787)
Supplement: Datasheet 1 — Source data files for the article. [file Data_Sheet_1.zip › Schuman2018_FPS_Source_Files/Metaboanalyst_Control_field_volatiles/correlation_table.csv]

	P_2-Propenal	5-epi-aristolochen	P_Longifolene_isom	P_Eremophiline	P_3Z-Hexenyl_valer	P_3Z-Hexenyl_capro	E-alpha-Bergamoten	P_sesquiterpene_RT	P_sesquiterpene_RT	P_3Z-Hexenyl_benze	P_gamma.-Gurjunene	alpha-Pinene	P_beta-Myrcene	P_Naphthalene	P_Cadina-110	P_Longicyclene	P_Isosativene	P_--Neoclovene-II	P_1	P_--Isolongifoline	P_Longifolene	P_Selina-3	P_1s	P_alpha-Terpineol	P_Cyclopentanone	3Z-Hexenyl_butanoa	P_2	alpha-Duprezianene	MW_220	P_Bergamal	P_sesquiterpene_RT	3Z-Hexen-1-ol	3Z-Hexen-1-ol-acet	3Z-Hexenyl_isobuta	3Z-Hexenyl-2-methy	P_3Z-Hexenyl_E-2-m
P_2-Propenal	1	0.30585	0.26579	0.16369	-0.074899	-0.049087	0.20074	-0.12102	0.025339	0.030647	-0.14236	0.26199	0.090976	0.042921	0.05573	0.039205	0.063594	-0.0046327	0.033445	0.02438	0.035542	-0.0065677	0.073752	0.075441	-0.049578	0.13532	0.11938	-0.10509	-0.14295	0.24138	0.12739	-0.05793	0.078235	0.13194	0.18786	0.26124
5-epi-aristolochen	0.30585	1	0.5552	0.61953	0.042667	0.3215	0.048058	-0.20217	0.13016	0.095909	0.028801	-0.2911	-0.1678	-0.089088	-0.047885	-0.25504	-0.21052	-0.17183	-0.21905	-0.21599	-0.21713	0.068845	0.17995	-0.2743	-0.2541	0.17245	0.18245	0.0092619	0.13101	-0.17218	-0.1678	-0.035843	0.035346	0.077892	0.053671	-0.0054193
P_Longifolene_isom	0.26579	0.5552	1	0.54675	-0.043809	0.17778	-0.035365	0.12591	-0.11472	-0.17559	0.18497	0.031701	0.19361	0.14523	0.11255	-0.024265	0.037764	0.096665	0.031654	0.035402	0.039778	0.14626	0.07344	-0.13605	0.028651	0.26526	0.14801	0.078015	0.17419	-0.20427	-0.11472	0.016399	-0.025114	0.2027	0.26154	0.17711
P_Eremophiline	0.16369	0.61953	0.54675	1	0.11358	0.16617	0.090382	0.019493	-0.067902	0.23255	0.16637	-0.11779	-0.067902	0.10382	0.12662	-0.0080736	0.027991	0.0585	0.046732	0.024523	0.0088809	0.10735	0.12517	-0.22902	0.041625	0.19708	0.32627	0.15641	0.29469	-0.12091	-0.067902	0.006061	0.027657	0.099983	0.11052	0.008607
P_3Z-Hexenyl_valer	-0.074899	0.042667	-0.043809	0.11358	1	0.17544	-0.01725	-0.060909	-0.08234	0.1446	0.02392	-0.14284	-0.08234	-0.049127	-0.084642	0.011214	0.0028926	-0.0088263	-0.023633	0.011452	0.0057363	0.060875	0.1711	-0.12429	0.044414	-0.20442	0.044547	-0.080722	-0.11844	0.11838	-0.08234	0.10692	0.08237	0.0096838	0.059339	0.04922
P_3Z-Hexenyl_capro	-0.049087	0.3215	0.17778	0.16617	0.17544	1	-0.51544	0.10667	0.095492	-0.092712	0.26823	-0.18611	-0.47455	0.074841	0.043162	-0.15818	-0.098747	-0.052068	-0.070487	-0.059438	-0.08827	-0.14693	0.14103	-0.11247	0.17047	0.24674	0.08825	0.15313	0.22986	-0.14812	-0.47455	0.067522	0.22967	0.36889	0.37234	0.32661
E-alpha-Bergamoten	0.20074	0.048058	-0.035365	0.090382	-0.01725	-0.51544	1	-0.23721	-0.19358	0.088592	-0.37728	-0.012806	0.2381	-0.28172	-0.21193	-0.23265	-0.24713	-0.30595	-0.26124	-0.29095	-0.2927	0.032399	-0.15467	0.068406	-0.056463	-0.093838	-0.028498	-0.066561	-0.099431	0.25796	0.46396	-0.01969	-0.14082	-0.068686	-0.09418	-0.025073
P_sesquiterpene_RT	-0.12102	-0.20217	0.12591	0.019493	-0.060909	0.10667	-0.23721	1	0.081466	0.31603	-0.073659	0.11392	0.14423	0.023652	-0.018273	0.038206	0.052813	0.11401	0.11214	0.089186	0.076261	-0.00016744	-0.12426	0.26074	0.33329	0.20531	-0.22999	-0.070203	-0.027048	0.27532	0.1522	0.10432	0.0555	0.34049	0.37522	0.057682
P_sesquiterpene_RT	0.025339	0.13016	-0.11472	-0.067902	-0.08234	0.095492	-0.19358	0.081466	1	0.44445	0.014095	-0.05982	-0.034483	-0.092372	-0.03479	-0.11822	-0.085045	-0.13617	-0.14976	-0.16323	-0.13541	-0.050351	-0.031581	0.094031	0.11614	0.03362	0.065631	0.030817	0.094136	-0.0614	-0.034483	0.10902	0.091648	0.067201	0.045311	0.11911
P_3Z-Hexenyl_benze	0.030647	0.095909	-0.17559	0.23255	0.1446	-0.092712	0.088592	0.31603	0.44445	1	-0.31389	-0.16761	-0.096616	-0.070922	-0.039438	-0.067051	-0.038306	-0.076681	-0.049988	-0.08074	-0.085644	0.054828	-0.048159	0.031391	0.10955	0.09963	0.12051	0.029785	0.072068	0.17871	0.43139	-0.043622	0.039795	0.064331	0.071986	-0.16046
P_gamma.-Gurjunene	-0.14236	0.028801	0.18497	0.16637	0.02392	0.26823	-0.37728	-0.073659	0.014095	-0.31389	1	0.4134	0.21006	0.43635	0.38898	0.47601	0.47358	0.5046	0.45006	0.47136	0.4886	0.39912	0.29573	0.17863	0.33847	0.14673	0.33035	0.54033	0.49857	-0.35578	-0.63692	0.16552	0.037827	-0.17223	0.051227	0.0057535
alpha-Pinene	0.26199	-0.2911	0.031701	-0.11779	-0.14284	-0.18611	-0.012806	0.11392	-0.05982	-0.16761	0.4134	1	0.71425	0.42318	0.42718	0.42771	0.41783	0.44221	0.42838	0.4336	0.43351	0.2449	0.12575	0.39945	0.34787	0.20077	0.21287	0.3149	0.20252	0.27558	-0.05982	0.2051	-0.028746	-0.11355	0.1932	0.1532
P_beta-Myrcene	0.090976	-0.1678	0.19361	-0.067902	-0.08234	-0.47455	0.2381	0.14423	-0.034483	-0.096616	0.21006	0.71425	1	0.056754	0.083785	0.062959	0.05543	0.090139	0.038801	0.038587	0.065397	0.055688	-0.25182	0.26139	0.087421	-0.013836	-0.039958	0.064531	0.04077	-0.0614	-0.034483	0.11711	-0.25732	-0.21999	0.019521	-0.02002
P_Naphthalene	0.042921	-0.089088	0.14523	0.10382	-0.049127	0.074841	-0.28172	0.023652	-0.092372	-0.070922	0.43635	0.42318	0.056754	1	0.97679	0.82074	0.89797	0.92009	0.88567	0.88097	0.87998	0.49012	0.55197	0.41328	0.5022	0.56374	0.76449	0.66687	0.65052	0.28579	0.13479	0.32094	0.26135	0.18246	0.33377	0.32308
P_Cadina-110	0.05573	-0.047885	0.11255	0.12662	-0.084642	0.043162	-0.21193	-0.018273	-0.03479	-0.039438	0.38898	0.42718	0.083785	0.97679	1	0.73257	0.82049	0.84365	0.80404	0.7957	0.79275	0.40533	0.51569	0.41236	0.49125	0.54303	0.75314	0.66875	0.6961	0.28674	0.12186	0.30543	0.22226	0.16182	0.3082	0.30623
P_Longicyclene	0.039205	-0.25504	-0.024265	-0.0080736	0.011214	-0.15818	-0.23265	0.038206	-0.11822	-0.067051	0.47601	0.42771	0.062959	0.82074	0.73257	1	0.98055	0.95808	0.9802	0.97956	0.98727	0.62149	0.59122	0.41661	0.48732	0.46426	0.66829	0.55552	0.39322	0.33576	0.19632	0.3506	0.34384	0.075419	0.19667	0.19046
P_Isosativene	0.063594	-0.21052	0.037764	0.027991	0.0028926	-0.098747	-0.24713	0.052813	-0.085045	-0.038306	0.47358	0.41783	0.05543	0.89797	0.82049	0.98055	1	0.97803	0.9822	0.97633	0.99076	0.60332	0.58442	0.47054	0.51814	0.53277	0.73478	0.62155	0.49353	0.32768	0.21055	0.37444	0.34928	0.13819	0.27789	0.25555
P_--Neoclovene-II	-0.0046327	-0.17183	0.096665	0.0585	-0.0088263	-0.052068	-0.30595	0.11401	-0.13617	-0.076681	0.5046	0.44221	0.090139	0.92009	0.84365	0.95808	0.97803	1	0.98303	0.98341	0.9874	0.63649	0.5631	0.41522	0.49222	0.51255	0.69056	0.60196	0.49891	0.29613	0.15355	0.33322	0.26544	0.090195	0.24686	0.20312
P_1	0.033445	-0.21905	0.031654	0.046732	-0.023633	-0.070487	-0.26124	0.11214	-0.14976	-0.049988	0.45006	0.42838	0.038801	0.88567	0.80404	0.9802	0.9822	0.98303	1	0.99529	0.99061	0.6169	0.59912	0.40957	0.53153	0.51896	0.69558	0.57239	0.44874	0.36311	0.20357	0.32658	0.31279	0.13093	0.2454	0.22644
P_--Isolongifoline	0.02438	-0.21599	0.035402	0.024523	0.011452	-0.059438	-0.29095	0.089186	-0.16323	-0.08074	0.47136	0.4336	0.038587	0.88097	0.7957	0.97956	0.97633	0.98341	0.99529	1	0.99192	0.6414	0.61021	0.38202	0.50428	0.48551	0.67299	0.55021	0.41891	0.34576	0.16738	0.32185	0.29945	0.11565	0.22977	0.21266
P_Longifolene	0.035542	-0.21713	0.039778	0.0088809	0.0057363	-0.08827	-0.2927	0.076261	-0.13541	-0.085644	0.4886	0.43351	0.065397	0.87998	0.79275	0.98727	0.99076	0.9874	0.99061	0.99192	1	0.62081	0.57952	0.42807	0.49773	0.50184	0.68348	0.57487	0.43786	0.31264	0.17234	0.35185	0.3184	0.11047	0.2483	0.22042
P_Selina-3	-0.0065677	0.068845	0.14626	0.10735	0.060875	-0.14693	0.032399	-0.00016744	-0.050351	0.054828	0.39912	0.2449	0.055688	0.49012	0.40533	0.62149	0.60332	0.63649	0.6169	0.6414	0.62081	1	0.48805	0.14475	0.16888	0.17753	0.41493	0.27934	0.13388	0.19714	0.11786	0.16558	0.072184	-0.057725	0.0033404	-0.01527
P_1s	0.073752	0.17995	0.07344	0.12517	0.1711	0.14103	-0.15467	-0.12426	-0.031581	-0.048159	0.29573	0.12575	-0.25182	0.55197	0.51569	0.59122	0.58442	0.5631	0.59912	0.61021	0.57952	0.48805	1	0.018639	0.23927	0.29886	0.54133	0.34289	0.29142	0.39505	0.075469	0.15528	0.41367	0.10178	0.12353	0.22943
P_alpha-Terpineol	0.075441	-0.2743	-0.13605	-0.22902	-0.12429	-0.11247	0.068406	0.26074	0.094031	0.031391	0.17863	0.39945	0.26139	0.41328	0.41236	0.41661	0.47054	0.41522	0.40957	0.38202	0.42807	0.14475	0.018639	1	0.46904	0.61337	0.42936	0.54328	0.44213	0.4268	0.25827	0.72883	0.50387	0.4864	0.65987	0.44905
P_Cyclopentanone	-0.049578	-0.2541	0.028651	0.041625	0.044414	0.17047	-0.056463	0.33329	0.11614	0.10955	0.33847	0.34787	0.087421	0.5022	0.49125	0.48732	0.51814	0.49222	0.53153	0.50428	0.49773	0.16888	0.23927	0.46904	1	0.43481	0.41893	0.56682	0.54912	0.26938	0.054164	0.26094	0.19843	0.34362	0.43305	0.34841
3Z-Hexenyl_butanoa	0.13532	0.17245	0.26526	0.19708	-0.20442	0.24674	-0.093838	0.20531	0.03362	0.09963	0.14673	0.20077	-0.013836	0.56374	0.54303	0.46426	0.53277	0.51255	0.51896	0.48551	0.50184	0.17753	0.29886	0.61337	0.43481	1	0.74008	0.70873	0.64328	0.33794	0.25637	0.59519	0.62643	0.68678	0.76077	0.52376
P_2	0.11938	0.18245	0.14801	0.32627	0.044547	0.08825	-0.028498	-0.22999	0.065631	0.12051	0.33035	0.21287	-0.039958	0.76449	0.75314	0.66829	0.73478	0.69056	0.69558	0.67299	0.68348	0.41493	0.54133	0.42936	0.41893	0.74008	1	0.79107	0.72989	0.24953	0.19371	0.48389	0.50394	0.35441	0.41605	0.41647
alpha-Duprezianene	-0.10509	0.0092619	0.078015	0.15641	-0.080722	0.15313	-0.066561	-0.070203	0.030817	0.029785	0.54033	0.3149	0.064531	0.66687	0.66875	0.55552	0.62155	0.60196	0.57239	0.55021	0.57487	0.27934	0.34289	0.54328	0.56682	0.70873	0.79107	1	0.9313	0.12009	-0.016569	0.37604	0.34018	0.23432	0.41264	0.21485
MW_220	-0.14295	0.13101	0.17419	0.29469	-0.11844	0.22986	-0.099431	-0.027048	0.094136	0.072068	0.49857	0.20252	0.04077	0.65052	0.6961	0.39322	0.49353	0.49891	0.44874	0.41891	0.43786	0.13388	0.29142	0.44213	0.54912	0.64328	0.72989	0.9313	1	0.00033221	-0.08427	0.2881	0.24114	0.20799	0.38395	0.22557
P_Bergamal	0.24138	-0.17218	-0.20427	-0.12091	0.11838	-0.14812	0.25796	0.27532	-0.0614	0.17871	-0.35578	0.27558	-0.0614	0.28579	0.28674	0.33576	0.32768	0.29613	0.36311	0.34576	0.31264	0.19714	0.39505	0.4268	0.26938	0.33794	0.24953	0.12009	0.00033221	1	0.62579	0.29188	0.34579	0.34926	0.35546	0.25085
P_sesquiterpene_RT	0.12739	-0.1678	-0.11472	-0.067902	-0.08234	-0.47455	0.46396	0.1522	-0.034483	0.43139	-0.63692	-0.05982	-0.034483	0.13479	0.12186	0.19632	0.21055	0.15355	0.20357	0.16738	0.17234	0.11786	0.075469	0.25827	0.054164	0.25637	0.19371	-0.016569	-0.08427	0.62579	1	0.19775	0.2234	0.21422	0.19151	0.15813
3Z-Hexen-1-ol	-0.05793	-0.035843	0.016399	0.006061	0.10692	0.067522	-0.01969	0.10432	0.10902	-0.043622	0.16552	0.2051	0.11711	0.32094	0.30543	0.3506	0.37444	0.33322	0.32658	0.32185	0.35185	0.16558	0.15528	0.72883	0.26094	0.59519	0.48389	0.37604	0.2881	0.29188	0.19775	1	0.80999	0.63275	0.72108	0.6883
3Z-Hexen-1-ol-acet	0.078235	0.035346	-0.025114	0.027657	0.08237	0.22967	-0.14082	0.0555	0.091648	0.039795	0.037827	-0.028746	-0.25732	0.26135	0.22226	0.34384	0.34928	0.26544	0.31279	0.29945	0.3184	0.072184	0.41367	0.50387	0.19843	0.62643	0.50394	0.34018	0.24114	0.34579	0.2234	0.80999	1	0.70339	0.68372	0.69171
3Z-Hexenyl_isobuta	0.13194	0.077892	0.2027	0.099983	0.0096838	0.36889	-0.068686	0.34049	0.067201	0.064331	-0.17223	-0.11355	-0.21999	0.18246	0.16182	0.075419	0.13819	0.090195	0.13093	0.11565	0.11047	-0.057725	0.10178	0.4864	0.34362	0.68678	0.35441	0.23432	0.20799	0.34926	0.21422	0.63275	0.70339	1	0.85971	0.71389
3Z-Hexenyl-2-methy	0.18786	0.053671	0.26154	0.11052	0.059339	0.37234	-0.09418	0.37522	0.045311	0.071986	0.051227	0.1932	0.019521	0.33377	0.3082	0.19667	0.27789	0.24686	0.2454	0.22977	0.2483	0.0033404	0.12353	0.65987	0.43305	0.76077	0.41605	0.41264	0.38395	0.35546	0.19151	0.72108	0.68372	0.85971	1	0.77678
P_3Z-Hexenyl_E-2-m	0.26124	-0.0054193	0.17711	0.008607	0.04922	0.32661	-0.025073	0.057682	0.11911	-0.16046	0.0057535	0.1532	-0.02002	0.32308	0.30623	0.19046	0.25555	0.20312	0.22644	0.21266	0.22042	-0.01527	0.22943	0.44905	0.34841	0.52376	0.41647	0.21485	0.22557	0.25085	0.15813	0.6883	0.69171	0.71389	0.77678	1
