# Supplementary material for: The Active Jasmonate JA-Ile Regulates a Specific Subset of Plant Jasmonate-Mediated Resistance to Herbivores in Nature
Source: Front Plant Sci. 2018 Jun 14;9:787. doi: 10.3389/fpls.2018.00787 (PMC6010948; doi:10.3389/fpls.2018.00787)
Supplement: Datasheet 1 — Source data files for the article. [file Data_Sheet_1.zip › Schuman2018_FPS_Source_Files/Metaboanalyst_Control_field_volatiles/data_normalized.csv]

	Label	alpha-Pinene	P_beta-Myrcene	3Z-Hexenyl_isobutanoate	3Z-Hexenyl_butanoate	P_alpha-Terpineol	3Z-Hexenyl-2-methylbutanoate	P_3Z-Hexenyl_valerate	P_3Z-Hexenyl_caproate	P_2	P_Longicyclene	P_Bergamal	P_--Isolongifoline	P_1	P_Longifolene	P_2-Propenal	alpha-Duprezianene	P_Isosativene	P_gamma.-Gurjunene	E-alpha-Bergamotene	P_sesquiterpene_RT_26.083	P_--Neoclovene-II	P_sesquiterpene_RT26.390	P_Selina-3	P_Longifolene_isomer	P_1s	5-epi-aristolochene	P_Cyclopentanone	P_Eremophiline	P_sesquiterpene_RT27.547	P_Naphthalene	MW_220	P_3Z-Hexenyl_benzenoate	P_Cadina-110	3Z-Hexen-1-ol	3Z-Hexen-1-ol-acetate	P_3Z-Hexenyl_E-2-methylbut-2-enoate
WTc1	WT	-0.18886932	-0.051538402	0.332046154	-1.130738187	0.061302444	0.16914215	-1.323329594	-0.16852744	-1.30142	-0.69286537	-0.469461607	-0.749838121	-0.747429966	-0.794224339	0.178317885	-1.342803372	-0.843692559	-0.371912014	1.901906659	-0.120154862	-0.912297063	1.240805561	-0.597980258	-1.522021069	-0.276725804	-0.469997553	-0.885537676	-0.19828456	-0.074553803	-1.079727034	-0.946760168	-0.971063303	-0.89007435	2.035611873	1.088324509	1.531435964
WTc2	WT	-0.18886932	-0.051538402	4.291881356	2.931627793	0.883182625	2.415811748	-1.323329594	1.671623319	0.217400286	0.221699591	-0.469461607	0.232580816	0.233447492	0.270499712	-5.490321271	0.466543792	0.216148655	0.615439383	-2.075923547	-0.120154862	0.213859803	2.488965709	0.560727574	-1.522021069	0.764752098	-1.685521376	0.961714803	-0.19828456	-0.074553803	0.09713274	0.189145564	-0.971063303	-0.130147211	3.174094452	3.127621376	2.160996641
WTc3	WT	-0.18886932	-0.051538402	2.174749841	1.978358609	0.594077345	1.102285297	-1.323329594	1.509021077	0.274572084	-0.011732448	-0.469461607	0.160151869	0.134457706	0.209763372	1.019819421	0.288782807	0.228941607	0.317677784	-2.075923547	-0.120154862	0.254315721	2.52018835	0.593192346	4.273176352	1.930885573	2.315709351	0.733550352	-0.19828456	-0.074553803	0.381354491	0.448566479	-0.971063303	0.229227939	0.341592447	1.213775324	1.326090416
WTc4	WT	1.752607732	-0.051538402	2.945251927	2.675715332	1.596336294	2.143965827	-1.323329594	1.551108745	0.783209827	1.112896191	4.445376839	1.500289738	1.35977603	1.241653449	2.371197537	1.01936786	1.113990858	0.940399484	-2.075923547	-0.120154862	1.342338774	3.361758796	1.546236795	-1.522021069	3.709066243	-1.685521376	2.992520043	-0.19828456	-0.074553803	1.376130718	0.497274435	-0.971063303	1.359930222	2.034595062	1.958473056	1.817784282
WTc5	WT	-0.18886932	-0.051538402	0.688944196	-0.058113101	0.473314732	0.773913499	-1.323329594	0.756426736	-0.383176955	-0.261289743	-0.469461607	-0.232776811	-0.147584029	-0.210866568	0.683402992	-0.320341893	-0.097214117	0.058801624	1.845146217	-0.120154862	-0.195554756	1.874810499	0.072393388	1.608526763	-2.226960999	-1.685521376	0.061631324	-0.19828456	-0.074553803	-0.089321437	-0.169403176	-0.971063303	-0.16168426	-1.608019386	-3.210544018	1.138095242
WTc6	WT	-0.18886932	-0.051538402	0.856755024	0.405598525	0.572975307	0.341367602	-1.323329594	0.868297974	0.2697121	-0.39423373	-0.469461607	-0.606839959	-0.52419661	-0.475005897	0.305934966	0.142962496	-0.281914392	0.078920244	-2.075923547	3.484490984	-0.516352048	1.412369515	-0.40257934	-1.522021069	-0.27928519	1.307373111	1.042169954	-0.19828456	-0.074553803	-0.318856385	0.360517763	4.467105042	-0.113318424	1.5084706	1.143494008	1.317211152
WTc7	WT	-0.18886932	-0.051538402	2.329341709	0.124242269	0.291631678	0.032915279	-1.323329594	-0.041498547	-0.270294666	-0.386312929	-0.469461607	-0.617859162	-0.523976855	-0.483346076	0.327184822	0.210487224	-0.364143652	-0.134430828	1.652185358	-0.120154862	-0.575760727	1.432464653	-0.405811931	-1.522021069	-2.226960999	-1.685521376	-0.719432289	-0.19828456	-0.074553803	-0.582795816	-0.282009661	-0.971063303	-0.585581716	1.613690749	2.179924491	0.261196637
WTc8	WT	-0.18886932	-0.051538402	1.633526832	0.726891688	1.138243355	0.782647656	7.281467262	1.122872724	0.020093179	-0.013643165	3.445324742	-0.121595744	-0.095563022	-0.154419246	0.847131852	-0.050966513	-0.140708	-0.419073512	1.517662606	-0.120154862	-0.197989073	1.881879953	-0.02134449	-1.522021069	1.506340974	0.884018998	0.474529267	-0.19828456	-0.074553803	-0.358951745	-0.188578579	-0.971063303	-0.353011874	1.932859985	2.517213708	0.975861695
WTc9	WT	-0.18886932	-0.051538402	1.980030428	1.342988615	0.441046919	1.302891972	-1.323329594	1.572826977	-0.335760858	-0.71797343	-0.469461607	-0.822870568	-0.655730301	-0.680877946	0.195999336	0.130548967	-0.57078905	-1.178513933	-2.075923547	-0.120154862	-0.776978337	1.124068928	-7.055550808	-1.522021069	-2.226960999	-1.685521376	0.914320928	-0.19828456	-0.074553803	-0.17942886	0.613907347	-0.971063303	0.039958102	-0.06668153	1.055461943	1.867757742
WTc10	WT	-0.18886932	-0.051538402	2.681085284	-1.024697985	0.138110164	1.427564683	7.944269928	1.736555636	-0.249772033	-0.411796396	-0.469461607	-0.264321638	-0.388142607	-0.332860126	0.543885674	-0.617840876	-0.33100617	-0.615608334	-2.075923547	-0.120154862	-0.397542544	1.722017278	-0.184802415	-1.522021069	-2.226960999	-1.685521376	-0.123951317	-0.19828456	-0.074553803	-0.183549093	-0.601671504	3.891679112	-0.251582706	0.814171091	0.297233865	0.193775825
Jar_4/6c1	Jar_4/6	-0.18886932	-0.051538402	1.561847907	1.412104096	-0.170621305	1.0550391	-1.323329594	1.125367399	0.623286844	-0.416971834	-0.469461607	-0.417396128	-0.27327034	-0.428890425	0.611490257	-0.020779344	-0.354801533	0.482326736	0.980819965	-0.120154862	-0.305658801	1.872876439	0.053519558	4.634247547	-0.150214918	3.99917391	-0.397257735	2.095681582	-0.074553803	-0.087138683	0.522605101	2.296724682	0.030304243	2.41936922	2.344816964	0.573275276
Jar_4/6c2	Jar_4/6	-0.18886932	-0.051538402	3.310960004	3.034403306	0.716165636	2.150311301	-1.323329594	2.071779057	0.183412906	0.064091216	-0.469461607	0.149047104	0.136331961	0.152657522	1.052538286	0.344569959	0.074421858	0.143939627	-2.075923547	-0.120154862	0.212044399	2.440265382	0.356970672	5.409272965	0.106516252	1.789615222	0.318749489	-0.19828456	-0.074553803	-0.003966983	0.068776612	-0.971063303	-0.24081035	2.655730335	3.191827058	2.596322399
Jar_4/6c3	Jar_4/6	-0.18886932	-0.051538402	-2.804736195	-1.072468351	1.456426137	-1.440607929	-1.323329594	-0.621447359	-0.379111422	0.526068856	-0.469461607	0.644789089	0.574289375	0.654642589	-5.490321271	0.716739258	0.527400468	1.419078158	-2.075923547	-0.120154862	0.881584446	3.030137801	0.925285393	-1.522021069	-2.226960999	-1.685521376	0.837536786	-0.19828456	-0.074553803	0.458484947	0.59064149	-0.971063303	0.353111867	0.578987019	-3.210544018	-4.466869655
Jar_4/6c4	Jar_4/6	2.255089392	1.494613666	-2.804736195	-0.166914025	1.592796975	0.147068564	-1.323329594	-4.315039842	-0.164206597	0.209949661	-0.469461607	0.143452316	0.135812131	0.229399051	1.098430173	0.299365762	0.183744958	1.176178167	2.553370998	-0.120154862	0.341798841	2.500445625	0.445251499	2.568738771	-2.226960999	-1.685521376	0.784439564	-0.19828456	-0.074553803	0.195906964	0.156139645	-0.971063303	0.272907487	1.620362864	-3.210544018	-0.221406631
Jar_4/6c5	Jar_4/6	-0.18886932	-0.051538402	2.73106484	3.09286101	1.573781178	1.442823959	-1.323329594	-4.315039842	0.796068023	0.654672845	4.784761804	0.622251627	0.712544334	0.604517021	1.538039515	-0.076866164	0.697953333	-3.566286993	4.975473243	-0.120154862	0.58224625	2.638642448	0.942331581	-1.522021069	0.667415869	-1.685521376	0.486018924	-0.19828456	2.16206029	0.465261255	-0.322733807	4.335822234	0.396938567	2.736195965	2.787384458	1.748839215
Jar_4/6c6	Jar_4/6	-0.18886932	-0.051538402	-2.804736195	-5.236486765	-0.98007189	-0.912420307	5.609103628	-0.654882734	-1.31719868	-0.621128434	-0.469461607	-0.983480078	-1.020389983	-0.823073901	-0.187454347	-1.528729864	-0.794344095	-0.188735311	1.284150857	-0.120154862	-1.130017665	-4.831049291	-1.007277158	-1.522021069	-0.518336067	0.904260052	-1.958531695	-0.19828456	-0.074553803	-1.323526525	-1.564773978	-0.971063303	-1.320675131	1.224557226	0.287665988	-0.683900175
Jar_4/6c7	Jar_4/6	-0.18886932	-0.051538402	0.601269652	0.667958961	0.370617776	0.44921767	-1.323329594	0.951710405	0.774202478	0.055004212	-0.469461607	0.097706095	0.052211303	0.061304827	0.977408456	0.962188909	0.060654527	0.998500506	2.580445869	-0.120154862	0.033547066	-4.831049291	0.393339762	-1.522021069	1.479245083	1.861886484	0.03727217	-0.19828456	-0.074553803	0.317871038	0.811191598	-0.971063303	0.370782563	0.812021775	0.865798669	1.647330984
Jar_4/6c8	Jar_4/6	-0.18886932	-0.051538402	0.574113733	0.623237758	1.676474797	-0.442499162	-1.323329594	-4.315039842	1.019664381	1.247562733	-0.469461607	1.032300115	0.979153697	1.108601814	1.821184311	0.696687601	1.134789474	0.770235067	0.325691867	-0.120154862	0.889656602	-4.831049291	1.055907882	-1.522021069	1.348480457	-1.685521376	0.630192962	-0.19828456	-0.074553803	0.554136927	0.312786434	-0.971063303	0.557128623	1.942529027	2.673037896	-0.434265803
Jar_4/6c9	Jar_4/6	-0.18886932	-0.051538402	-0.298528811	-0.987393601	-0.236861313	-0.860911803	-1.323329594	0.27997483	-0.023314353	-0.725419871	-0.469461607	-0.607176968	-0.542219066	-0.59545269	0.439997453	-0.458318288	-0.585711975	-1.412016224	2.269199252	-0.120154862	-0.522194451	-4.831049291	-0.251499789	-1.522021069	-2.226960999	1.546950576	1.065384466	-0.19828456	-0.074553803	-0.022606397	-0.101590465	-0.971063303	0.246947545	-1.483155751	-3.210544018	0.341403322
Jar_4/6c10	Jar_4/6	1.091774528	-0.051538402	-2.804736195	2.439342371	0.747988349	0.18128369	-1.323329594	1.567296207	1.357083289	1.549743108	-0.469461607	1.562913691	1.503519651	1.558127506	2.376561758	1.60911835	1.492940481	2.233279534	-2.075923547	-0.120154862	1.589312377	-4.831049291	1.800125875	-1.522021069	1.463068619	-1.685521376	1.927375034	-0.19828456	-0.074553803	1.265465947	0.926204441	-0.971063303	0.966202016	1.061006104	2.243141626	1.987680644
LOX3c1	LOX3	-0.18886932	-0.051538402	2.714072708	2.906569894	-1.037510692	1.319097454	-1.323329594	0.862861104	0.095775664	0.447490666	-0.469461607	0.614723895	0.491208429	0.540740446	1.495270706	-0.062018834	0.373420592	0.090510319	-2.075923547	-0.120154862	0.627451118	2.754866581	0.734146937	4.919796855	-0.319900703	3.228693634	-0.091327508	0.803601493	-0.074553803	0.467010673	0.048644247	-0.971063303	0.432033948	0.790639151	0.584666519	0.820705096
LOX3c2	LOX3	-0.18886932	-0.051538402	0.20893125	0.644426458	-1.20365659	0.191448774	6.763025517	0.679473655	1.495912965	0.331230995	-0.469461607	0.460519632	0.405815198	0.445484682	1.399467017	0.978148216	0.493514055	0.821006183	1.030897005	-0.120154862	0.549355745	-4.831049291	0.907880866	4.755289101	2.121076541	2.516202515	0.859843332	1.457092479	-0.074553803	0.612784755	0.888606126	-0.971063303	0.515298814	-0.569591387	-1.039263852	1.573697652
LOX3c3	LOX3	-0.18886932	-0.051538402	-2.804736195	-0.857151988	-0.677052193	-1.353420733	-1.323329594	-0.563457362	0.065518018	-0.348282615	-0.469461607	-0.298822746	-0.341008329	-0.233641497	0.642349982	-0.760323068	-0.226518543	-0.745635835	-2.075923547	-0.120154862	-0.090666911	-4.831049291	0.046493536	-1.522021069	0.297082279	1.978691413	-6.855730388	-0.19828456	-0.074553803	0.156024397	-0.506396127	-0.971063303	0.232747455	-0.128173308	-0.174281326	-1.222164833
LOX3c4	LOX3	-0.18886932	-0.051538402	-2.804736195	-0.979492252	-1.048443347	-1.13896334	5.485373518	-0.02760616	0.326107246	0.908096981	-0.469461607	1.071821441	1.004065561	1.00630863	-5.490321271	0.385776249	0.874442496	0.911697208	-2.075923547	-0.120154862	1.207714273	3.355693386	1.414367256	-1.522021069	2.830935707	-1.685521376	1.515083119	-0.19828456	-0.074553803	0.909197075	0.48749786	1.620998564	0.848038164	-0.508830323	-0.134863812	-1.340539193
LOX3c5	LOX3	-0.18886932	-0.051538402	-2.804736195	-5.236486765	-1.368876385	-1.155395421	-1.323329594	-0.642919917	-1.608033431	-0.759765768	-0.469461607	-0.770510975	-0.753714447	-0.752232169	0.170420071	-0.955698572	-0.654665119	-0.421633348	0.19435568	-0.120154862	-0.656666779	1.424684154	-0.411230993	1.103431255	-0.330284271	-1.685521376	-0.402549522	-0.19828456	-0.074553803	-0.194194247	-0.242107621	-0.971063303	-0.08660123	-5.159750421	-3.210544018	-0.508585914
LOX3c6	LOX3	-0.18886932	-0.051538402	-2.804736195	-0.035884763	-0.794462711	-1.547679727	-1.323329594	-0.006419051	0.048443335	-0.121786597	-0.469461607	-0.145714897	-0.043020658	-0.201781806	0.754805109	0.684366442	-0.097138825	0.258552128	1.054128763	-0.120154862	-0.16719948	1.967048471	0.232251612	-1.522021069	0.499115987	2.230878306	0.709663077	0.799022994	-0.074553803	-0.200304559	0.692658367	4.384164229	-0.109744967	-5.159750421	-3.210544018	-4.466869655
LOX3c7	LOX3	-0.18886932	-0.051538402	-2.804736195	-1.309081613	-1.135070272	-1.309458873	-1.323329594	-1.127607159	-1.069343013	-0.862602407	-0.469461607	-1.070398733	-1.014168287	-0.977132933	-0.187338327	-0.22756634	-1.069071849	-0.912827639	0.601245821	-0.120154862	-1.129570212	0.674162568	-1.056592966	-1.522021069	-2.226960999	-0.259153195	-1.668397787	-0.19828456	-0.074553803	-1.466951463	-0.490723191	1.337962096	-1.434379166	-5.159750421	-3.210544018	-4.466869655
LOX3c8	LOX3	-0.18886932	-0.051538402	-2.804736195	-1.288053049	-2.112847919	-2.477149279	-1.323329594	-0.165767047	-0.537868145	-0.457713788	-0.469461607	-0.539218599	-0.557354223	-0.54639119	0.374632478	-0.574507128	-0.515710911	-0.289268696	1.269094849	-0.120154862	-0.613329031	-4.831049291	-0.376816087	2.689962832	0.856020033	1.448517809	-1.813974578	-0.19828456	-0.074553803	-0.387548583	-0.593945776	-0.971063303	-0.288401272	-5.159750421	-3.210544018	-4.466869655
LOX3c9	LOX3	-0.18886932	-0.051538402	-0.465245895	-0.386877476	-0.856211978	-1.371530507	-1.323329594	-0.445911283	0.510044974	-0.246577866	-0.469461607	-0.226921629	-0.250684114	-0.415213241	-5.490321271	0.754613254	-0.371515443	-0.222027911	0.951231106	-0.120154862	-0.40103967	-4.831049291	-0.239916824	-1.522021069	0.197598572	-1.685521376	-0.127803052	-0.19828456	-0.074553803	-0.158371991	0.654898381	-0.971063303	-0.047185705	0.866718847	0.683443695	0.054135126
LOX3c10	LOX3	-0.18886932	-0.051538402	-2.804736195	-5.236486765	-2.702785115	-3.418759146	-1.323329594	-0.916032259	-1.221007444	0.121589335	-0.469461607	0.183195329	0.155819969	0.02170943	1.1106077	-2.693506888	-0.173417127	-0.838571573	-2.075923547	-0.120154862	-0.136407866	1.761291521	-0.069019473	-1.522021069	-0.08716534	-1.685521376	-1.307502047	-0.19828456	-0.074553803	-0.619522126	-2.259367835	-0.971063303	-0.838359192	-5.159750421	-3.210544018	-1.655254145
