# Supplementary material for: The Active Jasmonate JA-Ile Regulates a Specific Subset of Plant Jasmonate-Mediated Resistance to Herbivores in Nature
Source: Front Plant Sci. 2018 Jun 14;9:787. doi: 10.3389/fpls.2018.00787 (PMC6010948; doi:10.3389/fpls.2018.00787)
Supplement: Datasheet 1 — Source data files for the article. [file Data_Sheet_1.zip › Schuman2018_FPS_Source_Files/Metaboanalyst_Control_field_volatiles/data_original.csv]

	Label	Treatment	3Z-hexenal	2E-Hexen-1-al	2E-Hexen-1-ol	1-Hexanol	alpha-Pinene	P_beta-Myrcene	P_Benzyl_alcohol	Linalool	3Z-Hexenyl_isobutanoate	3Z-Hexenyl_butanoate	P_alpha-Terpineol	3Z-Hexenyl-2-methylbutanoate	P_3Z-Hexenyl_valerate	P_3Z-Hexenyl_caproate	P_2	P_Longicyclene	P_Bergamal	P_--Isolongifoline	Elemene_isomer	P_1	P_Longifolene	P_2-Propenal	alpha-Duprezianene	P_Isosativene	P_gamma.-Gurjunene	E-alpha-Bergamotene	P_sesquiterpene_RT_26.083	P_sesquiterpene_RT_26.167	P_--Neoclovene-II	P_sesquiterpene_RT26.390	P_Selina-3	E-beta-Famesene	P_Longifolene_isomer	P_sesquiterpene_RT_27.050	P_1s	5-epi-aristolochene	P_sesquiterpene_RT27.337	P_Cyclopentanone	P_Eremophiline	P_sesquiterpene_RT27.547	P_sesquiterpene_RT27.787	Sesquiphellandrene	P_Naphthalene	MW_220	P_3Z-Hexenyl_benzenoate	P_Cadina-110	3Z-Hexen-1-ol
WTc1	WT	c	0	0	0	0	0	0	0	0	52639	103040	429814	1755688	0	105993	18745	402422	0	686293	0	1180924	600958	304429	63471	354048	54783	94297	0	0	116213	402593	525991	0	0	0	23124	13892	0	375200	0	0	0	0	956067	275203	0	401984	877154
WTc2	WT	c	0	0	0	0	0	0	0	0	819126	1721486	759786	8332250	0	379508	53727	758566	0	1355961	0	2330749	1257066	0	222460	738085	108612	0	0	0	253667	956313	1174314	0	0	0	47603	0	0	1350024	0	0	0	0	2161516	604777	0	680722	1931049
WTc3	WT	c	0	0	0	0	0	0	0	0	188812	889080	621816	3352366	0	339057	55899	645243	0	1289567	0	2176189	1205243	545511	196671	744659	88357	0	0	0	260881	977235	1201039	0	332341	0	106829	95839	0	1152543	0	0	0	0	2632193	723917	0	873278	271097
WTc4	WT	c	0	0	0	0	22984	0	0	0	322088	1441671	1245581	6901262	0	349094	79529	1406923	180538	3264868	0	5088083	2464362	1391903	326339	1375257	136051	0	0	0	554588	1751205	2325156	0	0	0	366419	0	0	5516642	0	0	0	0	5245359	748775	0	1912176	876536
WTc5	WT	c	0	0	0	0	0	0	0	0	67414	216721	571885	2669941	0	201242	35431	542749	0	982111	0	1789755	900435	432048	128936	593984	73843	90659	0	0	190993	624771	837107	0	52412	0	0	0	0	723418	0	0	0	0	1899460	471695	0	666003	70182
WTc6	WT	c	0	0	0	0	0	0	0	0	75730	298877	612787	1978301	0	217468	55711	494970	0	757803	0	1378548	749788	332585	177764	522606	74880	0	72804	0	152914	453432	602282	0	0	0	23083	47642	0	1427450	0	0	0	0	1620068	681057	259482	688709	608682
WTc7	WT	c	0	0	0	0	0	0	0	0	210168	245921	504216	1597493	0	115749	38315	497695	0	752037	0	1378758	745466	337520	186282	493652	64586	79309	0	0	146745	459792	600934	0	0	0	0	0	0	420984	0	0	0	0	1349210	436278	0	496444	654734
WTc8	WT	c	0	0	0	0	0	0	0	0	129749	373432	906718	2686154	2330011	259436	46859	644389	90265	1060790	0	1855468	936364	483971	155405	576344	53021	72248	0	0	190671	627840	784446	0	0	0	79595	35525	0	963128	0	0	0	0	1575663	465467	0	583285	816854
WTc9	WT	c	0	0	0	0	0	0	0	0	164973	572368	559236	3852477	0	354389	36615	395479	0	652416	0	1258422	650077	308183	176241	427774	31319	0	0	0	127641	371300	0	0	0	0	0	0	0	1306395	0	0	0	0	1784453	811823	0	765908	204278
WTc10	WT	c	0	0	0	0	0	0	0	0	268196	110899	453317	4200203	3688769	396979	38864	488981	0	960870	0	1514880	827425	392223	104910	505122	46268	0	0	0	166040	561986	700418	0	0	0	0	0	0	636097	0	0	0	0	1779364	349571	174135	625769	376171
Jar_4/6c1	Jar_4/6	c	0	0	0	0	0	0	0	0	123460	600456	365986	3244359	0	259885	71184	487230	0	864141	0	1640432	774142	411040	158691	496859	99039	49798	0	0	176959	623934	826227	0	426852	0	25244	307836	0	526320	29347	0	0	0	1902336	762038	57643	760800	1144454
Jar_4/6c2	Jar_4/6	c	0	0	0	0	0	0	0	0	415015	1848596	676728	6931683	0	500818	52476	680062	0	1279679	0	2179018	1158468	558024	204425	669025	78332	0	0	0	253348	924570	1019641	0	730438	0	30162	66553	0	864549	0	0	0	0	2015229	556366	0	630459	1348187
Jar_4/6c3	Jar_4/6	c	0	0	0	0	0	0	0	0	0	107287	1130459	575260	0	77434	35531	936737	0	1804406	0	2951883	1640577	0	264587	915804	189583	0	0	0	402967	1391583	1511914	0	0	0	0	0	0	1238683	0	0	0	0	2776747	798836	0	951580	319586
Jar_4/6c4	Jar_4/6	c	0	0	0	0	32563	17473	0	0	0	200978	1242529	1729030	0	0	41239	752413	0	1274726	0	2178233	1221759	576060	198119	721692	160206	148119	0	0	277190	963953	1083983	0	101975	0	0	0	0	1193923	0	0	0	0	2314688	591098	0	900122	657769
Jar_4/6c5	Jar_4/6	c	0	0	0	0	0	0	0	0	277650	1925039	1226259	4244864	0	0	80241	1024074	228420	1776437	0	3248763	1584555	781274	152640	1030728	0	793849	0	0	327461	1060858	1529884	0	0	0	44497	0	0	970829	0	28203	0	0	2789820	424135	236912	980931	1425518
Jar_4/6c6	Jar_4/6	c	0	0	0	0	0	0	0	0	0	0	208831	829592	731015	75660	18541	422938	0	583682	0	977356	589060	236253	55796	366368	62200	61451	0	0	99934	0	396066	0	0	0	19557	36027	0	178344	0	0	0	0	807416	179313	0	298253	499947
Jar_4/6c7	Jar_4/6	c	0	0	0	0	0	0	0	0	63439	358485	532591	2131859	0	230412	79034	675792	0	1234940	0	2055597	1087387	529708	313658	662671	141642	150925	0	0	223864	0	1045672	0	0	0	78114	69972	0	711306	0	0	0	0	2518879	930786	0	963307	375611
Jar_4/6c8	Jar_4/6	c	0	0	0	0	0	0	0	0	62256	347543	1316728	1149013	0	0	93693	1544575	0	2360406	0	3908188	2247253	950689	260935	1395227	120914	31621	0	0	405228	0	1655192	0	0	0	71345	0	0	1072861	0	0	0	0	2967088	658893	0	1096126	822347
Jar_4/6c9	Jar_4/6	c	0	0	0	0	0	0	0	0	33999	113804	349562	859746	0	144641	45470	393443	0	757626	0	1361434	689732	364972	117176	423372	26638	121637	0	0	152296	0	668774	0	0	0	0	56249	0	1450605	0	0	0	0	1989360	494396	0	884070	76527
Jar_4/6c10	Jar_4/6	c	0	0	0	0	14534	0	0	0	0	1223801	691821	1770526	0	353033	118381	1904471	0	3409709	0	5621152	3068829	1397088	491136	1788377	333349	0	0	0	658138	0	2772556	0	0	0	77243	0	0	2636539	0	0	0	0	4858048	1008027	0	1455472	446365
LOX3c1	LOX3	c	0	0	0	0	0	0	0	0	274399	1691844	200680	3895995	0	216650	49383	887081	0	1767192	0	2786694	1516033	758453	154219	823095	75484	0	0	0	337884	1149858	1324307	0	520279	0	22442	180460	0	650645	11978	0	0	0	2793205	548656	0	1005086	370085
LOX3c2	LOX3	c	0	0	0	0	0	0	0	0	48333	352685	178850	1783045	1626640	190789	130339	818400	0	1588048	0	2626536	1419168	709723	317147	894544	125245	51557	0	0	320080	0	1493784	0	464210	0	121883	110128	0	1257984	18848	0	0	0	3090190	982096	0	1064801	144155
LOX3c3	LOX3	c	0	0	0	0	0	0	0	0	0	124556	257640	611097	0	80610	48358	510989	0	938164	0	1565190	886332	419927	95044	543063	42280	0	0	0	205396	0	822213	0	0	0	34422	75873	0	0	0	0	0	0	2251576	373436	0	875411	195754
LOX3c4	LOX3	c	0	0	0	0	0	0	0	0	0	114429	199165	709036	670934	116869	57932	1220730	0	2425961	0	3976259	2093431	0	210348	1164857	133371	0	0	0	505178	1743858	2122049	0	0	0	199358	0	0	1981171	0	0	0	0	3795021	743718	36084	1341013	150356
LOX3c5	LOX3	c	0	0	0	0	0	0	0	0	0	0	159497	701006	0	76290	15154	384187	0	676529	0	1175791	618707	302767	83006	403613	52927	28869	0	0	138742	457319	598681	0	36929	0	22281	0	0	524393	0	0	0	0	1766283	448513	0	701582	0
LOX3c6	LOX3	c	0	0	0	0	0	0	0	0	0	220086	237503	534112	0	118598	47789	597852	0	1043203	0	1924289	906123	453969	258716	594015	84809	52394	0	0	194784	666020	935197	0	0	0	39597	90366	0	1133617	11940	0	0	0	1758818	857369	244985	690417	0
LOX3c7	LOX3	c	0	0	0	0	0	0	0	0	0	91058	187558	630005	0	54520	22018	357755	0	549555	0	981580	529399	236272	137500	302842	37653	38277	0	0	99965	271825	382756	0	0	0	0	16080	0	218071	0	0	0	0	731008	377515	29655	275649	0
LOX3c8	LOX3	c	0	0	0	0	0	0	0	0	0	92395	95234	280436	0	106196	31828	473663	0	794168	0	1347226	713591	348805	108109	444421	58013	60813	0	0	142973	0	613134	0	110914	0	50712	52539	0	197140	0	0	0	0	1544738	351448	0	610001	0
LOX3c9	LOX3	c	0	0	0	0	0	0	0	0	30288	172557	227552	603474	0	87453	65810	548312	0	986105	0	1666316	781516	0	271625	491136	60781	48787	0	0	165638	0	674165	0	0	0	32128	0	0	634401	0	0	0	0	1810689	835220	0	721014	390125
LOX3c10	LOX3	c	0	0	0	0	0	0	0	0	0	0	63270	146009	0	63132	19820	707713	0	1310330	0	2208652	1057949	580943	24884	563424	39642	0	0	0	198986	577495	758947	0	0	0	26372	0	0	280052	0	0	0	0	1315297	110794	0	416655	0
[truncated: 2 more columns]
