# Supplementary material for: The Active Jasmonate JA-Ile Regulates a Specific Subset of Plant Jasmonate-Mediated Resistance to Herbivores in Nature
Source: Front Plant Sci. 2018 Jun 14;9:787. doi: 10.3389/fpls.2018.00787 (PMC6010948; doi:10.3389/fpls.2018.00787)
Supplement: Datasheet 1 — Source data files for the article. [file Data_Sheet_1.zip › Schuman2018_FPS_Source_Files/Metaboanalyst_Control_field_volatiles/data_processed.csv]

	Label	alpha-Pinene	P_beta-Myrcene	3Z-Hexenyl_isobutanoate	3Z-Hexenyl_butanoate	P_alpha-Terpineol	3Z-Hexenyl-2-methylbutanoate	P_3Z-Hexenyl_valerate	P_3Z-Hexenyl_caproate	P_2	P_Longicyclene	P_Bergamal	P_--Isolongifoline	P_1	P_Longifolene	P_2-Propenal	alpha-Duprezianene	P_Isosativene	P_gamma.-Gurjunene	E-alpha-Bergamotene	P_sesquiterpene_RT_26.083	P_--Neoclovene-II	P_sesquiterpene_RT26.390	P_Selina-3	P_Longifolene_isomer	P_1s	5-epi-aristolochene	P_Cyclopentanone	P_Eremophiline	P_sesquiterpene_RT27.547	P_Naphthalene	MW_220	P_3Z-Hexenyl_benzenoate	P_Cadina-110	3Z-Hexen-1-ol	3Z-Hexen-1-ol-acetate	P_3Z-Hexenyl_E-2-methylbut-2-enoate
WTc1	WT	5970	5970	52639	103040	429814	1755688	5970	105993	18745	402422	5970	686293	1180924	600958	304429	63471	354048	54783	94297	5970	116213	402593	525991	5970	23124	13892	375200	5970	5970	956067	275203	5970	401984	877154	117799	382583
WTc2	WT	5970	5970	819126	1721486	759786	8332250	5970	379508	53727	758566	5970	1355961	2330749	1257066	5970	222460	738085	108612	5970	5970	253667	956313	1174314	5970	47603	5970	1350024	5970	5970	2161516	604777	5970	680722	1931049	484210	591892
WTc3	WT	5970	5970	188812	889080	621816	3352366	5970	339057	55899	645243	5970	1289567	2176189	1205243	545511	196671	744659	88357	5970	5970	260881	977235	1201039	332341	106829	95839	1152543	5970	5970	2632193	723917	5970	873278	271097	128501	331826
WTc4	WT	22984	5970	322088	1441671	1245581	6901262	5970	349094	79529	1406923	180538	3264868	5088083	2464362	1391903	326339	1375257	136051	5970	5970	554588	1751205	2325156	5970	366419	5970	5516642	5970	5970	5245359	748775	5970	1912176	876536	215320	466579
WTc5	WT	5970	5970	67414	216721	571885	2669941	5970	201242	35431	542749	5970	982111	1789755	900435	432048	128936	593984	73843	90659	5970	190993	624771	837107	52412	5970	5970	723418	5970	5970	1899460	471695	5970	666003	70182	5970	291285
WTc6	WT	5970	5970	75730	298877	612787	1978301	5970	217468	55711	494970	5970	757803	1378548	749788	332585	177764	522606	74880	5970	72804	152914	453432	602282	5970	23083	47642	1427450	5970	5970	1620068	681057	259482	688709	608682	122391	329790
WTc7	WT	5970	5970	210168	245921	504216	1597493	5970	115749	38315	497695	5970	752037	1378758	745466	337520	186282	493652	64586	79309	5970	146745	459792	600934	5970	5970	5970	420984	5970	5970	1349210	436278	5970	496444	654734	251043	158615
WTc8	WT	5970	5970	129749	373432	906718	2686154	2330011	259436	46859	644389	90265	1060790	1855468	936364	483971	155405	576344	53021	72248	5970	190671	627840	784446	5970	79595	35525	963128	5970	5970	1575663	465467	5970	583285	816854	317163	260304
WTc9	WT	5970	5970	164973	572368	559236	3852477	5970	354389	36615	395479	5970	652416	1258422	650077	308183	176241	427774	31319	5970	5970	127641	371300	5970	5970	5970	5970	1306395	5970	5970	1784453	811823	5970	765908	204278	115146	483024
WTc10	WT	5970	5970	268196	110899	453317	4200203	3688769	396979	38864	488981	5970	960870	1514880	827425	392223	104910	505122	46268	5970	5970	166040	561986	700418	5970	5970	5970	636097	5970	5970	1779364	349571	174135	625769	376171	68076	151373
Jar_4/6c1	Jar_4/6	5970	5970	123460	600456	365986	3244359	5970	259885	71184	487230	5970	864141	1640432	774142	411040	158691	496859	99039	49798	5970	176959	623934	826227	426852	25244	307836	526320	29347	5970	1902336	762038	57643	760800	1144454	281440	196920
Jar_4/6c2	Jar_4/6	5970	5970	415015	1848596	676728	6931683	5970	500818	52476	680062	5970	1279679	2179018	1158468	558024	204425	669025	78332	5970	5970	253348	924570	1019641	730438	30162	66553	864549	5970	5970	2015229	556366	5970	630459	1348187	506246	800366
Jar_4/6c3	Jar_4/6	5970	5970	5970	107287	1130459	575260	5970	77434	35531	936737	5970	1804406	2951883	1640577	5970	264587	915804	189583	5970	5970	402967	1391583	1511914	5970	5970	5970	1238683	5970	5970	2776747	798836	5970	951580	319586	5970	5970
Jar_4/6c4	Jar_4/6	32563	17473	5970	200978	1242529	1729030	5970	5970	41239	752413	5970	1274726	2178233	1221759	576060	198119	721692	160206	148119	5970	277190	963953	1083983	101975	5970	5970	1193923	5970	5970	2314688	591098	5970	900122	657769	5970	113518
Jar_4/6c5	Jar_4/6	5970	5970	277650	1925039	1226259	4244864	5970	5970	80241	1024074	228420	1776437	3248763	1584555	781274	152640	1030728	5970	793849	5970	327461	1060858	1529884	5970	44497	5970	970829	5970	28203	2789820	424135	236912	980931	1425518	382483	444806
Jar_4/6c6	Jar_4/6	5970	5970	5970	5970	208831	829592	731015	75660	18541	422938	5970	583682	977356	589060	236253	55796	366368	62200	61451	5970	99934	5970	396066	5970	19557	36027	178344	5970	5970	807416	179313	5970	298253	499947	67626	82383
Jar_4/6c7	Jar_4/6	5970	5970	63439	358485	532591	2131859	5970	230412	79034	675792	5970	1234940	2055597	1087387	529708	313658	662671	141642	150925	5970	223864	5970	1045672	5970	78114	69972	711306	5970	5970	2518879	930786	5970	963307	375611	100961	414585
Jar_4/6c8	Jar_4/6	5970	5970	62256	347543	1316728	1149013	5970	5970	93693	1544575	5970	2360406	3908188	2247253	950689	260935	1395227	120914	31621	5970	405228	5970	1655192	5970	71345	5970	1072861	5970	5970	2967088	658893	5970	1096126	822347	353338	97946
Jar_4/6c9	Jar_4/6	5970	5970	33999	113804	349562	859746	5970	144641	45470	393443	5970	757626	1361434	689732	364972	117176	423372	26638	121637	5970	152296	5970	668774	5970	5970	56249	1450605	5970	5970	1989360	494396	5970	884070	76527	5970	167683
Jar_4/6c10	Jar_4/6	14534	5970	5970	1223801	691821	1770526	5970	353033	118381	1904471	5970	3409709	5621152	3068829	1397088	491136	1788377	333349	5970	5970	658138	5970	2772556	5970	77243	5970	2636539	5970	5970	4858048	1008027	5970	1455472	446365	262288	524891
LOX3c1	LOX3	5970	5970	274399	1691844	200680	3895995	5970	216650	49383	887081	5970	1767192	2786694	1516033	758453	154219	823095	75484	5970	5970	337884	1149858	1324307	520279	22442	180460	650645	11978	5970	2793205	548656	5970	1005086	370085	83085	233762
LOX3c2	LOX3	5970	5970	48333	352685	178850	1783045	1626640	190789	130339	818400	5970	1588048	2626536	1419168	709723	317147	894544	125245	51557	5970	320080	5970	1493784	464210	121883	110128	1257984	18848	5970	3090190	982096	5970	1064801	144155	26954	393956
LOX3c3	LOX3	5970	5970	5970	124556	257640	611097	5970	80610	48358	510989	5970	938164	1565190	886332	419927	95044	543063	42280	5970	5970	205396	5970	822213	5970	34422	75873	5970	5970	5970	2251576	373436	5970	875411	195754	49096	56728
LOX3c4	LOX3	5970	5970	5970	114429	199165	709036	670934	116869	57932	1220730	5970	2425961	3976259	2093431	5970	210348	1164857	133371	5970	5970	505178	1743858	2122049	5970	199358	5970	1981171	5970	5970	3795021	743718	36084	1341013	150356	50456	52259
LOX3c5	LOX3	5970	5970	5970	5970	159497	701006	5970	76290	15154	384187	5970	676529	1175791	618707	302767	83006	403613	52927	28869	5970	138742	457319	598681	36929	22281	5970	524393	5970	5970	1766283	448513	5970	701582	5970	5970	93028
LOX3c6	LOX3	5970	5970	5970	220086	237503	534112	5970	118598	47789	597852	5970	1043203	1924289	906123	453969	258716	594015	84809	52394	5970	194784	666020	935197	5970	39597	90366	1133617	11940	5970	1758818	857369	244985	690417	5970	5970	5970
LOX3c7	LOX3	5970	5970	5970	91058	187558	630005	5970	54520	22018	357755	5970	549555	981580	529399	236272	137500	302842	37653	38277	5970	99965	271825	382756	5970	5970	16080	218071	5970	5970	731008	377515	29655	275649	5970	5970	5970
LOX3c8	LOX3	5970	5970	5970	92395	95234	280436	5970	106196	31828	473663	5970	794168	1347226	713591	348805	108109	444421	58013	60813	5970	142973	5970	613134	110914	50712	52539	197140	5970	5970	1544738	351448	5970	610001	5970	5970	5970
LOX3c9	LOX3	5970	5970	30288	172557	227552	603474	5970	87453	65810	548312	5970	986105	1666316	781516	5970	271625	491136	60781	48787	5970	165638	5970	674165	5970	32128	5970	634401	5970	5970	1810689	835220	5970	721014	390125	88973	137408
LOX3c10	LOX3	5970	5970	5970	5970	63270	146009	5970	63132	19820	707713	5970	1310330	2208652	1057949	580943	24884	563424	39642	5970	5970	198986	577495	758947	5970	26372	5970	280052	5970	5970	1315297	110794	5970	416655	5970	5970	42016
