# Supplementary material for: The Active Jasmonate JA-Ile Regulates a Specific Subset of Plant Jasmonate-Mediated Resistance to Herbivores in Nature
Source: Front Plant Sci. 2018 Jun 14;9:787. doi: 10.3389/fpls.2018.00787 (PMC6010948; doi:10.3389/fpls.2018.00787)
Supplement: Datasheet 1 — Source data files for the article. [file Data_Sheet_1.zip › Schuman2018_FPS_Source_Files/Metaboanalyst_W+EtOH_W+JA/anova_between_sbj.csv]

	Genotype(raw.p)	Genotype(adj.p)	Treatment(raw.p)	Treatment(adj.p)	Interaction(raw.p)	Interaction(adj.p)
JA-Ile	0.0000	0.0000	0.0000	0.0000	0.0000	0.0000
OH-JA-Ile	0.0000	0.0000	0.0000	0.0000	0.0022	0.0116
JA-Met	0.0002	0.0015	0.0002	0.0003	0.0023	0.0116
COOH-JA-Ile	0.0003	0.0015	0.0446	0.0558	0.0233	0.0778
JA-Phe	0.0008	0.0030	0.0000	0.0000	0.0008	0.0076
JA-Asn	0.0045	0.0151	0.0071	0.0101	0.8548	0.8998
JA-Glucose	0.0112	0.0321	0.0000	0.0000	0.0118	0.0473
JA-Gly	0.0159	0.0361	0.0000	0.0001	0.0457	0.1305
JA-Val	0.0163	0.0361	0.0000	0.0000	0.3328	0.4755
MeJA	0.1223	0.2067	0.0000	0.0000	0.7479	0.8310
JA-Tyr	0.1852	0.2707	0.0000	0.0001	0.1852	0.3790
JA-Glu	0.1895	0.2707	0.0138	0.0183	0.1895	0.3790
JA-Ala	0.2845	0.3556	0.0000	0.0000	0.2845	0.4377
JA-Glucose formiate	0.3711	0.4366	0.0000	0.0000	0.3928	0.5237
JA-Gln	0.5486	0.5901	0.0036	0.0056	0.2755	0.4377
12-OH-JA	0.5606	0.5901	0.0000	0.0000	0.4626	0.5782
