# Supplementary material for: The Active Jasmonate JA-Ile Regulates a Specific Subset of Plant Jasmonate-Mediated Resistance to Herbivores in Nature
Source: Front Plant Sci. 2018 Jun 14;9:787. doi: 10.3389/fpls.2018.00787 (PMC6010948; doi:10.3389/fpls.2018.00787)
Supplement: Datasheet 1 — Source data files for the article. [file Data_Sheet_1.zip › Schuman2018_FPS_Source_Files/Metaboanalyst_W+EtOH_W+JA/data_normalized.csv]

	Genotype	Treatment	ABA	COOH-JA-Ile	JA-Ala	JA-Arg	JA-Asn	JA-Gln	JA-Glu	JA-Gly	JA-Ile	JA-Met	JA-Phe	JA-Tyr	JA-Val	OH-JA-Ile	12-OH-JA	JA-Glucose	JA-Glucose formiate	SA	MeJA	OPDA
jar1E	jar	W+EtOH_3 h	-0.126280153337285	-0.536121015966288	-4.16480479146186	-0.774428801700262	-3.99062928454795	-0.111370296455234	-0.792396244975152	-2.30749635776258	-1.55384693880213	-2.87110832425955	-3.38079016523343	-2.16732642158465	-6.12346000103305	-2.05313027117975	-2.10609745782243	0.304321789940261	-2.2140757642476	0.51853361897467	-1.7490444726004	-0.133182687593155
jar2E	jar	W+EtOH_3 h	-0.211775984212761	0.0128183669840967	-4.16480479146186	-0.774428801700262	1.03156501632947	1.06261164395224	-0.792396244975152	0.0166358767331913	-1.6504388510246	-2.87110832425955	-3.38079016523343	-2.16732642158465	-0.968888995020149	-1.71079398789591	-2.01468680550034	0.554523626749273	-3.37687260209748	0.129792299091124	-1.60012346726882	0.534101256083846
jar3E	jar	W+EtOH_3 h	0.173808232219135	-0.405842035548687	-4.16480479146186	-0.774428801700262	-2.26607219616838	0.70619158198838	-0.792396244975152	-0.287692711584777	-1.81228764789316	-2.87110832425955	-3.38079016523343	-2.16732642158465	-6.12346000103305	-3.03184714576382	-2.32521022605823	0.730935662312469	-2.96604856046365	0.204133071890146	-1.73179913827995	-0.301915750867428
jar4E	jar	W+EtOH_3 h	-0.0298087878808602	-0.656003216757815	-4.16480479146186	-0.774428801700262	-3.99062928454795	-6.15120837396872	-0.792396244975152	0.40755576169088	-1.92005207116691	-2.87110832425955	-3.38079016523343	-2.16732642158465	-6.12346000103305	-2.35035063371935	-2.1976472887677	-9.5573980096701	-12.8234641014468	-0.079999479820561	-1.96937245129062	-0.75536571384476
jar1J	jar	W+JA_3 h	0.232551061401082	-0.936291352131159	4.333581003519	2.90339295018863	-0.262829563937506	1.89760849520743	-0.792396244975152	1.92085345920446	-0.657888593965388	2.2647987614657	1.80566286344771	-2.16732642158465	2.08024096963812	-1.21898000133965	1.75634654800534	5.35218028993216	6.53420631290279	0.0889410406216005	1.61885266151481	0.0157581131467142
jar2J	jar	W+JA_3 h	0.263380730365687	-0.378774555711492	3.62637194327156	-0.774428801700262	-0.0975686343075259	1.83525868274502	-0.792396244975152	2.8635345931024	-0.348019553867088	-2.87110832425955	-3.38079016523343	2.94546609193062	2.09674080951878	-0.406131126088282	1.89684271415971	5.68021361974779	6.91499332142048	0.0823535823899118	1.79876316729911	0.0985205356838073
jar3J	jar	W+JA_3 h	-0.00217808092613847	-0.274939466051057	5.29831388732312	3.4635314819793	1.55820383150529	2.56340479902532	-0.792396244975152	3.20924190046094	-0.148019209533179	-2.87110832425955	3.14622587549069	2.99303486867444	2.25569996155155	0.0913908036564361	2.6798166275013	6.40813746766564	7.65369191595691	0.0288444359740545	2.46448724084771	-0.00193354278857916
jar4J	jar	W+JA_3 h	0.343269199855271	-0.236506449964193	4.25544723613258	-0.774428801700262	-1.80350214962591	1.21322531778059	2.48823346689081	2.31331958682176	-0.283648603330606	-2.87110832425955	-3.38079016523343	1.12511864286123	2.19694576724774	-0.526408486125626	1.93057064381814	5.72826352773166	6.89601901309741	0.383012213463964	1.92728855562922	-0.373780577696917
WT1E	WT	W+EtOH_3 h	-0.572957205477302	-0.12924860341359	-4.16480479146186	-0.774428801700262	-0.17236239788371	-1.45023993128053	-0.792396244975152	-2.39103330194748	-0.905116610343753	-2.87110832425955	-3.38079016523343	-2.16732642158465	0.306754711879949	-1.17127655940451	-2.59334145224248	-9.5573980096701	-12.8234641014468	-0.475682532000818	-1.98409591623229	0.0198102758768712
WT2E	WT	W+EtOH_3 h	-0.0261956568842905	0.238424450905215	-4.16480479146186	3.70064998993549	0.355632646031137	-6.15120837396872	-0.792396244975152	-1.60400774259024	-0.67860001758243	-2.87110832425955	-3.38079016523343	-2.16732642158465	-2.0744725102675	-0.883197226073076	-2.22549281352596	-9.5573980096701	-5.71294935212854	0.855104625121223	-1.81625648939892	-0.315110786575375
WT3E	WT	W+EtOH_3 h	-0.110918164986105	-0.221584158590832	-4.16480479146186	-0.774428801700262	-0.542064457843397	0.66148500429633	-0.792396244975152	-6.38984866132931	-0.854707682001127	1.67353748380774	-3.38079016523343	-2.16732642158465	-4.60831767778534	-0.55170214443637	-2.23219020743355	-9.5573980096701	-2.95306063866964	-0.13500942225588	-2.04950422209649	0.419242669363133
WT4E	WT	W+EtOH_3 h	0.133923753108605	0.175863651592981	-4.16480479146186	-0.774428801700262	0.437328073460519	-6.15120837396872	-0.792396244975152	-6.38984866132931	-0.581333495390505	-2.87110832425955	-3.38079016523343	-2.16732642158465	-6.12346000103305	0.314303072652907	-1.69442493323915	-9.5573980096701	-12.8234641014468	0.0680569171209875	-2.1097247512693	0.102031418078302
WT1J	WT	W+JA_3 h	0.0440987513215108	1.01386445539973	3.96385577398435	-0.774428801700262	2.44494613915378	2.93592120617151	0.917588034518537	2.5707270520059	2.91927581959696	6.04397792030214	7.29786131784626	3.00102912779118	5.91336812185709	3.62805606204138	2.58254686566606	6.21467611867904	7.3207622531437	-0.106601983916152	2.00840939784288	0.213139184231403
WT2J	WT	W+JA_3 h	-0.100321115391727	0.275325865971476	3.72999906385157	-0.774428801700262	2.34732160565964	1.72801295588212	1.50104343871645	1.85383399126366	2.59308844438977	6.28856296308668	7.33564847836718	1.57351820915398	5.54224085441148	2.74566339188179	2.04042947892901	5.38522862271656	6.52354090524363	-0.214024036303321	1.64164871128515	-0.0386468338474724
WT3J	WT	W+JA_3 h	0.088205524074084	0.685615552336075	3.70521928814626	-0.774428801700262	1.87910502676233	2.60957719820241	0.204911308281428	2.16229126022611	2.87079454481485	5.75497285766391	7.04970116528422	4.31047273701508	5.93794239037579	3.26402315892625	2.05707759333695	5.53088936196095	6.7852031935986	-0.458879817762793	1.63472410940265	0.505298965045546
WT4J	WT	W+JA_3 h	-0.0988021032489037	1.37339851094554	4.40565013546644	-0.774428801700262	3.07155562996016	2.80193846439058	3.60458244631946	2.05193395503442	3.01080046609928	6.68523325626936	7.17280195189824	3.55729811683535	5.81558560072468	3.86038109286759	2.44546071317333	5.89761996091468	7.06498230658385	-0.88857453258816	1.91574706461525	0.0120334757040652
