# Supplementary material for: The Active Jasmonate JA-Ile Regulates a Specific Subset of Plant Jasmonate-Mediated Resistance to Herbivores in Nature
Source: Front Plant Sci. 2018 Jun 14;9:787. doi: 10.3389/fpls.2018.00787 (PMC6010948; doi:10.3389/fpls.2018.00787)
Supplement: Datasheet 1 — Source data files for the article. [file Data_Sheet_1.zip › Schuman2018_FPS_Source_Files/Metaboanalyst_W+EtOH_W+JA/Rhistory.R]

InitDataObjects("pktable", "ts", FALSE)
mSet<-SetDesignType(mSet, "g2")
mSet<-Read.TextData(mSet, "Replacing_with_your_file_path", "rowts", "disc");
mSet<-SanityCheckData(mSet)
mSet<-SanityCheckData(mSet)
mSet<-ReplaceMin(mSet);
mSet<-FilterVariable(mSet, "none", "F", 25)
mSet<-Normalization(mSet, "NULL", "LogNorm", "MeanCenter", "jar1E", ratio=FALSE, ratioNum=20)
mSet<-PlotNormSummary(mSet, "norm_0_", "png", 72, width=NA)
mSet<-PlotSampleNormSummary(mSet, "snorm_0_", "png", 72, width=NA)
mSet<-ANOVA2.Anal(mSet, 0.05, "fdr", "g2", 1, 1)
mSet<-PlotANOVA2(mSet, "aov2_0_", "png", 72, width=NA)
mSet<-PlotANOVA2(mSet, "aov2_0_", "png", 300, width=NA)
mSet<-PlotANOVA2(mSet, "aov2_0_", "svg", 72, width=NA)
mSet<-SaveTransformedData(mSet)
