# Supplementary material for: The Active Jasmonate JA-Ile Regulates a Specific Subset of Plant Jasmonate-Mediated Resistance to Herbivores in Nature
Source: Front Plant Sci. 2018 Jun 14;9:787. doi: 10.3389/fpls.2018.00787 (PMC6010948; doi:10.3389/fpls.2018.00787)
Supplement: Datasheet 1 — Source data files for the article. [file Data_Sheet_1.zip › Schuman2018_FPS_Source_Files/Metaboanalyst_W+OS_phytohormones/anova_posthoc.csv]

	f.value	p.value	-LOG10(p)	FDR	Tukey's HSD
JA	67.28	0.0000	7.83	0.0000	JAR-COI1; WT-COI1; LOX3-JAR; WT-LOX3
JA-Ile	38.35	0.0000	6.28	0.0000	JAR-COI1; LOX3-COI1; WT-JAR; WT-LOX3
OH-JA-Ile	10.07	0.0009	3.07	0.0014	LOX3-COI1; WT-COI1
ABA	3.652	0.0391	1.41	0.0489
