# Supplementary material for: The Active Jasmonate JA-Ile Regulates a Specific Subset of Plant Jasmonate-Mediated Resistance to Herbivores in Nature
Source: Front Plant Sci. 2018 Jun 14;9:787. doi: 10.3389/fpls.2018.00787 (PMC6010948; doi:10.3389/fpls.2018.00787)
Supplement: Datasheet 1 — Source data files for the article. [file Data_Sheet_1.zip › Schuman2018_FPS_Source_Files/Metaboanalyst_W+OS_phytohormones/data_normalized.csv]

	Label	ABA	COOH-JA-Ile	JA	JA-Ile	OH-JA-Ile
C1	COI1	-0.243042567249764	-0.282509314835713	-0.843812767353759	0.93052716607589	-0.9033926834199
C2	COI1	-0.28070731590314	-0.675792442332185	-0.988613062788775	0.781348146924176	-0.476676679404028
C3	COI1	-0.464555543134559	-1.09408965240429	-0.566091159299119	1.15242236635322	-0.772488239678102
C4	COI1	-3.82840129225016	0.365376256388058	-0.459686210637187	1.34328579918639	-2.98564421564513
J1	JAR	0.302788365939672	-2.11120630459783	1.18757668294844	-0.823887114404835	-0.915503727803271
J2	JAR	0.196012670766471	-0.366373281067187	1.16449474336773	-0.903291274173257	-0.0561945101480259
J3	JAR	0.527092974041548	1.23554016752901	0.509956508415265	-0.801687269903708	-0.149921400837671
J4	JAR	0.44391629357428	1.2972836531809	0.878342543321333	-1.22363512472849	0.310360517978631
J5	JAR	0.362537447418184	-0.454731635877144	0.860096363391175	-1.26134650291048	0.0254871627145795
L1	LOX3	0.298160394319365	0.547557106225308	-1.22723662985177	-0.323098617396887	-0.0779832189132897
L2	LOX3	0.130326863982422	-0.36915521257071	-1.15662565453819	-0.826644818736789	0.553248224932991
L3	LOX3	0.188196744668289	-1.86018962585136	-1.5243567782495	-1.48972930942026	0.0559411587510643
L4	LOX3	0.769896920553162	0.677878633304901	-0.569442330923354	-0.0922232170249093	0.678650533737355
L5	LOX3	0.340260208769451	1.09734567131888	-1.03260404356948	-0.357417533202306	0.595764343174927
W1	WT	0.347460873294006	1.13547071114653	0.649777689420342	1.31878489153019	0.955746031216322
W2	WT	0.304906961404066	0.19933059756476	1.0836790404036	0.737367788227716	0.790673751380015
W3	WT	0.24504246500426	0.23042817067821	0.92559327781631	0.764925433700917	1.14954908195239
W4	WT	0.360107534802447	0.427836502199857	1.10895178812694	1.07429918990343	1.22238387001114
