# Supplementary material for: The Active Jasmonate JA-Ile Regulates a Specific Subset of Plant Jasmonate-Mediated Resistance to Herbivores in Nature
Source: Front Plant Sci. 2018 Jun 14;9:787. doi: 10.3389/fpls.2018.00787 (PMC6010948; doi:10.3389/fpls.2018.00787)
Supplement: Datasheet 1 — Source data files for the article. [file Data_Sheet_1.zip › Schuman2018_FPS_Source_Files/Metaboanalyst_W+OS_phytohormones/Rhistory.R]

mSet<-InitDataObjects("pktable", "stat", FALSE)
mSet<-Read.TextData(mSet, "Replacing_with_your_file_path", "rowu", "disc");
mSet<-SanityCheckData(mSet)
mSet<-ReplaceMin(mSet);
mSet<-Normalization(mSet, "NULL", "LogNorm", "AutoNorm", ratio=FALSE, ratioNum=20)
mSet<-PlotNormSummary(mSet, "norm_0_", "png", 72, width=NA)
mSet<-PlotSampleNormSummary(mSet, "snorm_0_", "png", 72, width=NA)
mSet<-Normalization(mSet, "NULL", "LogNorm", "NULL", ratio=FALSE, ratioNum=20)
mSet<-PlotNormSummary(mSet, "norm_1_", "png", 72, width=NA)
mSet<-PlotSampleNormSummary(mSet, "snorm_1_", "png", 72, width=NA)
mSet<-Normalization(mSet, "NULL", "LogNorm", "MeanCenter", ratio=FALSE, ratioNum=20)
mSet<-PlotNormSummary(mSet, "norm_2_", "png", 72, width=NA)
mSet<-PlotSampleNormSummary(mSet, "snorm_2_", "png", 72, width=NA)
mSet<-Normalization(mSet, "NULL", "LogNorm", "AutoNorm", ratio=FALSE, ratioNum=20)
mSet<-PlotNormSummary(mSet, "norm_3_", "png", 72, width=NA)
mSet<-PlotSampleNormSummary(mSet, "snorm_3_", "png", 72, width=NA)
mSet<-ANOVA.Anal(mSet, F, 0.05, "fisher")
mSet<-PlotANOVA(mSet, "aov_0_", "png", 72, width=NA)
mSet<-ANOVA.Anal(mSet, F, 0.05, "tukey")
mSet<-PlotANOVA(mSet, "aov_1_", "png", 72, width=NA)
mSet<-PlotCmpdView(mSet, "ABA", "png", 72, width=NA)
mSet<-PlotCmpdView(mSet, "COOH-JA-Ile", "png", 72, width=NA)
mSet<-PlotCmpdView(mSet, "JA", "png", 72, width=NA)
mSet<-PlotCmpdView(mSet, "JA-Ile", "png", 72, width=NA)
mSet<-PlotCmpdView(mSet, "OH-JA-Ile", "png", 72, width=NA)
mSet<-SaveTransformedData(mSet)
