# Supplementary material for: The Active Jasmonate JA-Ile Regulates a Specific Subset of Plant Jasmonate-Mediated Resistance to Herbivores in Nature
Source: Front Plant Sci. 2018 Jun 14;9:787. doi: 10.3389/fpls.2018.00787 (PMC6010948; doi:10.3389/fpls.2018.00787)
Supplement: Datasheet 1 — Source data files for the article. [file Data_Sheet_1.zip › Schuman2018_FPS_Source_Files/Metaboanlayst_W+OS_field_volatiles/anova_posthoc.csv]

	f.value	p.value	#NAME?	FDR	Tukey's HSD
E-alpha-Bergamotene	24.66	5.25E-06	5.2801	0.0001897	LOX3-WT; LOX3-Jar_4/6
3Z-Hexen-1-ol	22.424	9.98E-06	5.0007	0.0001897	LOX3-WT; LOX3-Jar_4/6
P_sesquiterpene_RT27.547	11.63	0.00050333	3.2981	0.0063755	LOX3-Jar_4/6
P_alpha-Terpineol	10.499	0.00084866	3.0713	0.0080623	LOX3-WT; LOX3-Jar_4/6
3Z-Hexenyl_isobutanoate	9.0648	0.0017212	2.7642	0.01121	LOX3-WT; LOX3-Jar_4/6
3Z-Hexenyl-2-methylbutanoate	9.0102	0.00177	2.752	0.01121	LOX3-WT; LOX3-Jar_4/6
3Z-Hexenyl_butanoate	6.3959	0.0075192	2.1238	0.034073	LOX3-WT; LOX3-Jar_4/6
5-epi-aristolochene	6.3449	0.0077522	2.1106	0.034073	Jar_4/6-WT
3Z-Hexen-1-ol-acetate	6.2781	0.0080698	2.0931	0.034073	LOX3-WT; LOX3-Jar_4/6
