# Supplementary material for: The Active Jasmonate JA-Ile Regulates a Specific Subset of Plant Jasmonate-Mediated Resistance to Herbivores in Nature
Source: Front Plant Sci. 2018 Jun 14;9:787. doi: 10.3389/fpls.2018.00787 (PMC6010948; doi:10.3389/fpls.2018.00787)
Supplement: Datasheet 1 — Source data files for the article. [file Data_Sheet_1.zip › Schuman2018_FPS_Source_Files/Metaboanlayst_W+OS_field_volatiles/correlation_table.csv]

	E-beta-Famesene	P_sesquiterpene_RT	P_3Z-Hexenyl_benze	P_Bergamal	P_3Z-Hexenyl_E-2-m	3Z-Hexenyl-2-methy	3Z-Hexenyl_isobuta	3Z-Hexenyl_butanoa	E-alpha-Bergamoten	3Z-Hexen-1-ol	3Z-Hexen-1-ol-acet	alpha-Duprezianene	P_alpha-Terpineol	MW_220	P_sesquiterpene_RT	P_sesquiterpene_RT	P_Selina-3	P_1	P_--Neoclovene-II	P_Longicyclene	P_Longifolene	P_--Isolongifoline	P_2-Propenal	P_Isosativene	P_Naphthalene	P_sesquiterpene_RT	5-epi-aristolochen	P_Eremophiline	P_3Z-Hexenyl_capro	P_Cyclopentanone	P_2	P_1s	2E-Hexen-1-ol	P_gamma.-Gurjunene	P_3Z-Hexenyl_valer	P_Longifolene_isom	alpha-Pinene	P_Cadina-110
E-beta-Famesene	1	-0.047619	0.11843	-0.005418	-0.066248	-0.04728	-0.04886	-0.16852	0.10905	0.26157	0.14056	0.20319	0.52284	0.28509	-0.10091	0.038188	-0.66824	-0.42492	-0.38553	-0.4487	-0.43189	-0.39452	-0.39522	-0.44988	-0.29939	0.10801	0.16243	0.28547	-0.0063156	-0.051533	-0.091549	-0.05059	-0.06513	-0.20768	-0.068997	-0.19351	-0.067861	0.045385
P_sesquiterpene_RT	-0.047619	1	0.11947	0.10377	0.22109	0.27496	0.17706	0.20359	0.1903	0.19121	0.19842	0.061743	0.015668	-0.034044	0.29412	0.13818	-0.013579	-0.3138	-0.33039	-0.28551	-0.29724	-0.2998	-0.29553	-0.32098	-0.32437	0.10162	-0.017091	-0.091834	0.1174	-0.12312	-0.08812	-0.31747	-0.06513	-0.20768	-0.068997	-0.19351	-0.067861	0.025151
P_3Z-Hexenyl_benze	0.11843	0.11947	1	0.55263	0.55365	0.42523	0.5226	0.42072	0.53617	0.48132	0.50044	0.22535	0.50065	0.52915	0.47032	0.44638	-0.058557	-0.12563	-0.11625	-0.17247	-0.16108	-0.19398	-0.14443	-0.059245	-0.013997	0.21129	0.30465	0.36517	0.75883	0.58912	0.35999	0.10155	-0.12939	-0.27325	-0.054822	-0.32495	0.010173	-0.22904
P_Bergamal	-0.005418	0.10377	0.55263	1	0.76208	0.63821	0.653	0.64709	0.24838	0.51633	0.56973	0.16307	0.24874	0.46733	0.27627	0.22735	-0.11977	-0.2236	-0.18211	-0.22293	-0.22349	-0.29786	-0.27737	-0.037715	0.042062	-0.16924	0.10335	0.10086	0.40051	0.16362	0.39359	0.33711	0.0961	-0.42968	-0.095847	-0.38678	0.080366	-0.17147
P_3Z-Hexenyl_E-2-m	-0.066248	0.22109	0.55365	0.76208	1	0.82113	0.75188	0.82719	0.49033	0.47372	0.49527	0.31299	0.39691	0.44842	0.4305	0.45564	-0.12112	-0.11925	-0.11798	-0.1217	-0.14686	-0.20504	-0.19373	0.040593	0.088399	0.065108	-0.065029	0.081012	0.58017	0.31872	0.41853	0.2083	0.11156	-0.33004	-0.41869	-0.32775	0.1991	-0.039507
3Z-Hexenyl-2-methy	-0.04728	0.27496	0.42523	0.63821	0.82113	1	0.83444	0.92513	0.62832	0.70221	0.55504	0.19733	0.45525	0.29339	0.50415	0.63401	-0.077474	-0.13381	-0.10999	-0.13638	-0.12079	-0.18622	-0.18857	-0.0013584	0.088473	0.12152	0.049106	-0.14439	0.34266	0.053214	0.18805	0.153	-0.11586	-0.48309	-0.28159	-0.045213	0.19861	0.069755
3Z-Hexenyl_isobuta	-0.04886	0.17706	0.5226	0.653	0.75188	0.83444	1	0.87296	0.70468	0.76184	0.6286	0.21612	0.5014	0.35454	0.36964	0.57945	-0.0581	0.0080825	-0.0034789	-0.015372	-0.013259	-0.049766	-0.054098	0.08764	0.15935	-0.072724	-0.0013053	-0.061207	0.3026	0.0467	0.42297	0.090566	-0.01316	-0.3068	-0.12224	-0.049086	0.16419	0.088627
3Z-Hexenyl_butanoa	-0.16852	0.20359	0.42072	0.64709	0.82719	0.92513	0.87296	1	0.62603	0.66939	0.57762	0.25951	0.43237	0.26407	0.52663	0.67806	0.073251	0.02801	0.043967	0.033857	0.036867	-0.024541	-0.030056	0.1584	0.206	0.034275	0.014311	-0.25335	0.30058	0.02942	0.33626	0.23006	-0.0016215	-0.38341	-0.30819	-0.0059778	0.18804	-0.039434
E-alpha-Bergamoten	0.10905	0.1903	0.53617	0.24838	0.49033	0.62832	0.70468	0.62603	1	0.72952	0.68399	0.40234	0.72279	0.57943	0.45412	0.74822	-0.11024	-0.09743	-0.10476	-0.16936	-0.15065	-0.13541	-0.12115	-0.12955	0.0040956	0.14091	0.0781	0.014819	0.21095	-0.057341	0.076304	-0.085639	-0.41133	-0.40103	-0.069122	0.080734	0.21661	0.12661
3Z-Hexen-1-ol	0.26157	0.19121	0.48132	0.51633	0.47372	0.70221	0.76184	0.66939	0.72952	1	0.85479	0.18767	0.68774	0.46595	0.34191	0.58063	-0.31767	-0.20618	-0.1938	-0.25634	-0.23892	-0.24554	-0.23496	-0.19501	-0.065381	-0.13878	0.17589	-0.035814	0.090303	-0.197	0.15377	-0.0010233	-0.28933	-0.49136	-0.18022	-0.19733	0.031212	0.077852
3Z-Hexen-1-ol-acet	0.14056	0.19842	0.50044	0.56973	0.49527	0.55504	0.6286	0.57762	0.68399	0.85479	1	0.30576	0.64944	0.68665	0.33599	0.4826	-0.21379	-0.12033	-0.11373	-0.19919	-0.18485	-0.19423	-0.13764	-0.10813	0.045131	-0.061877	0.037214	0.056473	0.15936	-0.14345	0.26622	0.096229	-0.50002	-0.40501	-0.18897	-0.2413	0.0086208	-0.026702
alpha-Duprezianene	0.20319	0.061743	0.22535	0.16307	0.31299	0.19733	0.21612	0.25951	0.40234	0.18767	0.30576	1	0.57654	0.65956	0.22826	0.50003	-0.091202	0.10209	0.11681	0.11764	0.10416	0.11838	0.068371	0.11738	0.1149	0.38104	-0.020585	0.12743	0.090892	-0.061537	0.085348	0.2287	-0.24349	-0.40556	-0.044707	0.079229	0.23401	-0.060026
P_alpha-Terpineol	0.52284	0.015668	0.50065	0.24874	0.39691	0.45525	0.5014	0.43237	0.72279	0.68774	0.64944	0.57654	1	0.6473	0.27074	0.62065	-0.45676	-0.063618	-0.072383	-0.11111	-0.104	-0.10103	-0.10671	-0.052268	0.034566	0.21992	-0.00024102	0.041104	0.34106	0.12225	0.11905	0.11392	-0.3664	-0.42532	-0.072736	-0.033116	0.20185	0.14097
MW_220	0.28509	-0.034044	0.52915	0.46733	0.44842	0.29339	0.35454	0.26407	0.57943	0.46595	0.68665	0.65956	0.6473	1	0.13098	0.38558	-0.23146	-0.10278	-0.080667	-0.16835	-0.16555	-0.16052	-0.12755	-0.079696	0.053325	0.24053	0.12069	0.43576	0.27084	0.076611	0.23494	0.17448	-0.44068	-0.41559	-0.1205	-0.31192	0.23789	-0.071643
P_sesquiterpene_RT	-0.10091	0.29412	0.47032	0.27627	0.4305	0.50415	0.36964	0.52663	0.45412	0.34191	0.33599	0.22826	0.27074	0.13098	1	0.66438	0.10539	-0.156	-0.16143	-0.16544	-0.15686	-0.16084	-0.1586	-0.15764	-0.1766	0.31788	0.33368	0.1566	0.34481	0.087064	-0.013151	0.17387	-0.13802	-0.14723	-0.14622	0.12876	0.18712	0.15457
P_sesquiterpene_RT	0.038188	0.13818	0.44638	0.22735	0.45564	0.63401	0.57945	0.67806	0.74822	0.58063	0.4826	0.50003	0.62065	0.38558	0.66438	1	0.18335	0.18172	0.19653	0.17127	0.17615	0.18259	0.15862	0.17164	0.19431	0.46872	0.40378	0.077891	0.24673	-0.03519	0.090919	0.26382	-0.27463	-0.43594	-0.095812	0.1261	0.34121	0.068566
P_Selina-3	-0.66824	-0.013579	-0.058557	-0.11977	-0.12112	-0.077474	-0.0581	0.073251	-0.11024	-0.31767	-0.21379	-0.091202	-0.45676	-0.23146	0.10539	0.18335	1	0.524	0.52447	0.56007	0.56238	0.53511	0.54849	0.52713	0.39159	0.25112	0.20199	-0.022287	-0.024494	0.046433	0.026518	0.11244	0.057818	0.026604	0.12214	0.31723	0.11285	-0.15069
P_1	-0.42492	-0.3138	-0.12563	-0.2236	-0.11925	-0.13381	0.0080825	0.02801	-0.09743	-0.20618	-0.12033	0.10209	-0.063618	-0.10278	-0.156	0.18172	0.524	1	0.98441	0.98171	0.98621	0.98929	0.99003	0.95283	0.89484	0.35009	-0.030877	-0.073923	0.063978	0.22096	0.49259	0.3995	-0.039489	0.27739	0.13498	0.23078	0.090506	-0.090718
P_--Neoclovene-II	-0.38553	-0.33039	-0.11625	-0.18211	-0.11798	-0.10999	-0.0034789	0.043967	-0.10476	-0.1938	-0.11373	0.11681	-0.072383	-0.080667	-0.16143	0.19653	0.52447	0.98441	1	0.95814	0.97735	0.98134	0.98763	0.94018	0.93388	0.39151	0.03659	-0.086575	0.028892	0.19137	0.51078	0.43792	-0.07212	0.20038	0.11496	0.22511	0.06893	-0.15745
P_Longicyclene	-0.4487	-0.28551	-0.17247	-0.22293	-0.1217	-0.13638	-0.015372	0.033857	-0.16936	-0.25634	-0.19919	0.11764	-0.11111	-0.16835	-0.16544	0.17127	0.56007	0.98171	0.95814	1	0.99163	0.97947	0.9608	0.96671	0.84441	0.33385	-0.023004	-0.11598	0.052451	0.20696	0.44109	0.42268	0.055924	0.27408	0.14523	0.23414	0.10438	-0.13168
P_Longifolene	-0.43189	-0.29724	-0.16108	-0.22349	-0.14686	-0.12079	-0.013259	0.036867	-0.15065	-0.23892	-0.18485	0.10416	-0.104	-0.16555	-0.15686	0.17615	0.56238	0.98621	0.97735	0.99163	1	0.98671	0.97625	0.96689	0.88273	0.36686	-0.014388	-0.13853	0.039417	0.20422	0.44021	0.41618	-0.0096834	0.25514	0.16966	0.29146	0.10108	-0.14866
P_--Isolongifoline	-0.39452	-0.2998	-0.19398	-0.29786	-0.20504	-0.18622	-0.049766	-0.024541	-0.13541	-0.24554	-0.19423	0.11838	-0.10103	-0.16052	-0.16084	0.18259	0.53511	0.98929	0.98134	0.97947	0.98671	1	0.9885	0.92398	0.86252	0.36869	0.015463	-0.08676	-0.025969	0.14426	0.43201	0.37646	-0.020319	0.27379	0.16161	0.27808	0.092426	-0.084527
P_2-Propenal	-0.39522	-0.29553	-0.14443	-0.27737	-0.19373	-0.18857	-0.054098	-0.030056	-0.12115	-0.23496	-0.13764	0.068371	-0.10671	-0.12755	-0.1586	0.15862	0.54849	0.99003	0.98763	0.9608	0.97625	0.9885	1	0.92064	0.89401	0.38666	0.0095256	-0.057062	0.016558	0.18892	0.47785	0.36755	-0.085649	0.2921	0.13553	0.24924	0.052516	-0.11859
P_Isosativene	-0.44988	-0.32098	-0.059245	-0.037715	0.040593	-0.0013584	0.08764	0.1584	-0.12955	-0.19501	-0.10813	0.11738	-0.052268	-0.079696	-0.15764	0.17164	0.52713	0.95283	0.94018	0.96671	0.96689	0.92398	0.92064	1	0.90545	0.32018	-0.086454	-0.14898	0.19166	0.32643	0.51544	0.48398	0.035417	0.21249	0.1188	0.20485	0.12744	-0.21604
P_Naphthalene	-0.29939	-0.32437	-0.013997	0.042062	0.088399	0.088473	0.15935	0.206	0.0040956	-0.065381	0.045131	0.1149	0.034566	0.053325	-0.1766	0.19431	0.39159	0.89484	0.93388	0.84441	0.88273	0.86252	0.89401	0.90545	1	0.36524	-0.071716	-0.13811	0.13515	0.2549	0.61199	0.48179	-0.15008	0.10093	0.088594	0.18507	0.052856	-0.21571
P_sesquiterpene_RT	0.10801	0.10162	0.21129	-0.16924	0.065108	0.12152	-0.072724	0.034275	0.14091	-0.13878	-0.061877	0.38104	0.21992	0.24053	0.31788	0.46872	0.25112	0.35009	0.39151	0.33385	0.36686	0.36869	0.38666	0.32018	0.36524	1	0.39114	0.36206	0.33653	0.31001	0.17996	0.3198	-0.39024	-0.049993	-0.07686	0.12785	0.23166	-0.052868
5-epi-aristolochen	0.16243	-0.017091	0.30465	0.10335	-0.065029	0.049106	-0.0013053	0.014311	0.0781	0.17589	0.037214	-0.020585	-0.00024102	0.12069	0.33368	0.40378	0.20199	-0.030877	0.03659	-0.023004	-0.014388	0.015463	0.0095256	-0.086454	-0.071716	0.39114	1	0.49914	-0.019497	-0.068735	0.099235	0.33629	0.039451	-0.23777	-0.089195	-0.28066	0.017269	-0.11842
P_Eremophiline	0.28547	-0.091834	0.36517	0.10086	0.081012	-0.14439	-0.061207	-0.25335	0.014819	-0.035814	0.056473	0.12743	0.041104	0.43576	0.1566	0.077891	-0.022287	-0.073923	-0.086575	-0.11598	-0.13853	-0.08676	-0.057062	-0.14898	-0.13811	0.36206	0.49914	1	0.28438	0.25039	0.13904	0.047192	-0.026178	0.059153	-0.13024	-0.41059	0.17833	0.10968
P_3Z-Hexenyl_capro	-0.0063156	0.1174	0.75883	0.40051	0.58017	0.34266	0.3026	0.30058	0.21095	0.090303	0.15936	0.090892	0.34106	0.27084	0.34481	0.24673	-0.024494	0.063978	0.028892	0.052451	0.039417	-0.025969	0.016558	0.19166	0.13515	0.33653	-0.019497	0.28438	1	0.8993	0.33323	0.15021	0.036565	-0.0069635	-0.047941	-0.28217	0.15649	-0.10402
P_Cyclopentanone	-0.051533	-0.12312	0.58912	0.16362	0.31872	0.053214	0.0467	0.02942	-0.057341	-0.197	-0.14345	-0.061537	0.12225	0.076611	0.087064	-0.03519	0.046433	0.22096	0.19137	0.20696	0.20422	0.14426	0.18892	0.32643	0.2549	0.31001	-0.068735	0.25039	0.8993	1	0.37236	0.15147	0.17614	0.18876	-0.0086871	-0.2035	0.039543	-0.1324
P_2	-0.091549	-0.08812	0.35999	0.39359	0.41853	0.18805	0.42297	0.33626	0.076304	0.15377	0.26622	0.085348	0.11905	0.23494	-0.013151	0.090919	0.026518	0.49259	0.51078	0.44109	0.44021	0.43201	0.47785	0.51544	0.61199	0.17996	0.099235	0.13904	0.33323	0.37236	1	0.49918	0.14029	0.22192	-0.21604	-0.37335	-0.19375	-0.2346
P_1s	-0.05059	-0.31747	0.10155	0.33711	0.2083	0.153	0.090566	0.23006	-0.085639	-0.0010233	0.096229	0.2287	0.11392	0.17448	0.17387	0.26382	0.11244	0.3995	0.43792	0.42268	0.41618	0.37646	0.36755	0.48398	0.48179	0.3198	0.33629	0.047192	0.15021	0.15147	0.49918	1	0.083472	-0.11338	0.14681	-0.12659	-0.21121	-0.080376
2E-Hexen-1-ol	-0.06513	-0.06513	-0.12939	0.0961	0.11156	-0.11586	-0.01316	-0.0016215	-0.41133	-0.28933	-0.50002	-0.24349	-0.3664	-0.44068	-0.13802	-0.27463	0.057818	-0.039489	-0.07212	0.055924	-0.0096834	-0.020319	-0.085649	0.035417	-0.15008	-0.39024	0.039451	-0.026178	0.036565	0.17614	0.14029	0.083472	1	0.1433	-0.09437	-0.26467	-0.092815	0.087393
P_gamma.-Gurjunene	-0.20768	-0.20768	-0.27325	-0.42968	-0.33004	-0.48309	-0.3068	-0.38341	-0.40103	-0.49136	-0.40501	-0.40556	-0.42532	-0.41559	-0.14723	-0.43594	0.026604	0.27739	0.20038	0.27408	0.25514	0.27379	0.2921	0.21249	0.10093	-0.049993	-0.23777	0.059153	-0.0069635	0.18876	0.22192	-0.11338	0.1433	1	0.0015039	0.061597	0.023692	-0.067673
P_3Z-Hexenyl_valer	-0.068997	-0.068997	-0.054822	-0.095847	-0.41869	-0.28159	-0.12224	-0.30819	-0.069122	-0.18022	-0.18897	-0.044707	-0.072736	-0.1205	-0.14622	-0.095812	0.12214	0.13498	0.11496	0.14523	0.16966	0.16161	0.13553	0.1188	0.088594	-0.07686	-0.089195	-0.13024	-0.047941	-0.0086871	-0.21604	0.14681	-0.09437	0.0015039	1	0.35419	-0.098326	0.13793
P_Longifolene_isom	-0.19351	-0.19351	-0.32495	-0.38678	-0.32775	-0.045213	-0.049086	-0.0059778	0.080734	-0.19733	-0.2413	0.079229	-0.033116	-0.31192	0.12876	0.1261	0.31723	0.23078	0.22511	0.23414	0.29146	0.27808	0.24924	0.20485	0.18507	0.12785	-0.28066	-0.41059	-0.28217	-0.2035	-0.37335	-0.12659	-0.26467	0.061597	0.35419	1	0.23555	0.16863
alpha-Pinene	-0.067861	-0.067861	0.010173	0.080366	0.1991	0.19861	0.16419	0.18804	0.21661	0.031212	0.0086208	0.23401	0.20185	0.23789	0.18712	0.34121	0.11285	0.090506	0.06893	0.10438	0.10108	0.092426	0.052516	0.12744	0.052856	0.23166	0.017269	0.17833	0.15649	0.039543	-0.19375	-0.21121	-0.092815	0.023692	-0.098326	0.23555	1	0.12992
P_Cadina-110	0.045385	0.025151	-0.22904	-0.17147	-0.039507	0.069755	0.088627	-0.039434	0.12661	0.077852	-0.026702	-0.060026	0.14097	-0.071643	0.15457	0.068566	-0.15069	-0.090718	-0.15745	-0.13168	-0.14866	-0.084527	-0.11859	-0.21604	-0.21571	-0.052868	-0.11842	0.10968	-0.10402	-0.1324	-0.2346	-0.080376	0.087393	-0.067673	0.13793	0.16863	0.12992	1
