# Supplementary material for: The Active Jasmonate JA-Ile Regulates a Specific Subset of Plant Jasmonate-Mediated Resistance to Herbivores in Nature
Source: Front Plant Sci. 2018 Jun 14;9:787. doi: 10.3389/fpls.2018.00787 (PMC6010948; doi:10.3389/fpls.2018.00787)
Supplement: Datasheet 1 — Source data files for the article. [file Data_Sheet_1.zip › Schuman2018_FPS_Source_Files/Metaboanlayst_W+OS_field_volatiles/data_normalized.csv]

	Label	2E-Hexen-1-ol	alpha-Pinene	3Z-Hexenyl_isobutanoate	3Z-Hexenyl_butanoate	P_alpha-Terpineol	3Z-Hexenyl-2-methylbutanoate	P_3Z-Hexenyl_valerate	P_3Z-Hexenyl_caproate	P_2	P_Longicyclene	P_Bergamal	P_--Isolongifoline	P_1	P_Longifolene	P_2-Propenal	alpha-Duprezianene	P_Isosativene	P_gamma.-Gurjunene	E-alpha-Bergamotene	P_--Neoclovene-II	P_sesquiterpene_RT26.390	P_Selina-3	E-beta-Famesene	P_Longifolene_isomer	P_1s	5-epi-aristolochene	P_sesquiterpene_RT27.337	P_Cyclopentanone	P_Eremophiline	P_sesquiterpene_RT27.547	P_sesquiterpene_RT27.787	P_Naphthalene	MW_220	P_3Z-Hexenyl_benzenoate	P_Cadina-110	3Z-Hexen-1-ol	3Z-Hexen-1-ol-acetate	P_3Z-Hexenyl_E-2-methylbut-2-enoate
WTos3	WT	-0.167921356	2.634303366	0.608906158	0.226002446	0.600118489	0.787339224	-0.797190703	0.745649381	-0.453904558	0.366592925	0.172792478	0.508429672	0.450289665	0.450585772	0.421925177	1.14316658	0.408168035	-2.499083543	2.398320655	0.578560072	3.088693621	1.176787838	-0.179837398	1.900793553	-2.961777242	0.003048404	-1.146079531	0.553219999	1.09359445	2.442985659	-0.095016899	0.543470492	0.716601399	-0.2689356	1.581647011	-0.002907744	-0.611362841	0.567646795
WTos5	WT	-0.167921356	-0.220710705	-0.144828836	-1.010389224	0.926207805	-1.509233868	7.835087175	-0.108127112	-0.734506551	0.352308877	-0.422996853	0.348674835	0.288311749	0.363901643	0.226891969	-0.044885377	0.254238239	-2.499083543	0.120120119	0.214790328	-4.843879198	0.818028537	-0.179837398	2.896304436	0.090038843	-0.139411113	-1.146079531	-0.431606125	-1.526907979	0.93324298	-0.095016899	-0.088377213	-0.373325175	1.016682969	0.868669139	0.882605299	0.679099525	-1.821958345
WTos7	WT	-0.167921356	-0.220710705	1.30662332	0.622331383	0.997619493	1.059656195	-0.797190703	0.831819498	0.666747029	-0.122944449	1.498944207	-0.163000037	-0.028906538	-0.163662305	-0.191872852	0.141330787	0.005540383	2.519127486	0.681225881	-0.121888671	-4.843879198	-7.119135695	-0.179837398	-2.607566594	0.656217189	-1.808734119	-1.146079531	0.671814329	-1.526907979	-2.573616406	-0.095016899	0.171433173	0.230742899	-0.488479384	1.348359551	0.99680245	1.568769529	1.206173279
WTos8	WT	-0.167921356	-0.220710705	2.225099598	1.785064203	0.680103334	2.108574273	-0.797190703	2.112863796	0.559538929	0.468253878	2.306432456	0.392580814	0.502791073	0.402748228	0.41844175	0.712581726	0.592123888	-2.499083543	1.709262716	0.556922331	3.196293926	1.42801627	-0.179837398	-2.607566594	2.688046023	-0.51321511	-1.146079531	0.938648162	0.57926454	3.055352357	-0.095016899	0.744573389	0.535197998	0.482579381	1.815373921	0.2891709	1.437270556	2.11422777
WTos9	WT	-0.167921356	-0.220710705	1.216412238	1.06193677	0.278602422	1.605293952	-0.797190703	-0.024010247	-0.880918152	-0.518616991	0.917002471	-0.754911242	-0.602442542	-0.532599521	-0.700386519	0.44214616	-0.286253183	-2.499083543	1.147227956	-0.804659051	-4.843879198	0.003822581	-0.179837398	4.602930323	-2.961777242	-2.284402454	-1.146079531	0.245664968	-1.526907979	-2.573616406	-0.095016899	-0.44909244	0.142845428	-0.518065481	0.731229993	0.59714991	1.054097125	0.728600324
Jar_4/6os1	Jar_4/6	-0.167921356	-0.220710705	0.866084633	0.833672986	-0.769463625	0.507703224	-0.797190703	-7.408095094	-0.358452297	-0.07010444	-0.369765313	0.084642082	-0.088898776	-0.048138193	-0.035755576	0.330487569	-0.282466438	-2.499083543	0.667554058	0.047832385	-4.843879198	0.44758013	-0.179837398	2.679637727	0.366539315	0.545530683	-1.146079531	-7.523277836	-1.526907979	1.066848901	-0.095016899	-0.045550782	-0.280968931	-6.764368831	1.217552462	1.414519528	1.310695952	-0.991405929
Jar_4/6os2	Jar_4/6	-0.167921356	-0.220710705	0.090598549	-1.219848634	0.290412622	-1.882970447	-0.797190703	-0.809712759	0.381855089	0.814801559	-7.097406521	1.078599256	0.920504388	0.867448921	0.997149041	0.528970224	0.471883931	5.249070366	3.00532963	0.87763506	3.408094879	1.357241862	-0.179837398	3.47737547	-2.961777242	-0.352638754	-1.146079531	0.352248998	0.467578922	1.071612229	-0.095016899	0.349715452	-0.469853583	-0.565918715	1.271681447	-0.717123237	-1.936524826	-1.439638387
Jar_4/6os3	Jar_4/6	-0.167921356	-0.220710705	2.22079671	2.526232458	0.888775754	2.185102967	-0.797190703	1.531703069	0.523358697	-0.051356808	1.638519292	0.145298076	0.13910094	0.123004195	0.233210389	0.009588548	0.082962895	-2.499083543	4.02905632	0.374197604	3.142036264	1.176910335	-0.179837398	5.133153667	1.580543032	0.318466662	5.630932076	1.437109314	-1.526907979	4.204072344	-0.095016899	0.573455124	-0.323097255	3.514166901	1.629203986	0.852209576	1.045505845	1.113061634
Jar_4/6os4	Jar_4/6	-0.167921356	-0.220710705	1.800728832	2.342245317	1.242789796	2.002454146	-0.797190703	1.166008862	0.917868935	0.732543839	1.813409378	0.697264031	0.69056922	0.856731723	0.682345591	1.247723294	0.925528041	-2.499083543	4.285020982	0.960490728	3.753186759	1.667436037	-0.179837398	-2.607566594	3.45330871	0.904560162	-1.146079531	1.258618803	-1.526907979	4.07843486	-0.095016899	1.046259111	0.887698196	3.177733966	-6.497494909	1.568467403	2.157860311	0.972163837
Jar_4/6os5	Jar_4/6	-0.167921356	1.779910725	1.564932811	1.786034307	0.793027623	1.30638765	-0.797190703	1.176018861	-0.236786665	-0.102286781	1.248456502	-0.304340444	-0.262922445	-0.192378439	-0.373753512	0.89696106	-0.067827335	4.051899987	2.1234176	-0.486169953	2.290395565	0.368279272	-0.179837398	2.693237454	0.87064931	0.114020735	5.25490149	-0.245077015	0.190919476	3.96208158	-0.095016899	-0.54118684	0.264330904	0.595253326	0.399818829	0.330307772	1.014862658	0.943600438
Jar_4/6os6	Jar_4/6	-0.167921356	-0.220710705	1.541051653	1.34043887	0.075175655	1.975310381	-0.797190703	0.986706733	-0.236218545	-0.675958984	1.133416904	-0.802246899	-0.772921832	-0.778063743	-0.754541524	0.391696896	-0.76108786	-2.499083543	2.860951728	-0.955386586	1.72521854	-0.14466622	-0.179837398	-2.607566594	-2.961777242	-0.068785218	3.340362566	-0.995271144	-0.529600426	1.771073836	1.995354869	-0.844549148	-0.108140284	1.458268189	0.302007028	1.173234556	1.924514285	1.143417772
Jar_4/6os7	Jar_4/6	-0.167921356	-0.220710705	-0.425251065	-1.109522121	2.508589039	-0.339654215	-0.797190703	-0.05308114	-0.245411635	-1.06231322	-0.059180295	-1.055694637	-1.046622155	-1.130547013	-1.009085001	1.289070325	-1.066740116	-2.499083543	1.639455116	-1.114834589	1.833645411	-7.119135695	3.776585356	-2.607566594	-0.471970557	0.653726748	-1.146079531	-0.4165734	1.646317508	0.489457392	-0.095016899	-0.779512623	0.905580245	1.44557776	0.544973905	1.604945638	1.363350337	-0.342621357
Jar_4/6os8	Jar_4/6	-0.167921356	-0.220710705	0.83403438	0.885688464	0.532332176	1.464787135	-0.797190703	1.608819642	-0.184228284	-0.082745217	1.552889696	-0.073927821	-0.048173627	-0.132016715	-0.082222215	1.280328302	-0.153774125	-2.499083543	3.642068482	-0.091608733	2.717240162	0.486752077	-0.179837398	-2.607566594	2.159525583	1.774764176	6.403235421	0.618374598	2.946883376	5.234618325	-0.095016899	-0.278673616	0.785889162	4.521255915	0.944221794	1.563884493	2.193265974	1.030124108
Jar_4/6os9	Jar_4/6	-0.167921356	-0.220710705	0.337868934	-0.470690412	-1.054948602	0.303814803	-0.797190703	0.022037137	-0.245830898	-0.697875811	-0.291470652	-0.740766297	-0.576102679	-0.714525058	-0.519021432	-5.345669693	-0.637919177	2.608726562	0.688888352	-0.710618102	-4.843879198	-0.194031645	-0.179837398	-2.607566594	-2.961777242	0.651354998	-1.146079531	0.194585632	0.429713055	-2.573616406	-0.095016899	-0.488086823	-0.742722701	0.749908147	0.862058576	1.185398604	0.882490564	-0.654058331
LOX3os1	LOX3	-0.167921356	-0.220710705	-1.305551285	-1.77842823	-1.372061671	-1.286459577	8.108726893	-0.442830329	-0.075150921	0.12584188	-1.0128942	0.249798957	0.172403093	0.250885135	0.250365814	-0.341967983	0.136434856	2.446894053	-1.528743767	0.243634513	2.921605824	0.975586272	-0.179837398	3.679297308	1.774200123	-0.352757279	-1.146079531	0.322902838	0.459162485	-2.573616406	-0.095016899	0.399162642	-0.158359801	-1.894885014	1.409018509	-2.358332194	-3.149377675	-1.177014773
LOX3os2	LOX3	-0.167921356	-0.220710705	-1.27541351	-1.095289136	-0.674659911	-1.189730138	-0.797190703	0.074785506	0.790469489	0.645474003	0.316689808	0.809424337	0.737552558	0.767248355	0.845935155	-0.321255759	0.588679419	2.143857107	-6.063752022	0.915731593	3.349910614	1.405565057	-0.179837398	-2.607566594	1.348865825	0.275339194	-1.146079531	0.991334057	1.08744763	-2.573616406	-0.095016899	0.65850248	0.024912601	-0.757557781	1.697958149	-0.277423231	0.439255048	-0.956903239
LOX3os3	LOX3	-0.167921356	-0.220710705	-1.251700037	-0.817278203	-1.341315391	-0.775711669	-0.797190703	0.434962391	0.531766638	0.629397109	0.562017231	0.602548787	0.556948261	0.746087793	0.624444928	-0.897802637	0.751734395	2.143717009	-6.063752022	0.734434462	3.403593654	1.423728664	-0.179837398	1.900485945	1.587103943	0.446075301	-1.146079531	0.955726657	0.3861884	-2.573616406	-0.095016899	0.728447286	-0.762130962	-0.552845113	-6.497494909	-1.496444541	-1.796355866	-0.412121422
LOX3os4	LOX3	-0.167921356	-0.220710705	-6.791250495	-3.001495226	-1.249157802	-3.01595154	-0.797190703	-1.873184112	-1.385284514	0.141208602	-7.097406521	0.187934455	0.069415425	0.137651617	0.160261444	-0.931497189	-0.045720627	1.539288908	-6.063752022	0.090290331	2.634308793	0.736436313	-0.179837398	2.327583245	-0.31055601	-0.470390867	-1.146079531	-0.738030957	-1.526907979	-2.573616406	-0.095016899	-0.237896902	-1.280053667	-6.764368831	0.593224189	-3.26890844	-4.527353732	-2.446070269
LOX3os5	LOX3	2.295828839	-0.220710705	0.086010987	0.234869506	-1.794121136	0.054384667	-0.797190703	0.346266122	-0.011905191	-0.045138637	0.677750844	-0.231043131	-0.319048297	-0.176684879	-0.436158183	-1.559061522	-0.10290592	0.918483048	-6.063752022	-0.393226489	-4.843879198	0.163452904	-0.179837398	-2.607566594	-0.016550618	0.410700639	-1.146079531	1.31821292	-0.506424636	-2.573616406	-0.095016899	-0.56667194	-1.675803489	-1.233834622	0.451777794	-1.538378528	-5.767285158	0.48298182
LOX3os6	LOX3	1.062598291	-0.220710705	-0.42362533	-0.493689904	-0.266604518	-1.9358392	-0.797190703	-0.018714243	0.849343205	0.381006235	0.947105117	0.343245771	0.425301324	0.298119681	0.393270067	-0.269050625	0.390373549	1.946197409	-1.432768482	0.329549148	-4.843879198	1.024793965	-0.179837398	-2.607566594	1.742492787	-0.473788461	-1.146079531	0.486138188	0.682587609	-2.573616406	-0.095016899	0.27689085	0.282686757	-0.996141832	1.398931	-0.816611902	0.901669549	0.299470913
LOX3os8	LOX3	-0.167921356	-0.220710705	-1.287662316	-0.814414729	-0.968256691	-1.922476241	-0.797190703	-0.037755425	0.021259816	-0.437007591	1.058165281	-0.40978682	-0.373652172	-0.478256602	-0.278555894	0.412360443	-0.390513405	1.922657036	-1.060280645	-0.321442621	-4.843879198	0.296558147	-0.179837398	-2.607566594	-2.961777242	-0.753309722	-1.146079531	-0.130195069	0.145655968	-2.573616406	-0.095016899	-0.218494325	0.395469969	1.917488631	-6.497494909	-0.832630218	0.523761513	-0.041295668
LOX3os9	LOX3	-0.167921356	-0.220710705	-1.793865931	-1.833470891	-0.323164863	-1.50278172	-0.797190703	-0.262130536	-0.193609617	-0.791079977	0.507528688	-0.912723745	-0.833496632	-0.917540596	-0.872888619	0.88477887	-0.812459447	-2.499083543	-0.721098614	-0.924233762	1.286809573	-0.380007007	-0.179837398	-2.607566594	0.252209955	1.119845393	-1.146079531	0.135432081	1.609067496	-2.573616406	-0.095016899	-0.953817347	1.002500289	1.926486019	0.424777444	-1.149936093	-0.708208673	-0.31838097
