# Supplementary material for: The Active Jasmonate JA-Ile Regulates a Specific Subset of Plant Jasmonate-Mediated Resistance to Herbivores in Nature
Source: Front Plant Sci. 2018 Jun 14;9:787. doi: 10.3389/fpls.2018.00787 (PMC6010948; doi:10.3389/fpls.2018.00787)
Supplement: Datasheet 1 — Source data files for the article. [file Data_Sheet_1.zip › Schuman2018_FPS_Source_Files/Metaboanlayst_W+OS_field_volatiles/data_original.csv]

	Label	Treatment	3Z-hexenal	2E-Hexen-1-al	2E-Hexen-1-ol	1-Hexanol	alpha-Pinene	P_beta-Myrcene	P_Benzyl_alcohol	Linalool	3Z-Hexenyl_isobutanoate	3Z-Hexenyl_butanoate	P_alpha-Terpineol	3Z-Hexenyl-2-methylbutanoate	P_3Z-Hexenyl_valerate	P_3Z-Hexenyl_caproate	P_2	P_Longicyclene	P_Bergamal	P_--Isolongifoline	Elemene_isomer	P_1	P_Longifolene	P_2-Propenal	alpha-Duprezianene	P_Isosativene	P_gamma.-Gurjunene	E-alpha-Bergamotene	P_sesquiterpene_RT_26.083	P_sesquiterpene_RT_26.167	P_--Neoclovene-II	P_sesquiterpene_RT26.390	P_Selina-3	E-beta-Famesene	P_Longifolene_isomer	P_sesquiterpene_RT_27.050	P_1s	5-epi-aristolochene	P_sesquiterpene_RT27.337	P_Cyclopentanone	P_Eremophiline	P_sesquiterpene_RT27.547	P_sesquiterpene_RT27.787	Sesquiphellandrene	P_Naphthalene	MW_220	P_3Z-Hexenyl_benzenoate	P_Cadina-110	3Z-Hexen-1-ol
WTos3	WT	W+R	0	0	0	0	26839	0	0	0	626630	2982269	586525	8489019	0	1056486	32761	816882	572651	1657473	0	2628606	1387164	664285	333178	793657	0	1308217	0	0	310824	906326	1165907	0	84429	0	0	280367	0	1001406	22812	120085	0	0	2648271	818804	334705	1003243	694705
WTos5	WT	W+R	0	0	0	0	0	0	0	0	371633	1265773	735274	1727906	1472030	584590	26970	808834	378913	1483732	0	2349445	1306271	580288	146230	713338	0	269695	0	0	241551	0	909215	0	168334	0	30762	254005	0	505997	0	42170	0	0	1709060	384662	815966	612038	1283413
WTos7	WT	W+R	0	0	0	0	0	0	0	0	1016354	3925127	772585	10252578	0	1121511	71239	581827	1435825	1040701	0	1885702	906193	434093	166377	600385	120219	397908	0	0	191275	0	0	0	0	0	45547	79859	0	1087203	0	0	0	0	2046294	584685	287457	853453	1389131
WTos8	WT	W+R	0	0	0	0	0	0	0	0	1921029	8787618	619961	21212355	0	2725438	66137	876521	2512926	1529581	0	2726026	1341922	662683	247205	901590	0	811433	0	0	306197	976507	1387686	0	0	0	186255	196027	0	1308084	15970	183582	0	0	3044391	722058	563496	1179682	850599
WTos9	WT	W+R	0	0	0	0	0	0	0	0	954748	5323388	469354	14965334	0	619688	24367	442267	959223	690467	0	1267131	701713	305144	204950	490446	0	549621	0	0	119158	0	517090	0	549437	0	0	57429	0	809146	0	0	0	0	1330979	550126	281622	556423	1053018
Jar_4/6os1	Jar_4/6	W+R	0	0	0	0	0	0	0	0	748910	4544372	226987	6993244	0	0	35002	603532	393155	1235588	0	1808896	981741	483703	189686	491735	0	394155	0	0	215154	0	703316	0	144860	0	37261	408348	0	0	0	46262	0	0	1760554	410092	0	779476	1855618
Jar_4/6os2	Jar_4/6	W+R	0	0	0	0	0	0	0	0	437507	1094718	473212	1333565	0	359462	58473	1114509	0	2460847	0	3641449	1851894	989724	217663	829494	797570	1992543	0	0	382424	1130925	1321253	0	251821	0	0	219106	0	871188	14780	46415	0	0	2315455	359767	272434	809277	423448
Jar_4/6os3	Jar_4/6	W+R	0	0	0	0	0	0	0	0	1915308	14688757	716442	22367957	0	1821753	64499	611426	1581677	1288644	0	2118597	1105391	582835	151857	633485	0	4051167	0	0	269771	940464	1166006	0	793471	0	86440	348881	406842	1847938	0	407033	0	0	2703888	398290	4607758	1036865	1256656
Jar_4/6os4	Jar_4/6	W+R	0	0	0	0	0	0	0	0	1431481	12930026	915693	19708045	0	1413854	84784	1052741	1785521	1889258	0	3104966	1838188	795699	358221	1135988	0	4837636	0	0	405030	1436537	1638188	0	0	0	316574	523732	0	1632888	0	373086	0	0	3752467	921903	3649331	0	2064579
Jar_4/6os5	Jar_4/6	W+R	0	0	0	0	14843	0	0	0	1215637	8793529	670437	12164847	0	1423698	38082	590218	1206972	943579	0	1603346	888334	382676	280906	570616	347844	1081249	0	0	148593	521162	665700	0	146232	0	52846	302784	313494	575836	12200	344178	0	0	1248671	598457	609269	442222	875202
Jar_4/6os6	Jar_4/6	W+R	0	0	0	0	0	0	0	0	1195680	6456923	407627	19340712	0	1248617	38097	396570	1114466	668180	0	1125906	591926	293902	197907	352900	0	1802792	0	0	107337	352239	466516	0	0	0	0	266749	83156	342348	7401	75374	15796	0	1011875	462283	1108160	413234	1569837
Jar_4/6os7	Jar_4/6	W+R	0	0	0	0	0	0	0	0	305984	1181718	2201879	3886858	0	607326	37855	303400	487595	560529	0	931344	463617	246364	368636	285523	0	773105	0	0	96106	379732	0	57589	0	0	20836	440150	0	511297	33463	31003	0	0	1058534	933401	1098455	489031	2117447
Jar_4/6os8	Jar_4/6	W+R	0	0	0	0	0	0	0	0	732456	4711206	559604	13576557	0	1921781	39495	598267	1490530	1106979	0	1860686	926290	468372	366409	537615	0	3098027	0	0	195332	700593	722674	0	0	0	129124	957341	694884	1047668	82430	831486	0	0	1497864	859088	9260910	644944	2058031
Jar_4/6os9	Jar_4/6	W+R	0	0	0	0	0	0	0	0	519303	1840015	186235	6071586	0	639786	37844	390591	415081	697270	0	1290478	618578	346020	0	384352	127922	400027	0	0	127184	0	450823	0	0	0	0	439427	0	780999	14397	0	0	0	1295486	297769	678211	609240	1583129
LOX3os1	LOX3	W+R	0	0	0	0	0	0	0	0	166227	743281	149486	2016424	1779469	463549	42597	691331	251746	1385450	0	2168070	1207847	589807	119016	657405	114348	86003	0	0	246429	807209	1014136	0	289652	0	98858	219088	0	853646	14694	0	0	0	2396191	446468	108443	890102	135752
LOX3os2	LOX3	W+R	0	0	0	0	0	0	0	0	169736	1193434	242404	2156256	0	663611	77618	991085	632714	2041996	0	3207748	1727638	891239	120737	899440	92684	0	0	0	392657	1086222	1366258	0	0	0	73616	338606	0	1356737	22715	0	0	0	2868075	506945	238546	1087475	574332
LOX3os3	LOX3	W+R	0	0	0	0	0	0	0	0	172549	1447065	152706	2872978	0	851800	64876	980102	749995	1769209	0	2830303	1702483	764397	80962	1007063	92675	0	0	0	346288	1127402	1383568	0	84411	0	86834	381146	0	1323661	13969	0	0	0	3010551	293790	274914	0	246718
LOX3os4	LOX3	W+R	0	0	0	0	0	0	0	0	0	318400	162779	608069	0	171995	17177	698734	0	1327296	0	2018696	1116671	554097	79093	579427	60955	0	0	0	221580	661456	859221	0	113493	0	23303	201933	0	409171	0	0	0	0	1540804	205176	0	505663	72216
LOX3os5	LOX3	W+R	0	0	20463	0	0	0	0	0	436118	3000655	111570	5107592	0	801009	44506	614067	812639	992757	0	1542168	898050	366476	51194	556909	39639	0	0	0	158481	0	577590	0	0	0	28571	371914	0	1701751	7521	0	0	0	1226807	155953	171474	458439	239650
LOX3os6	LOX3	W+R	0	0	8701	0	0	0	0	0	306329	1810914	321645	1285580	0	621967	80851	825084	979448	1478159	0	2583469	1248047	651221	125186	783928	80817	91919	0	0	261550	0	1049323	0	0	0	96709	201458	0	955909	17156	0	0	0	2201476	606120	202186	883900	395231
LOX3os8	LOX3	W+R	0	0	0	0	0	0	0	0	168301	1449940	197769	1297543	0	613812	45541	468006	1057825	877073	0	1484890	728649	408779	200762	456253	79509	118997	0	0	166566	0	633415	0	0	0	0	165974	0	623565	11823	0	0	0	1561666	655405	1523497	0	390867
LOX3os9	LOX3	W+R	0	0	0	0	0	0	0	0	118496	715457	309279	1735651	0	525402	39239	366155	722197	618923	0	1079611	537379	270755	278544	340555	0	150536	0	0	109680	259934	396298	0	0	0	34422	608018	0	749624	32610	0	0	0	938067	998261	1533028	449939	313697
[truncated: 2 more columns]
