# Supplementary material for: The Active Jasmonate JA-Ile Regulates a Specific Subset of Plant Jasmonate-Mediated Resistance to Herbivores in Nature
Source: Front Plant Sci. 2018 Jun 14;9:787. doi: 10.3389/fpls.2018.00787 (PMC6010948; doi:10.3389/fpls.2018.00787)
Supplement: Datasheet 1 — Source data files for the article. [file Data_Sheet_1.zip › Schuman2018_FPS_Source_Files/Metaboanlayst_W+OS_field_volatiles/data_processed.csv]

	Label	2E-Hexen-1-ol	alpha-Pinene	3Z-Hexenyl_isobutanoate	3Z-Hexenyl_butanoate	P_alpha-Terpineol	3Z-Hexenyl-2-methylbutanoate	P_3Z-Hexenyl_valerate	P_3Z-Hexenyl_caproate	P_2	P_Longicyclene	P_Bergamal	P_--Isolongifoline	P_1	P_Longifolene	P_2-Propenal	alpha-Duprezianene	P_Isosativene	P_gamma.-Gurjunene	E-alpha-Bergamotene	P_--Neoclovene-II	P_sesquiterpene_RT26.390	P_Selina-3	E-beta-Famesene	P_Longifolene_isomer	P_1s	5-epi-aristolochene	P_sesquiterpene_RT27.337	P_Cyclopentanone	P_Eremophiline	P_sesquiterpene_RT27.547	P_sesquiterpene_RT27.787	P_Naphthalene	MW_220	P_3Z-Hexenyl_benzenoate	P_Cadina-110	3Z-Hexen-1-ol	3Z-Hexen-1-ol-acetate	P_3Z-Hexenyl_E-2-methylbut-2-enoate
WTos3	WT	3700.5	26839	626630	2982269	586525	8489019	3700.5	1056486	32761	816882	572651	1657473	2628606	1387164	664285	333178	793657	3700.5	1308217	310824	906326	1165907	3700.5	84429	3700.5	280367	3700.5	1001406	22812	120085	3700.5	2648271	818804	334705	1003243	694705	132260	1212548
WTos5	WT	3700.5	3700.5	371633	1265773	735274	1727906	1472030	584590	26970	808834	378913	1483732	2349445	1306271	580288	146230	713338	3700.5	269695	241551	3700.5	909215	3700.5	168334	30762	254005	3700.5	505997	3700.5	42170	3700.5	1709060	384662	815966	612038	1283413	323517	231396
WTos7	WT	3700.5	3700.5	1016354	3925127	772585	10252578	3700.5	1121511	71239	581827	1435825	1040701	1885702	906193	434093	166377	600385	120219	397908	191275	3700.5	3700.5	3700.5	3700.5	45547	79859	3700.5	1087203	3700.5	3700.5	3700.5	2046294	584685	287457	853453	1389131	599397	1887620
WTos8	WT	3700.5	3700.5	1921029	8787618	619961	21212355	3700.5	2725438	66137	876521	2512926	1529581	2726026	1341922	662683	247205	901590	3700.5	811433	306197	976507	1387686	3700.5	3700.5	186255	196027	3700.5	1308084	15970	183582	3700.5	3044391	722058	563496	1179682	850599	547179	3542144
WTos9	WT	3700.5	3700.5	954748	5323388	469354	14965334	3700.5	619688	24367	442267	959223	690467	1267131	701713	305144	204950	490446	3700.5	549621	119158	3700.5	517090	3700.5	549437	3700.5	57429	3700.5	809146	3700.5	3700.5	3700.5	1330979	550126	281622	556423	1053018	419549	1355660
Jar_4/6os1	Jar_4/6	3700.5	3700.5	748910	4544372	226987	6993244	3700.5	3700.5	35002	603532	393155	1235588	1808896	981741	483703	189686	491735	3700.5	394155	215154	3700.5	703316	3700.5	144860	37261	408348	3700.5	3700.5	3700.5	46262	3700.5	1760554	410092	3700.5	779476	1855618	501218	411507
Jar_4/6os2	Jar_4/6	3700.5	3700.5	437507	1094718	473212	1333565	3700.5	359462	58473	1114509	3700.5	2460847	3641449	1851894	989724	217663	829494	797570	1992543	382424	1130925	1321253	3700.5	251821	3700.5	219106	3700.5	871188	14780	46415	3700.5	2315455	359767	272434	809277	423448	52785	301610
Jar_4/6os3	Jar_4/6	3700.5	3700.5	1915308	14688757	716442	22367957	3700.5	1821753	64499	611426	1581677	1288644	2118597	1105391	582835	151857	633485	3700.5	4051167	269771	940464	1166006	3700.5	793471	86440	348881	406842	1847938	3700.5	407033	3700.5	2703888	398290	4607758	1036865	1256656	417058	1769641
Jar_4/6os4	Jar_4/6	3700.5	3700.5	1431481	12930026	915693	19708045	3700.5	1413854	84784	1052741	1785521	1889258	3104966	1838188	795699	358221	1135988	3700.5	4837636	405030	1436537	1638188	3700.5	3700.5	316574	523732	3700.5	1632888	3700.5	373086	3700.5	3752467	921903	3649331	3700.5	2064579	901672	1604984
Jar_4/6os5	Jar_4/6	3700.5	14843	1215637	8793529	670437	12164847	3700.5	1423698	38082	590218	1206972	943579	1603346	888334	382676	280906	570616	347844	1081249	148593	521162	665700	3700.5	146232	52846	302784	313494	575836	12200	344178	3700.5	1248671	598457	609269	442222	875202	408293	1573520
Jar_4/6os6	Jar_4/6	3700.5	3700.5	1195680	6456923	407627	19340712	3700.5	1248617	38097	396570	1114466	668180	1125906	591926	293902	197907	352900	3700.5	1802792	107337	352239	466516	3700.5	3700.5	3700.5	266749	83156	342348	7401	75374	15796	1011875	462283	1108160	413234	1569837	767016	1807271
Jar_4/6os7	Jar_4/6	3700.5	3700.5	305984	1181718	2201879	3886858	3700.5	607326	37855	303400	487595	560529	931344	463617	246364	368636	285523	3700.5	773105	96106	379732	3700.5	57589	3700.5	20836	440150	3700.5	511297	33463	31003	3700.5	1058534	933401	1098455	489031	2117447	519849	645180
Jar_4/6os8	Jar_4/6	3700.5	3700.5	732456	4711206	559604	13576557	3700.5	1921781	39495	598267	1490530	1106979	1860686	926290	468372	366409	537615	3700.5	3098027	195332	700593	722674	3700.5	3700.5	129124	957341	694884	1047668	82430	831486	3700.5	1497864	859088	9260910	644944	2058031	924074	1670777
Jar_4/6os9	Jar_4/6	3700.5	3700.5	519303	1840015	186235	6071586	3700.5	639786	37844	390591	415081	697270	1290478	618578	346020	3700.5	384352	127922	400027	127184	3700.5	450823	3700.5	3700.5	3700.5	439427	3700.5	780999	14397	3700.5	3700.5	1295486	297769	678211	609240	1583129	372498	519911
LOX3os1	LOX3	3700.5	3700.5	166227	743281	149486	2016424	1779469	463549	42597	691331	251746	1385450	2168070	1207847	589807	119016	657405	114348	86003	246429	807209	1014136	3700.5	289652	98858	219088	3700.5	853646	14694	3700.5	3700.5	2396191	446468	108443	890102	135752	22771	361829
LOX3os2	LOX3	3700.5	3700.5	169736	1193434	242404	2156256	3700.5	663611	77618	991085	632714	2041996	3207748	1727638	891239	120737	899440	92684	3700.5	392657	1086222	1366258	3700.5	3700.5	73616	338606	3700.5	1356737	22715	3700.5	3700.5	2868075	506945	238546	1087475	574332	273966	421467
LOX3os3	LOX3	3700.5	3700.5	172549	1447065	152706	2872978	3700.5	851800	64876	980102	749995	1769209	2830303	1702483	764397	80962	1007063	92675	3700.5	346288	1127402	1383568	3700.5	84411	86834	381146	3700.5	1323661	13969	3700.5	3700.5	3010551	293790	274914	3700.5	246718	58171	614836
LOX3os4	LOX3	3700.5	3700.5	3700.5	318400	162779	608069	3700.5	171995	17177	698734	3700.5	1327296	2018696	1116671	554097	79093	579427	60955	3700.5	221580	661456	859221	3700.5	113493	23303	201933	3700.5	409171	3700.5	3700.5	3700.5	1540804	205176	3700.5	505663	72216	8758	150134
LOX3os5	LOX3	20463	3700.5	436118	3000655	111570	5107592	3700.5	801009	44506	614067	812639	992757	1542168	898050	366476	51194	556909	39639	3700.5	158481	3700.5	577590	3700.5	3700.5	28571	371914	3700.5	1701751	7521	3700.5	3700.5	1226807	155953	171474	458439	239650	3700.5	1143437
LOX3os6	LOX3	8701	3700.5	306329	1810914	321645	1285580	3700.5	621967	80851	825084	979448	1478159	2583469	1248047	651221	125186	783928	80817	91919	261550	3700.5	1049323	3700.5	3700.5	96709	201458	3700.5	955909	17156	3700.5	3700.5	2201476	606120	202186	883900	395231	377483	1006862
LOX3os8	LOX3	3700.5	3700.5	168301	1449940	197769	1297543	3700.5	613812	45541	468006	1057825	877073	1484890	728649	408779	200762	456253	79509	118997	166566	3700.5	633415	3700.5	3700.5	3700.5	165974	3700.5	623565	11823	3700.5	3700.5	1561666	655405	1523497	3700.5	390867	290493	795040
LOX3os9	LOX3	3700.5	3700.5	118496	715457	309279	1735651	3700.5	525402	39239	366155	722197	618923	1079611	537379	270755	278544	340555	3700.5	150536	109680	259934	396298	3700.5	3700.5	34422	608018	3700.5	749624	32610	3700.5	3700.5	938067	998261	1533028	449939	313697	123673	656112
