# Supplementary material for: The Active Jasmonate JA-Ile Regulates a Specific Subset of Plant Jasmonate-Mediated Resistance to Herbivores in Nature
Source: Front Plant Sci. 2018 Jun 14;9:787. doi: 10.3389/fpls.2018.00787 (PMC6010948; doi:10.3389/fpls.2018.00787)
Supplement: Supplementary Table 1 — Deduplicated feature table from the untargeted analysis of WT, irJAR4xirJAR6, asLOX3, and irCOI1 plants in the glasshouse experiment. [file Table_1.XLSX]

## Sheet: SupplementaryTable1
	X21_BE2_01_4599	X22_BD2_01_4590	X23_GC8_01_4632	X24_GD6_01_4638	X25_BC1_01_4580	X26_BD7_01_4596	X27_BC7_01_4587	X28_BC8_01_4588	X29_BC3_01_4582	X31_BE1_01_4598	X32_GE3_01_4644	X33_GE5_01_4646	X34_GD5_01_4637	X35_BB7_01_4578	X36_BC2_01_4581	X37_GC3_01_4626	X38_GB7_01_4622	X39_GB4_01_4619	X40_GB1_01_4615	X61_BB4_01_4575	X62_BA8_01_4567	X63_GD4_01_4636	X64_GA8_01_4614	X65_GD2_01_4634	X66_BA5_01_4564	X67_GE2_01_4643	X68_BC5_01_4585	X69_BE3_01_4600	X70_GC7_01_4631	X71_GC2_01_4625	X72_GA7_01_4613	X73_GB3_01_4617	X74_BD3_01_4591	X75_BB6_01_4577	X76_GC5_01_4628	X77_GC6_01_4629	X78_BD4_01_4592	X79_BA7_01_4566	X80_GB5_01_4620	X41_GE1_01_4641	X42_GA2_01_4608	X43_BB1_01_4568	X44_BA6_01_4565	X45_BB2_01_4573	X46_BE4_01_4601	X47_BA1_01_4545	X48_GA6_01_4612	X49_GD1_01_4633	X50_BB5_01_4576
Label	coi1ctrl	coi1ctrl	coi1ctrl	coi1ctrl	coi1ctrl	coi1ctrl	coi1ctrl	coi1ctrl	coi1ctrl	coi1os	coi1os	coi1os	coi1os	coi1os	coi1os	coi1os	coi1os	coi1os	coi1os	jar46ctrl	jar46ctrl	jar46ctrl	jar46ctrl	jar46ctrl	jar46ctrl	jar46ctrl	jar46ctrl	jar46ctrl	jar46ctrl	jar46os	jar46os	jar46os	jar46os	jar46os	jar46os	jar46os	jar46os	jar46os	jar46os	lox3ctrl	lox3ctrl	lox3ctrl	lox3ctrl	lox3ctrl	lox3ctrl	lox3ctrl	lox3ctrl	lox3ctrl	lox3ctrl
173	0.159535	0.254849	0.208181	2470.83	92.9412	50.3805	31.4476	30.8364	71.8937	0.243983	71.2987	0.197355	28.2674	0.138922	0.162906	198.788	32.6911	15.867	19144.2	40.1722	16.4288	0.144958	0.120105	45.7881	7.58093	13.7043	0.0930311	0.0844334	108.638	4882.49	1700.08	5265.27	11091.2	7278.85	31990.6	10809.7	9709.32	25347.9	9401.04	0.450316	0.295642	62.0714	0.118151	0.101481	0.165596	52.0303	0.0990632	0.132228	51.5358
153	0.135935	0.217149	48.1971	294.242	43.3323	0.148372	50.8594	101.143	55.8399	0.207891	293.615	56.5048	15.2764	253.507	323.352	0.152149	12.6559	179.09	3992.99	272.309	649.108	34.1361	140.031	281.943	212.002	54.2169	241.873	182.392	257.805	1223.1	2018.28	1178.87	3541.9	2761.27	3011.8	4436.65	4434.57	2810.42	669.039	84.3351	3.06173	45.102	136.491	401.269	4.64989	171.49	186.969	223.716	0.229058
88	5054.23	4712.75	4898.7	6124.59	4248.93	7737.14	5351.19	6035.33	5743.53	3428.34	4335.36	4428.11	5145.57	4687.42	5148.7	5884.2	4751.76	5191.21	5558.35	4445.69	5950.52	5175.28	4356.7	2157.9	6801.86	5194.91	5710.87	7234.03	4689.89	4199.74	4272.83	2249.4	4277.08	4114.01	5548.48	4040.76	2898.89	5001.99	4866.45	4401.64	5691.01	5266.37	6576.02	5715.08	2293.55	5933.16	6261.4	5383.71	5383.52
526	0.293783	31.8075	0.383363	638.805	0.596577	0.320662	0.299806	29.4775	143.117	0.449293	163.077	52.3964	195.639	0.255823	0.29999	0.328824	0.335271	0.31341	5746.73	0.237356	0.236272	46.4789	9.73708	0.243631	0.147039	3.78184	0.171316	0.155483	0.177067	866.895	383.327	934.863	1158.71	1050.05	1088.54	1573.51	2460.24	3954.69	952.856	0.257051	0.272211	0.278148	32.0313	0.186877	0.304943	28.0056	0.182424	32.4225	0.24752
524	32.1984	9.96659	114.846	5352.04	601.466	2.76491	2.58508	7.97812	1078.76	3.87403	1456.36	1752.84	3.30098	2.20584	2.58667	2.83529	2.89088	2.70238	39294.3	2.0466	683.001	2.30169	3.81413	2.10071	1.26784	24.5786	1.47717	5.84852	1.52676	5200.98	3258.51	8073.59	8364.31	8584.9	7933.07	8609.96	17467.1	21755.5	5595.52	27.0478	2.34714	2.39833	1.87603	1.61135	2.62938	1.91996	4.77252	2.09955	2.13424
1472	7.8695	1.79471	2.93211	166.295	1.14071	1.22627	1.14652	18.7005	0.91147	529.02	324.543	1.38982	1.46403	562.475	13.1067	34.6185	5.89664	2.92424	5793.91	164.229	196.172	225.471	53.2974	222.065	293.626	94.4554	902.248	254.551	109.363	6923.75	3196.62	3615.51	3575.42	2821.61	4407.18	5097.98	3400.55	3218.35	2264.69	47.3271	1.04099	1.06369	28.133	83.7248	1.16616	105.491	75.5853	67.7433	4.89458
87	5013.46	4777.66	4610.77	6862.92	4770.15	8457.8	7066.09	6292.61	8116.58	4143.45	4871.08	3991.09	5145.58	6888.72	6179.1	6272.92	5657.97	6339.96	5278.7	5510.37	7650.82	4807.42	5384	4824.75	7485.02	5066.17	4979.93	6640.8	5943.59	4167.45	4611.2	2956.29	4745.45	3547	7313.29	5025.7	4591.79	4497.65	5016.03	5623.28	6126.89	7875.51	6587.15	6110.39	5510.07	6935.39	5309.61	5363.43	6710.02
1343	1916.5	1451.86	1555.8	8476.17	1273.14	4171.74	3250.94	4089.11	4002.12	619.181	1189.13	1074.42	1286.66	3029.73	2496.28	2388.61	1741.38	2602.79	5037.25	1810.25	3370.26	2550.37	2905.77	2628.92	7864.34	3938.26	5998.87	8493.64	5055.16	1867.98	2154.23	1134.44	2466.28	1874.02	13303.8	3701.49	4126.43	4735.88	3265.53	2380	2502.29	4167.15	3081.52	3698.67	2693.32	5338.92	6859.49	3036.33	2442.44
745	41284.2	9884.89	27748.6	24826.3	48262.5	10681.7	59324.8	5159.82	46179.5	28450.8	21486.2	30265.2	44442.5	20490.3	28210	37128.7	32733.6	22513.1	7919.61	25576.4	16850.7	51187	44110.5	36499.1	18808.4	20795.6	43552.3	37503.5	23283.7	8210.92	15216.7	12136.7	8458.26	7741.8	14415.9	16603.1	7112.21	6339.42	19207.3	36143.2	48459.7	17465.7	42573.5	33804.3	36169.8	132.481	33902.5	38497	24305.3
1630	9125.27	10894	7300.55	3471.24	6353.36	9071	7704.63	9405.19	9398	6987.57	7154.18	7416.46	10142.4	8206.24	6484.5	6862.84	6659.59	6451.98	3033.88	4040.56	5323.35	5906.75	4206.34	4579.24	3055.19	3775.59	4871.26	5895.74	2637.05	2851.6	2960.64	2639.5	2381.84	3253.34	2728.25	3692.27	3555.19	3171.27	3379.58	6140.73	7639.71	5996.32	6328.84	5804.33	6993.17	7963.83	6575.23	5605.31	5732.21
1621	6466.93	1784.78	3094.92	6503.8	1683.12	6853.09	3681.48	5858.25	6787.39	1105.21	2340.69	2382.05	2535.65	5024.23	1835.68	2248.93	3248.77	2629.97	5063.32	4421.6	7418.45	3178.23	3563.36	3046.92	7648.7	5630.83	6423.68	6933.79	5076.13	1877.9	2513.6	2393.8	3970.48	3847.52	6633.14	4130.8	5431.07	5307.57	3117.98	3493.87	3270.92	7489.98	6891.68	6459.47	1963.85	10610.8	6291.89	3627.03	3106.31
1799	952.174	169.083	350.418	2817.96	757.694	1990.59	1264.24	2956.43	3270.57	194.877	682.755	131.141	779.087	1218.25	260.921	1145.25	895.357	1472.44	1403.23	434.48	1353.35	1096.17	1137.61	1311.74	3483.71	573.985	2614.69	3797.25	2568.06	282.114	486.225	277.526	973.391	537.473	4574.6	1340.89	1141.14	1495.94	812.343	1158.73	1457.64	2198.96	2156.83	2251.52	1012.4	3253.35	3553.89	1619.5	1585
1295	1287.27	348.384	1235.36	6119.58	933.669	2897.18	2637.12	6196.26	4403.23	86.232	723.95	521.188	936.797	2288.47	979.404	1387.53	1493.94	2173.98	2972.83	1587.12	1434.08	1899.07	1978.52	1980.09	5944.89	3163.15	4363.11	6356.93	3336.34	583.159	1277.44	645.257	1655.03	656.48	7361.19	1490.35	1112.27	2279.96	1374.44	1269.21	2020.26	2584.81	2390.25	3496.33	1481.97	4797.12	5886.44	1544.09	2409.66
1733	901.891	1501.07	917.826	1570.7	848.836	819.302	51.4129	1551.16	81.7454	755.356	1413.83	363.197	65.6509	1522.51	1848.97	119.45	478.751	1049.9	1010.43	2432.41	2258.9	1859.08	1907.85	2246.96	1037.6	1572.04	1179.97	1166.48	1070.37	2159.8	718.383	896.421	985.759	1384.19	156.57	1818.62	1348.48	1132.74	1109.94	1781.37	1177.79	2622.24	1811.5	1682.31	1722.34	2601.14	1686.12	2133.36	2488.07
1000	487.995	5.94478	1469.74	488.487	3.77849	63.1384	14.4735	2.41787	8.31631	703.483	255.472	2442.08	1082.28	459.437	82.498	148.722	8.49393	67.0291	670.903	6540.45	5844.01	188.553	1309.74	18.2373	7335.27	886.957	49.5298	626.42	189.423	2200.08	1754.24	532.065	6267.47	9692.34	535.85	221.83	7786.57	3705.75	791.885	3.25613	78.3257	613.462	2.75606	1622.94	3.8628	961.078	249.096	333.67	3.13539
1356	2480.28	461.097	2195.25	11602	1015.88	5235.37	3399.56	7375.02	4289.79	723.275	2341.23	989.835	1593.87	3835.15	2572.19	3615.27	2110.13	3092.21	5125.32	2013.33	4184.91	1906.16	2651.88	3450.51	10854	6448.46	9041.61	13424.6	6861.7	1559.56	2614.51	1444.3	3621.09	1760.73	18457.3	4443.63	4818.44	5884.53	3753.6	3712.85	2928.85	5011.61	4602.92	6207.75	1639.72	7639.09	9107.75	2754.24	3710.35
344	8657.27	12241.4	6824.36	6388.31	13492.6	8253.24	11647	11634.9	12854.7	3403.92	8233.26	7748.49	7629.59	9611.05	8082.08	7703.4	10349	10570.3	2922.3	4392.39	5848.26	9347.72	7770.7	9958.76	6796.54	6130.59	6403.13	6958.26	8174.01	1389.44	3292.7	2161.63	2711.06	1474.49	3877.26	4990.35	4088.83	4340.53	6165.84	12665.3	8106.91	8246.18	8661.32	9423.5	9755.93	11594.2	9335.4	11305.1	8715.97
1374	209.699	651.447	170.595	1623.15	33.0944	637.312	0.166191	328.133	572.297	339.195	568.46	0.402917	0.212215	588.086	906.848	0.182277	0.185851	764.541	4744.16	1449.1	1726.13	2278.62	1301.95	909.475	3797.28	232.915	946.663	1478.91	1655.06	3449.93	3541.17	2893.34	3552.39	3615.76	7713.62	1731.59	3191.4	3342.58	2485.74	1150.37	263.201	2194.34	2137.72	2407.93	863.669	3439.94	1032.7	2010.58	2156.51
860	4923.68	2513.33	8047.61	3855.21	5996.67	5298.17	7103.63	4188.85	5052.24	8433.65	8262.92	6998.49	15478.9	5445.09	5939.44	6034.66	6511.92	5387.36	4171	7375.01	3304.86	8175.99	5256.22	6347.15	2552.55	4967.69	4748.69	4499.84	4037.68	5843.54	4191.56	6394.48	3081.19	3640.94	5742	5070.02	3185.8	2638.06	4058.64	8698.81	6942.65	3180.54	3405.31	3634.3	4992.17	7501.66	4587.02	6731.75	3337.61
1668	4145.63	1507.97	2510.22	3230.75	4683.04	2397.07	5302.78	2938.85	3557.12	8334.73	5638.65	4923.35	11353.8	3403.48	3649.09	5111.46	5217.9	3560.98	3678.62	3899.46	2098.37	5477.76	3445.91	5226.7	1365.87	3386.19	4107.94	3157.58	3129.5	4884.8	2195.99	4605.21	2749.41	2440.78	4283.46	4568.22	2712.1	1231.39	2833.85	7435.87	5422.48	2298.12	3007.71	2201.97	2888.58	4789.2	4066.52	3132.89	2221.82
903	8716.47	8990.17	6443.78	1759.25	7611.08	4441.06	8288.03	7476.42	9021.3	7062.38	4535.73	7412.34	8461.22	6384.77	6863.21	3973.8	6767.65	11003	2109.14	4218.72	2873.83	4818.08	2445.83	7707.83	1183.13	1665.56	3682.53	3190.15	1354.85	2689.1	1569.96	1639.9	629.58	741.254	621.465	1245.03	925.328	667.225	1554.46	9020.93	6876.19	6684.29	5511.66	4873.76	5491.88	6929.55	2147.47	6990.36	2979.87
155	4.74937	77.0883	6.19756	5041.72	63.0949	5.1839	20.5321	3.08574	7.70623	65.7219	32.238	5.87528	26.5768	4.1357	4.84973	5.31586	5.42009	51.5743	15589	16.0228	67.6446	4.31541	3.57554	109.396	458.463	91.4352	13.4163	92.5772	1257.61	4062.53	3689.31	6872.7	12831.9	14847.8	2254.52	11640.2	16071	10219.6	7245.31	67.463	4.40064	37.2331	28.3103	3.02111	4.9298	140.376	29.5856	20.0827	15.171
1477	0.637121	1.01777	0.831393	215.66	0.646892	53.8743	0.650184	0.413948	41.0857	0.974373	0.687366	0.78816	0.830242	0.554799	0.650584	0.713115	16.7217	0.679686	3056.13	114.637	1004.75	0.578906	0.479654	0.528357	0.31888	0.411729	51.2108	0.337194	18.5726	80.5684	0.448322	0.43403	0.430231	361.783	26459.2	316.398	66.6395	31583.6	2.88933	0.557461	0.590339	0.603213	45.1261	0.405277	0.661325	74.2426	0.39562	0.528068	0.536791
438	0.313544	0.500871	0.409151	5542.25	14.2115	0.342231	0.319973	0.203715	28.0845	0.479515	5.75091	20.4412	0.408584	12.6036	83.11	0.350943	0.357824	0.334492	12971.3	0.253322	9.57894	0.284895	0.23605	34.7231	564.54	189.201	14.8605	1.62393	735.305	8986.99	7590.16	9936	13650	18648.4	821.367	14710.4	24008.5	2260.49	6399.16	83.9496	0.290522	0.296857	26.7949	0.398895	0.325456	0.237646	20.1511	0.259876	0.264169
549	2.28083	3.64352	237.346	290.022	2.31581	2.48951	2.3276	1.48189	3.70083	3.48816	2.46071	2.82154	8.70379	10.6869	2.32903	2.55288	2.60294	2.43321	8794.6	1.84275	1.83434	2.07243	1.71711	1.89147	1.14156	7.15305	5.06045	1.20712	1.37469	554.558	289.233	875.86	990.188	1692.06	1174.41	719.806	3286.21	4546.34	752.601	1.99566	87.946	2.15945	1.68917	1.45085	2.36748	1.72873	1.41628	1.89043	1.92166
548	1.3067	2.08738	1.70514	2152.43	1.32674	1.42625	1.33349	0.848982	1.06011	1.99838	1.40975	1.61647	1.70278	1.13786	1.33431	1.46256	1.49123	13.1042	31796.5	1.05572	8.03148	1.1873	0.983741	1.08363	0.654004	0.844431	0.761985	0.691565	0.787563	2976.04	1676.73	3710.02	3962.23	5172.89	5076.61	3110.15	13667.5	16558.2	2737.36	1.14332	14.009	1.23715	1.93546	41.1189	1.35634	0.990392	0.811392	3.12288	1.10093
445	19.787	5.4241	84.6866	21974.4	311.447	35.1712	97.6382	2.20609	157.101	31.1025	1012.09	661.144	60.8107	93.2561	20.6385	3.80048	3.87499	3.62232	30590.2	102.765	652.775	195.328	33.4269	34.7455	885.537	119.555	160.336	1.79704	2142.06	13122	5814.46	9837.9	21858	17352	24918.5	19174.4	14681.4	24470.7	16347.4	47.4877	3.14616	6.42954	2.51467	2.15989	3.52447	21.3564	2.10842	68.0452	2.86078
79	5494.17	5592.41	8406.38	2402.08	7188.43	5538	4344.44	3521.43	3778.57	5773.87	6250.7	7235.72	7159.94	4781.44	6229.81	5550.24	7770.43	4937.3	3664.21	5862.98	4816.86	5273.49	5042.21	4954.06	3743.89	2576.73	3583.02	3003.17	4318.93	5769.18	4468.13	4201.34	4440.78	5017.63	4386.38	3866.88	4150.61	3891.8	5705.04	7051.76	4577	5786.85	5072.61	4687.77	6026.04	6058.53	4234.09	4189.29	4673.52
28	4169.25	7506.48	5262.41	3454.9	9881.9	5582.45	7666.83	9548.36	8719.36	3931.45	6971.92	4954.22	7253.19	6510.37	5313.73	5549.25	7281.57	8219.03	1857.09	3726.18	3085.78	7288.22	5936.09	6072.11	1904.13	3809.89	3557.9	3573.91	5320.29	1893.81	3872.02	1761.1	2150.29	2809.8	2593.52	3865.48	2334.14	2383.76	4521.09	7901.39	6293.78	4215.13	5123.29	6684.53	5943.44	7522.53	4521.32	7298.86	6338.03
266	69.285	6.39325	5.22251	1397.33	4.06354	4.36833	4.08422	2.60027	3.24691	6.12066	8.63557	4.95094	5.21528	3.48504	4.08673	4.47953	90.0354	4.26954	8648.79	3.23346	20.3729	3.63648	47.864	72.509	795.717	59.4079	2.33382	2.11813	1100.17	9352.53	8763.56	9533.49	15570.4	9716.31	3062.8	12556.8	7764.23	4543.47	8256.38	3.50177	3.70829	3.78917	2.96397	2.5458	4.1542	3.03338	20.7838	3.31713	3.37193
474	0.424779	0.678563	164.102	4119.96	147.418	364.278	104.957	0.551972	69.9383	450.986	106.79	150.312	47.5267	190.529	247.05	49.6977	0.484768	23.162	10522.8	97.2924	209.953	0.385967	160.718	0.352265	127.956	0.274507	3.73319	107.877	143.711	6608.96	1317.34	4438.75	9123.23	8659.09	32374.3	7980.47	3098.23	18072.1	9057.56	19.2838	90.1423	26.9737	0.314589	21.0819	130.538	183.377	14.8893	61.054	92.5458
1195	5408.71	10836.4	10950.6	12004.1	5368.33	4915.35	1656.14	13430.2	2591.42	8542.08	22976.2	4525.31	1685.67	16509.5	17961.2	5855.89	8708.34	10679.9	8949.18	29483.9	21559	26496.7	34323.2	39399	21654.7	19640.8	30642.8	20154.1	34999.8	19237.8	29127.8	27045.6	32512.8	41246.6	5600.28	27023.5	34657.6	7361.81	25144.4	16034.6	14416.6	22216.7	19405.5	30984.9	13058.4	23322.4	23594.4	30030.8	22444.4
224	1615.84	2632.4	2231.36	2439.53	820.384	2173.38	220.909	4258.99	882.325	1259.01	3525.25	863.053	94.7316	4176.98	3016.68	1245.7	2110.44	2138.72	2606	5112.29	3319.43	4508.41	5993.13	9842.39	5578.68	3013.45	6573.35	3499.21	6523.93	4545.16	5244.53	6356.94	4817.81	8641.01	3414.56	7755.17	8113.65	2812.18	7275.37	3000.7	1905.41	3160.02	4009.94	6875.32	2652.77	5775.76	6061.79	4907.76	5356.55
195	11081.3	13148.4	12678.7	1243.97	11862	7071.45	17886.3	6481.47	11181.8	15847.9	6579.12	8418.92	20955.4	3493.45	8597.41	11026.2	8001.09	13761.5	847.695	2291.23	1344.23	6282.86	1966.68	6799.86	404.21	1535.65	1680.88	2114.94	955.614	2699.66	1197.45	1225.88	727.714	616.702	440.019	1256.78	435.158	307.106	1748.71	12119.4	12597.3	6708.99	5788.84	3534.98	8857.22	5194.25	6059.12	7089.08	3561.67
319	38.5027	1.06529	0.870212	342.175	0.677097	0.727883	1.36108	0.433275	0.541024	1.01987	71.6265	38.9465	11.7385	3.20875	7.83655	0.746412	105.225	0.711422	3864.21	0.538783	12.9227	57.6514	0.502049	10.3393	36.6846	53.5338	27.9302	0.352938	64.1814	1315.35	805.861	1441.93	1868.64	1608.22	4870	2686.96	1680.59	1766.75	1403.3	125.497	0.617903	0.631378	0.493879	12.1661	0.692203	11.7002	0.414092	0.552724	0.561855
664	5074.81	4131.74	3090.28	3918.27	2227.3	3976.47	2272.99	2774.18	3855.6	5610.71	6478.89	6950.06	6991.26	11104.7	9202.49	7376.81	7390.6	6089.39	4905.69	3202.89	4887.5	3598.4	3709.48	3109.42	3590.28	3230.33	3191.06	4108.12	2883.96	4610.5	4858.77	4386.57	7651.93	6315.26	7880.51	6089.44	7613.04	7754.8	5777.04	2847.22	3819.94	4779.1	3209.71	3679.44	3615.76	4029.31	3050.06	3886.87	3543.41
927	12694.4	14627.1	14385.5	10625.9	8766.65	7757.86	6471.12	7599.49	9017.11	18716.7	12418.9	18524.2	14514.2	11567.4	9061.61	12367.7	15298.8	12973.5	9515.7	14651.1	10128.9	9619.06	13520.9	10200.4	11144.2	19950.5	9422.21	8708.67	11774.6	15904.7	13187.9	12726.6	8004.81	9268.31	6309.85	9446.27	8476.89	4865.1	12634.4	9111.26	8505.86	10132.2	8127.1	10520.9	8649.4	12772.2	6731.53	9821.54	8797.75
1216	384.673	1268.47	180.619	1735.38	1311.41	451.981	512.442	251.98	1646.88	268.128	1742.49	195.714	528.445	762.758	575.697	817.047	683.694	581.707	5328.68	341.919	144.314	610.982	608.915	789.898	368.071	280.439	627.388	320.992	454.351	817.667	315.676	977.695	956.025	1204.98	6669.82	1549.21	1035.01	6295.12	2064.29	1106.06	539.779	868.79	632.407	124.131	162.835	572.501	383.092	70.2313	993.139
932	442.188	706.373	577.021	253.888	448.97	482.645	451.255	287.297	358.743	676.255	477.06	547.016	576.222	385.053	451.532	494.931	504.635	471.73	8323.1	357.257	355.625	401.785	332.899	366.702	221.316	285.757	257.857	234.027	266.513	421.852	311.154	301.235	790.607	292.926	15303.8	263.225	252.264	11905.8	316.488	386.901	409.72	418.655	327.482	281.279	458.987	335.15	274.576	366.501	372.555
570	23.6546	171.047	90.1103	1046.15	383.814	222.211	12.0698	215.841	142.515	267.558	481.355	84.7517	15.4124	589.108	920.49	133.32	310.728	116.082	8414.02	130.928	702.712	124.491	49.188	190.904	587.494	42.3182	127.142	395.528	70.0498	1356.91	752.757	580.649	1025.17	2107.06	9350.24	1211.94	822.447	10848.1	3361.23	43.1291	10.9589	123.64	203.541	221.716	141.364	512.254	64.9525	135.409	598.717
352	265.856	898.287	155.624	4319.95	693.576	1576.03	327.173	1291.93	1013.65	912.15	1836.04	841.999	482.137	1828.18	796.524	837.611	667.874	636.183	19266.7	132.269	2043.93	382.142	297.872	261.265	1582.7	27.5742	461.087	421.579	208.913	1879.43	1244.85	1608.02	2837.51	1528.92	20812.6	3251.96	1520.74	20875	5122.74	457.627	444.769	563.943	2076.38	1008.25	835.285	1592.33	683.727	227.112	2162.91
511	36.7376	0.843557	0.689083	11762.8	139.559	0.576379	0.538892	0.343092	85.6895	0.807589	181.044	225.637	0.688129	0.459833	1.62554	0.591051	0.602639	0.563344	23244	0.426639	495.009	0.479815	11.9582	0.437918	477.949	81.2205	17.8171	0.279476	1042.09	6729.69	2682.53	5299.8	8664.6	10545.8	19281.2	10741.5	9729.51	18458.8	9035.25	0.46204	0.48929	0.499961	0.391081	49.6055	11.9836	0.800478	0.327901	5.8837	7.87502
154	41.6111	0.804582	0.657246	4677.15	0.511391	0.549748	0.513993	0.32724	0.408619	0.770276	53.9395	1.87586	0.656336	0.438588	0.514309	0.563743	58.551	0.537316	12827.8	0.406927	116.178	46.8795	5.50809	0.417685	892.368	71.8055	28.4139	0.266564	701.447	8235.15	4573.29	8371.57	9594.7	13821.6	784.258	10618.9	18678.1	7464.52	7815.96	0.440693	0.466684	66.6439	0.373012	0.320386	0.522801	0.381747	0.625503	22.9143	12.4732
1506	48.4344	95.9532	1.54775	1529.66	296.056	1.2946	2.4208	284.093	45.9711	1585.25	2025.56	204.247	109.128	2183.72	499.576	128.856	253.865	1.26532	15654.6	2538.58	2611.82	1483.91	852.749	924.806	2105.64	670.145	2621.96	1236.61	1067.6	14405.7	11657.9	13338.2	12709.7	9828.59	11612.7	13557.8	7252.98	10842.7	7558.82	626.467	96.8456	304.989	131.815	996.423	1.23114	151.851	193.435	415.909	59.5837
1013	6608.22	540.623	4311.85	5446.34	1775.92	1013.81	2591.17	4144.9	5243.17	10239.3	4085.12	1915.09	6902.43	3495.09	2109.09	6506.01	5074.02	2248.21	3759.35	5014.77	5038.52	3293.49	3234.38	3246.45	3306.57	3127.76	2889.41	4026.12	914.968	4050.31	3978.54	4302.65	2186.51	965.805	5405.04	4127.47	2494.4	4631.79	3005.33	4108.93	3063	4258.7	2074.62	4796.48	3953.1	872.415	2039.1	1968.2	1713.37
508	20497	6513.34	8112.69	7151.12	34240.9	8221.65	41355.3	22186.9	29617.1	9285.77	17167.8	8330.97	25235.3	5463.27	12725.3	33957	16805.9	9361.17	1918.98	3761.01	1855.72	23402	13002.1	15952.2	1229.74	8222.15	11430.6	9346.2	4326.97	2392.84	4729.97	2152.22	1937.93	483.086	2705.65	5755.59	1482.05	486.614	4880.13	18888.2	30700.9	3792.46	9843.85	7991.51	31445.6	13191	18709	15297.7	11879.1
1263	7372.18	2283.67	6871.57	5196.61	8140.8	2259.7	9601.86	8379.17	8375.22	9704.59	4570.66	7357.62	9955.85	4039.55	3674.34	5347.97	10027.7	5459.44	1091.85	4150.4	2119.99	7249.33	6963.68	6836.98	1503.74	6937.51	6410.02	5153.59	5103.46	1927.45	4312.83	4368.62	1195.7	693.069	1548.53	4265.63	974.09	429.93	2435.34	5010.68	6601.49	3523.67	4957.71	5079.08	3271.92	8374.42	7723.3	5238.45	2469.79
160	7.60792	4.11587	3.36216	1762.09	47.129	2.81226	15.6273	1.67401	2.09031	3.94037	64.4767	3.18733	3.35751	2.24361	2.63097	2.88384	2.94039	2.74866	31077.8	101.015	2.07214	2.3411	22.6768	2.13668	165.158	24.9911	1.50247	32.253	1.5529	6872.81	5908.6	4946.66	13321.1	13598.3	313.159	10616.5	40500.7	19241.1	5017.28	2.25438	2.38734	46.6673	1.90815	1.63894	41.7513	1.95284	1.59989	2.13551	2.17079
1549	5791.98	3453.09	3882.8	4115.32	5899.09	5005.22	7283.58	3043.92	3619.87	10092.4	9449.05	5373.64	9911.18	5657.64	6277.91	7618.97	5889.98	3290.64	2562.31	6167.28	3403.56	4955.53	3334.53	4724.93	1724.68	3652.93	5752.6	4294.55	2729.14	6608.51	2836.24	3813.34	4633.94	3022.28	4522.79	4208.31	4246.62	2298.33	4053.3	7236.37	6598.45	2893.37	3594.45	3438.57	7062.38	5938.68	4786.91	3192.03	5689.18
659	6263.29	11635.6	3682.56	735.017	6990.59	10974.5	9899.71	4059.89	8657.87	3027.6	2976.75	3561.22	4039.15	2933.33	3599.23	5729.56	880.328	4204.67	20.019	2249.33	1200.12	542.449	343.948	1270.18	246.743	1171.85	1588.99	739.349	356.568	78.0695	3.55132	113.907	6.81602	3.34328	94.3881	95.0981	66.7873	253.754	219.136	5178.19	7834.64	5488.46	8520.74	1892.31	5849.71	3019.91	2570.34	2653.71	7749.45
1429	1475.23	8.96314	81.4097	2209.54	169.026	1503.32	1258.78	2483.57	3497.78	101.227	39.1038	149.495	296.299	455.985	2.78034	142.029	344.868	385.871	192.705	962.798	542.881	590.127	1040.32	714.212	3467.94	1568.13	4035.82	3751.47	1789.33	15.5882	9.41968	59.6938	244.854	12.7553	2187.18	166.745	295.209	307.744	195.093	1298.38	633.654	1473.69	1475.65	1542.22	19.3808	4003.28	3697.34	1130.17	513.427
407	2614.87	2217.48	1809.35	3744.61	2846.02	4839.83	3951.24	6015.18	5901.57	1432.84	1376.01	1816.94	3159.94	2782.34	1557.33	1421.44	2527.66	1821.36	992.282	2830.98	2090.47	2478.33	2674.17	2496.57	3587.78	3254.5	5714.01	5197.67	3952.75	855.455	755.484	902.193	1180.25	886.813	3191.46	1492.92	1089.13	1391	1243.73	3532.13	1810.77	4370.28	3673.17	2876.91	2257.51	5880.13	6054.67	2063.96	2262.86
416	11626.7	8980.72	10970.9	14674.3	15714.1	21134.9	17675.8	25950.4	31899	7647.99	10530.8	10316	16106.2	12268.1	7847.87	12810.4	12825.3	9302.36	4534.6	12306.8	11029.7	10930	12443.3	14823.5	15083.6	13909	22707.8	18564.9	16561	5340.27	5328.54	4413.73	6160.32	5495.47	15062	6327.5	5753.7	7531.4	7672.4	17028.4	11381.7	16668.5	17278.6	14227.4	11086.6	24938.2	25149.2	14588.9	13608.8
455	13.0559	1.0602	0.866058	1160.91	729.741	0.724408	0.677293	0.431207	1125.34	1.015	1129.47	1070.44	0.864859	26.0294	0.677709	86.3437	0.757413	0.708025	14786.3	8.34484	1085.96	62.9553	153.801	0.550387	10.6712	160.82	32.4159	417.312	15.008	2952.79	1133.78	3689.59	5292.62	5648.79	1326.04	4237.7	10633	8288.1	2436.15	78.3096	0.614953	0.628364	0.491521	8.60183	1.3778	18.8726	0.885206	7.43862	0.559172
15	5946.21	8572.12	8741.05	4139.9	4713.12	6294.24	7409.53	1517.29	2869.76	12034.3	6097.12	9567.74	10576.2	3626.82	5505.79	7202.65	6637.17	6763.95	5613.37	7793.05	5837.26	5136.38	3747.87	3618.49	2831.48	3927.35	3588.96	2370.16	2779.66	7602.19	7019.56	6690.54	5180.95	3039.89	3471.25	3769.4	3458.23	3592.35	3981.44	6615.58	7575.01	6278.15	5528.71	2301.41	6476.9	6319.42	3647.72	3949.04	4960.64
313	3.50932	5.60596	4.57939	2.01492	22.0555	3.8304	3.58127	2.28006	2.84707	5.36693	3.78607	48.4181	4.57305	3.05588	3.58347	3.9279	4.00491	3.74377	3346.02	2.83528	2.82233	3.18867	2.64197	2.91024	1.75642	2.26784	2.04642	1.85729	2.11511	7.71356	9.81953	2.39068	2.36975	39.3189	835.677	41.8384	185.149	1175.26	5.02346	3.07054	3.25164	3.32255	2.59898	2.2323	3.64264	2.65984	2.17911	2.90864	2.95669
1225	59.277	48.0198	1.293	1355.75	1.00606	30.4401	8.28298	0.643782	0.803879	1005.13	1709.28	50.3897	80.6607	1567.46	546.779	73.8323	238.552	1.05706	9274.37	627.535	1122.94	824.277	679.612	146.166	1114.2	282.283	1585.54	787.712	493.728	16758.7	11652.8	9699.55	15479.2	614.785	10062.4	12652.6	9570.73	9330.85	7199.4	311.822	0.91811	1.87626	50.844	200.947	57.6413	236.439	95.2814	39.2049	90.0718
1224	59.0204	4.90917	4.0102	1009.2	3.12026	3.3543	139.156	3.99332	60.1976	1715.64	2776.02	63.1591	98.9827	2790.47	678.916	252.718	563.968	3.27844	15325.2	1326.92	2066.84	661.975	239.515	488.732	1173.01	429.21	1300.24	767.194	249.324	18686	11941	12492.4	15157.9	8659.47	9772.15	15602.1	9890.21	10464.1	7584.92	332.744	59.2652	74.1865	120.343	481.883	3.18988	7.60644	35.2903	2.54711	365.11
1525	3.45892	5.52545	13.4312	643.713	41.6628	3.77539	51.8693	2.24732	2.80619	841.517	1177.16	8.55782	185.897	1252.42	275.458	41.0384	254.819	88.7248	11291	619.804	1552.08	113.767	148.703	171.712	700.429	2.23527	208.861	447.865	193.182	12561.6	8226.53	7020.68	6273.8	5628.38	5486.38	9674.99	6044.21	7199.87	4822.42	7.46055	57.751	3.27484	2.56165	280.623	19.6469	2.62164	65.5577	2.86687	55.4494
440	1.59334	2.54527	2.07918	2730.96	17.3124	1.73911	1.626	12.1541	1.29266	77.6186	1.71899	1.97106	2.0763	1.38746	1.627	23.6047	191.295	1.69978	9409.18	45.8767	1.28142	29.636	1.19954	154.656	38.3809	1.02967	0.929136	0.843268	13.1272	1267.86	1229.95	2250.99	5121.94	6300.89	1596.42	3760.79	6704.49	7980.91	2880.67	1.39412	1.47634	1.50854	1.18001	3.972	7.54383	1.20765	0.989381	2.64122	1.34243
437	0.718898	1.1484	0.938106	8664.92	151.502	0.784672	0.733638	0.467079	172.878	1.09944	42.4321	167.071	0.936807	115.122	13.1693	0.804646	0.820422	0.766926	27787.6	0.580819	315.298	0.653211	65.6999	8.18862	387.273	62.798	95.8886	54.1688	697.28	6525.08	4798.37	7150.79	18056.8	21122.9	6745.91	16518	23030.6	22237.2	12703.6	183.445	0.666111	12.9081	1.06482	73.4079	0.746209	0.544879	0.446399	0.595847	0.60569
1185	5616.33	8763.72	4035.5	5537.87	7534.43	9114.02	5898.07	8028.28	6987.22	3164.06	5214.47	4159.2	6202.88	7214.04	6818.09	4885.59	5526.43	5224.66	6138.96	5635.06	6662.07	5672.37	5999.72	8062.88	6497.56	5461.98	5919.39	4218.72	5923.42	6726	6202.74	6195.81	9738.29	11840.9	4775.76	8733.68	9576.26	4689.3	8896.54	5824.01	8177.24	7757.44	9319.41	7832.01	5392.1	8796.33	6260.84	7621.92	8339.59
254	8738.35	5086.93	4689.1	8647.46	5074.32	8623.29	7583.36	12831.3	8466.14	4481.86	6486.12	4240.75	6279.94	7894.62	4164.77	4842.47	5618.69	4291.98	3454.23	5479.15	6441.2	5283.53	6757.32	5669.5	8618.88	6718.58	10291.6	9691.91	7900.37	3111.17	3009.06	2808.14	3304.31	2133.77	11109.8	4045.03	3284.52	4930.26	4240.46	9489.22	6472.64	8596.44	7010.8	9310.54	4301.68	11555.9	12054.1	6655.43	6554.79
331	7017.22	5618.3	5726.57	3432.19	6107.96	6832.76	6657.41	4900.78	5126.7	7016.17	7296.1	7158.16	9856.8	4357.73	3888	7179.42	8261.68	4902	3302.67	5046.52	2543.23	5905.31	3018.06	4670.68	3532.92	2934.43	4185.79	3581.16	3425.79	4023.64	3236	3416.86	3855.09	3854.64	3773.95	3205.56	2947.43	3863.43	4974.56	6859.78	6928.66	4562.45	6808.26	4370.42	6366.01	9316.68	3632.62	6375.69	4989.77
1011	11906.1	2771.54	9526.14	10893.3	6325.42	3115.81	6765.64	10366.2	13733.1	18793.5	12207.6	3178.65	14451.6	4882.8	9646.52	9669.04	11213	4439.08	7380.48	7749.71	8351.44	5240.47	5197.69	7010.63	6930.01	5915.05	8904	6215.47	5991.07	10151	8134.12	6980.1	7219.09	5111.88	11492	12073.3	6189.16	5824.22	6770.11	8763.89	8835.73	5917.19	6601.21	8095.57	8406.11	657.501	4119.02	7870.46	7058.61
484	2342.41	413.963	947.728	4312.38	990.778	79.3755	37.1065	757.662	309.635	886.5	4380.22	1333.63	585.767	2507.69	1811.41	618.299	341.753	283.619	20110.9	8515.8	14349	2802.78	4549.87	3839.07	3761.21	5853.9	8078.06	7634.36	4914.28	15763.6	28166.8	25037.6	25757.8	24547.2	1700.57	15864.3	20786.6	12305	9388.6	2838.92	2296.75	2179.37	1523.02	1010.2	1967.8	79.8828	1990.6	1883.85	1325.86
430	7885.41	5551.47	9711.68	8699.99	7940.03	5431.41	10673.7	3679.75	8195.45	10653.1	13803.7	6081.12	17962.7	4526.62	4636.06	14285.3	8284.7	8930.39	1928.72	3642.82	3041.98	9189.4	4500.9	7783.81	1846.68	4947.43	3944.86	4107.64	5973.95	3296.48	2045.85	3022.18	1191.88	1201.16	1845.17	3380.17	1329.02	556.829	3631.57	7972.14	7115.57	3369.23	5444.07	3335.88	8230.92	8303.77	5569.73	7297.15	3267.86
820	22.1238	35.3416	28.8698	1792.24	22.4631	24.148	22.5774	14.3742	17.9488	33.8347	23.8685	27.3686	28.8299	19.2652	22.5913	24.7627	25.2482	23.6018	9265.36	17.8745	408.274	20.1023	16.6558	18.347	3342.21	14.2971	12.9012	11.7089	13.3343	21.1063	15.5678	15.0715	2589.63	524.37	7269.75	205.785	3957.78	7524.75	15.8347	19.3576	20.4993	20.9464	16.3847	14.0731	22.9643	16.7684	13.7378	18.3369	18.6399
151	0.00633109	0.0101136	0.00826157	1939.79	7.24935	0.00691033	0.00646089	0.00411341	24.2151	0.00968236	140.847	0.00783196	0.00825013	129.671	60.5286	14.2006	64.1557	62.9988	5270.69	0.00511507	8.91036	22.084	27.2412	0.603477	0.00316872	4.82557	7.83033	4.22857	24.2299	1757.5	370.38	900.758	2717.06	2057.17	3309.15	1552.5	2963.13	10312.2	2319.25	112.163	1.37237	0.00599414	2.28993	0.00402725	1.51019	80.2797	0.00393128	0.0104948	0.0053341
575	0.211278	0.337506	55.7205	3032.73	0.214518	0.230608	14.5452	0.137271	88.7651	0.323115	0.22794	108.361	46.3236	0.183979	0.215742	0.236479	23.1507	0.225393	8349.85	0.170698	0.169918	0.191973	43.9755	0.17521	0.105745	46.5363	0.123204	0.111818	44.9126	1200.49	51.8838	249.805	2099.65	517.524	4074.07	2035.49	825.309	8023.19	2439.77	0.184862	0.391529	0.200034	26.3054	0.134395	4.59006	31.4639	0.131193	0.175114	0.178007
1210	7548.62	1.27424	7491.78	6751.02	538.015	198.889	123.405	381.739	307.612	14206.3	8217.86	9198.85	13702.4	2936.48	5035.42	76.2106	7444.42	4459.93	692.14	8490.76	5133.12	4269.83	4232.31	5136.96	7560.97	6418.32	8937.21	5865.57	4086.04	2921.64	6706.71	6920.48	2132.1	3192.02	2195.03	5291.42	2488.38	1372.61	3896.41	5624.25	440.512	3948.73	1155.86	6438.91	91.2582	7094.51	3706.62	3121.19	0.336028
494	3744.24	1246.06	1276	1219.55	5822	1371.07	7135.86	3348.35	4087.71	4062.41	4599.01	1932.33	7250.89	1045.56	3580.3	7494.29	5654.35	2353.23	498.267	853.453	312.072	3255.43	2258.83	2627.89	115.207	2066.97	2049.5	1221.28	1397.59	1196.64	1171.31	1097.41	472.163	99.8265	1090.87	1704.56	353.913	48.7729	1175.88	3115.15	3753.08	367.256	1555.2	903.669	5484.32	2109.31	4142.8	2825.17	1543.19
1277	15269.7	12034.3	12883.3	936.74	11186.1	8634.32	14944.8	11940	14620.2	13212.8	11424.5	13280.7	11533.8	9534.85	11507.6	8980.33	11153.4	9908.49	938.2	6153.8	2070.44	7717.05	3513.85	10368.2	572.525	1236.5	5183.84	4078.65	1963.91	3207.67	1989.27	2505.96	908.694	1710.9	388.392	1266.04	533.149	173.946	808.212	14131.7	13965.7	10328.1	9443.14	4355.6	7546.76	12284.8	7983.78	12338.6	6355.98
1375	6411.48	12152.4	2869.96	5606.86	4924	11211.6	3767.01	6358.61	16123.3	10883.9	7023.5	5484.51	5196.94	8099.61	6952.45	3185.07	7330.3	15092.7	18417.5	1300.52	601.252	3642	1715.81	41.0512	4532.63	954.261	57.7327	1179.15	2290.74	2479.33	5488.69	6386.77	4095.37	8263.99	19476.5	2491.87	2349.43	17173.1	3746.54	3482.95	3688.21	6512.13	6740.54	4199.52	7882.83	9914.8	3133.1	3034.44	7923.38
894	6361.6	12104.9	1880.51	421.067	7139.47	7687.75	9985.36	10537.3	9672.9	4415.04	1976.96	4339.17	7774.54	4154.64	5248.44	5275.67	2282.43	10428.4	6.70801	1470.92	648.522	3152.98	659.241	6139.79	105.416	320.99	1131.52	477.753	411.727	169.24	213.262	79.3455	249.898	61.7071	226.58	221.871	132.633	42.3397	222.446	7993.52	10025.2	7286.71	6172.94	3484.67	4353.7	8.09973	2398.11	4312.6	4586.26
956	14559.7	8226.34	11272.1	2130.09	19413.1	9157.33	24112	16963.4	15765.4	9781.52	5558.46	8501.31	8714.99	8302.25	10541.8	11445	8913.12	9488.56	1905.82	7358.91	3801.62	12415.5	9180.83	9923.48	1761.73	4123.3	5363.64	5416.47	3374.35	2002.75	2470.05	2446.13	1383.27	790.311	646.416	1679.17	1516.5	995.345	2292.76	11296.7	13605.7	7183.94	22491.1	11170.4	13546.6	27385.3	15033.8	10641.1	10752.4
1572	65.4708	4.36671	3.56707	506.241	31.5273	2.98365	2.7896	124.797	2.2177	4.18052	17.6609	3.38158	3.56213	58.475	2.79131	3.0596	3.11959	5.83235	12941.9	224.156	822.923	25.0323	136.127	348.325	1775.94	292.087	730.819	377.81	446.983	794.351	976.239	308.306	909.932	1544.56	18576.6	1989.28	1953.65	28039.2	793.214	2.39177	2.53283	127.754	142.582	783.521	2.8374	574.57	215.986	72.2647	275.186
588	9.13065	29.1715	344.384	3909.08	71.4206	231.965	9.31786	319.708	135.333	13.9638	180.275	55.9581	129.245	689.799	288.027	84.9142	88.0101	130.948	14328.7	594.65	2803.86	804.648	1088.25	1063.6	1047.62	534.304	1097.23	757.874	791.4	1023.56	1034.92	714.459	1288.95	1180.1	16401.9	2539.72	1718.52	18073.9	1250.33	224.378	33.8169	284.154	792.851	1349.61	303.846	1091.04	709.756	530.092	853.741
354	3.86273	27.7328	5.04056	3097.19	73.8931	4.21614	3.94193	112.825	244.953	5.90741	312.766	115.373	5.03358	170.946	3.94435	4.32346	4.40823	188.219	16816.8	488.57	1642.15	313.584	162.471	353.95	538.525	159.472	493.041	390.688	444.16	278.218	420.939	405.245	300.38	684.671	20202.1	2400.8	829.92	19776.1	508.063	3.37977	63.7781	239.629	221.169	194.325	8.01894	192.536	142.211	103.727	410.092
569	88.9294	284.935	71.0869	4307.88	18.1571	343.672	9.12473	652.724	518.113	121.56	505.24	11.0611	11.6517	799.261	767.395	115.424	10.2041	107.431	22799.3	1544.58	4685.21	523.973	1772.92	1436.14	2138.81	1121.88	1547.48	1497.99	1330.99	1322.96	982.18	2310.69	2707.16	3273.36	23553.2	4095.76	3068.35	28587.3	3272.29	298.437	110.373	679.315	1268.78	1462.89	152.018	1960.66	1248.96	1127.81	1568.67
190	8262.39	158.704	8858.17	17640.1	2543.96	842.197	472.729	4440.55	383.158	2732.98	12365.9	11795.7	8451.34	4467.45	4877.15	3795.07	10214.9	5505.15	10710.6	4314.07	2955.36	8190.44	8970.72	8943	9634.86	8691.38	4970.76	6406.63	9562.35	16444.8	10575.9	14557.8	10521.7	9244.95	18461.8	13078.9	8147.5	8101.7	13515.7	9646.54	6334.48	3542.31	2101.95	5015.93	70.028	1028.89	7230.95	6718.67	272.032
86	12818.5	20540.2	18265.1	8592.83	9590.79	16006.8	14932.5	7504.24	10470.5	17838.8	15736.5	20504.2	18678.8	11488	10371.8	15201.9	19544.9	13918.9	7834.96	6204.25	7060.58	13891.2	8790.63	9266.54	6257.91	10974.3	9623.86	5088.18	8554.97	13148.9	9455.09	9405.59	8692.94	8531.2	5860.35	7035.34	7051.78	5616.68	7804.29	11395.3	12031.5	12223.9	8519.76	7409.33	12615	7417.47	6435.78	10700.6	11020
321	30.469	4.56081	3.72563	292.77	2.89884	3.11627	2.91359	1.85498	2.31628	4.36634	51.0356	17.3934	3.72047	29.6992	2.91538	57.125	6.51651	3.0458	4643.85	2.30668	2.29615	2.59419	40.9166	2.36767	4.40952	1.84503	28.7233	21.4719	30.7136	2148.72	1407.54	2071.64	1899.48	2375.24	4555.07	3702.15	2346.27	1844.92	1858.89	49.4163	39.3501	2.70311	20.1122	1.81612	59.7663	32.1601	16.2836	2.36637	44.1216
1124	128.511	380.228	769.562	6798.51	53.4897	948.798	26.881	2462.19	75.0287	129.448	1552.49	204.743	34.3252	3504.76	1625.8	694.204	1008.5	1712.07	6923.04	6910.23	8983.62	5408.47	7333.64	9354.84	9543.73	6219.55	8263.35	5997.81	8674.52	7712.5	8096.07	6959.19	8223.86	9166.04	9388.51	10495.2	11323.5	6659.47	7977.89	3562.24	1557.53	4061.81	5410.28	9129.46	1901.98	8250.93	6392.28	6784.34	5912.85
1055	10089.7	8333.47	5940.48	4021.57	6063.83	5814.57	11505.4	2998.67	3307.44	10908.4	8099.54	9409.5	14662.3	6441.6	4767.55	6701.38	4748.46	4998.5	2302.09	7394.92	6608.09	7983.95	4210.12	4324.39	3550.19	5548.78	6047.11	4957.5	2782.01	7587.21	5791.93	5420.22	4536.36	3098.55	2666.82	3708.84	2567.68	2948.71	2673.45	8052.09	6704.2	4854.05	5349.27	3910.78	5340.59	7473.41	2651.77	3445.36	3475.09
962	13119.5	38378.9	9333.37	96.7757	14042.3	26313.6	20292.6	15627.5	16545.7	8946.98	3911.12	6167.83	8772.38	9493.17	11949.5	11123.8	7336.89	9615.89	150.693	2903.26	1625.24	3839.71	1042.25	4078.08	31.9075	325.116	3102.38	2230.87	554.023	95.2694	132.892	461.178	458.783	546.927	147.879	261.68	38.155	324.836	357.429	8280.63	14887.5	15227.8	19476.5	7137.02	11541.9	12772.8	7075.01	8875.85	16362.4
112	5787.98	7066.27	3101.54	4596.29	717.831	6810.15	7694.93	7489.47	4445.46	7933.29	8544.62	3244.85	7646.99	7106.63	5863.96	7348.75	6134.76	5631.21	4522.35	1715.48	6758.04	10082.3	5688.12	8902.55	5205.38	2250.84	8004.61	6809.73	6460.89	4334.56	5518.74	6030.37	4811.75	3568.09	1947.56	7084.85	3342.75	5113.63	4002.17	10500.5	11594.9	3655.97	10168.3	10732.6	3891.67	15256.8	9090.02	8214.12	9882.74
127	14684.7	23230.8	21480.2	8274.73	17377.3	11318.6	22784.2	14242.1	18582.4	18776.1	16982.3	18531.3	19612.6	16993.7	15255.4	19476.5	11962.8	22876.1	4994.19	8108.25	9024.78	12945.5	9554.74	12055.4	5941.61	12231.3	7659.19	10480.1	10240	9337.23	8227.74	7041.47	7545.67	4438.19	2318.76	5375.79	1865.85	6728.43	9732.93	16525.3	12541.4	14494.8	12655.4	12103.7	19476.5	12435.3	13528.1	1985.89	18866.6
89	4028.69	8654.65	4847.02	5039.17	4836.99	5964.4	7476.61	6878.16	7604.22	5980.62	5299.14	6406.45	7689.86	5928.49	5070.56	5202.18	14101.4	4917.91	4109.63	4542.31	5843.69	4061.31	2725.1	5505.43	3887.08	3880.39	4275.46	2490.29	7134.08	2924.77	1860.16	3285.51	3486.48	3530.55	6391.45	5731.93	4256.01	5589.81	6897.65	4772.96	4247.58	3544.84	5938.37	6128.87	4482.39	6203.11	4566.48	4862.13	4450.99
985	3967.55	3437.32	2957.01	766.302	3311.53	3039.7	4325.65	3396.89	4394.77	3377.06	2195.26	3939.35	2660.38	3233.34	2274.6	1365.1	3007.07	3279.77	398.7	3343.78	1820.59	1293.05	1429.18	2233.43	469.76	1354.08	2035.14	1027.86	1188.59	1248.3	190.623	757.581	425.061	190.633	141.198	844.717	950.453	183.305	373.752	3659.16	2559.39	3722.04	4106.78	3680.83	2376.34	4627.44	3149.04	1704.35	1700.21
1544	62.5085	1.29805	49.7419	92.4968	0.825041	0.886924	1.65848	15.479	282.763	1.24271	0.876661	1.00521	1.05888	106.462	0.829749	0.909501	105.446	45.8135	3410.16	71.6271	0.653508	0.738332	0.611746	0.673862	0.406697	0.525116	0.473846	112.065	17.8837	10.2953	0.571786	0.553558	71.6401	101.606	3012.48	76.1841	0.463568	3398.01	519.586	0.710981	0.752913	16.0604	10.5471	0.516887	67.5386	156.678	0.50457	0.673493	0.684619
1543	0.244014	0.3898	0.318419	742.239	0.247756	0.266339	0.249017	0.15854	0.197966	48.1115	0.263257	0.301861	0.317978	0.212485	0.24917	0.273119	0.278474	0.260316	5481.87	0.197146	0.196246	0.221718	0.183705	0.202358	71.0641	0.15769	0.142294	0.129144	0.14707	235.261	40.1595	72.7177	414.936	0.161646	5526.79	216.699	0.139208	8055.01	520.444	0.213505	33.9276	0.231027	94.4548	0.155219	0.253284	139.832	0.15152	0.202247	32.7834
216	4155.68	12.5412	9286.36	5976.69	7.97118	8.56907	8.01175	10.2015	6.36925	10812.6	5112.24	7747.77	6478.54	1102.81	1156.92	213.835	5582.43	3625.5	3791.76	4110.4	3971.65	4256.72	6137.69	2041.97	3700.62	9469.85	3511.09	2274.41	6608.09	9669.19	5810.71	10669.8	2672.78	3518.55	2407.2	4504	3319.93	1494.42	6668.17	3245.19	379.663	1466.26	21.3477	1885.99	8.14903	1378.84	721.964	1072.97	6.61449
815	20326.5	21099.7	7845.38	65.0724	12503.8	247.408	13732.1	20002.8	22712.7	16204.2	5024.28	13964.9	16971	48609.9	24788	9985.44	14401.4	6672	1082.45	1412.01	4745.37	7197.4	10326	8402.02	529.029	3550.84	17303.5	18596.5	5483.35	6874.05	823.452	2749.06	9399.63	11620.7	7735.2	3193.33	11761.5	7991.1	3564.73	7774.47	31733	2303.89	18514.6	4366.62	4090.96	20126.2	5375.43	7584.91	50118.2
674	4472.71	4396.35	1707.95	1999.25	3868.35	5191.88	3214.7	4810.9	3862.12	2159.7	2949.72	1143.38	1915.15	2393.93	1726.01	3496.76	1849.74	1657.91	459.477	3388.46	3231.16	3372.16	2864.47	4314.66	2483.37	2032.98	4395.52	3768.62	3191.42	2391.71	1504.94	1783.55	1629.52	2215.59	1217.56	1772.65	1195.57	1563.38	1578.13	4227.22	4099.79	4047.16	3548.87	3844.14	2101.09	108.508	3787.16	2826.37	3779.26
282	6824.79	11513.5	7943.58	5995.49	6683.14	10178.9	11344.7	8493.12	6908.52	7344.87	7507.71	8605.3	8839.38	7609.62	7941.85	9730.13	9068.17	7297.98	4323.79	7984.14	5456.55	7950.44	7726.26	9748.85	5013.13	4429.9	7445.74	4018.88	6493.98	5311.42	4695.85	5369.36	4101.45	6105.22	5739.59	6676.37	4858.23	3930.75	7725.91	9108.57	9676.63	7493.46	9209.89	7581.65	8817.08	12509.4	7558.77	8493.47	8142.66
528	5330.31	2056.39	4048.08	3036.27	3242.46	2295.28	3842.9	2642.52	3398.78	6659.69	6229.04	6314.55	8124.83	1717.31	4261.66	4541.78	6073.2	4578.51	2341.91	2427.42	1131.2	4676.06	4173.01	4149.6	686.172	5387.81	2882.07	2008.9	3046.46	3698.3	4837.93	4134.82	1531.87	860.813	1349.8	3169.68	1440.25	431.638	3845.42	7098.74	3306.75	1133.47	863.008	2282.63	1260.98	1570.51	3374.44	3968.33	1584.97
758	7914.81	4847.48	5909.8	5216.55	7341.89	7180.56	9274.46	3613.83	6288.5	13512.8	12413.5	6633.58	15897.8	7205.72	8688.09	10872.4	9094.71	5243.44	3183.75	9990.8	4452.23	7825.08	4877.81	5203.76	3789.44	4537.64	7098.25	4885.92	3891.74	8493.07	5677.28	5595.93	5520.8	3567.1	4755.38	5266.89	4010.44	3485.89	3850.95	8356.63	9764.91	4083.6	4593.72	4817.16	9811.89	7360.46	5797.71	4897.28	7461.01
159	0.429545	0.686176	0.560522	168.967	0.436133	3.70112	3.67164	40.8107	0.348485	56.685	112.904	1.06275	0.559746	75.7679	7.04817	69.9017	24.6153	0.458242	4313.3	70.9686	91.3526	62.2255	97.6514	64.3779	47.1679	42.925	128.569	132.079	69.8162	2614.7	2372.57	1383.05	3265.27	3191.27	4068.26	3567.39	4711.34	3172.19	1327.2	0.375838	13.3177	10.98	12.4376	74.7119	0.445863	3.30152	32.6044	0.356021	130.732
1092	7281.3	3775.27	6001.54	1995.1	8066.19	3283.13	11676.8	9692.41	9588.16	7525.64	4056.58	3830.56	7282.1	2900.69	6333.81	6303.21	6006.52	5010.59	1122.48	3083.11	2700.44	5674	5073.49	4862.72	957.462	3569.86	5174.38	2468.83	2741.71	1128.36	1805.8	1065.41	867.1	373.468	962.423	1136.5	487.285	302.329	1531.6	7259.37	6832.68	4659.8	8403.83	5804.5	6125.86	12993	7085.33	5544.84	3597.01
1418	4446.72	5988.14	4055.81	188.936	8245.86	3684.5	10620.4	7026.01	9143.76	3298.42	2308.84	3974.04	4893.66	2673.44	4132.08	3855.18	2176.09	3704.52	116.702	2377.84	1170.54	1103.66	926.792	2153.37	0.335269	469.186	1928.55	1028.63	160.632	809.473	636.815	512.966	450.88	356.634	208.215	236.457	305.875	42.5411	585.697	4980.25	8164.24	4677.32	5472	3075.28	4647.58	152.671	4115.87	2798.98	3647.37
611	10842.6	10985.7	3461.18	8760.12	26610.4	11841.2	9549.46	7737.96	20878	11516.5	13543.3	9614.66	11128.3	15796.6	13997.1	11699.5	7621.75	2331.57	1702.27	9864.74	9214.28	6293.24	7919.61	2628.11	8213.02	4656.76	10496.5	18342.5	6145.81	4924.75	8247.06	5705.56	3949.16	4727.81	4685.98	5174.01	3583.01	3531.85	5821.56	2383.93	8671.33	7421.77	4166.47	7488.52	14124	4066.87	8727.67	3373.5	29312.3
869	18051.9	9801.98	10748.4	5307.4	14390.6	13586.6	14767.9	10193.5	11188.8	17909.2	14680.2	13930	18251.4	13242.3	19476.5	13455.7	20165.9	9718.68	1416.88	9011.69	12083.1	6293.78	36.3302	11007.6	5260.22	2262.65	12860.8	13117.6	9425.83	6150.49	2015.45	5038.71	5652.37	3974.26	1317.65	6143.8	3166.22	1603.45	8967.61	10704.7	8158.43	17441.9	9086.01	8101.2	11376.7	12865.3	9826.48	6440.2	5417.39
1229	2852.07	1056.07	3802.6	1170.02	622.427	1954.93	1264.45	1162.95	1121.16	2422.69	1177.79	4545.02	2878.71	3568.19	1138.06	472.886	1652.86	1696.13	1311.56	5731.13	2907.59	1936.37	3091.31	1492.88	3327.02	1509.29	2107.06	2106.61	892.72	1209.61	2207.71	736.753	3605.42	2927.11	723.773	404.115	2540.21	1839.06	1146.97	1305.29	1646.35	1987.23	2655.08	3136.84	730.576	414.629	1176.55	1136.65	603.368
1161	4836.99	10082	6038.3	4429.53	7295.28	7891.16	11352.3	6510.17	8758.61	6606.72	5651.26	6424.78	8387.26	5081.91	4407.86	7176.3	6704.66	5332.65	2636.92	5139.93	3675.83	6190.63	4410.45	5090.86	3940.99	3635.23	4826.31	4650.1	3715.32	2404.62	2004.29	3256.86	2154.3	3038.46	2326.83	3549.66	3590.87	2872.06	3569.38	6713.77	7762.91	4842.64	7745.05	5405.88	6290.7	8097.51	4760.92	6555.39	6436.97
1541	8.79076	115.475	11.4713	134.07	17.8512	9.59505	42.9893	153.669	162.546	5761.29	7487.54	1489.38	3332.97	7061.43	3706.78	3121.14	2743.08	2224.87	1283.28	7.10231	271.961	100.739	6.61808	157.679	4.39979	145.958	5.12623	56.9479	5.29831	3669.91	3081.19	5339.13	5571.73	6916.22	1638.51	4324.14	4697.09	651.509	6082.32	310.878	92.1168	249.197	20.659	57.9819	9.12472	6.66283	85.7748	7.28608	105.015
172	2026.32	1259.8	493.225	1748.32	1005.7	1437.56	413.787	2540.42	1434.2	1274.72	2258.47	1565.05	1470.32	3512.6	2047.78	1115.34	1926.46	2044.25	6631.67	1709.71	1808.22	715.258	859.512	1159.37	2227.42	1199.3	1237.09	315.919	836.705	3186.74	2018.32	3073.72	4607.57	2504.79	9110.47	2853.09	3537.9	9030.15	3484.02	702.241	296.146	1456.82	1890.72	961.13	1639.24	2210.68	1094.65	958.543	1914.9
1168	4557	382.937	3435.1	3888.09	2032.84	121.705	2418.62	1868.79	2233.36	5140.9	2615.54	3486.55	3234.7	520.279	1383.47	57.4843	4638.5	1286.37	3435.99	2946.82	3415.37	3816.81	6216.3	1368.29	3102.13	6785.98	4938.61	3298.54	4834.31	3636.46	5825.09	4697.69	2607.43	4085.83	2553.85	3915.77	3639.92	1222.98	3025.19	3255.59	2268.45	1820.04	1757.31	3779.42	497.071	5683.53	2700.11	2730.09	479.382
1359	35.7815	0.14782	0.120751	60.4336	0.0939544	0.101002	0.0944325	0.0601216	0.0750729	0.141518	22.7278	93.1406	0.241168	0.0805788	0.0944905	0.103573	0.105603	0.0987174	3524	36.8086	0.0744205	100.492	0.0696647	0.0767384	0.046314	0.0597994	59.3291	68.3012	30.5896	1740.44	1811.66	1770.89	1992.02	2777.4	2184.69	2487.02	2225.85	1626.13	922.789	295.977	0.0857406	0.0876105	0.0685309	29.9629	0.0960506	0.853026	0.0574597	83.3026	0.0779634
1694	2902.92	3838.06	1850.75	1.36268	2343.48	2736.59	2905.07	2512.03	2823.22	3868.77	1622.36	2095.94	2691.44	3597.94	1882.19	2726.24	2061.33	1634.86	1.48976	1570.8	777.179	1505.42	794.59	1794.13	58.7741	439.31	1619.87	1660.85	102.106	2.26418	1.67004	1.6168	31.5625	1.57221	1.18125	1.41279	2.70793	1.34929	28.6887	2077	2179.73	1763.4	2434.97	1601.8	1506.86	1935.79	1793.92	1861.69	1579.87
330	1158.77	2201.23	682.091	508.733	1187.55	1206.07	1525.2	1868.94	1521	1114.17	1265.32	924.118	684.362	1340.51	1146.74	629.825	461.29	924.799	634.261	602.077	457.178	666.492	742.825	968.818	1022.2	312.404	678.229	479.012	691.667	836.355	473.278	782.849	75.3769	525.737	940.53	475.289	629.258	987.96	497.088	909.245	855.3	677.02	1174.46	1391.82	477.131	1082.37	754.616	758.211	379.635
1542	3368.44	3749.75	1821.4	0.712324	1585.27	2536.11	2946.22	1383.05	1907.97	1786.31	597.313	3366.24	2051.43	3090.61	1245.18	1602.93	2488.03	2426.65	15.8706	1073.66	747.722	1709.77	774.503	1522.83	74.2195	451.382	1246.19	913.292	0.747745	30.6168	0.872994	1.69033	0.837766	0.821853	41.0583	0.738521	0.707769	0.705327	21.802	2045.09	1940.74	1754.05	1259.82	1155.48	1550.19	1613.03	1038.2	1600.92	1323.39
107	14363.5	25958.7	21625.6	4220.45	15950	12107.7	20608.1	14437.5	20528.8	20392.8	15299.1	10236	18037.1	18399.3	15403.2	19499	9112.72	22977.9	4631.68	7358	13574.1	8098.72	9603.01	13320.6	9465.34	10672.1	8247.27	9018.81	7467.52	11494.2	9577.27	7660.8	8035.29	5684.32	6141.57	8409.29	7234.71	5861.95	8986.7	11910.4	15220.6	19256.1	13805.3	8780.85	15499.1	8864.8	13167.1	10466	18188
328	5201.78	6619.72	6288.3	3150.64	6330.19	4659.67	4408.86	3165.63	4678.58	5978.65	4062.38	5830.9	6561.5	5620.02	5216.8	4807.93	5231.47	4681.19	2044.18	4490.25	5055.25	5101.47	5745.89	5933.18	4783.46	3579.43	4659.32	2497.86	4043.57	3603.55	2506.29	2518.92	3987.6	2294.72	3466.81	3155.73	3400.23	2791.3	3546.74	5887.27	5492.66	6226.24	5574.22	4723.49	6034.31	6090.06	4309.19	5291.03	6816.89
863	5821.86	5075.72	7739.4	10987.7	5756.8	8589.63	7093.12	7104.59	5436.68	4270.14	6894.61	6393.29	7034.37	6456.46	5489.52	6214.84	6827.47	8958.71	10836.7	3679.66	10582	7531.1	7520.04	9211.98	9824.84	6184.05	8597.93	9079.57	8327.03	6461.72	9038.26	5382.82	8419.14	6556.84	11025.4	8284.84	7681.51	8219.61	7687.52	6751.16	6499.77	8379.28	7108.59	6373.8	8464.31	165.191	9927.86	6673.76	5808.72
4	6214.39	7002.21	8183.77	7709.34	4915.8	8491.62	8022.03	7925.43	8132.82	4842.19	7342.65	4768.93	7450.56	5510.65	5874.51	6814.35	7189.52	6163.75	4981.23	6188.09	6853	7938.47	6322.64	5534.74	6889.3	6544.98	7320.86	5559.32	7199.15	5251.62	5369.86	3814.94	5329.29	4816.68	9083.94	5515.17	4406.71	5608.58	5009.12	7616.69	5836.6	7408.16	6752.06	4210.35	6492.01	6967.42	8396.48	7720.34	6169.34
1278	7326.94	4211.41	5226.34	15273.8	4275.28	11345.3	9383.23	15353.6	13330.9	2314.14	5701.91	3274.7	5607.18	9376.21	5364.59	8323.27	7887.12	7051.71	8561.31	6914.79	10100.4	8020.83	6704.67	8300.54	15742.3	11139.2	13519.4	17007	11538.7	4097.74	5999.45	3384.43	6984.75	4926.23	18804.2	7867.15	7822.32	8883.44	7132.77	8235.64	8273.65	13069.5	11388.8	11745.6	6864.77	15567	15455.3	8493.81	8059.77
975	3573.19	6510.02	5564.67	2362.41	2413.27	6068.56	3636.95	1440.13	3497.67	3145.56	3564.94	3694.94	3022.95	4119.79	4143.29	3722.81	4553.34	3817.4	3072.22	2681.36	4105.68	3396.45	2373.1	3169.22	2373.65	2740.59	2380.97	1533.74	2321.86	4051.44	2951.77	2304.6	3224.27	2763.01	1182.33	2327.7	2393.9	2829.43	1545.19	4027.94	3199.57	4797.79	3588.32	2046.67	4446.36	2955.88	1198.76	3481.54	3843.94
335	6.52689	10.4264	120.026	3419.78	6.62699	243.343	6.66071	469.316	5.2952	1067.4	1494.13	73.7201	8.50529	2339.95	1236.91	7.3054	112.239	788.578	3397.16	5092.3	10443.1	2494.04	6269.95	2049.03	68258.5	9324.86	6722.49	2986.16	31426.6	6191.67	50853	23400.4	15466.1	27907.3	6.4971	16602.7	18649	638.178	3083.14	177.653	94.6886	470.91	360.632	3841.25	37.0547	48.6851	865.752	836.101	162.5
418	23.4047	98.8099	0.873502	1096.3	0.679656	0.730635	0.683115	588.128	1.08614	56.5465	693.974	0.82808	0.872293	1355.04	2336.05	23.6593	0.763923	339.426	6931.9	1248.92	4331.29	1272.68	969.57	437.32	1562.57	1196.73	965.019	1388.93	1260.96	4351.64	6996.74	5431.64	6900.06	7967.53	2756.39	7794.97	14879.7	5039.69	3498.71	451.307	239.723	684.855	763.113	1588.3	168.429	1221.65	288.396	812.434	467.707
411	5814.24	7623.57	6203.1	507.009	3160.66	5103.81	1826.76	318.447	1515.16	8419.41	5195.94	6339.94	5646.41	2446.94	3007.69	3381.56	4380.54	3623.93	2696.96	3488.03	3461.39	3347.37	1764.32	2496.24	526.931	1148.24	516.106	635.393	1078.16	5270.76	3127.15	4559.23	2835.79	5469.18	564.171	2180.35	3111.85	2228.47	2500.21	2799.7	3587.44	1678.48	3594.07	809.107	2825.19	2011.21	809.576	1859.73	2104.95
1450	7544.9	2421	5869.88	2378.18	8870.9	1743.28	8106.45	6171.7	7828.31	4404.45	5835.47	4401.37	6593.28	2411.62	5002.59	5151.87	5446.3	3945.68	809.329	3046.25	1775.51	7445.69	5978.33	5417.48	1219.02	3482.38	4545.91	3048.69	3087.22	1256.06	2066.37	1524.31	657.187	930.138	1218.47	2265.5	639.08	680.24	1948.71	6202.96	7557.79	2390.22	4760.04	4633.43	4425.96	9562.21	3838.08	5334.41	2618.69
614	268.248	48.5047	147.962	7808.39	12.0586	115.985	80.6943	266.088	38.0289	9.08152	1887.25	446.893	150.222	754.846	668.323	6.6465	294.049	110.495	50105.6	440.554	1716.51	1955.5	2978.05	1179.24	2597.05	3423.6	1771.51	1678.56	1928.5	10241.9	7837.34	11928	17749.2	14432	2792.91	13227	31441.5	12847.1	6073.37	798.395	49.6698	185.703	276.95	917.106	90.5086	613.261	961.003	676.558	5.00309
491	4293.48	7235.98	4429.33	4559.74	3911.84	3856.07	1191.77	5435.07	2821.82	8550.17	11123.9	6011.87	3879	10510.5	8581.45	6034.28	8770.03	7034.12	6907.5	5851.69	7808.99	7057.69	6219.96	7615.55	6158.68	5098.47	6032.36	6115.61	6237.87	13005.6	9479.98	11771.5	10959.3	11450.2	7675.38	10562	9148.34	5382.05	10532.8	5613.51	3825.89	6561.61	5412.78	7524.75	6061.11	7634.75	5520.21	6955.46	2943.87
681	511.473	1607.48	437.025	1028.32	777.538	1084.39	133.393	1287.56	365.054	2046.37	2092.73	323.4	533.012	2528.21	2316.47	1183.4	2596.87	583.026	1742.83	1511.35	2047.9	1084.97	826.274	1424.84	1697.77	1238.88	1452.3	1690.66	1466.53	3260.32	2997.99	2479.8	2652.77	3300.97	1599.5	2429.26	2082.15	1153.86	2699.45	1616.25	784.165	1886.94	1124.67	1756.77	1462.78	2109.62	1196.65	1019.87	1598.49
1227	1255.02	23.989	4413.45	2695.34	15.2474	16.391	15.325	9.75684	12.1832	3909.11	625.782	5041.4	2704.46	272.526	208.116	16.8083	3457.23	1390.58	2252.01	3554.96	2188.36	1334.97	2797.28	1199.9	2301.23	6353.99	2480.87	2097.93	5708.59	3410.34	2687.79	4638.49	531.345	1114.26	494.426	1504.16	863.292	226.908	1156.82	1483.14	27.8288	191.362	11.1215	1331.97	125.926	1447.95	153.265	311.211	12.6523
1635	276.834	99.4439	133.112	1122.49	650.49	44.7111	20.9016	1471.4	251.374	1245.57	3803.21	25.3371	26.6899	3834.54	1619.14	192.252	1295.29	432.309	2755.66	941.723	2151.06	1338.92	1137.92	1893.05	2538.77	1331.54	2035.81	2512.07	1601.59	5446.46	5187.48	5360.1	8112.13	8200.96	4802.02	7048.29	6081.92	1777.51	6492.27	1225.77	346.549	909.808	1553.01	2357.77	147.513	2663.68	1143.29	1227.97	1242.45
1751	5066.38	5985.56	1499.45	4898.18	4301.14	1381.49	332.873	9791.81	2835.88	9992.29	16310	3868.47	1479.79	19450.7	8210.99	4514.89	9520.75	6728.89	9084.51	4937.59	9067.19	5985.67	6681.91	8726.13	9424.51	6975.56	7482.82	8982.4	6766.14	18235.9	17230.7	20380.5	22101.2	27036.3	12540.5	21867.5	19802.7	6470.9	20776	6548.28	2528.75	5882.23	7738.43	10667	4645.44	12038.3	7978.84	7049.82	7108.09
1769	42.5914	161.151	50.317	522.698	65.7263	13.6472	68.3493	712.7	20.2874	707.542	2269.61	15.4673	16.2931	2566.16	1609.93	306.039	392.252	350.379	1464.14	335.467	677.759	1075.02	473.645	1433.32	1163.44	603.808	1191.91	1543.6	729.605	3196.93	3070.13	3560.76	4668.71	5331.51	2962.39	4352.62	4199.11	766.786	3277.44	305.225	90.3759	683.333	687.586	1138.19	134.844	1302.47	704.304	386.55	789.569
1824	1496.72	853.021	115.047	2449.16	946.994	506.525	10.1361	3090.65	393.875	2897.57	7016.28	588.035	6.47158	8635.77	5202.45	1618.41	3398.18	1523.1	5505.45	2311.51	4322.18	3093.35	3376.26	4701.52	4719.44	2610.86	4440.19	5066.8	2535.49	11923.1	11896.8	14312.1	16421.3	20287.3	9862.64	15938.3	14854.7	3531.19	13452.9	2232.42	1184.54	1875.94	2710.63	4958.99	849.502	4692.67	3032.58	3013.8	2850.13
813	10818	19231.1	5226.09	10280.2	13652.6	14194.3	14603.9	11665.1	17745.3	13280.9	3493.23	10303	5809.15	8574.91	7916.71	6946.77	3569.55	20531.5	11686	10906.2	11842.7	11197.9	6023.03	14592.4	10099	4836.47	11083.6	4728.6	6574.27	11597.9	8812.37	10084.8	9601.15	13170.5	8989.91	12845.7	11847.7	11581.8	9864.19	18187.5	17482.2	12771	14058.9	11401.1	16368.9	8336.43	6629.61	8456.47	12383.7
1214	925.494	1138.17	395.536	2909.9	841.122	855.887	16.4654	5.24144	2114.88	596.268	721.11	56.0868	626.88	561.388	539.581	510.788	2012.09	549.302	8369.48	1197.36	1971.81	916.294	1066.39	1192.25	1032.04	899.733	1267.35	614.404	980.588	1600.09	43.8824	747.25	911.775	1490.75	11450.7	1729.57	1001.1	13520.9	861.708	2612	799.014	1179	754.665	1132.5	346.384	1286.03	1175.44	555.437	1341.9
1821	2.5537	4.07941	3.33238	1260.36	2.59286	2.78734	2.60606	431.215	2.07179	3.90547	2.75509	3.15909	3.32776	62.793	349.125	2.8583	2.91434	148.122	1589.35	818.039	2254	399.663	899.107	682.751	2024.63	494.118	1429.73	1124.84	916.847	1634	1540.11	1417.1	1762.44	2417.66	1424.88	1907.98	2581.9	1234.33	1574.62	85.6766	2.36619	379.989	987.686	1242.18	5.30143	1196.87	487.841	328.848	1000.81
1740	7.74229	12.3679	10.1031	2217.28	7.86103	8.45065	7.90103	398.538	6.28124	11.8406	42.3217	9.57771	10.0891	703.297	182.409	8.66577	8.83567	8.25953	4205.88	1607.21	3287.51	688.865	1254.98	1786.75	4787.76	956.354	2930.24	2103.44	1858.76	2411.17	2250.91	1928.13	3352.96	4560.07	3974.74	4350.83	6022.84	5710.75	2988.86	287.804	61.3002	184.755	1156.84	3197.97	16.0728	5.86816	1090.82	817.285	1445
1270	11952.1	16101.7	9343.22	132.896	19476.5	8578.64	21553.6	11901.6	18529.1	9964.49	5805.16	7633.1	8545.63	7784.97	10184.9	14580.5	4141.77	11397.3	0.214437	665.513	56.3885	2393.49	607.75	6469.16	108.247	450.548	2019.82	311.918	472.297	394.806	0.240387	470.923	42.3021	0.45261	0.17003	37.4865	271	0.194219	516.557	9646.34	13157.2	9854.53	8016.2	3127.76	11116.5	3286.73	8827.63	5699.07	7739.27
742	16672	7943.02	6132.93	21422.5	8921.97	6319.72	4765.25	80372.4	11985.9	8766.13	19464.7	10709.3	6233.9	42915.6	19076.2	9917.05	8307.21	20151.7	9185.78	41045	33393.9	27597.3	74796.2	94416.3	40860.8	41378.1	53103.9	48868.1	60093.7	13122.9	19209.5	17751.4	19493.6	22696.4	8180.46	26952.6	28042.8	11542.9	22960.8	40460	13244.4	47702.3	88245.7	72688.6	17682.2	95617	77803.8	59804.3	62368.2
791	1405.3	12.5661	11031.7	6523.55	4387.75	141.181	3405.76	307.237	1213.41	13572.6	5374.01	1466.18	10500.4	6.84995	1667.16	8568.77	9736.5	8.3919	4074.09	3769.43	3782.23	12720.9	9168.56	5891.19	1514.74	7612.15	9557.31	5950.58	2431.9	3864.36	5842.52	6254.54	2095.24	395.055	1990.85	5007.18	1344.98	960.556	4335.42	2877.01	5104.28	14.8954	7470.58	3848.07	4138.5	5.9622	2884.5	2997.59	6.62761
774	8805.3	2404.42	15427.3	7496.68	2985.82	4410.1	6447.9	3869.98	4394.26	17975	5422.69	26639.5	15304.4	6093.63	5231.01	3761.31	13981.5	13618.2	6748.36	9294.89	8335.6	7790.44	15730.5	9338.95	3328	19722.2	9683.18	8356.9	13531.3	14914.2	15493.2	21353.5	6086.9	7726.31	4052.21	9361.78	5608.22	2588.86	7201.46	7268.83	3806.68	7179.75	6729.17	3533.13	4073.87	14100.4	4517.47	8291.6	8403.58
414	76.5989	1193.07	106.322	4054.87	171.085	271.812	5.29839	484.195	8.42433	926.397	1504.83	79.0854	6.76569	1532.34	1927.07	290.586	12.9051	207.08	4952.89	3431.83	4313.25	2705.68	2877.88	3083.68	4958.07	2322.69	3567.54	3087.33	3632.3	8429.11	6188.3	6284.18	8238.48	9914.53	4824.97	9781.91	10000.3	3443.93	8209.75	1464.3	1505.34	2438.82	1533.55	2893.26	360.506	2114.45	1648.73	1780.75	1639.96
543	1.0254	0.819016	0.669036	968.195	0.520565	0.559611	0.523214	0.333111	0.41595	0.784095	0.553135	0.634246	0.66811	0.446456	49.7247	0.573856	45.2629	0.546955	2893.66	0.414227	0.412335	10.0112	0.385986	0.425178	48.0603	0.331325	0.298976	0.271346	19.6724	314.015	186.834	392.684	1299.54	2085.76	2684.03	1195.25	1150.22	4941.73	489.111	0.448598	0.475056	0.485416	0.379704	0.326133	14.3846	0.388595	0.318362	0.424945	0.431965
1545	56.5479	101.75	4.402	696.118	1.41587	1.52206	1.42307	40.9577	175.26	125.47	71.52	1.72506	1.81717	1.2143	1.42394	1.56081	1.59141	74.7162	13506.2	72.8693	1.1215	1.26706	1.04983	1.15643	0.697939	79.974	249.051	164.878	0.840471	179.009	233.771	108.069	190.377	743.137	29538	730.297	503.533	29743.4	678.934	31.5048	1.29209	14.845	16.2704	0.887038	1.44746	40.997	15.6262	1.15579	1.17489
1369	2.55798	317.148	618.031	3350.28	77.7976	65.3905	2.61042	549.929	304.008	151.88	2.75971	40.2884	3.33334	176.138	751.49	2.86309	2.91922	102.081	4758.6	449.266	1906.49	19.4371	772.471	347.092	2449.81	588.369	607.442	522.524	271.863	3024.37	933.175	1882.16	2802.6	3906.42	3786.34	3587.03	2284.8	3158.61	4194.52	1006.72	69.3591	4.84368	1067.55	1109.55	136.873	309.328	78.5543	590.105	1009.56
76	711.109	376.21	551.951	1821.96	1215.12	313.543	516.79	446.4	1295.61	26767.2	40892	31518.9	37272.6	25780.2	20813.1	26512.9	26646.3	12061.6	17641.8	508.984	1440.66	390.548	361.761	518.5	474.915	499.906	222.421	540.976	279.957	39513.4	27158.1	32953	47777.1	46620.2	33667.1	32334	17263.2	23675	30503.3	398.265	448.991	554.555	446.382	572.889	344.333	616.292	422.787	497.405	614.954
955	2.97463	4.75183	3.88166	281.04	40.5083	3.24679	3.03562	27.6178	64.1243	4672.06	5548.26	5386.28	5501.12	3382.38	3353.37	4298.36	3871.53	1416.69	2299.15	16.3033	108.761	50.472	2.23944	53.7657	118.22	42.3042	38.6826	17.9577	1.79285	5856.09	3827.4	4716.65	6328.79	5595.81	3912.49	4291.37	2405.55	2995.83	4806.31	119.442	58.6675	2.81632	109.028	15.6176	3.08764	2.25458	3.72954	55.5613	37.8931
1503	594.33	14.5841	3967.04	1205.22	2.6819	45.0249	2.69555	1.71615	35.0483	1283.67	574.998	5344.2	528.407	1276.85	105.195	5.9129	523.904	27.7372	510.916	17349.5	19476.5	13.6511	1749.46	87.4996	25157.3	1482.37	934.74	1567.45	865.143	2783.28	2661.04	984.334	17813.1	36833.3	522.409	351.731	20893.9	14683.7	738.105	81.5928	115.698	982.337	1.9562	5104.52	2.74174	2297.61	3.41843	245.59	2.22544
530	2454.93	106.27	5156.29	5137.79	163.706	36.3058	193.494	55.5659	75.7332	3866.74	1613.63	5261.53	2285.04	877.531	675.682	711.55	4239.37	1714.24	4268.41	5182.67	3378.65	4522.38	8647.17	1763.61	4479.99	7301.05	5837.94	3062.9	7110.73	4482.44	7039.78	7671.27	3220.33	2791.37	2047.43	5494.62	2288.84	951.821	5022.97	997.432	173.205	970.631	201.346	2667.1	34.5262	3620.72	430.286	1578.24	28.0246
1135	5413.24	5974.56	4073.75	3563.52	8516.26	4258.93	9501.9	7495.81	10809.9	3731.03	5883.6	6488.6	9495.7	1928.59	5473.13	8311.4	7561.22	1998.47	204.021	2654.57	2211.32	2276.74	5455.33	4021.18	1775.74	1854.17	6776.98	2114.72	3748.35	1741.83	2312.08	2075.93	1113.21	748.962	1398.24	3219.88	1813.41	1195.28	2816.49	5660.5	4525.36	1814.45	2906.74	3013.69	7136.17	6524.36	4581.77	3571.29	3328.26
53	18953.8	48065.6	20392.4	6968.03	29544.1	17035.7	18693.4	13852.4	21723.5	34207	12774.7	12791.9	17415.4	12177.2	12847.1	14497.9	20074.4	15630.3	3946.84	5840.53	15676.5	17331.7	10681.6	15021.2	8711.95	1855.96	8289.09	9921.88	7929.35	9057.17	8169.11	4857.44	5523.69	4571.45	4295	7072.26	6293.62	6894.32	9269.88	15757.8	19713.2	15243.8	958.005	14910.3	14015	9956.8	9098.56	15872.3	18773.4
713	23576.9	37149	28008.1	17523.5	35264.3	38481.8	37975	20093.7	29816	42783.7	25267.5	21178	40625.2	46075.5	28189.7	40357.9	16372	29413	16751.4	25575.9	32264.2	17567.5	15296.2	14537.2	25169.5	12551.8	21715.1	25321.5	8790.84	27187.7	9945.51	16979.3	19718.5	24262.8	27364	14911.3	20967	27905.7	18467.8	27248.5	31715	28840.9	35029.3	26680.3	37137.4	161.846	19014	14809.5	43795.3
714	22690.9	37203.7	29429.3	16448.3	35039.5	34835.6	38055.8	20456.9	30013.2	40155.1	23717	18829.8	45434.4	48239.7	28547.3	43486	15335.1	28459.6	16076.1	28142.6	35874.5	18365.1	12943.8	15179.9	25974	13455.6	22470.9	24997.7	9326.03	29684.6	9388.78	16222.6	20065.2	24849	28090.8	14005.8	20519.3	28198.9	19387.3	29058.8	32817.6	29171.8	38683.6	26042.3	40192.2	48013.2	19206.4	16208.8	46280
833	6837.6	2301	2567.54	532.371	6405.31	1809.11	2129.41	7269.7	8367.75	4035.34	1016.61	3429.02	6266.71	1575.61	4708.08	5065.62	4517.39	3289.03	536.572	1272.13	957.565	4858.73	2101.04	4869.1	95.1651	947.929	3612.57	1361.44	1493.31	664.926	1084.22	940.227	305.827	312.817	538.323	891.983	324.295	227.465	378.301	5653.44	7817.05	2591	6781.04	2168.88	4383.92	7085.89	5236.48	5089.31	3052.43
202	2327.05	752.694	1754.27	2307.2	829.985	1805.92	837.585	3544.8	504.909	1316.08	3619.02	325.456	2030.86	3887.63	3504.99	1933.82	1345.65	2922.39	1677.11	8117.25	5402.86	5121.81	6180.83	11155.4	5780.4	5564.86	7385.3	5943.84	8658.09	3047.23	5461.12	7029.08	8862.96	9921.63	2047.74	9438.73	9673.87	1546.63	7130.82	4260.84	3714.75	2617.35	5020.16	4681.84	1965.06	7788.69	6178.82	5823.41	5884.33
1661	3.78454	6.0456	4.93852	2.17294	3.84258	4.13079	3.86213	12.3998	3.07035	154.432	1054.14	82.9753	4.93169	1125.36	439.112	211.152	464.883	119.95	1976.84	3.05764	3.04367	3.43874	2.84917	3.13847	27.6944	2.44569	2.20691	69.7133	2.28099	3228.32	1457.41	2982.2	4956.25	4404.76	1744.03	3028.44	3483.38	1079.07	3044.26	3.31135	3.50665	3.58312	2.8028	2.40737	3.92831	2.86844	2.35	3.13675	6.37714
301	115.673	59.6099	169.417	571.605	13.2905	1.12959	1.05612	0.672392	0.839605	39.9346	18.2786	23.8023	99.1063	129.922	169.525	15.5345	227.851	29.5769	4683.16	350.885	472.329	1.88068	459.713	79.4686	440.215	363.566	523.503	320.53	736.583	2786.02	499.14	2427.54	1699.13	2137.52	6810.18	1822.82	5286.92	2282.85	1710.34	91.3821	78.1154	69.2408	34.5939	27.2046	1.07422	467.21	66.2237	115.954	0.871931
914	11161.3	10959.8	17973.9	7020.81	8008.95	9761.44	8355.83	3556.19	7935.73	17530.5	6962.92	17031.4	11107	10287.2	8178.63	4443.53	12210.4	6090.47	3812.54	21515.4	20118.4	6172.34	10048.1	7430.09	13763.2	9089.9	8891.62	6558.5	8169.6	9881.3	8598.89	8562.41	15225.7	13271.9	3066.27	2991.8	14621.4	8057.52	3496.61	6989.91	5672.75	14720.8	6830.16	13154.7	4965.07	18194.1	5532.71	4548.93	4895.23
1045	5382.08	121.539	8781.59	2460.69	2.59482	2.78945	5.21606	1.66043	2.07335	6895.45	366.407	10200.8	4654.17	3232.18	816.674	2.86046	2728.17	617.141	2248.04	14042.5	13484.5	1356.83	4548.57	515.017	9305.42	3930.52	3429.53	3340.54	2248.36	5265.6	4323.66	3409.72	9868.15	8323.7	1585.54	1040	10213.8	5634.92	1563.39	3266.48	756.048	4667.84	227.118	6114.09	10.1015	7362.66	850.106	530.927	2.15318
1024	723.243	679.649	670.552	3455.68	491.928	687.138	86.3565	2124.22	100.385	332.419	924.08	365.12	11.9525	1436.24	1152.88	732.176	150.239	391.686	3135.72	1882.3	3092	1202.35	1739.69	1695.28	3565.45	1075.04	1230.16	1632.28	895.039	1854.55	711.301	1814.5	2889.98	2650.46	3516.33	2571.63	2786.04	2778.4	2577.68	697.597	1027.16	1851.44	2374.59	2605.88	967.045	2518.45	1556.46	1836.01	1886.9
1264	584.501	0.541751	3609.34	3748.19	0.172168	0.185082	0.173044	49.8635	4.72494	1081.82	143.706	2372.13	338.854	0.147658	49.2332	31.6226	1444.72	373.104	3909.98	2846.62	2686.28	763.936	3905.52	21.6638	4056.72	7020.61	1881.82	743.11	4648.39	7685.97	5082.77	9090.7	2578.55	4092.2	1132.91	3503.7	2561.89	785.071	3341.35	569.261	0.157117	30.1603	2.31298	465.185	0.176009	207.444	136.24	0.140543	3.84008
1352	2210.59	31.672	9071.98	9717.64	20.1307	21.6406	20.2331	64.9154	68.929	9238.39	2602.95	6686.72	3306.12	43.3907	322.821	22.1914	7761.4	1878.21	10229.7	11680.2	10281.7	4493.75	13428.2	302.276	12144.9	19863.9	5908.02	4098.6	17507.4	23466	16815.6	22211.1	10542.6	15066.3	2726.77	10192.7	9428.2	3119.21	11135.8	1671.92	18.3708	589.947	14.6834	3409.21	41.1596	1701.5	459.437	593.29	16.7044
1666	1.24291	1.98549	1.6219	725.778	42.1429	1.35663	1.26839	138.973	65.6221	1.90083	1.34093	1.53756	1.61966	5.85554	1.26917	1.39116	206.917	1.32595	12102.8	55.3695	983.778	1.12934	0.935719	1.03073	0.622079	0.80321	0.724789	0.657806	2.57009	116.432	69.1975	85.6909	43.3388	95.3401	31150.7	550.853	66.8653	32320.5	605.627	1.08751	1.15165	1.17676	0.920491	0.790624	21.1156	218.347	39.1377	152.309	7.57921
1674	1.67185	2.6707	2.18164	835.986	123.264	110.468	1.70613	1.08623	254.361	112.77	5.35279	2.06819	2.17862	47.2092	1.70718	1.87127	1.90796	1.78355	14011.6	1.35074	1053.29	3.03819	1.25865	1.38645	33.6404	1.08041	0.974923	0.884823	1.00765	106.754	1.17643	23.9697	1.12896	31.7995	34191.9	496.342	0.953777	34036.8	356.891	1.46282	1.54909	1.58288	1.23816	1.06348	1.73537	90.7091	1.03814	1.38569	1.40858
234	7527.63	1976.49	2848.68	6516.68	4566.88	8199.93	5336.96	11698	12244.7	2505.85	2848.33	1933.97	6586.15	7034.6	3074.67	4806.83	4462.66	3189.89	1955.43	5009.19	3449.35	3548.92	3560.36	4685.93	7359.61	4846.95	8787.41	8252.2	6585.68	2537.6	2638.54	1870.42	2227.67	2138.71	7162.38	1904.23	2711.23	2901.97	2169	6280.34	1690.55	6862.02	6119.84	5859.72	4659.92	9499.9	10687.8	4462.82	7019.16
1265	25122	7950.75	16421	11644.5	35634.4	8180.51	37105.7	28256.4	29603.9	20303	18598.2	19330.9	29331.9	9021.71	15624.1	26866	20574.8	18061.9	4483.79	11990.9	8068.93	30894.1	25541.8	24765.3	8389.5	13956.2	21949.7	18165.2	13475	5916.68	8463.57	7029.05	5048.56	3006.6	7542.35	11400.6	4136.28	3683.84	10635.9	22869.5	27137.7	8049.87	22752.2	18041.9	23296.8	38807.1	18323.7	22067.4	12292.3
1171	5.77479	9.22493	7.53565	3.31567	5.86335	6.30314	5.89319	3.75197	20.834	622.662	1214.54	756.458	294.971	497.141	259.316	299.099	789.917	99.3616	1896.81	4.66562	18.0753	5.24714	4.34752	9.57793	2.89029	3.73186	3.3675	3.05629	3.48054	3560.21	4137.83	4035.81	3264.2	5182.76	2305.83	1481.35	3919.33	2250.34	2807.7	5.05276	5.35076	5.46745	4.27677	3.67338	5.99417	4.37692	3.58585	4.78634	4.86541
1215	19732	15376.5	10795.7	9025.37	20867.9	9307.99	20776.7	16631.5	19704.4	12566.6	14032.2	15621.8	16534.7	14430.9	17001.3	18843.6	11384.7	4777.4	3357.21	7891.75	11828.4	9220.84	11165.3	6226.32	7429.24	10386.9	8661.17	8222.74	8990.24	11559.4	9869.47	9915.97	9071.69	9486.17	6073.32	6610.9	5437.28	6017.34	6349.47	12141.5	11706.1	11822.7	15177.3	2605.83	20161.4	14562.6	14381.9	6786.49	8329.73
984	0.488612	0.780533	0.6376	165.644	0.496105	20.287	0.49863	0.317459	0.396406	0.747252	0.527145	0.604445	0.636717	0.425478	18.4803	0.546892	0.557615	0.521255	3615.79	0.394764	105.938	0.443967	0.367849	0.4052	7.52486	0.315757	0.284928	0.258596	0.294493	0.46614	26.8449	38.1816	297.189	144.275	4640.2	195.588	224.624	4961.33	222.822	0.42752	0.452734	0.462608	0.361862	0.310809	0.507174	23.1657	0.303403	0.404978	0.823336
934	32.1704	51.3906	41.9799	465.165	32.6638	35.1138	32.83	20.9016	26.0995	49.1994	278.59	39.7969	41.9218	28.0137	32.8502	36.0076	36.7136	34.3197	3587.07	25.9914	25.8727	29.231	168.872	26.6786	85.3163	20.7896	18.7598	17.0261	19.3895	61.3818	89.3104	358.781	273.053	524.474	4734.48	19.1503	275.134	4898.67	407.884	28.1481	29.8082	30.4583	23.8252	20.4638	33.3926	24.3831	19.9762	26.6639	27.1044
1566	264.93	14.0322	68.6171	2246.29	374.863	532.807	118.376	814.565	1036.61	917.899	2876.65	5.43328	285.734	2258.82	1358.91	352.986	1760.06	92.0664	14109.6	482.551	2096.95	592.332	927.812	643.445	1311.67	107.268	1053.23	1128.34	605.67	2481.91	1347.35	3561.37	4083.97	4680.3	17994.9	3216.61	2674.35	16953.7	5801.88	883	243.55	729.386	1457.24	923.275	528.464	1424.77	745.521	828.473	1143.21
1602	83.8142	5.78377	2.36232	2341.04	308.432	1197.34	1.84743	800.626	236.972	283.224	676.479	47.0578	29.2534	1264.49	885.897	296.606	996.639	427.366	10858.2	768.601	2137.04	889.071	275.825	1170.12	1666.15	170.493	801.058	1219.07	980.88	3837.54	2323.5	2209.76	2900.44	4060.94	10480.7	2981.34	3188.03	12601.1	2876.5	731.537	169.274	209.648	1697.8	2277.17	1395.52	1586.07	174.706	185.334	886.197
1596	165.834	203.01	216.728	3181.83	100.95	180.194	9.45586	929.744	65.11	1120.08	2036.28	11.4625	192.745	1310.38	1068.38	20.7422	435.754	195.891	12855.3	710.564	1557.59	350.302	664.844	830.15	1515.07	583.502	716.752	742.371	473.798	3494.13	1852.06	2462.4	3532.16	4356.9	12959.1	4174.35	2994.65	13169.8	4583.35	400.488	568.157	278.034	1320.3	775.205	81.539	1998.49	389.222	1235.11	714.917
1212	3.73545	22.1376	4.87447	2989.31	266.809	8.15443	3.81204	96.0883	87.7765	2391.22	2857.92	4.62099	193.654	2814.6	1782.22	669.13	123.845	3.98501	17732.2	2685.51	3428.54	1265.99	340.404	1017.29	3586.87	1261.37	3340.8	3249.57	913.845	14672.5	15754	17725.9	21170.9	11833.5	8441.92	19529.4	10897	12851.5	10980.5	901.959	208.494	398.956	347.453	986.968	3.87736	594.454	289.865	110.128	405.296
606	0.497706	0.795059	0.649467	4987.51	27.646	0.543242	25.908	0.323367	0.403783	82.7841	0.536956	95.6318	9.11607	0.433397	0.508222	257.48	0.567993	53.2957	13490	0.402111	0.400274	16.7642	7.6303	0.412742	0.249102	0.321634	0.580463	0.263409	45.6625	1596.95	86.8198	627.965	3573.39	2259.66	10965.1	1766.98	2557.26	10824.1	5170.26	54.6801	0.46116	0.471218	0.368597	0.316594	33.8521	5.36648	26.369	0.412515	96.9702
890	2703.18	1631.25	1391.93	3436.35	1931.79	5963.86	3296.87	3625.44	5956.62	1016.69	2507.75	2405.24	2468.48	3621.21	2169.42	3544.85	2590.35	3010.15	1777.88	705.144	1864.15	2537.87	1482.59	1237.5	2843.23	1917	2180.86	3466.45	2371.29	690.434	1270.67	830.326	1442.09	1220.95	3159.28	1506.96	1901.32	1955.7	1604.8	2148.68	2109.4	3883.9	3171.13	2604.4	1966.19	3089.44	3079.86	3113.11	4041.13
152	0.765736	1.22322	0.999226	12216.7	5.28018	0.835795	0.781436	0.497511	0.621234	1.17107	0.826124	45.1753	0.997842	0.666795	0.781916	5.03495	0.873875	5.4641	9648.33	0.618661	39.2357	63.4718	0.576481	0.635016	8.28348	0.494844	0.44653	0.405263	55.5748	3936.08	371.571	1846.69	3202.39	3274.9	17994.9	4910.45	3318.68	23245.2	6360.09	2.18451	0.70951	0.724983	0.567099	0.48709	0.794826	23.7981	27.1856	0.634668	0.645153
156	3.97295	6.34658	5.18438	690.592	4.03388	4.33644	4.0544	2.58129	3.22321	6.07597	4.28626	4.91479	5.1772	3.4596	4.05689	4.44683	4.53401	4.23837	6566.56	3.20986	9.35165	3.60993	2.99101	3.29472	1.98847	2.56745	2.31678	2.10267	2.39455	379.761	63.2016	330.356	743.998	542.604	924.899	966.673	2860.11	8489.67	1013.31	3.4762	3.68122	3.7615	2.94233	2.52722	4.12388	3.01124	10.823	3.29291	3.34731
23	3981.51	6589.09	3942.35	2502.59	3243.56	3143.46	4397.06	2041.97	3132.12	6315.9	4535.44	4229.09	3247.28	1999.92	3044.22	4016.97	4874.52	5009.96	2196.04	2245.4	3234.42	2471.92	2316.07	3389.04	1803.49	2074.91	1789.13	1843.86	1897.63	2649.34	2132.12	1925.75	2028.31	2234.76	2026.74	2712.35	1719.11	1769.44	3124.22	2995.46	2731.41	3981.76	2659.25	2169.69	3718.09	2731.21	2259.08	3403.26	2521.04
228	17692.1	35830.6	29474.2	9518.88	15203.6	14435.4	12935.5	7324.22	8256.42	42271.5	23026.4	24722.9	15501.9	14334.4	18339.3	20829.2	21885.6	23422.6	12662.2	15304.6	13665.7	14298.9	14464.4	13573.9	7294.44	10137.2	8611.02	6847.24	9680.9	26560.3	16791.2	15120.3	13189	14297.4	11037.4	10340.7	8830.84	12073	16176.6	11309.4	10621	16498.8	10024.8	6269.41	20267.6	10045.3	6696.18	12321.9	12550.7
1431	3511.02	167.043	587.422	5878.44	844.548	3361.8	1880.02	11996.2	3053.75	62.688	1212.47	110.97	822.037	5439.15	773.622	1299.23	961.349	503.681	1020.15	2798.26	2511.1	927.34	2682.39	1174.19	10026.5	3232.47	10411.9	11399.9	4446.67	205.777	534.973	303.349	946.978	828.159	12713.8	1145.87	876.073	2245.04	381.031	2922.65	1635.27	3789.75	2986.34	7515.52	695.099	5584.1	9810.37	2354.79	1529.06
332	4378.63	3572.84	2713.43	7246.98	1981.74	6003.98	4968	3661.35	6506.95	1187.54	3064.86	3657.99	2862.55	2936.83	2287.14	4677.17	4847.68	5367.21	2816.2	2987.17	2970.41	2889.55	2957.59	2855.58	4430.01	4369.72	4934.41	4827.31	4567.57	1874.31	2563.55	1640.82	3161.07	2208.22	5187.53	2713.67	2572.71	3850.85	3951.86	2656.96	3439.91	6358.25	4739.65	1812.96	3892.93	6280.31	6243.59	3428.74	4040.04
393	5319.29	3774.72	5748.33	11193.2	3810.72	6381.35	5541.16	6473.46	9475.54	1527.37	3474.13	3370.88	4353.66	5652.88	4330.3	5343.52	4022.06	5875.63	8062.54	3608.29	5937.98	6927.82	5738.54	5945.35	11389.9	6770.55	7501.59	11634.1	6400.87	2944.1	4229.25	3819.75	6173.86	3495.29	14266.6	6986.23	6586.52	6453.31	2654.96	5550.09	5675.54	7786.77	8359.78	6656.88	5479.59	10584.7	9680.61	5245.09	7700.74
1533	7.7108	6.15881	5.031	571.273	33.1045	27.6488	3.93445	80.6541	46.5446	840.366	1299.91	22.5873	5.02403	555.624	666.273	4.31526	31.9394	41.6524	7413.3	275.925	622.266	11.9795	109.751	94.6784	622.186	40.2918	728.338	448.604	402.404	7622.15	5407	5539.3	7378.17	4714.6	5547.75	7399.4	3791.94	4724.29	3132.59	236.876	27.5925	88.4015	93.7439	105.604	4.00187	227.342	79.5716	44.9784	71.1694
361	5335.65	3145.18	6466.42	5284.11	4494.03	1914.56	1905.29	6831.91	5634.63	5520.57	6697.29	2083.37	8656.44	3395.03	4000.9	6904.44	3395.86	5448.9	570.965	2632.44	3865.07	3683.16	3847.11	7082.24	3655.17	5256.74	5244.64	5463.83	4815.47	2701.04	1638.5	3087.68	1400.76	1211.81	1138.31	2561.13	970.455	1248.93	1965.12	8078.56	3729.63	3440.68	3928.56	6575.33	3888.28	7363.39	6319.75	3380.73	1607.68
1113	3051.91	14.7549	8256.58	5289.31	0.255008	366.375	49.1808	0.08159	43.1087	5018.89	2196.2	7084.35	2803.04	1237.67	482.488	0.140557	3378.36	1790.79	8590.42	9015.51	7847.89	2240.64	9828.52	1116.32	7597.17	9144.26	4514.86	2781.95	9515.19	11677	11408.6	15453.9	6667.62	9296.48	2893.96	5484.21	7493.78	2187.86	6454.11	1134.7	133.587	1402.2	406.803	4426.11	230.778	2410.67	490.389	438.654	0.105803
353	3.69351	5.9002	4.81974	2115.61	3.75016	4.03144	3.76924	8.23982	36.779	5.64862	3.98479	4.56911	4.81307	3.21627	3.77156	4.13406	4.21512	3.94027	5801.67	2.9841	1028.22	20.685	134.191	6.12597	236.008	18.9787	112.08	19.7291	130.676	233.045	303.029	66.2902	263.384	352.653	7773.7	780.579	180.261	8727.69	251.691	3.23171	3.42231	3.49694	42.2284	222.177	3.83383	2.79944	47.3789	3.06131	132
907	6545.65	1399.16	5252.39	2399.73	7186.54	1668.35	9718.56	6191.39	6372.22	4128.15	2155.56	3687.39	6198.89	1548.12	3714.81	5023.66	4749.51	2634.98	866.88	2647.07	2041.4	6930.05	7221.08	4738.42	2488.76	3368.17	4763.88	4035.61	2016.98	1624.58	2036.91	1075.05	1416.83	505.933	1199.84	1334.88	733.722	734.266	1627.86	5313	7115.88	3419.38	5942.81	4802.03	5110.15	12070.2	4342.84	4531.76	2561.78
544	10.8056	2.51376	12.9617	5435.38	1.59774	1.71758	26.2133	87.8698	4.86384	2.40658	1.69771	1.94666	16.4528	1.37028	1.60686	1.76131	8.38803	1.67874	13119	1.27137	39.7053	1.42983	1.18468	1.30498	149.719	1.01692	0.917632	7.50206	147.274	5983.29	1475.75	1496.15	4872.37	6304.14	9936.51	4675.91	6078.07	10402.4	4373.05	1.37686	1.45806	1.48986	1.1654	1.00098	1.63339	1.1927	0.977132	1.30426	1.32581
351	5631.95	3910.54	4925.14	2943.06	6506.35	4319.57	2540.07	2893.04	3715.51	12109.7	7492.98	2464.3	11155.2	4393.53	4995.54	9480.14	7933.66	2842.53	2449.07	5998.22	3915.39	7001.66	4322.29	5076.08	2601.99	2343.4	5076.04	2164.07	3245.3	5720.06	3963.36	3212.84	4574.25	2253.56	3774.89	4375.71	2899.75	2280.53	4634.11	7032.62	6026.6	2550.63	2851.37	3584.48	6599.42	5008.14	4824.24	3633.6	4996.77
473	2315.82	2899.78	3535.81	5103.4	3550.24	7820.49	5482.61	7576.99	10059.3	1330.4	2234.47	2923.86	3552.54	2680.07	1798.64	3541.18	4302.11	2411.92	1178.68	3949.16	3352.51	4253.68	3719.83	4901.68	4880.07	4105.58	5760.58	5340.64	5189.82	944.462	1364.03	897.601	1574.57	1424.58	4261.04	2043.39	1571.98	2816.22	2013.5	6001.74	4569.34	6242.77	6509.05	2908.77	2969.18	8562.85	7129.41	5632.96	4238.69
1093	1003.51	1.49865	2192.29	1173.44	0.952543	1.02399	0.95739	41.4589	0.761115	515.192	157.713	2678.79	1293.26	886.9	10.5923	36.2652	400.852	150.434	684.056	6578.56	6212.53	512.779	1858.32	209.786	3859.01	825.04	1421.53	643.781	642.552	1856.62	1839.38	1517.2	4221.13	3767.55	410.292	719.85	4371.55	2347.06	381.053	249.663	10.3448	829.549	100.327	1990.09	0.973795	400.22	65.5276	182.925	1.58084
855	10777.8	10143.7	5577.24	1459.82	14798	5721.98	15601.8	10157	11823.8	8685.58	2010.54	8604.42	8755.47	3306.52	5808.1	5896.73	5485.74	6148.9	760.366	4069.96	1505.54	7801.41	4719.84	6431.55	223.885	2584.75	4538.34	2389.87	1868.45	529.428	1160.91	1141.62	239.452	64.7271	348.86	761.758	441.758	76.8156	907.968	10253.4	10643	5351.99	18642.5	5821.49	9102.95	15531.2	8134.73	5061.47	5494.03
260	259.117	854.626	332.684	1798.48	344.479	1.71729	1.6056	267.275	46.5944	424.844	672.622	79.2475	4.1005	692.869	650.798	1.76101	140.901	149.877	5143.08	660.473	1448.7	345.529	292.009	316.264	1333.92	1347.37	552.067	322.496	1540.63	10911.7	5094.88	5502.16	8835.52	6769.14	8919.68	7374.67	3986.88	3893.95	5000.41	546.501	207.264	202.351	775.552	344.078	144.041	763.591	226.545	684.275	533.928
765	11655	23428.2	11608.4	3952.08	13552.5	9798.39	27920	17664.4	22844.6	6459.8	4660.56	14898.5	17136	11578.8	10991.9	16604.6	8762.46	22744.3	2970.08	3283.51	1246.37	12696.7	5644.29	15240.9	659.869	4097.47	2467.71	6440	4531.25	3524.37	4057.67	930.09	23.1693	993.179	973.052	5089.49	1278.81	19.5065	1530.75	13919.3	18915.9	6376.09	11851	5009.02	13939.7	6011.37	7554.33	10074.5	15523
635	14054.9	11807.6	7091.18	2939.09	24134.5	10535.9	18934.1	10772.2	16601.2	17379.6	6530.84	14097.8	14646.9	10997.4	7065.53	11242.2	10563.4	16777.5	734.328	7623.48	2634.88	8573.38	3002.03	12207.8	1808.99	3069.98	3753.07	4788.95	3927.83	1838.25	1234.43	2979.65	1364.77	842.458	1398.7	527.367	1203.31	400.132	1772.31	24550.5	16445.5	10978.6	7774.94	5723.04	7876.87	8785.38	8216.82	15697.9	12480.7
1284	2447.53	2918.51	96.9874	1849.65	3358.45	2678.4	311.543	3457.45	2501.73	3309.64	2077.37	3243.77	2456.52	4831.41	782.615	1005.95	3602.01	3148.89	5539.29	1412.21	1798.41	335.952	1503.71	790.531	2999.59	1663.23	1752.28	1024.45	1112.45	2580.14	1299.39	3015.34	2266.81	2392.17	7640.78	1026.81	971.284	7161.18	2119.97	717.183	902.304	1895.43	3054.08	1491.1	3396.71	3266.85	1681.75	285.293	2459.95
1366	1874.81	2658.37	1617.05	3134.5	2540.63	2058.35	1283.82	6369.3	3201.82	2665.43	1946.6	348.748	543.539	2727.93	1610.38	828.618	1775.72	1279.44	7582.91	700.67	1814.91	957.718	897.655	500.968	1127.47	476.003	299.014	464.617	311.247	1591.45	757.248	1236.52	1536.31	1587.99	8214.4	845.49	1138.05	7035.36	1704.21	833.118	906.686	1095.09	1776.66	1261.65	1556.09	2951.3	1118.94	928.517	2397.65
1376	380.902	2139.54	1920.8	10741.3	2601.04	3206.48	33.4705	2711.66	798.694	678.498	1048.11	40.5732	42.7395	1892.73	2343.44	107.521	74.8596	993.766	19884.6	3154.35	5235.81	3642.01	2258.38	1513.81	8101.77	168.459	1624.99	1309.52	478.4	9680.13	1194.61	5500.56	8362.97	9928.06	14994.9	6592.66	7916.41	15725.8	17095.2	1907.55	3684.32	6235.49	9026.99	4520.05	6068.65	14585	2624.18	3841.78	7821.37
1552	6573.06	5840.56	4612.95	57.9588	4023.7	5919.71	3049.66	4490.2	4013.87	4151.84	1629.05	7401.3	6184.86	7132.79	3024.13	3511.39	5854.96	5316.01	8.17877	4173.66	1756.3	4926.65	2892.91	4120.97	171.583	1698.47	4021.62	3529.74	344.73	12.4304	24.4658	8.87626	8.79856	71.7959	6.48508	7.75625	7.43328	30.823	9.32571	5110.04	4690.37	4685.84	4420.31	3177.33	2318.4	9.87562	2437.09	4101.01	3792.37
1676	1.19166	1.90362	1.55503	1257.01	1.20994	1.30069	1.2161	61.1131	0.966785	1.82246	1.28564	1.47417	1.55288	1.03769	1.21684	1.3338	1.35995	1.27128	6412.5	0.962781	241.882	1.08278	0.897139	124.813	421.206	12.1385	275.044	0.630685	85.9832	1.13686	1.67707	58.3442	70.854	356.587	6702.03	411.315	518.907	9963.62	95.9817	1.04267	1.10416	1.12824	0.882538	163.021	1.23694	66.996	0.739963	0.987692	1.00401
296	1.90027	3.03558	2.4797	2297.29	1.92941	2.07413	1.93923	266.922	16.2453	2.90615	31.8985	95.7288	2.47626	178.364	167.446	2.12692	4.33725	10.5495	11350.7	142.08	735.513	123.91	578.129	552.954	615.934	94.4984	557.336	178.032	461.298	735.954	461.709	302.781	339.379	615.448	11756.7	1348.87	637.777	13772.7	1078.32	174.465	97.2866	234.558	173.371	564.629	54.1001	399.187	331.26	238.11	482.513
456	22.9719	359.658	109.704	76.8864	101.258	25.0737	23.4429	551.958	18.6369	639.99	578.865	28.4178	29.935	3243.09	1864.77	66.5335	26.2161	340.687	14.4196	4304.22	11085.8	4088.23	1730.77	1652.88	1718.04	3571.58	10551.2	7172.71	907.232	21.9154	33.5265	15.6493	31.0246	65.5676	11.4335	39.6114	130.409	13.06	16.4417	1532.72	1729.57	1113.3	2567.53	4210.84	812.4	5120.93	1179.23	1338.81	900.403
1301	1969.42	822.679	968.608	1967.43	1695.75	1483.48	3643.93	3239.9	2631.34	1583.71	1648.91	1808.46	2653.24	2705.91	1609.33	2500.16	1703.89	1252.12	188.327	2195.32	2345.93	2406.19	1875.31	1699.17	2025.37	992.941	2735.8	3438.36	1310.39	528.227	961.838	410.323	449.61	1596.97	626.308	688.626	1044.62	1153.67	980.88	1882.6	2415.4	1330.52	2337.37	2946.24	2006.79	5208.01	1471.46	1652.39	1059.24
256	1.53524	2.45247	2.00337	0.881477	1.55879	1.6757	1.56672	2.6167	1.24552	4953.15	7731.97	5346.19	5368.88	7139.14	5102.22	5686.98	10819.1	2540.91	3324.34	1.24037	59.2687	1.39496	1.1558	1.27316	0.76839	0.992123	0.895258	0.812521	0.925309	2702.03	1891.92	5414.35	2615.49	2829.54	1162.79	3559.91	4433.39	2538.03	3906.7	1.34329	1.42251	1.45353	1.13699	0.976577	1.59356	1.16361	0.953306	1.27246	1.29348
621	2.84756	20.3323	3.71585	1784.38	2.89124	3.10809	2.90595	78.6958	2.3102	76.5514	299.858	7.04524	3.7107	432.775	81.7931	3.18721	61.4574	3.0378	14307.3	73.3024	382.768	563.519	1110.5	270.077	486.705	161.697	339.247	320.268	1171.84	3120.88	893.539	3691.21	1680.72	5942.27	632.474	3249.5	8662.92	3937.85	2538.14	115.156	2.63847	2.69602	15.1673	124.088	21.9059	97.5755	151.443	165.45	2.39915
1114	6495.66	257.588	7131.21	5681.84	2236.19	857.61	82.2779	318.026	1673.63	9603.36	7085.55	4848.6	7585.28	830.182	2600.88	1115.18	3926.28	2205.77	5204.39	6391.11	6766.08	4694.46	8063.37	4143.98	4484.09	8647.19	4575.87	3099.7	5377.58	9747.56	7133.24	8452.65	4642.7	5314.13	4482.56	4869.78	5672.1	2347.51	4319.14	5161.51	4403.41	3468.43	3072.35	5792.66	3311.02	4699.27	1851.2	2863.92	189.726
557	790.129	1925.04	31.2786	360.302	443.863	1314.77	2145.68	1.62526	730.231	1328.25	2.69877	327.803	1714.37	104.753	237.806	1963.7	218.926	560.582	2980.5	52.9686	2.0118	275.474	41.5589	179.638	1.252	1.61655	1.45872	1.32391	1.50769	172.545	1.76022	1.70411	1.68919	1.65711	4285.2	2.97817	1.42708	5042.98	34.2386	135.454	315.12	309.699	158.047	12.6291	611.068	157.068	91.5963	475.984	2.10758
1209	5552.74	2664.21	1201.09	2057.59	4936.05	1520.87	2657.16	2883.92	3126.78	5053.63	2753.05	4758.28	4916.12	3356.12	2863.87	4751.51	2800.9	3257.45	764.835	3217.44	2563.89	2341.92	3025.03	3466.36	1854.29	4219.93	3213	3082.59	3210.78	1546.87	2187.08	2374.9	557.455	867.94	1353.27	1782.63	1232.76	535.939	2723.29	4621.65	3438.18	3473.03	4143.39	2828.01	2500.87	3476.74	3001.79	2573.77	2259.29
999	10251.5	4013.5	4827.19	4536.4	7878.24	5647.61	7259.81	3552.2	4618.92	14951.6	13575.6	10484.1	18385.7	6506.29	7973.23	11689.6	11914.5	4650.81	4538.33	11981.8	3683.18	10895.9	6158.89	7154.81	1759.51	4963.95	5779.57	4428	4749.04	8769.53	7743.28	6254.37	6507.1	3569.05	3746.82	6767.87	4647	1959.86	4516.23	11071.7	10686.4	3242.03	3827.69	4484.47	8331.7	4348.29	7728.42	5591.7	6136.71
680	2342.02	2371.61	5172.84	8168.49	3177.25	5376.24	3715.02	5407.06	8803.61	5939.17	9617.47	1456.88	11033.2	6585.79	4068.01	12504.8	1772.12	6965.07	1522.86	3622.53	5704.72	1149.55	1262.58	1958.72	7718.79	2213.43	3405.49	7229.32	1847.38	10768.7	1174.08	1932.08	3673.85	2929.32	11114.8	3351.96	2179.5	8699.91	6046.7	4392.67	2232.34	6601.06	5359.66	4361.43	5764.56	6836.53	4090.36	888.8	5193.74
1047	10556	17004.2	9542.74	1999.81	13765.9	12956.7	9230.77	9014.31	12035	8445.36	3105.46	6845.95	8154.48	7335.45	9033.73	7328.39	9187.36	8793.29	3388.51	6927.31	2443.1	3865.37	5153.56	6047.87	2671.66	3095.05	5438.98	4292.88	2679.57	5117.59	3787.56	5981.02	2321.85	2873.1	1716.06	2629.64	1769.25	779.019	2931.4	14615	14249.3	12521.7	10577.1	5789.48	7443.69	11247.2	6432.33	11260.4	7264.45
799	0.893338	1.42706	1.16574	2074.41	0.907039	1.95014	0.911655	20.0463	0.724756	1.36622	528.709	1.10512	1.16412	13.9317	19.636	0.999893	43.8142	0.953021	2737.77	349.496	0.718458	639.783	2112.25	690.888	1067.07	1189.59	978.554	438.718	2118.74	2034.08	2726.2	2996.54	3322.48	2609.57	788.729	3916.09	2049.25	433.481	2125.75	181.995	0.827743	72.4955	0.6616	139.675	21.3882	2.41108	173.929	76.2129	0.752661
1564	9.08509	14.513	11.8553	434.513	9.22442	9.9163	9.27136	5.90272	7.37063	13.8942	9.80156	11.2388	11.8389	7.9112	9.27705	24.2894	10.3681	9.69204	2213.56	14.6802	16.9093	8.25497	6.83967	7.53416	499.556	5.87109	5.29786	4.80825	5.4757	96.522	6.39289	16.4933	122.874	43.9506	1782.52	237.935	42.6183	1407.48	580.586	7.94917	8.41799	8.60158	67.0862	5.77908	9.43023	193.781	5.64138	7.53003	34.9425
245	697.442	8226.93	2602.86	6447.92	2510.41	4072.67	25.9076	8378.82	348.625	9610.2	15920.5	2492.29	1268.52	25511.9	21526.3	4519.89	3935.33	7170.86	10921.2	22318.2	48845.1	25085.7	12840.1	22469.2	19476.5	17410.2	8748.73	17629.8	14839.4	3080.78	22620	9749.99	11180.5	15143.5	25.2712	17410.8	18961.4	2130.37	3478.85	12703.6	7094.66	11690.5	8833.32	28297.3	4429.91	15287.5	7735.92	13137.7	13528.9
286	0.823803	7.54833	1.075	22492.4	0.836438	0.899175	0.840694	0.535238	9.57053	200.241	3610.76	321.995	103.704	729.46	1134.62	80.2327	1.88029	266.758	122435	1189.87	2496.04	525.632	2335.38	1461.68	3384.05	1455.18	1608.57	1307.39	6306.26	54779.8	41634.5	41919	84272.5	53728.9	125078	97118.4	49892.1	60695.4	54473	317.958	0.763314	28.4748	10.8156	938.269	0.8551	55.92	312.857	471.757	0.694076
132	3208.43	2910.91	5605.34	5339.21	3632.06	5516.42	4842.56	5222.39	4364.61	4420.43	5498	4791.91	2721.34	4614.82	4248.62	6107.87	6048.64	5756.78	5138.62	4448.89	7131.84	4340.26	5470.39	5439.83	7613.48	2861.3	5014.09	7487.95	5392.81	5434.17	4683.29	3232.37	5961.06	4695.47	6043.57	3992.45	5110.69	4417.57	5447.93	5363.47	3080.51	5878.21	5792.36	5317.2	6463.2	7074.23	5474.09	5327.1	4014.31
1385	2186.6	732.668	2089.98	6060.98	1423.66	3177.11	2657.24	4022.55	4458.11	650.829	1418.99	1311.92	1621.89	2097.06	1574.29	3863.78	3561.55	2318.97	4246.29	1955.83	2832.75	2437.13	2763.68	2748.92	5779.99	3925.75	4300.17	6647.1	4388.94	1672.98	2508.43	1189.97	2708.17	1908.07	7526.5	2909.74	2720.31	3101.19	2720.89	2800.59	3538.78	4372.41	3598.03	3461.06	2137.4	5524.09	5749	3727.55	2782.58
3	5349.44	4191.17	5200.74	8160.1	4689.28	9865.51	6461.44	5488.9	7284.41	3499.16	5217.56	5402.28	6130.66	5208.64	5530.51	6978.33	4635.15	5424.05	4985.47	4051.77	5937.57	7099.07	5904.94	5417.73	6591	6401.19	6812.23	6125.8	6649.38	4728.88	3902.6	3951.13	4306.04	3933.85	8012.49	5189.38	4436.32	5108.18	4616.68	3678.97	6976.15	5642.28	6170.58	6773.67	7142.81	5378.11	6658	6347.15	5176.3
518	1.38278	1.10446	0.902211	19378.6	1998.07	0.754648	0.705567	0.449208	3644.23	1.05737	5999.48	6251.18	0.900962	0.602056	0.706	0.773858	0.789031	0.737581	135006	6.403	4351.58	27.3606	0.52051	0.573363	21.9068	38.7699	0.403177	181.056	206.208	21567.4	11085.1	24131.4	29176.9	31086.5	27471.6	30286.5	63878.9	78811.4	22286	0.604946	0.640624	30.3592	0.512039	0.439798	0.717657	0.52403	0.429319	9.83665	0.582515
702	15359.6	10651.1	5909.35	9223	9500.17	9779.82	18471.5	11639.2	15245.9	11832.9	13392.5	10982.5	14187.9	6656.36	14468.5	12134.8	7946.33	6625.11	36.8694	11687	11588.8	7466.96	5158.37	4926.66	10805.1	1859.51	10792.1	15933.4	4512.55	3997.6	4512.28	1695.74	5620.18	5313.85	4013.13	2603.43	4950.06	4120.49	6192.04	4902.49	16832.7	10472.3	14750.6	15178.7	20011.1	22.2594	8103.8	7615.22	11016.1
1778	3350.86	2402.62	3705.02	7585.41	2339.8	5552.01	3799.11	5842.37	5601.5	880.399	2859.85	1866.76	1586.03	4547.54	3144.96	4144.63	3543.05	4152.22	6726.79	2883.37	5931.86	2690.58	3330.87	3924.15	9085.6	5526.86	7497.79	8996.08	5813.24	3097.35	3365.72	2322.21	4500.7	3582.6	10877	4478.47	5265.33	6326.94	4400.48	3741.89	3019.3	7140.08	4985.29	5296.98	3222.45	5641.28	7008.61	4152.11	4050.67
1414	4930.47	3594.68	5139.48	21681.6	2175.68	9009.5	6586.24	10810.6	8508.21	715.752	4256.21	2630.69	2256.72	7436.2	4772.42	6768.64	5917.96	7174.82	12557.7	5742.5	10970.9	5182.03	7211.72	6970.73	19958.7	11986.3	14677.2	21790.7	12318.4	5409.97	6068.29	3544.33	7786.2	4870.69	29997.4	9372.34	10096.3	12768.7	7999.02	6316.29	5939.15	9767.8	7899.91	9681.23	5117.25	13041	16036.1	6936.55	5472.13
792	3245.85	4114.26	5024.66	4442.06	2389.18	6786.46	4663.36	4068.89	4099.93	3444.91	3207.91	2368.54	2554.89	4242.29	2614.83	1772.98	3783.69	5370.36	4788.67	2116.98	4348.68	2368.77	2813.46	3805.37	2994.68	2867.36	2411.57	3971	4256.67	3232.87	3590.66	2466.28	4381.39	4103.37	4047.86	3532.21	2246.89	4148.67	4629.36	3372.46	3384.92	5590.64	3356.96	2604.64	3714.73	2577.17	3419.24	3581.1	4389.47
814	29674.9	45481.6	3474.4	26744.2	19564.2	32182.3	52205	37671.9	32246.6	35761.2	38589.6	31908.5	34308.5	51217.6	61539.9	39729.3	22534	2132.33	822.371	30333.3	25460.9	12002.4	22310.4	8213.23	30167.6	4267.93	39642.1	55910.9	18123.1	18768.6	15977.7	10537.9	56552.4	29309.8	7186.53	12316.3	39152.4	29890.3	22829.3	3624.44	38341.3	34728.7	52868	36930.5	48374.6	15614.8	31403.4	11400.9	52817.2
1420	8078.48	11979.2	14254.8	17226.9	9894.58	11384.4	315.899	12941.7	4275.85	10930.6	16490.4	6803.47	750.391	19369.3	18663.7	5730.17	6527.22	13243.9	17504.1	17329.5	21621	19168	19494.3	22391.9	16254.7	16444.1	15353	15284	16924.9	23019.3	20851.1	18981.7	19476.5	18048.1	13803.9	60413.8	19398.3	14954.6	20135	17840	11882.7	19890.5	19280	17689.4	14671.3	21416.4	17441.8	20695.7	18562.6
1853	167.27	953.212	408.619	2838.27	404.405	640.432	38.2105	1618.93	96.9452	345.781	1554.28	116.636	48.7923	2461.51	2250.67	83.8178	104.006	848.399	3080.12	3315.28	3290.52	2689.41	3332.22	3642.37	2968.28	2568.35	3070.08	2185.83	1595.76	3760.2	3137.35	3056.05	3040.01	3393.18	2117.79	3202.81	2700.9	2335.61	3098.27	2220.56	1150.62	2632.56	2244.3	2562.26	1416.33	28.3793	2649.13	3322.32	3201.41
31	5346.38	8613.51	7270.58	4137.77	5407.21	6146.07	931.676	6021.42	3335.55	5874.56	7908.25	3849.4	1314.53	7657.96	6379.23	3816.22	4521.74	4396.39	4095.78	8041.41	9833.25	7533.86	5502.24	7906.01	5525.38	6760.47	3716.31	3424.2	5962.1	9658.3	8492.96	5803.42	7814.47	6085.04	4746.66	4672.89	6505.33	6103.02	8403.82	7745.21	6362.68	8975.03	8435.22	6828.09	3673.14	7219.92	5374.35	7494.44	7245.7
1720	2111.91	4137.12	3698.31	5190.56	2466.15	3709.7	10.5185	3907.22	517.499	3281.64	5279.28	1908.81	6.71573	6588.38	5986.03	1383.7	2033.49	3968.79	4665.18	7142.98	8186.03	5527.01	5119.72	7081.11	5540.66	5888.14	5441.06	4437.05	5495.82	6627.03	5143.93	6281.48	6165.4	7382.68	3988.25	5574.64	6250.46	3918.65	5838.49	5667.06	3784.41	7009.82	5869.67	7246.68	5130.89	7097.72	5240.84	6797.42	7717.97
464	7680.88	11802.6	9098.5	19472.8	8404.35	6223.6	201.83	9592.63	13756	11146.9	24936.5	11452.7	3796.42	14396	15360.3	4133.87	6249.01	9253.38	60465.9	73502.3	90764.8	47292.8	24093.2	33797.2	44373.6	63527	60304.3	59298.3	25585.1	50531.5	140581	87927.4	67122.5	81407.3	19.9534	64117.6	124253	53172.9	20387	19476.5	20451.4	21627.9	14570.2	16921.1	11964.1	26705.5	14567.6	23874.3	15058.3
1669	7751.26	3592.46	9279.07	4668.44	8617.81	5830.18	10661.9	5973.95	5673.41	16183.9	9690.04	10087.2	21781.1	6846.83	5767.12	10233.7	10598.1	8827.84	5918.06	7163.48	3606.5	9891.03	6370.47	8394.34	2521.86	6323.96	6396.56	6360.22	4744.12	8740.88	5983.04	7677.28	4830.31	4522.19	8126.48	7720.58	4142.77	2768.43	6226.56	13085.5	12375	3527.59	5372.12	5124.04	6043.75	10064.9	6532.41	6990.84	4869.47
239	0.404552	0.646252	12.8189	29583.6	0.821514	0.441566	0.412847	0.262844	24.3387	0.618697	186.312	11.4906	13.994	87.2693	194.497	3.69794	45.8675	23.3861	64933.3	390.316	714.536	384.091	397.017	79.066	3154.54	686.897	299.691	180.391	5664.14	19254.3	20458.5	30186.5	52816.3	67020.9	10895.5	42853.7	68444.2	40691.2	27826.1	57.3071	0.374847	12.8425	0.299609	379.926	0.419921	28.3602	2.54828	191.556	1.35362
281	3207.85	8251.32	5267.52	3109.85	10324.4	7313.13	6954.92	11801.7	10384.3	4728.98	6428.22	4663.49	5326.9	10793.5	9757.87	7388.23	6370.33	8315.88	3572.07	5211.99	6421.82	3662.83	6565.18	7850.95	8341.84	4314.54	5106.54	5347.96	5006.79	3963.74	3660.9	3547.07	4378.96	6481.78	5697.11	4779.13	4499.22	6360.85	6939.98	6132.35	5318.19	8520.26	9614.05	9904.84	4053.81	10383.3	5041.65	7157.51	8516.67
1425	36.8635	4.69601	3.83607	2517.56	2.98477	3.20865	2.99996	1112.14	2.38494	8.99156	1118.6	3.63659	3.83075	831.431	1289.93	3.29033	3.35484	223.187	5488.51	2189.97	4100.72	1662.03	1438.68	1754.68	3870.39	1425.94	3743.98	2491.65	2297.74	6042.61	6461.56	5893.08	7560.44	9022.02	4243.08	8832.61	9547.12	3598.42	6187.85	172.458	671.387	268.368	1237.91	2253.91	3.05137	1774.72	1040.12	1397.75	905.913
1388	153.322	189.502	2240.08	13666.8	974.325	1793.76	160.021	2721.29	32.1899	160.729	5740.54	543.448	419.637	5458.99	7656.5	960.258	770.176	1366.75	19476.5	12256.3	16416	8265.51	9689.69	9699.7	16608.3	8982.49	14818.8	10124.9	11077	25354.6	26427.2	23847.4	30601.7	36822.3	17510.8	31308	35033.4	14366.7	27029.8	2168.97	1674.98	4483.2	5112.87	10494.7	901.233	5327.16	4497.64	8064.67	6113.78
229	79.2295	252.783	319.212	2427.69	310.381	197.551	28.8774	1461.42	155.092	513.68	1789.49	196.446	8.79827	1384	2121.49	37.9682	88.7342	504.75	5511.74	2906.97	4997.36	2687.51	2373.55	2303.33	4695.73	2395.29	4029.58	2573.01	2955.03	7246.53	6547.9	6437.75	8115	9810.03	4611.87	8287.98	9288.63	3480.57	6863.31	994.532	662.295	1309.96	1050.36	2671.06	416.676	1482.91	1787.68	1866.02	1309.21
341	695.151	1992.92	577.226	4345.05	1402.07	922.31	104.548	2148.69	1542.5	1909.57	3177.81	679.686	236.496	3444.37	2423.06	930.505	1750.94	1264.32	18930.4	1461.96	2838.13	1807.28	1211.95	2211.9	2600.23	766.958	2039.84	1895.89	1617.41	3936.64	3668.45	4940.35	5231.16	6063.98	22387	6325.51	5581.51	22713	8292.62	1244.61	652.255	1724.83	2946.41	2297.7	1140.45	3027.43	1157.72	1604.83	2006.21
568	794.79	2154.18	785.945	8055.79	2353.26	1685.57	29.6733	1573.62	2271.53	2470.85	2673.77	1300.73	75.7818	3806.78	2653.41	893.668	2554.26	1349.88	38614.1	1372.39	4249.41	1453.97	1375.39	1611.66	3680.24	584.555	1874.64	2130.6	1469.58	5236.59	4581.41	6055.38	5869.83	7875.34	44090.6	8670.06	4355.67	43427.2	12513	979.421	945.388	1716.52	3597.68	2294.96	2044.43	4822.93	1162.23	1218.05	4018.09
1565	450.996	599.244	773.631	5810.68	1623.47	1015.62	226.973	1464.59	1746.62	3366	3894.76	397.288	144.915	5046.97	3155	1145.02	1772.46	735.097	27023.6	2366.44	3264.37	1946.63	964.113	2300.71	3462.64	1503.38	2162.88	2297.99	2231.73	4966.4	4529.1	6725.2	8950.69	9322.35	34443.4	8345.33	7833	32875.8	10611.1	905.619	559.652	1562.52	2747.96	2998.22	886.667	2747.89	1167.7	2258.56	2540.47
1584	1496.74	2535.08	1159.5	10186.1	2684.32	2688.17	273.829	2469.28	1971.13	3584.22	4740.04	1916.05	808.749	5105.57	3457.71	894.941	2582.62	1973.52	51701.5	1705.03	5269.22	3182.33	1886	2969.18	5275.73	1523.75	2847.78	3365.86	2268.8	9159.03	7395.9	9089.14	11252.1	12275	72393.8	12607.2	9777.65	67119.1	16957.2	1558.63	1755.92	3093.74	4823.47	2247.09	1436.19	7806.97	2406.1	2523.64	4305.98
113	22003.8	66865.4	28488.9	8470.27	23904.7	29265.3	32510.1	8487.16	16783.1	92726.7	18173.3	24077.7	31947.7	12148.3	24614.8	28648.1	28378	18537.8	8555.4	16330.6	25346.3	16978.4	4193.86	10476.7	3894.8	7529.7	9000.61	6904.9	6589.74	32406.3	12785.7	8807.31	9923	7947.62	4236.86	5971.58	9484.35	8648.32	11162.9	14599.1	25013.9	20774.2	14000.9	8886.62	36221.8	18285.1	10218.7	13311.4	25753.3
1377	2530.44	8.42786	3214.12	1477.29	17.6433	242.418	115.632	200.061	18.1337	1809.72	517.565	2887.93	2051.47	1848.88	319.552	144.485	688.198	1151.04	795.049	6924.76	3229.73	950.481	2112	664.762	6432.23	1213.9	1349.78	1604.38	1093.26	2816.54	1520.31	1537.89	2254.29	5655.2	424.571	846.436	3688.06	2327.7	479.955	1289.35	2.44422	2079.2	444.868	1966.8	33.2093	3988.37	514.128	732.99	22.6401
363	10440.8	6366.91	10147.7	3107.59	12405.3	6098.68	10989.4	14662.2	14869.9	17620	10907.4	15212.6	20056.1	14280.7	11441.6	7848.02	11754.1	10517.6	10969.3	6729.05	4818.61	11111.3	9159.84	12904.6	2963.18	4149.55	7678.06	9440.63	9671.52	11661.5	13207.2	14728.5	12003.6	16243.4	14019.8	14192.7	14634.3	6063.89	8840.2	9312.53	8919.12	3793.85	9825.98	6453.02	3364.88	11333.4	6305.93	8917.73	3430.84
971	6899.15	2135.91	6092.55	5025.97	942.17	4226.98	2176.98	1595.14	1839.5	907.551	2024.37	3475.92	1584.35	2030.28	2333.18	3001.92	3244.95	2350.55	12607.7	3270.16	3168.07	1994.37	2319.72	1827.41	2735.38	3583.51	3126.54	2717.43	2585.54	2860.03	3844.96	2587.73	5119.42	2556.84	4550.32	2860.26	4543.72	5295.76	3889.53	1936.86	3785.42	3181.58	2221.05	1239.71	1953.27	2808.21	1421.6	1857.81	1428.41
785	11129.6	10255.9	8859.57	1224.29	15416	8960.62	14194.2	12657.8	10696.8	11398.7	5687.37	6620.5	9184.86	3926.96	9703.35	4514.48	8321.24	4098.09	1205.64	2896.54	784.589	8886.13	3654.29	9177.9	326.064	1695.87	6060.41	3827.31	1161.59	1203.83	1402.54	1458.89	414.31	288.652	538.274	1395.4	396.007	360.808	1747.12	11212.8	11542.4	5516.37	9009.61	2431.55	10344.7	10232.8	8403.85	10964.9	5227.01
198	12.6367	20.1866	16.49	1403.25	233.755	31.4665	12.8958	323.688	104.741	9703.47	6152.63	3103.75	9625.63	22548.2	4104.89	3590.43	5970.64	1578.85	20381.6	162.379	1123.14	99.8164	248.647	93.7451	162.744	354.449	473.059	479.201	271.734	19894.7	16204	19407.2	26117.1	21920.5	27034.2	21837.6	13066.1	20003.2	14762.8	145.379	23.4177	11.9642	9.35868	443.194	13.1168	37.6792	7.84677	185.926	10.6468
924	1055.03	17.0857	7278.51	7600.42	5.42984	5.83711	128.253	42.1975	117.81	4193.29	1642.61	6289.6	1432.24	365.335	650.976	117.718	4183.69	1911.31	10940.3	8983.85	7363	4541.75	10148	1029.64	7489.98	17283.5	5238.49	2776.65	14285.3	14135	12306.7	21767.4	6770.61	11701.1	4358.13	9996.04	7854.35	2181.18	7102.45	1725.26	112.924	409.828	91.2014	1884.94	87.6359	1073.13	13.7084	676.898	4.50568
936	3154.91	494.53	19118	17540	845.116	495.04	376.251	1303.54	1026.81	15862.5	4733.12	14689.3	1398.36	1293.29	1345.54	414.213	8753.96	3358.28	21101.2	16767.2	15737.6	9245.11	19671.9	3633.79	19208.3	38237.9	9587.09	7428.94	27098.6	34460.3	29755.7	39185.2	18008.1	22362.9	10063.4	20985.4	17454.2	5909.54	16775.2	4148.98	1787.68	3237.14	1020.01	4447.77	336.026	3574.73	1306.49	2127.22	130.412
587	1.91787	923.844	109.112	4256.92	1276.1	649.876	1.95719	677.342	623.681	26.6483	1114.81	338.832	17.0285	559.487	318.744	62.3616	2.18872	4.092	26355	24.8533	1026.73	160.951	142.897	139.102	1745.69	16.8268	395.957	78.378	47.6404	2215.23	655.03	771.427	1692.03	2654.94	30067.1	2892.24	1245.27	30720.3	6491.24	63.2546	479.435	137.365	1490.54	436.477	148.49	1834.89	188.64	5.06169	1340.45
240	2.57384	4.11158	3.35866	15411.9	59.9917	2.80933	2.62661	14.6855	2.08813	3.93627	75.3278	3.18401	6.70802	90.8104	2.62823	2.88084	2.93733	2.7458	32098.6	116.361	111.937	93.1861	185.164	24.3429	2031.25	248.72	50.1302	127.243	2402	23330.4	10111.9	19758.7	32478.8	35874.7	2438.49	29933.3	45514.1	18205.8	18980.8	50.8244	2.38485	15.8494	1.90617	12.3929	2.67162	1.95081	25.7978	2.13329	45.1151
443	0.612188	144.112	0.798857	15873.1	131.029	0.668199	0.62474	49.0041	173.995	0.936242	522.693	152.265	0.797751	223.056	41.5542	0.685208	0.698642	36.6968	36912.1	48.7081	148.851	120.25	77.6179	33.2226	1207.36	615.281	9.93059	114.636	3038.33	21477.8	9050.23	20093.1	21059.7	27139.2	9645.01	26128.7	42278.1	15931.4	18657.6	27.9905	15.0168	0.579607	0.906764	9.25517	0.635445	0.463999	77.1354	107.118	5.11713
826	5290.92	1658.57	4455.21	4015.87	687.161	2869.41	2173.27	919.592	1058.93	897.731	1184.01	2476.67	842.115	1278.49	1960.57	2595.28	2803.89	1342.78	8425.29	1903.4	2981.34	1933.54	1828.52	1501.03	2628.7	2991.1	1952.35	1316.08	1949.91	2144.99	3268.31	2276.99	3594.9	1520.69	4250.48	1862.08	3577.34	4325.59	2949.55	928.392	2177.93	2338.12	1824.25	764.391	1703.06	1723.49	1706.82	1707.78	1633.84
515	23724.9	14529.3	10479.4	1291.87	36016.4	18375.9	48446.6	23979.6	41950	13933.2	16253.8	10612	34240.4	5978.01	21149.9	35791.6	18996	16728.7	657.948	1270.68	409.773	15833.2	3711.72	18424	5.80294	1706.83	7190.97	2989.13	1299.49	684.192	1931.6	488.557	164.473	3.84029	408.421	1640.7	8.27641	3.29579	696.277	27176.9	40657.7	3595.6	9001.57	5240.64	41712.5	7113.91	22851.7	19437.8	13354.7
652	5837.01	9978.86	6280.91	3510.25	6247.53	8149.54	5940.76	5770.88	7357.05	6254.82	4132.54	4021.45	4067.28	3747.39	4092.48	3419.27	4856.44	5071.93	1034.14	5074.16	4205.97	5771.22	4965.84	6220.25	4251	4535.98	3580.57	3349.14	4054.48	3284.32	2224.95	2106.52	1921.94	3424.6	2431.35	2345.42	1935.09	1619.88	1878.49	5752.62	6285.52	7038.66	5136.21	5890.93	6303.5	5767.33	4664.55	6660	5846.62
466	1900.14	3398.94	2327.39	4667.72	2723.06	1851.73	23.037	2664.51	3755.33	3027.49	7581.76	6044.82	839.901	4839.1	2665.25	320.968	1235.07	2298.62	17580.3	15009.5	18184.9	7790.96	5146.67	5847.52	6888.7	13874.8	12034.8	10392.4	3591.79	4533.29	23533.2	17441.7	12945.4	19449.9	22.4712	12890.7	32507.1	13801.7	3355.86	3989.75	4464.01	6020.85	4310.33	5250.08	2814.84	5951.8	3513.11	5940.07	6952.97
636	6392.27	3063.58	6748.97	4247.58	4237.89	2496.42	3499.33	2564.71	2362.11	14414	3371.47	10821.4	8286.22	5036.28	3919.29	1935.61	7378.46	7286.48	6609	8802.29	4146.81	7734.21	7962.61	6318.15	4057.72	9280.47	6016.16	4621.06	7020.8	7218.58	8299.34	12292.6	4310.87	5593.29	2828.38	5616.45	1811.1	2045.12	5479.24	8347.47	3254.47	4430.15	2999.64	3470.11	2306.38	4478.42	3546.2	5031.62	1975.36
801	4133.24	1516.01	3489.21	3300.47	1809.49	1106.28	2303.78	1755.61	1782.3	7262.49	2543.2	6753.13	5503.21	2841.17	2288.51	2144.03	4779.71	5017.12	4581.71	4708.71	2775.86	3760.82	4945.66	3868.58	2247.8	4890.33	4359.31	3033.78	4278.49	4232.68	5355.36	7370.69	2019.86	3423.16	2226.44	4016.18	2391.18	824.652	3860.76	4291.44	1359.64	1874.4	1606.99	2140.72	1905.82	2236.25	1678.68	3408.31	950.831
1008	15139.1	4706.3	13397.4	14955.8	13118.3	4054.96	10567.8	12262.4	12983.6	23180.5	19438.3	6240.36	28808.3	8143.51	11193.2	12754.6	15084.2	8628.73	12777.7	13062.4	11972.3	8057.6	9088	7375.02	9911.37	9396.28	15145.9	8814.45	7093.62	14411.5	8434.42	12879.5	10496.8	6342.05	14840	13771.3	8308.5	11973.1	13273.5	10994	9445.52	8807.29	10253.1	11273.2	9617.25	285.69	9508.46	11666.1	11285.2
148	3.1398	5.01567	4.09719	15060.2	17.5545	3.42707	3.20417	2.03998	2.54728	4.80181	3.38741	3.88413	129.725	2.7341	3.20614	47.8297	3.58321	3.34956	21007.3	2.53673	2.52515	2.85291	43.1581	5.2076	41.0247	30.4842	1.83094	19.9857	468.533	6117.59	1041.01	4871.7	4416.47	8775.76	15336.5	10481.2	10437.6	38187.3	14133.4	32.5711	2.90925	21.6517	6.58099	12.3503	3.25908	2.37977	1.94965	2.60237	2.64536
1046	4062.76	610.279	4633.91	1887.76	722.832	284.377	2747.07	2599.86	1512.93	5308.47	1621.5	6100.4	3705.47	3187.65	890.914	53.9442	3040.96	1153.3	678.408	16614.3	14565.1	3397.49	3601.76	2621.64	16907.8	1141.97	2971.26	1871.93	1292.76	465.966	2475.83	490.865	4776.04	5485	232.029	1968.52	6681.01	4492.35	1150.05	3531.3	2734.83	4799.38	1542.38	8490.29	711.01	11605.5	1520.48	2569.75	128.938
1323	24.7928	1383.19	1525.34	9735.7	856.861	824.369	10.142	2299.61	16.1256	669.817	1088.48	522.88	12.9507	1480.01	260.029	11.1237	90.3949	61.6361	15516.3	1555.59	2760.39	1546.79	1187.99	1507.95	4675.52	476.063	1759.35	1598.48	391.82	2804.52	468.082	3562.77	3792.22	4683.68	11156.1	5933.29	6872.61	8379.1	12380	282.61	1939.66	2164.62	5527.48	2231.46	2917.33	7068.25	1462.61	1570.01	6282.31
408	6626.31	104.22	7791.83	26182.5	1885.65	37.9841	273.15	3811.43	505.076	3109.04	10685.7	9779.78	7675.54	4910.99	3294.73	3567.89	8906.56	5381.27	9774.42	5739.88	3187.18	6579.27	3526.09	8641.99	8124.79	9051.42	4394.13	4689.23	9495.39	26750.6	9518.69	22531.8	9372.04	7105.56	17822.7	14875.9	4864.46	9704.62	13324.4	9837.38	4957.57	3839.18	1235.13	5288.75	19.5698	750.899	7287.1	5923.33	9.02462
615	109.341	6.14685	242.927	14429.5	3.90693	4.19997	3.92681	988.262	3.12177	999.102	9859.78	446.942	633.29	5945.56	3971.5	140.47	1699.99	1983.47	28115.2	6717.29	10517.1	9712	13163	10507.5	15879.6	12440.1	13529.8	9869.25	18530.7	15551.3	30177.4	23172.2	34891.6	37876.8	4539.42	30966.1	28484.7	6771.99	9678.05	5157.57	1053.24	1972.58	1212.82	8708.01	7.9882	2727.56	3939.35	5476.91	68.5544
1117	5731.3	465.901	4072.86	3092.27	3099.64	1056.92	2702.77	969.904	1771.73	7371.55	4484.44	6507.67	5390.56	2193.31	2930.84	2207.76	6264.22	4471.04	2000.29	5097.81	2297.36	3303.84	5060.65	4266.26	1631.9	5169.23	4543.9	2885.61	3962.08	3657.4	3859.48	6331.82	1870.23	1799.37	1003.42	2999.2	2093.27	315.127	2760.15	4913.95	3873.12	1810.78	1298.58	1889.28	1084.64	3304.72	2691.31	3357.62	1623.8
1088	5874.65	2914.96	6060.83	3816.69	3999.85	2123.54	2191.55	2009.42	4189.07	9321.08	3012.66	8563.27	6048.36	3881.93	3917.41	2723.63	7088.8	5478.36	2863.83	5507.57	3258.81	5122.7	5254.46	5065.58	2797.18	6863.43	4307.61	2906.31	5032.36	4115.23	3543.97	6502.89	2171.57	2567.9	1469.92	3282	1107.65	878.514	3160.47	4598.31	3549.72	2411.36	2455.02	3356.32	1998.31	3938.2	2602.4	3628.75	1503.5
1021	6800.1	6007.97	10063.4	1517.97	1017.2	4402.27	2928.07	1066.58	1625.8	5505.16	2299.85	9767	6460.2	8782.69	2924.73	771.202	3859.62	4487.39	399.59	19204.4	9976.89	718.055	5304.08	2153.96	6166.94	2255	634.352	1158.85	1284.22	2969.81	5195.43	4044.73	8486.47	12810.7	622.701	1421.37	8636.47	5129.18	1880.94	2304.24	4237.88	6815.17	4052.86	5371.29	1031.3	2773.89	695.669	1887.72	2536.54
1059	13602.2	11916.7	12639.8	4436.7	11730.9	11577.3	14995.6	6429.09	6124.95	12609.2	13281	17486.9	17689.6	8770.18	7233.5	9406.97	9423.46	5866.71	6099.07	8715.56	9839.7	12773.8	6473.25	7856.68	5642.97	6067.18	8560.27	7726.88	5379.38	11797.5	7668.54	8327.6	6930.54	5336.04	3254.46	3915.68	3985.16	4246.83	4271.23	11324.6	14409.7	8690.51	9389.91	5656.55	7076.06	10626.6	4224.82	7346.82	6980.23
594	52.2751	26.9343	213.07	3574.46	4.2155	38.2274	4.23696	57.0777	3.36834	163.529	2306.53	64.1673	10.8206	980.147	505.041	137.958	609.653	55.0391	10234.1	909.109	1502.95	1867.8	2442.4	1232.42	2372.2	3165.01	1775.77	1672.35	2051.14	13103.2	11144.3	15084.1	15758.8	14652.6	9787.64	12322.1	5886.28	6236.91	10302.3	844.244	226.665	462.158	139.273	814.075	171.606	101.051	950.475	1248.16	3.49802
810	8907.12	20143	7232.81	571.067	7671.07	20461.4	11862.1	8559.19	7189.13	12190.8	2265.74	9103.18	13019.8	7489.42	7778.33	6526.37	4879.7	11431.2	615.543	5280.68	2399.48	5374.98	971.504	9332.41	524.807	1192.28	5158.6	2241.41	371.26	995.988	952.899	1631.43	571.561	794.974	156.295	1728.39	693.696	420.648	352.307	10865.6	12988.2	8984.76	13075.7	5005.72	9658.83	8929.22	4840.51	9338.34	11102.8
550	14917.3	4823.77	5920.76	7777.3	11783.9	6132.16	19476.5	14490	13578.6	6790.86	16032.7	6791.1	24487.4	3241.89	11059.7	21567.3	19081.1	9735.79	2270.33	2563.8	1302.28	12229.4	10582.4	9506.96	1330.5	8716.29	9479.86	5950.33	5306.29	2965.78	5179.85	4307.99	2176.22	551.146	2305.99	5919.1	1218.02	410.213	6090.89	15790.4	15217.6	3832.91	5142.71	6503.94	17067.4	5688.24	16592.4	11339.7	7093.02
1091	4017.96	6664.48	2530.63	935.706	5408.75	4135.87	4552.32	4857.39	4508.04	3106.84	1830.72	2095.35	4716.84	2802.86	2903.82	3255.47	3765.43	4385.13	660.551	586.088	609.614	2076.78	1277.97	2703.52	455.943	1009.2	2424.42	1241.22	1067.67	919.438	583.702	865.275	477.867	162.003	361.018	506.125	671.6	96.9024	652.902	5254	3504.98	4675.79	4242.85	2716.73	2546.26	4092.17	2527.35	2520.26	2076.38
488	35897.6	65735	48496	19174.3	36475.3	29113.4	35960.5	23373	33103.2	53226.3	32727.8	46750	49636.3	35400.1	37835.7	35808	42162.9	35505.1	17033.9	31654.9	1382.93	32890.4	23905.1	29669.3	22749.6	22179.8	20389.2	15385.1	19637.3	32495.7	23646.9	22544.3	32040.3	27973.7	17163.9	21264.5	19829.3	24435	1985.42	34130.7	22330.4	39946.9	22162.4	18401.8	34599.8	9038.46	18469.1	28429.7	26993.3
1430	16232.5	15028.1	10899	153.952	17933.5	14869.4	19477.5	14226.2	13663.7	14853.4	6598.84	12575.7	15372.4	11227.1	11641.6	9243.48	15284.3	11594.3	170.332	6084.59	4506.83	14218.6	7247.94	12883.8	131.441	2997.91	12109.8	8775.45	1062.26	2.68446	1.98003	44.4278	1.90013	1.86404	451.834	23.776	1.60529	582.004	4.02795	12139.4	19074	7870.42	14844.3	6977.87	14413.9	15302.1	8745.33	11913.9	7102.37
1306	7033.13	6303.98	4895.84	4746.66	6191.01	6075.89	7864.03	2690.15	3995.14	11374.1	12521.3	6534.69	14759.5	7853.31	7210.11	9849.88	6238.36	4768.42	3123.93	8170.98	4254.68	6692.73	3578.2	5157.79	2711.39	3552.04	6313.45	4777.51	2501.02	7905.57	4530.93	4657.37	6322.48	3273.2	5254.37	5077.79	3621.27	2521.19	5221.23	8372.6	8547.84	4713.27	5017.46	4007.01	7856.94	5625.17	6117.43	4774.25	6119.06
1108	10523.8	7352.53	12569.5	6002.14	8411.44	4373.85	8873.77	7433.18	8548.81	16692.8	7342.5	14559.2	9773.8	5781.73	7710.92	2482.6	13211.6	10341.4	14439.1	7145.51	8263.51	10283.8	12644.9	10049.6	5742.44	13023.8	9842.29	6661.39	10955	8312.56	18263	21449.1	3153.42	4582.05	5132.51	7628.75	6074.16	1974.3	8398.99	15535.6	9549.47	6713.91	6941.74	8100.65	5518.86	13472.2	5987.24	8851.8	2592.43
747	5063.93	3071.15	3590.46	3175.22	4085.62	2540.59	4244.26	1704.79	3087.54	7566.74	7821.48	5414.05	10417.5	4065.77	3913.24	8615.6	5963.07	3493.84	2643.89	3190.45	2135.98	4859.92	2802.53	3415.8	1358.27	3471.35	2941.14	3110.43	2591.11	6172.89	2662.16	1622.97	3654.12	1783.69	3311.12	3916.45	2549.31	1167.36	3947.52	5990.82	5328.26	1514.73	2610.61	3171.88	5135.81	3917.66	4157.54	2702.08	4017.75
1360	4863.37	2704.49	6355.65	1607.67	1536.53	2686.4	2386.85	1275.29	1119.67	4823.5	2270.68	8258.91	4254.54	5287.96	2343.58	1170.6	2516.14	3161.31	2396.37	10747	8237.56	2580.03	4669.05	2406.08	5032.6	3298.9	2990.78	2158.72	1723.67	3212.83	3346.1	2644.11	5589.13	5726.99	1284.5	1209.76	5731.95	3155.49	1615.96	3304.17	3187.66	4515.31	3341.78	4633.77	1594.49	749.665	1262.69	1009.16	998.43
1146	9242.82	7688.04	6013.23	4594.46	11439	2134.08	11732.3	8562.1	7459.6	8474.06	7589.41	5722.02	7214.74	2028.22	5795.14	2342.28	4273.38	9302.01	2481.5	6136.09	3203.37	6098.54	9203.46	8662.66	1975.35	8456.09	6949.49	6170.2	5886	3467.51	5117.25	3899.74	2349.05	1407.36	2877.2	4841.47	620.409	657.517	4612.13	12082.1	4580.91	3291.28	7659.19	7800.6	1358.13	10491.9	5642.07	8478.01	4566.54
486	7867.11	11892.6	8596.25	3416.34	5575.22	9321.34	7636.95	5447.73	6365.67	7680.69	5285.21	6289.7	4775.27	3629.15	5515.17	5415.28	6324.51	6702.34	2001.51	5262.54	4293.15	4819.12	5350.25	5221.94	3995.88	4570.47	3029.33	3073.2	3403.99	3205.48	2335.3	2623.21	2879.85	3368.65	1383.64	2093.64	2437.01	1322.11	2536.91	5727.81	6350.18	8100.1	5659.64	3615.68	4798.05	7118.06	4339.52	6669.75	7394.15
1365	703.764	62.0256	317.493	2556.33	684.272	173.574	17.6716	1592.26	28.0974	116.669	1470.63	124.047	22.5654	941.799	1037.04	326.257	500.8	621.546	4500.42	3624.71	2316.52	3313.19	2748.25	4745.86	3942.05	1248.16	3089.36	3163.15	2953.62	4011.39	2362.51	4418.47	5764.78	5783.89	4349.44	5006.79	4596.07	3473.13	5810.77	2173.08	2015.89	778.614	1695.03	2483.96	1192.35	4793.91	2897.06	2801.51	2422.21
1509	4313.45	11.9607	7665.88	3830.4	15.2043	18.1367	7.64086	179.68	6.0744	6536.96	1850.84	6514.8	4327.79	2196.92	957.468	76.6532	4627.12	1636.36	4159.31	4242.87	5519.45	2686.62	4325.47	1602.19	4296.29	8619.89	3497.48	3431.92	6439.83	8552.19	6711.66	8643.86	4134.24	4222.88	2105.06	4791.19	1801.45	1374.99	5245.09	1748.81	233.233	3159.41	859.975	5352.64	7.77179	3233.8	947.145	1181.33	35.056
1491	3226.01	3.44635	4896.26	2858.26	2.19049	15.1248	28.3525	248.272	3.79669	4244.89	2368.88	3383.62	3951.91	1991.48	1159.44	16.5539	3506.41	2265.67	1268.07	4202.46	3095.83	3813.38	7634.71	1617.57	2018.66	5346.13	4615.92	3169.59	3255.3	1455.28	2404.56	2850.74	1292.08	1441.02	1123.45	959.715	1062.68	326.341	1915.54	3278.61	788.125	2316.89	607.052	4688.78	4.47873	4201.34	1634.46	1178.78	1.81767
413	458.692	5888.7	932.113	6210.56	804.34	2560.07	231.117	3367.11	570.448	2911.7	4626.36	184.866	605.78	6541.97	5141.09	1148.83	561.416	2378.45	32426.1	6667.43	16364.2	6613.76	6566.91	3479.83	7169.86	9672.98	14082.8	5602.2	5468.71	16396	28492.7	20121.2	26405.2	47651.8	12540.1	41540.1	40639	24115.8	23053.4	3156.14	2083.72	3888.73	3970.18	8100.09	1159.96	7643.91	3511.34	6564.89	4481.08
421	60580.4	43871.2	64350	119745	39750.5	89507.1	64986.2	79415.3	68015.1	29132.8	52626.1	45783.8	44753.5	66744.5	56565.8	72326.4	64704.8	67865.1	113546	61969	98283.5	79274.3	64620.8	70188.5	122519	89519.8	98366.2	117364	88258.4	65454	76626.9	43468.7	89022.8	65525.5	138456	78102.1	78380.7	91593.9	76860.5	64138.5	80586.3	102331	87213.3	80120.5	66376	104708	101280	72553.6	64664
1053	8340.54	18696.4	16353.1	2883.96	11335.8	13894.1	7236.8	4681.05	5140.74	14436	13362.7	11698.7	11486.5	5885.73	10788.7	9727	13610.6	7956.65	5046	8722.26	6219.09	10844.7	4787.71	6748.77	3207.93	4614.97	3451.02	2481.79	4079.73	10733.8	5318.12	6989.56	4293.14	4214.98	2978.46	3950.22	3696.7	3171.87	4254.04	8584.28	6122.9	6384.51	4803.49	4108.36	6803.23	5643.41	3557.08	5662.38	6991.01
1822	9165.42	7423.97	7683.17	16287.6	7805.05	14784.9	11743.5	16928.5	15810.1	3826.63	7513.91	5447.3	8035.81	11217	8088.53	10856.7	9723.85	9310.55	11052.9	7643.13	12079.8	9789.75	8010.39	10127.4	16277	12224.2	15573.3	17302.3	12878.1	5819.48	7059.2	4414.4	9565.59	6151.37	17842.7	9724.95	9596.4	10490	8982.65	9918.39	9482.64	14678.4	12450.1	12863.3	9364.89	866.984	16634	10027.9	10289.7
898	69510.9	21075	58828.4	41455.8	76825.3	25239.9	94128.6	69716.5	72844.8	46451.4	43431.5	48909.8	64646	34350.6	51195.3	59713	58110.5	47295.2	19556.8	47072.8	36142.9	82932.9	76294	65408.2	31940.1	39658.8	64382.7	49445.6	42517.6	18065.7	32088.8	24194.4	20527.1	18539.4	22055.7	32203.1	18057.1	14299.4	38238.3	55015.4	78660.1	35660.8	69708.5	54683.2	57551.2	119114	51038.4	65292.9	40283.6
233	2901.09	1923.67	1194.65	6176.16	1472.61	2681.57	3250.63	5895.43	8751.23	223.583	1326.89	1471.71	3354.38	3345.99	2019.44	2753.99	4031.12	3530.76	3133.37	2552.73	4770.12	2684.72	3553.51	1796.34	6918.86	2894.21	3977.77	4900.47	3080.24	2348.97	2354.96	1088.11	3073.25	2362.25	7205.74	2951.47	3354.02	2990.79	1134.32	2299.83	4051.51	3354.64	3935.34	2272.75	1426.56	5939.32	5885.38	4223.12	2908.31
987	1810.75	2012.14	2776.91	4721.34	2204.67	2444.06	203.942	3538.55	489.853	1093.14	3404.38	494.44	260.42	3780.94	3581.22	1170.45	1107.27	3033.02	4841.07	5134.91	6264.49	5293.99	5187.17	5551.54	2316.52	5060.23	5015.5	3385.08	4169.01	6746.5	4571.55	5097.12	4394.82	5976.22	3602.76	4443.14	4646.26	4932.37	5783.45	3269.31	2665.77	5114.6	4624.72	5043.88	3035.29	5684.72	7971.55	6047.7	4215.83
967	1156.78	280.982	4788.66	2762.89	367.97	144.127	367.023	1109.75	1471.56	2441.75	1226.4	4835.6	2123.56	1187.5	564.078	1365.37	1697.4	733.517	1249.3	10634.2	11042.6	1517.44	3510.88	549.177	12797.5	2636.67	1749.47	2138.51	1395.62	1779.12	2484.49	1769.1	11796.7	16600.6	778.475	579.065	10881.6	6359.6	1131.76	1147.33	210.093	1408.1	48.8961	3608.68	193.517	2196.99	158.076	146.618	780.685
1075	1268.02	37.0862	4770.53	921.81	23.5719	50.6799	23.6919	15.0837	106.493	1565.56	343.881	5414.81	635.193	606.998	268.263	25.985	1010.86	144.141	1736.85	12574.3	12267.5	363.094	2907.45	159.052	14620	1874.1	762.584	1033.31	652.348	3687.33	3501.34	2168.39	13756.8	20244.5	313.673	384.136	16235.8	8542.76	718.057	448.637	21.5112	1275.37	17.1935	357.542	50.4363	1765.25	192.895	45.1869	19.56
688	2124.3	3512.36	2584.52	2343.88	2752.5	1707.08	278.392	2837.53	1982.3	5295.66	5432.86	2554.5	1558.1	5061.72	4624.61	2610.77	4894.12	3049.99	3741.21	3259.61	4418.9	4163.11	3397.32	4081.69	2707.09	3378.65	3220.08	3175.64	2934.27	7376.47	5367.3	6025.47	6006.54	6865.46	3395.38	5827.46	4530.27	3525.07	6157.53	3468.51	1847.7	3585.7	3102.29	3358.33	2950.38	4102.61	2714.57	3253.11	3569.52
1038	2960.63	4235.59	3113.09	3911.45	3812.34	1921.07	1010.36	3411.12	1210.19	7179.99	8109.2	4914.73	3445.42	7288.47	6075	4141.53	5739.03	3431.66	5167.23	3677.95	5118.51	4620.36	4211.79	4634.63	4283.98	4046.03	4096.4	3759.13	2515.48	8687.57	6844.37	5995.56	8544.15	8976.54	3927.75	7026.68	5706.88	3588.56	6640.55	3716.26	3626.79	4034.58	3937.33	5749.26	4549.3	5057.39	4101.25	4864.9	4524.13
1205	5988.32	2296.53	10890.3	7564.96	3856.81	1240.23	3794.27	6421.53	2037.22	9981.2	2035.83	8081.84	6443.1	2794.71	604.449	184.853	7426.27	4125.37	3538.63	6137.61	5722.83	4267.04	8368.4	3135.19	4902.42	11440.2	4171.92	3050.33	7813.19	7504.83	5555.92	4389.91	2195.28	3939.58	2446.32	4430.89	1944.72	460.726	3490.5	5063.74	919.127	3579.15	2178.59	3654.04	3188.63	12352.1	2544.59	1541.58	1515.19
1307	2104.22	0.760193	4900.21	3055.75	7.90655	0.519419	18.825	0.309186	0.386076	4879.61	1521.84	3645.06	3146.28	0.414391	32.9574	0.532641	2961.34	996.276	2110.38	3530.5	1929.23	2127.28	4610.87	1185.15	2008.64	5796.62	2143.29	1338.07	4556.16	3878.98	1562.53	1761.52	437.382	580.042	917.748	1349.35	272.687	447.531	1664.42	2231.75	0.881874	258.648	29.2495	1106.17	126.554	1118.94	258.369	872.198	0.400941
1319	4780.14	174.018	9256.98	5841.94	0.229247	73.8379	0.230414	514.427	0.183177	10463.6	3464.51	9986.96	4177.76	590.606	1892.57	0.252716	6508.65	3086.72	4208.51	7705.05	5898.9	3818.59	8496.92	2139.39	5396.89	11369.1	4933.75	3791.07	10754.1	10010.1	6155.92	7017.6	1462.45	2670.48	2427.88	3407.21	2030.07	1298.68	4475.38	2793.47	1507.03	1815.75	525.005	3616.66	297.993	4088.09	941.595	1741.29	0.380459
1380	5169.49	7848.69	10974.6	30756.5	4097.44	11671.2	86.0804	500.925	515.23	6812.62	7980.1	4692.44	931.05	3030.04	14820.6	3528.82	3595.17	7804.24	49343.9	42366.6	53427.9	35728.7	20082.4	23921	29109.9	15409.7	43412.1	7634.59	16070.6	51593.2	57215.2	48855.8	52223.3	71805.6	57052.2	67575.6	79497.7	61090.5	43341.8	20301	12305.5	18826.6	20621.7	8902.12	12864	24270.6	16664.7	20438.3	13308.4
1540	1754.97	4421.12	1326.91	2588.53	3686.38	1347.98	836.856	2651.26	804.684	3567.74	5776.23	3243.29	1471.75	3983.68	4320.48	3103.76	2741.16	3603.28	2241.43	2075.58	2441.98	2570.84	2877.76	1980.52	1541.26	1560.97	2245.52	2538.85	1253.72	4032.71	2969.95	3545.02	3838.18	5801.94	2079.35	2473.85	4392.44	3277.22	4100.06	3263.55	1978.27	3296.72	3916.94	2122.87	3265.99	3437.64	2443.7	3022.74	4407.81
340	1800.45	2901.07	2153.44	11610.7	1873.23	3012.82	4.95138	5009.59	1288.96	1805.63	3496.39	925.03	3.16129	5396.44	5211.51	999.693	1027.66	2968.51	49785.8	9049.85	14352.8	5951.39	8473.96	8979.12	13426.6	5639.36	10326.4	7816.51	7903.18	10344.9	9591.22	9255.48	11658.9	15025.3	50596	12551.3	16103	63119.8	12552.7	3990.99	3028.77	6888.1	7266.14	9316.1	3732.36	10990.9	6463.12	7723.73	8918.42
739	77.3851	713.201	649.327	2922.52	979.186	76.7143	0.146381	1330.39	132.914	372.785	470.975	0.177445	140.046	1341.12	1812.31	0.321099	76.5883	577.863	5877.97	2489.56	4273.06	2036.64	2557.66	2722.36	3703.88	2105.72	3184.31	2534.69	1885.31	3655.44	3658.28	3002.62	2746.5	5015.52	4834.59	3734.67	3439.86	5262.84	3767.74	1172.19	987.375	2147.18	1839.22	3647.63	1054.09	3937.04	1272.04	2466.27	2865.16
859	7158.15	2643.24	7209.26	3193.31	5495.77	3954.69	8632.76	3844.07	4482.68	13723.8	8541.05	7060.57	18238.6	6323.57	6442.42	7877.44	10014.5	7590.55	5091.75	6864.23	2453.66	7401.09	5789	8316.9	2147.97	5092.62	5207.73	4325.05	3498.71	6923.14	4963.63	6729.73	2280.46	2590.54	5070.33	5263.47	3243.47	2896.44	3222.26	10596.7	10062.6	2226.28	5832.21	3115.84	7835.05	8216.02	4759.25	5709.07	3297.49
1671	4259.76	3020.32	4577.08	3156.88	5110.41	2355.02	6742.97	3282.81	3860.46	9426.87	4666.77	4437.66	11452.6	3670.84	2940.62	6157.9	6587.09	5072.72	3575.29	3780.73	2195.04	4384.81	3510.6	5020.29	1515.04	3248.23	3916.94	2928.22	3030.25	3458.72	3127.07	5099.15	2126.7	2526.61	4224.37	4750.8	2293.51	1200.94	3504.28	7808.72	4840.99	1450.96	3134.27	2320.44	2733.99	4902.62	3977.63	4843.93	2235.3
364	1741.64	2020.97	1863.34	4800.26	2449.2	3815.59	2522.54	3918.41	2888.22	1134.66	1971.48	1913.51	1869.43	2224.46	2307.4	2724.12	2362.8	1931.91	3131.44	1680.47	4275.45	1872.16	2658.42	2832.91	6219.79	2082.91	4958.61	5814.12	3400.49	1655.69	2233.85	1760.69	2494.83	1987.95	5415.46	2522.32	3266.51	3394.5	1706.89	2136.95	2643.79	4766.12	1535.27	3786.33	996.175	4898.32	4169.76	1615.75	3299.53
1299	12.3123	19.6682	32.1331	3176.6	39.0439	213.367	30.6137	941.255	9.98882	64.7178	185.983	15.2311	16.0443	707.744	793.214	94.351	163.343	428.81	3640.28	1312.17	2588.95	1408.44	3798.63	3285.71	3975.69	1963.42	3343.02	2292.43	4852.14	2287.44	2911.44	1983.95	3294.29	4386.53	2870.32	5287.01	5789.89	2951.3	3745.8	339.79	11.4082	1153.15	1770.17	4463.75	144.49	3529	3073.95	2634.9	1805.87
219	2.07283	3.31124	2.70488	14497.8	2.10462	2.26248	144.024	1.34675	1.68167	3.17006	2.2363	5.12845	2.70114	22.34	16.0103	2.32007	52.8326	70.052	18587.4	30.0234	1.66705	1.88343	73.5276	32.856	982.357	15.6356	1.20875	3.43655	2436.83	15189.6	4732.54	10976.7	16701.1	15693.1	5992.65	14936.3	14131.8	12338.1	13257.6	1.81366	69.8771	1.96251	1.53512	1.31854	2.15158	1.57107	13.9712	17.2655	1.74641
220	19.143	0.308305	10.0144	1757.16	14.4444	17.7909	0.196955	0.125394	0.156578	29.3577	0.208219	0.238752	0.251499	0.168061	30.7977	143.445	0.220254	0.205892	14016.4	0.155929	14.6424	128.943	0.145298	0.160051	16.4304	0.124722	0.112545	0.102144	88.1713	2057.01	1806.95	1954.52	2898.8	2695.23	1606.69	4394.83	8140.07	6646.83	1235.68	32.0388	0.178827	0.182727	0.142933	0.122768	0.20033	17.3547	0.119842	36.9923	0.162606
1242	3106.54	17951.9	7754.14	5362.33	8026.96	14099.8	7634.67	4982.47	7770.21	6381.79	4624.92	2666.68	9288.64	25923.1	6144.89	10210	797.063	8533.02	2608.67	3809.25	21391.8	2031.26	1846.5	1091.66	22256.9	2021.59	3503.41	10053.7	1303.96	4753.55	194.208	2969.66	3230	10031.4	13417.1	2122.15	4932.7	24664.2	3565.24	4508.19	4257.92	15080.7	20924.4	7582.69	7259.58	24952.1	2946.28	2119.31	19991.8
1585	283.415	663.131	334.688	4428.06	1419.4	1513.05	0.651126	1302.91	643.824	738.084	2692.82	0.789302	50.2066	2473.93	1713.15	566.263	1299.33	753.157	25902.6	1034.9	1729.98	1411.92	601.243	1113.53	2534.07	933.587	1505.44	820.752	1130.65	3924.13	3103.97	2726.95	5995.14	5346.81	36958.4	7137	4011.86	34159.5	7855.29	1067.35	201.033	1192.49	1165.05	1996.81	1.32457	3681.56	1331.68	1327.9	1599.71
255	6146.61	4804.63	4315.55	9885.94	1713.76	9836.07	8987.14	5155.14	8115.36	568.371	3189.97	5140.38	3344.58	2775.02	3049.97	5416.8	7124.11	5533.24	4802.56	4079.03	6696.41	4914.27	4241.5	4085.25	6792.25	6034.68	7303.53	7216.17	6777.84	3588.78	3199.09	3044.4	5962.12	2966.99	8671.47	5301.08	5182.45	5646.68	3371.38	3835.15	4888.36	6449.48	7384.72	3817.22	6499.91	7804.04	7552.64	3443.35	6691.33
1188	1842.2	560.447	3780.01	3304.13	1088.55	335.863	2468.16	2107.19	1688.99	2185.02	2450.5	3058.59	4200.26	1246.46	1428.08	49.1396	3006.06	3385.02	3309.07	684.169	2789.1	2017.33	4891.32	1177.5	1458.48	4058.78	1857.02	718.506	2835.42	4204.81	4021.07	3326	2263.21	2048.55	1464.12	1039.98	1999.92	2289.75	3319.86	125.983	1874.86	41.5664	586.291	1057.68	91.1416	2993.8	849.657	1281.11	703.662
1422	224	4463.92	4450.07	8848.9	803.623	815.85	82.4796	6192.25	65.5704	3726.3	6777.02	3214.88	210.642	5157.39	6557.19	525.976	318.054	6367.54	17759.1	9409.91	12967.7	7626.44	8064.74	9798.1	13826.5	7452.71	11693	9200.16	10726	22903.4	22143.3	20357.7	24794.6	28701.2	14224	27931.2	28731.2	11602.1	22796.6	2645.98	4073.87	9165.87	4262.06	7926.43	6958.8	7010.43	5210.18	5120.29	9099.78
264	1432.64	1216.91	2097.42	3466.64	1133.27	2068.27	1833.22	3820.38	2607.7	1744.87	1142.49	715.184	2807.79	2912.07	1482.04	1809.39	1773.11	1807.45	2204.51	1746.26	2604.71	2548.61	2148.74	2112.78	3607.1	2702.68	2328.93	4478.3	1493.99	1488.53	1447.93	493.664	1601.46	1312.57	4682.12	2454.95	2211.44	2607.63	1622.65	2619.85	1755.16	2017.1	2207.54	2797.06	2154.66	3235.56	3794.38	2379.35	2283.46
957	10745.9	4316.69	22989.2	6506.8	2892.04	4752.17	4598.37	2632.82	2348.17	15596.6	5319.07	19476.5	9806.06	9825.7	5663.14	3438.49	8351.05	8298.52	8476.16	26223.9	14155.2	8466.67	11490.5	5819.02	11986.5	8640.32	5513.27	5108.93	5988.78	7989.15	8751.08	8174.42	14372.1	12752.5	801.678	2635.4	18048.5	7245.25	4634.17	8744.17	5655.3	8626.95	5984.6	12008.4	2565.8	10511.7	2157.19	4848.03	3675.21
861	14617.4	79630.1	9749.6	1.86309	27866.5	56422.5	48025.8	27101.2	25891.9	4355.86	6469.78	10173.7	11383.3	19061.3	15782.7	16035.1	4606.5	15079.6	348.459	5996.98	2990.61	6977.05	1364.24	6767	543.16	454.434	3912.29	2956.06	613.287	72.3674	525.987	338.211	230.631	54.5505	169.513	403.368	48.9231	1426.46	638.965	13305.4	25743.8	24946.2	30651	6905.93	27509.9	19435.2	9560	10093.5	28135.5
1148	17156.1	16401.8	9470.35	917.524	21868.2	12613.9	25644.3	15914.2	15602.8	15935.6	4794.17	16256.8	3563.94	6239.89	8792.9	16077.2	12973.1	13835.4	1537.74	4440.63	4264.22	9043.77	3783.21	11551.3	1303.47	1148.77	8143.27	2118.29	2872.27	699.268	935.501	1020.13	1458.19	343.352	209.586	73.9433	62.0898	243.698	2798.49	22884.1	16120.4	11682.2	9915.36	6189.59	9160.81	15889.8	10776	11860.2	8138.76
1303	5061.31	25439.2	2865.98	1.01284	14511.5	21163.1	17500.6	9936.66	14321	5231.88	2029.41	3866.9	6171.34	5606.69	6876.8	9143.87	2436.46	4748.35	1.1073	1355.96	361.661	1204.71	282.285	2594.33	0.882904	7.6821	1031.1	845.303	209.432	3.36582	1.2413	1.20173	29.2781	51.9878	0.877993	1.05009	1.00637	26.4542	1.26258	4537.21	8392.45	9581.77	9747.55	2723.89	8027.81	8333.45	4754.18	4532.08	12161.4
1449	6434.45	14585	3610.47	4.24899	11169.7	11296.1	12364	7967.65	11614.9	4547.64	2462.56	3065.26	5439.44	4925.94	5896	5733.05	3675.34	1558.3	110.576	729.904	539.814	1299.11	341.499	4426.72	3.70388	101.48	1403.82	961.686	50.586	7.05999	399.13	172.012	4.99725	9.80465	3.68328	4.40525	51.0207	4.20725	5.29665	6955.88	9311.06	5659.37	7173.73	3828.79	4927.85	5806.5	6596.39	4658.22	6749.06
1810	15494	11094.7	18614.5	28493	10035.5	26457	17137.4	20299.1	18280.4	7281.7	14564.6	10372	10278.5	20599.7	16924.3	19014.3	18946.7	20035.7	30308.2	15864.8	26858.3	20532.1	19148.4	19526.2	29861.7	22329.7	26049.5	28897.4	22475.2	20107	20661.2	13734	23141.4	19735.6	36297.5	22179	22417.4	28566.5	21288.7	16734.8	18274.8	25967.4	20936.1	19773	17086.4	56.2128	24846.6	19476.5	18120.7
1608	3772.23	2115.52	2427.61	6214.91	1651.16	6818.24	3385.26	6165.17	4319.65	814.135	2832.23	1411.42	1741.44	4767.69	1690.73	2922.68	3332.85	3256.87	3472.1	2672.68	3320.86	2183.1	3249.64	4004.96	6782.69	4812.09	6935.78	6096.19	5878.55	1632.69	1971.34	1656.28	2169.19	2136.15	8573.38	3267.44	2452.13	5268.94	2524.95	3672.72	2537.1	5754.8	3901.59	5464.99	2179.22	6608.96	6611.64	4060	3417.88
66	399221	175364	80882	100226	203332	220601	120466	230407	241280	214676	133173	210598	139050	154128	186914	185746	182777	100751	24770.1	136159	169324	78472	130670	151679	63672	60084.1	4765.07	135042	85697.1	3897.81	56150.4	57368.7	77819.6	50898.5	82811.9	98870.5	211740	82342.9	189374	95254.1	185754	198189	115889	188007	93792.4	130926	146328	152480	121828
650	3043.39	5384.03	4372.24	3865.03	3492.19	3381.07	269.922	4257.53	2066.81	3168.43	6130.02	2120.09	838.114	5216.9	5516.72	2927.98	2655.95	2406.98	3804.38	5377.2	6296.63	6577.29	5683.29	5999.33	3641.53	4560.08	4810.38	3010.25	4460.9	4841.46	4912.42	2600.92	4997.9	1928.82	2961.23	3445.38	4544.49	3081.26	4012.57	5409.23	4946.7	5940.9	5656.35	4431.27	4868.74	5303.64	4864.34	5726.37	5989.4
1850	650.115	2146.35	1595.86	6240.23	1481.05	1603.02	150.956	4366.32	489.232	1456	3238.69	730.399	192.76	5691.73	5232.84	331.133	695.47	2226.69	6195.46	6150.59	7721.66	5311.26	6148.53	7743.08	6028.61	4716.71	6258.52	4404.58	5354.31	8628.03	6615.23	6183	8007.63	7698.63	4882.07	6579.77	6514.27	5405.29	7358.12	5523.01	2726.34	5694.96	6366.38	6600.99	3532.13	112.116	5270.01	6766.69	6641.83
381	4697.69	4069.6	6337.43	5948.2	4282.35	6181.77	307.251	4167.38	2632.46	4728.76	7179.12	4037.85	1395.72	7729.33	8228.65	4665.1	4959.93	1836.79	6542.6	8591.86	6659.32	7605.17	6512.02	7571.32	6735.56	6329.67	6790.02	5276.15	5620.01	8886.24	7082.4	7038.01	8445.09	7012.22	6355.19	2175.99	6543.89	5459.54	8974.38	7453.05	5832.56	9052.03	7088.4	6697.24	7315.35	7798.79	4571.09	7863.4	7765.1
1079	3527.01	62.7043	17972.4	4541.2	407.778	321.178	375.462	262.181	1326.31	5749.56	927.564	14081.7	2781.99	2355.3	357.971	679.039	3705.6	1335.45	3833.22	37029.8	34980.5	2856.01	8252.17	1958.57	37689.6	6895.6	3932.18	4869.73	3250.26	11986.6	10565.2	6649.9	41248	57549.1	1787.05	1476.84	46327	26483	3443.83	1086.32	644.076	3037.35	269.683	11887.9	115.72	7378.17	707.415	586.156	66.1429
247	25547.4	32746.6	25071.6	22059.2	30169.5	20479.5	7199.74	26935.4	17854.7	51091.3	58933.7	28131.3	20218.8	55021.4	45297.8	29159.1	42780.6	31708.3	34774.7	29426.2	38013.8	38258.6	29454.4	37531.1	31291.7	26862.3	31756.8	31025.9	27248.6	65129.3	45171.1	50834.3	60027.8	64191.6	38151.5	54194.4	47148.8	28492.6	54726.7	31528.9	24665.6	33447	31666.2	34340	30050	35309.6	25340.6	31532.8	33918.6
992	1869.01	18.2609	6723.58	7872.29	756.37	102.955	640.995	255.256	1114.57	8100.35	3209.24	6905.61	2684.91	440.107	1251.65	1065.09	6105.41	923.914	12792.1	9202.73	6597.97	3617.75	9118.75	646.959	10049.6	17616.5	4432.18	2920.95	12300.7	17794.2	15685.6	24973.1	8840.37	13284	4438.18	9658.5	9394.71	3254.17	7967.9	2684.87	138.601	75.9003	163.51	2892.35	23.7312	1342.96	339.564	1023.43	48.7509
1455	2117.45	2989.51	3011.68	26774.9	2878.76	3279.23	14.3427	8757.37	837.428	6654.65	13172.2	2497.69	52.7974	14622.8	20504.2	2714.49	3542.94	5937.59	40052.1	26791.7	34149.5	21962	23414.7	25393.3	31531.6	19513.7	29514.6	24563.2	24811.8	55107.6	49575.4	44396.1	54305.6	66646.5	31997.4	55392	58158	27859.3	49047.9	11965.1	6109.82	12773.3	11550.5	25308.7	5926.52	18315.4	14423.5	18579.9	14363.3
1041	2840.58	4819.79	4859.05	28019.4	6190.64	5314.58	2425.61	6918.57	3032.9	6032.38	12466.1	2345.29	1710.16	12674.3	17469.2	2216.25	4835.96	6302.69	42728	27459.2	34750.4	21144.4	22410.3	25938.3	37088.8	21089.1	32999.3	21351.1	27950.4	60380.5	55836.4	51387.3	66627.6	74675.4	36412.4	70867	76089.3	30490.6	60336.6	9667.41	7098.88	14306.5	12010.7	22192.1	3841.09	18536.8	15252.4	17338.6	13515.4
37	48724.5	93151.4	68799	27195.4	57713.2	57496.2	56285.3	45421.4	62199.8	103128	63252	67439.9	81148.2	64505.2	46353.5	64522.5	56160.3	66746.6	22638.3	30526.6	44212.9	38713.5	37051.9	41723.2	28215.9	35994.2	22620.9	43854.4	30366.6	40720.6	27638.4	36357.6	27485.4	21945.2	28068.1	24387.1	26648.4	27704.5	32549	47377	44879.7	57745.5	49827.2	54358.3	65257.9	46296.1	53813	40533	57080.3
1187	42201.6	29073.7	27656.5	6082.6	57063.5	27655.2	62705.6	60635.3	58310.6	33293.4	24074.9	29980.8	44073.4	19856.7	37569.8	32018	30543.8	35499.7	2509.5	7253.96	7027.23	22268.9	15184.4	29500.9	1266.28	5755.98	19863.9	14739.4	5397.5	2981.93	5399.45	3586.55	1659.54	1980.58	2397.66	4808.64	1387.68	1486.98	5458.84	37997.1	50593.3	21218.4	41410.1	25126	33093.4	50124.1	38073.7	30798.8	24250.3
1256	11566.5	6578.73	6630.46	1370.67	15539.8	6461.69	17329.2	15486.9	16390.4	6043.39	4561.8	7332.69	13361.3	5863.71	8972.33	8055.54	6877.06	7460	350.852	2876.36	1243.85	6277.35	2846.52	8597.12	117.924	1276.7	5808.18	2768.37	583.015	926.509	932.031	767.233	133.009	112.872	430.197	1001.3	160.049	256.159	1272.84	9745.43	15409.7	6862.62	10459.5	6022.43	9266.65	12983.2	11019.7	6799.53	3912.09
1550	10855.8	5805.93	6513.7	6609.44	10239.5	7137.53	11920.3	4980.5	7180.2	18030.5	15182.5	9402.15	18594.6	9418.4	10820.8	13366.9	4515.8	7733.78	4850.39	12026.2	6323.25	7504.06	5065.95	5241.53	3534.92	5399.46	9018.16	7114.09	3763.13	10242.9	7298.19	7174.86	7652.11	3762.87	6902.42	7223.36	6553.17	3939.68	6927.17	10357.2	11601.7	4370.75	5967.03	6872.36	11583.7	9854.51	8147.65	6097.7	8421.82
489	296.277	1072.04	616.428	2087.62	1532.25	554.581	69.8031	1137.6	305.133	1554.09	3457.86	1732.81	178.268	4504.63	1187.05	978.443	1154.03	783.426	3676.38	5147.91	6094.84	4800.45	3805.13	3624.81	3171.79	3257.73	5187.07	5039.28	2546.01	1138.6	3693.22	3603.07	4859.44	6506.03	618.678	3972.48	5327.64	2951.25	1867.64	2551.63	1736.78	2959.4	2744.13	4260.02	1630.32	4961.83	1598.46	3328.88	2481.19
744	66101.7	24782.5	18878.7	34551.4	35949.5	37690.2	42587.4	26315.2	36929.2	35629	40336.6	35858.4	50067.1	32823.1	34740.7	41067.9	25386.7	11178.5	985.531	33046.6	31399.6	14752.6	27069.3	23516.4	21495.9	9920.53	26750.7	43412.4	20217.3	17414.2	18614.1	13505.6	14962.8	4489.1	17390	11999	12853.4	9858.95	18699.3	16731.2	36242.6	30612.4	33859.6	37849.1	46514.5	39619.5	31040.6	26178.3	35697.9
1186	11710.3	590.747	16563.2	14799.8	3596.39	247.928	3732.61	3794.71	2269.08	15509.7	9895.97	16453.3	12473.8	3179.84	8072.81	3251.26	16494.1	8744.68	9978.98	9412.9	9994.6	13004.4	24968.8	7836.4	10045.5	23388.7	16471.5	11259.5	22069	11962.4	19707.4	17758.9	6963.6	6605.35	6877.39	14945.2	5623.44	3035.71	15822.8	5891.22	3852.98	920.458	1225.32	11270.5	3784.58	2049.14	3436.61	4799.01	749.281
865	5803.6	3768.06	4598.07	7690.65	5344.59	7446.37	8765.21	9690.44	8515.53	4053.45	4871.65	5242.47	5316.17	5375.33	5847.4	7432.26	6877.79	6588.11	5648.24	5091.48	7372.81	7890.99	6078.19	6972.07	7769.29	5922.15	7668.01	8177.08	6716.63	4879.31	5112.51	3825.41	5954.57	4647.26	7098.68	5265.04	5365.31	5838.64	5155.05	7501.91	7028.52	10291.7	7992.25	6467.16	6450.96	10576.9	8524.69	6783.91	5564.91
1280	15794.2	374.326	12723.9	11397.2	17.0171	220.751	843.493	2871.16	1141.92	23708.5	12723	15769.4	17625.3	2615.07	11308.8	9.37955	19305.4	9271.38	1254.49	11111.6	16302.6	14046.2	7446.76	4177.92	9393.68	13183.8	13505.9	11826.7	14609.2	10018.1	9860.5	13583.8	5504.87	7442.95	4297.64	9414.48	3955.28	3401.64	9277.92	8880.92	2868.8	7448.28	706.06	15477.1	154.322	13820.5	5522.69	4931.49	54.3031
415	20638.8	18461.9	25207.3	10797.2	22087.1	14302.3	25854.1	9374.03	18369.9	26593.4	22392.4	15894.1	38352.6	13072.4	12531.2	27994	20006	15987.1	2009.09	7447.24	6954.39	19476.5	10171.3	15599	2703.17	10361.3	7339.09	7501.66	8742.63	5427.42	3931.75	4944.5	2390.77	2352.76	2654.81	4951.75	1885.72	1662.98	6176.3	19141.7	20373.2	10536.8	13522.6	8633.93	19103.8	16893.4	10914.6	15249.7	10400.1
117	7996.01	8990.74	14460.3	4739.96	6268.74	7151.82	7605.41	4634.37	5826.89	11904.3	12804.9	13601.6	9715.27	6384.34	6100.22	10347.1	11352.7	10875.8	4258.25	4468.96	6077.74	5630.39	5483.33	7884.55	3677.89	6219.72	4880.77	2690.57	4850.32	8445.95	6655.68	6348.65	4596.05	3211.96	4508.71	6149.62	3058.59	2602.98	6688.47	7913.56	7497.37	6407.34	5402.76	2796.36	10340.7	1582.56	6522.53	8697.1	5868.22
1101	19458.5	24669.2	18618.5	4201.98	20597.8	18254.6	21241.9	19416.9	19422.1	19324.9	9988.85	29312.8	21744	10424.8	16818.3	14984.5	15352.7	18174.8	3748.16	10946.7	5120.4	10883.7	8066.28	10952.5	1759.27	5560.65	10080.6	6861.26	4667.67	6703.79	4014.83	4451.7	2749.53	2210.02	2180.32	3783.58	2618.8	878.137	4737.64	31331.6	29832.4	16822.4	15130.3	15422.9	10641.1	15634.8	21125.8	17239.3	12338.6
1120	4352.19	14.9104	7870.86	4435.45	18.9541	53.2082	92.5647	216.553	42.0319	8547.11	2388.73	8723.01	5312.39	2005.64	1587.13	10.4472	6653.1	3575.62	3699.82	7102.17	3880.35	5147.98	12695.8	2645.4	5562.3	8873.9	6434.49	5163.01	6182.6	3244.92	5179.13	4448.59	2571.63	1779.47	2104.01	2458.38	1592.69	630.051	3795.52	3307.68	1288.52	3555.96	663.029	7366.1	315.668	12128.7	1829.27	2607.86	27.2205
16	9351.61	27294.7	16470.7	5079.46	16155.3	12465.1	19086.8	10211	16059.8	14529.8	14117.7	17771.4	23245.5	15481.6	9548.21	12900.2	18404.9	17526.6	5385.05	4642.51	9012.57	7776.89	9497.93	10370	5168.07	8576.46	5557.7	7006.79	10643.7	7467.17	5441.63	6827.4	5428.59	5050.94	7324.13	6837.84	6148.62	6968.25	7449.12	10076.4	11297.4	10774.1	10732.8	10395.3	15912.7	9197.98	10580	10201.8	15712.6
788	4025.98	1445.4	1809.24	12947.4	4501.37	757.184	2486.24	5708.28	3266.55	3574.14	3823.28	2318.64	730.623	3612.79	3034.41	735.972	3069.15	2252.25	2537.27	3905.89	4819.2	2637.67	9280.62	3760.12	31945.1	8817.09	4114.84	5627.12	19686.8	11495.6	24335.1	20498.1	9674.93	9704.55	2025.32	8294.08	7787.44	5385.08	9751.01	2811.56	2273.98	1514.38	1510.44	4888.14	1040.24	3027.11	4394.26	3789.76	1791.96
852	4263.22	5204.63	6106.05	5342.13	3530.62	3955.1	2598.92	2802.81	3816.37	3908.23	5528.22	5448.99	3587.65	3082.43	4627.36	5870.53	5076.86	3593.79	6134.23	4166.96	4010.27	4645.52	5781.45	4667.16	3203.12	3365.18	3544.2	4860.52	4453.44	3994.72	3507.06	3275.81	3491.27	4510	4473.82	3969.53	4132.89	5254.72	5236.51	3403.03	5322.07	3872.35	2356.97	3281.65	5566.63	38111.2	5289.05	3879.56	2670.43
887	5991.13	6366.87	5618.18	7075.54	6695.38	8845.71	8171.32	8812.73	9496.8	5431.99	6227.25	5520.1	6453.09	6235.98	5639.96	7644.08	7207.2	7097.3	5374.48	4996.08	8310.06	9333.78	5531.88	6846.22	7423.6	7577.83	6909.18	7886.97	6773.91	4553.22	5528.01	3729.19	6160.52	5169.11	6930.97	5709.14	5061.29	5532.96	6509.48	7889.16	8854.36	8668.34	9443.4	8897.94	7655.91	9771.8	8011.09	8055.58	8150.78
334	4.46159	394.207	395.654	10098.5	596.29	68.13	50.3725	1300.3	179.324	1768.62	4166.24	310.171	160.396	5325.9	5737.91	375.306	385.277	1834.31	9072.65	15842.3	28423.6	7325.29	13641.9	6160.63	169146	27810	17670.1	14850.8	81552.9	19778.2	128509	61516.8	42301.7	76822.2	32.7406	44857.3	63653.1	2142.6	7989.56	2530.3	825.849	1557.5	1167.09	12390.1	104.269	1.6908	1460.34	2464.21	1362.87
1065	48766.8	69366.3	48472.3	49716.9	52450	44528.8	16598.6	52562.5	39023.8	93929.5	108808	56403.2	39861.4	102804	84914.1	56882.5	88433.6	64088.1	70880.5	59224.3	75545.5	71776.8	56519.4	75489.9	58687.4	53769.6	58526.2	57703.3	53060.2	122904	97499.6	101525	118442	110819	72672	97834.7	95349.2	61549.5	112095	61386.4	49812.7	62456.6	59523.8	66447.9	54224.1	73975.2	54418.4	68046.4	68258.9
767	36927.3	23711.3	19187.7	39000	29549.7	19785.7	22846.8	97963.9	27809.8	25749.3	44134.8	28861	30681.5	66335	44684.5	27993.3	22603.7	50041.2	14080	65258.7	56657	48673.6	101662	125350	58967.4	64575.8	68965.5	70220.2	81947.4	27931	27759.1	25118	31830.2	38856.2	10855.1	38883.1	43870.9	16257.1	35642.3	58628.3	32881.2	68351.9	118441	102595	41347.5	132633	96341	92172.4	92944.8
809	55258.4	48552.9	57528	28377.6	51673.3	44189.6	51232.9	40168.3	50251.7	74211.8	41134.4	51964	67621.4	32474.2	44171.2	38211.5	51309.7	61755	22509.4	31327.7	19832.8	52755.5	40637.6	50022.6	11808.9	37097.7	38825.7	23916.3	30498	30823.1	32671.3	29745.4	13240.4	11992.2	17327	28056.1	10788.4	12518.6	28042.4	61563.1	54107.7	35850.9	45171.6	31253.7	45408.5	54089	32719.9	51317.6	31801.5
1010	1730.53	186.454	6198.59	6051.03	253.174	38.0768	215.894	293.29	458.459	4672.38	1712.74	5585.44	1946.44	181.423	296.507	1155.02	4697.39	1734.81	10708.8	5925.1	6355.22	1585.21	6193.27	1305.16	8988.48	11514.3	2961.98	2276	8284.19	14317.7	12239.9	17495.1	8471.31	12495.6	3552.84	7538.22	8819.07	3818.13	7893.29	1607.44	400.561	20.5329	138.419	1911.51	11.2555	1170.21	269.679	676.276	178.256
976	8586.34	1230.16	19382.8	4774.85	3019.86	114.565	4228.13	200.153	154.733	25033.5	8146.8	25045.2	15852.8	3336.56	1259.82	1331.12	19325	6554.41	6255.26	10048.8	6799.07	5847.59	8524.62	2513.09	4373.84	14999.4	4575.5	2282.3	6613.1	15541.2	9980.3	12420.1	4406.61	5858.93	1714.29	2987.32	3341.18	1793.22	7219.06	5395.42	243.47	2665.21	204.102	3057.04	572.76	1615.1	1233.2	5952.02	260.752
485	3739.52	5287.31	7431.44	3988.91	9308.55	5574.58	9394.89	4939.36	9401.78	1953.29	6857.78	4416.1	6173.12	9178.84	7542.16	3894.88	8340.45	7215.62	1524.12	5595.73	2907.89	5687.31	4863.15	3316.09	4897.05	3350.59	3524.55	3166.48	4230.5	1667.23	1505.32	2425.92	2500.56	2813.86	2023.14	5240.5	3890.01	3482.93	5141.57	7410.95	4134.04	6567.72	9455.82	5497.73	5596.65	9967.05	4903.16	7764.18	7752.27
698	174337	92001.2	14784.5	60759.7	64609.8	51513.7	58910.2	72487.3	68740.3	74389.6	204583	42191.1	71431.8	114307	104357	63715.2	52003.1	10330.7	274.331	45916.4	78795.5	68736.8	65218.3	24021.1	61138.1	12218.8	141495	68358.1	22605	32461	43924.8	20523.8	42769.8	44012.5	38158.6	24458	23769.9	37354	41051	10758.5	84987.5	56555.4	111419	143109	99136.2	15142.9	59222.1	27966	77718.2
1331	6829.95	1484.1	8813.31	4472.87	3284.68	2784.17	2972.91	2660.03	4203.5	7403.23	2162.7	10967.5	6353.12	4115.77	2610.05	1550.07	5380.67	2995.63	2043.7	10066.7	7183.9	3616.24	5500.11	2644.74	6636.32	5592.26	3607.41	3237.93	3076.78	3313.74	3720.36	3709.38	7894.07	6224.75	1264.33	3561.45	3938.65	2806.46	2422.18	3779.39	2672.81	4055.63	2471.48	6319.84	2120.33	4568.1	2972.35	2282.17	1969.82
1119	4645.25	1.87213	8739.55	4284.96	1.18993	1.27918	1.19598	0.761436	1.90158	7284.7	2555.02	6935.2	3969.47	1505.31	1115.3	1.31174	5357.42	2794.9	3859.5	7213.27	7044.39	1729.24	7349.19	1611.18	3653.36	7909.64	5596.77	3090.29	6100.19	7813.78	6416.55	9441.78	3561.24	3105.2	1975.6	2388.86	3493.1	1281.93	6018.47	2432.41	139.73	3091.8	157.631	4104.77	1.21647	0.888264	1285.31	657.252	0.9874
1060	962.505	2343.34	2313.14	5164.56	2205.78	1176.62	84.5334	1994.1	652.174	1647.8	178.735	1033.01	1029.32	2701.58	2300.03	285.042	1483.1	1380.86	3528.03	4220.11	5641.03	2828.41	1593.12	3364.87	5152.18	1641.86	1647.31	2343.23	1273.88	2842.53	1344.01	2841.71	2697.73	4023.61	5271.28	3335.62	5049.98	4803.66	3971.48	690.566	2449.15	2835.02	1663.26	4065.05	2662.04	2782.52	3756.99	4133.29	5032.42
1223	4604.02	0.389275	9068.67	15303.7	418.392	356.526	838.606	0.158326	242.241	12111.3	4287.25	12470.8	2649.09	1965.89	636.651	0.272752	11174.7	2702.82	15593.3	14770.2	14069.5	5749.76	21146.7	1970.2	18165.8	26420.5	8647.59	8445.45	25546.3	29804.2	25338.8	37645	12588.3	20311.8	6157.82	16139.1	11435.5	4291.79	14526.3	2708.22	0.225792	1682.41	0.360944	6721.46	1148.65	2758.35	155.727	2136.28	104.988
1309	3233.23	118.675	247.022	7621.83	705.412	8761.93	16.4135	1648.19	481.369	49.1947	2065.28	279.842	20.9589	1305.34	4797.52	409.05	1041.8	2228.01	7468.66	5665.37	9200.09	3761.83	11406.7	14831.9	9358.78	2793.59	8131.57	5363.87	8798.98	6862.67	8423.59	5951.73	7671.89	12240.5	5489.89	13232.4	14884.3	6426.13	11576.6	3968.06	4492.26	4008.28	7469.33	12479.2	612.123	10800.2	5930.03	8086.88	6364.39
1362	6336.55	11584	3212.12	6716.46	3870.35	6397.46	4425.85	8727.77	7660.11	4876.25	4799.6	4369.89	3839.68	7398.88	3522.22	4060.93	5396.58	9573.74	17412.8	2316.98	4455.63	2186.47	2060.66	5059.98	3463.64	2049.22	3788.98	2320.05	2485.5	3917.99	2270.89	4220.03	5237.54	3647.31	18823.6	7133.45	4890.72	19044.3	8497.25	1820.12	2674.2	5453.76	6143.47	3418.74	5607.29	7426.95	3668.07	5339.11	6123.77
867	14267.3	39902.7	7453.73	1484.97	24226.3	33119.6	28125.2	14526.4	19281.9	14539.9	8191.34	12023.4	15412.4	13605.4	10412.1	11072.1	9235.36	11147.5	1227.55	6648.18	3810.57	5251.93	2013.76	6531.43	928.684	2129.59	4635.02	2779.01	1147.21	2777.38	787.488	1236.07	329.305	140.387	74.7109	880.055	532.071	34.7145	1645.51	12065	18893.3	17030.6	21524.7	6044.31	17111.9	14992.4	7369.99	8251.44	20060.7
452	18734.8	17004.8	14738.5	21093.7	12699.6	23133.3	16629.2	34152	19002.2	7898.01	13510	7755.38	15538.7	28350	10479.9	15119.4	13189.7	11223.3	9447.99	17332.1	17497.1	13159.3	17235.4	17003.8	27823.4	17166.5	25896	25325.1	19908.3	10021	9298.46	7767.94	8138.52	11267.2	32817.9	9996.96	8667.98	12921.4	11204.6	24260.6	16774.4	21632	18669.1	28052.1	11651.5	28741.8	26730.8	19548.9	15915.1
986	6075.3	4765.14	11426	2524.49	6769.25	5978.15	7372.58	4993.02	3931.27	12996.6	2870	11222.7	4260.82	6457.83	5402.16	3839.53	7041.69	5566.04	3785.61	13683.2	8346.85	5542.85	6657.68	3599.62	10334.8	4905.66	6441.99	3730.5	4589.65	5442.56	5341.7	4955.5	6714.73	9729.16	2122.36	3282.43	7551.89	4430.19	3096.56	5732.26	4982.53	6887.43	4667	9211.36	2598.02	10502.4	5745.41	5480.57	2452.54
783	4279.19	14.2265	5607.56	5221.06	399.287	667.893	459.763	1259.56	588.046	10469.5	2919.04	6377.6	9357.49	4481.85	5720.35	19.936	5731.85	1476.3	1077.36	4101.33	8203.64	5223.87	4247.46	2023.25	6619.25	4608.25	6663.45	5269.01	6778.81	6267.11	4966.08	9496.59	3738.31	2969.15	2962.27	4293.7	2664.05	3053.7	2751.32	2064.88	771.857	2962.14	1437.35	5203.78	68.4675	1611.25	1789.85	3930.42	7.50333
909	5023.25	0.0165565	5490.4	5954.16	832.715	630.732	0.0105768	1902.72	209.518	6797.36	6022.3	5103.76	10286.9	4068.91	518.402	179.939	5117.32	3226.08	0.00650575	6817.82	7101.6	3541.18	5364.44	3691.82	7375.09	3841.48	6553.2	6076.38	5816.81	4688.94	5391.03	6416.82	2025.22	5846.39	1855.57	5277	3855.61	1338.16	3361.01	3020.7	3321.5	1335.68	0.00767575	3238.54	0.0215161	1705.32	1061.67	3801.59	0.00873222
1297	259.7	41.2264	454.941	7322.66	1868.5	751.281	9.91247	2934.86	2366.74	14.8549	1915.25	24.032	116.404	2541.05	2441.27	1269.71	486.545	1168.96	8695.47	5140.68	8180.98	2953.91	9152.38	11602	10838.4	4330.96	9160.05	4400.59	11468.6	6351.64	7399.14	7704.2	8265.73	11716.2	7665.73	13068.2	14305.6	7999.8	10121.6	2808.55	314.088	4523.55	7156.78	11460	314.97	8523.28	5893.17	6145.43	4155.38
821	35567.9	41595.8	46797.4	5667.76	32629.9	14314.1	28560.3	18567.1	26176.9	34147.5	18290.3	22767.1	26473.9	22685	24684.3	19614.6	19811.2	30702.6	2180.67	20749	12306.9	19652	9596.6	19476.5	3704.33	6378.09	11679.3	15107.3	6033.3	8157.17	6022.76	5730.8	5501.27	4308.03	858.454	5460.16	3783.74	1224.02	5750.82	24127.9	44027.5	42611.7	23302.1	13174	20045.3	17693.9	15992.7	23334.3	18906.2
1218	6547.99	3436.77	11072.8	3778.7	4285.56	1809.38	3339.96	2977.06	4525.46	12212.4	3470.25	9259.16	7249.95	3826.55	3634.88	3864.16	11732.8	8792.34	5369.66	5606.12	4331.75	5899.99	7046.32	7088.56	4355.63	8610.55	4799.37	3888.05	8087.57	7570.67	7388.05	11096.9	4316.19	6664.47	3360.29	6080.04	4118.66	1841.74	7430.65	7659.15	2432.84	2920.1	2820.35	4418.73	2559.71	5294.6	4242.43	5137.27	1950.07
186	11125.5	19142.5	16229.3	3091.02	16410.6	12412.4	17754.4	8707.96	13795	18678.1	13308.9	10530.6	16172.8	12074.4	11767.8	16624.5	10498.2	18127.8	4172.18	5976.26	7539.16	8753.37	7845.35	11848.8	5147.87	9997.54	2698.42	7267.04	6031.59	7814.4	7345.36	3639.4	5303.23	5240.08	4202.02	4082.18	5882.31	4376.4	8498.58	11147.3	11786.8	10105.2	11279.9	4996.28	12740.1	8258.51	9556.22	8955.81	15367.3
637	43634.2	18907.5	7585.34	13328.7	23974.9	18963.4	25829.4	17328.2	20730.1	19345.2	21084.7	17164.2	27255.2	40919.3	53506	28406.8	13035.6	7973.34	518.889	19523.7	16290.5	18899.8	8965.53	10610	10498.7	3597.98	20956.8	20131.8	8459.74	10291.7	9111.6	3905.56	8521.93	5306.53	7042.22	5081.42	5524.24	4107.48	12634.4	12000.1	52375.2	16583.6	19983.7	41621.2	33683.6	17244.2	18746	14385.9	24134.4
1070	7217.07	11321.6	6687.21	728.251	8749.05	9854.09	15190.8	9845.34	10210.7	4803.85	1803.19	6415.06	5323.9	6100.28	9063.68	3058.19	4010.57	4207.32	14.643	3422.61	2508.15	4569.27	1358.73	2619.16	727.341	1091.8	3261.55	1645.5	929.858	1556.25	1391.6	1563.31	794.291	1049.82	663.857	883.336	770.705	432.115	1258.56	4608.36	8134.71	9770.66	7325.27	4884.85	6938.91	8671.08	4167.32	4119.58	5430.4
1451	11282.2	13597.9	11254.7	1515.17	14713.7	12163.9	17890.5	12716.2	18449.1	16660.9	8452.19	9416.29	13479.5	10394.8	10647.7	7261.02	11112.9	10026.1	1440.72	4567.4	3245.94	4974.95	3083.34	10229.3	712.975	2332.9	6805.78	2696.31	2052.74	3039.03	1355.56	1862.54	1236.05	741.209	847.722	1622.15	1293.18	508.759	1809.98	14903.8	14104.7	10425.1	8467.14	8808.01	9285.84	287.477	9628.67	9889.9	7897.12
41	24131.7	24374.4	22851.6	30163	16856.3	30576.8	27030.5	21465.9	22866.9	18265.2	17468	21175.4	19721.4	23298.4	24441.5	27005.8	25543.1	26260.2	29152.8	22124.3	29380.8	26427.2	21822.4	23809.6	29884.8	23158.1	26090.3	27097.4	26495.3	24813.5	21237.3	15891.9	26355.6	19897.9	32081.2	20266.4	23032.8	24540.3	23288.4	23093.6	22326.6	29125.7	27146.4	23077.6	22901.7	28790.4	26851.7	23523.4	22057.1
812	6285.5	8917.11	9714.74	12722.7	6809.77	13027.2	11368.5	10492.2	11983.1	4066.78	7983.09	8620.89	8878.06	8284.13	8981.56	10671.8	10682.2	9559.16	10066.6	7808.02	9611.36	8563.57	9075.14	9258.96	12195	11238.1	10112.9	10300.4	10807.2	8002.72	8511.5	6938.05	9145.27	6875.02	12762.7	8834.91	7770.27	9259.66	10225.1	9816.76	11892.5	13234.6	11125.2	9883.28	10286	13564.3	12951.6	10295.5	10370.6
1854	1583.45	1869.42	2160.92	4065.51	1606.78	1997.34	31.3126	3567.88	800.085	1715.47	3593.44	866.222	79.9682	4305.78	4470.9	589.314	1357.41	2703.69	4288.56	5058.11	6197.61	4232.83	5333.33	6368.47	4464.71	3993.89	4537.03	4132.28	4505.2	6512.29	4693.45	4939.6	4402.02	5468.44	3646.14	4955.82	4675.72	4117.82	6005.17	3711.96	2945.58	4544.37	5371.54	4070.63	2916.74	1377.8	4633.03	5674.03	5577.97
131	7226.57	7641.54	10050.4	13351.8	6698.34	13781.2	9416.57	12307.2	10808.1	3240.24	6500.43	5003.12	7121.54	10866.1	7253.65	3313.26	4918.1	10868.3	6315.42	6104.51	6935.02	9592.32	7420.41	9896.55	12061	11364	10748.5	11513.4	10977.9	8721.52	7164.54	4822.63	4380.89	6654.35	17213.8	9059.17	6233.43	11005.1	9314.5	7610.05	5389.52	10696.9	8947.26	9448.14	9698.82	12077.7	14048.4	6741.99	8283.85
1762	9608.85	7363.96	10026.2	25559	6529.03	17185.6	13615.1	21011.2	17267.5	2805.62	9257.19	4831.95	5085.48	15326.5	10375.5	12667	11600.8	14645	18427.1	5228.87	16368.9	10194.3	10878.9	12054	24744.2	17267.2	22403.4	26087.9	17705	6728.22	8840.24	5925.06	10349.9	8137.94	36044.8	13529.5	12329.4	17817.5	12829.2	9990.6	9160.2	18697.8	15040.1	16396.1	9507.65	20014.6	22624.6	13206	12924.2
1178	1629.29	43.5839	11611.8	6331.93	84.0166	98.0319	103.287	185.308	11.0674	9068.27	1559.59	14353.4	3018.82	1014.51	618.487	15.2689	6132.81	2107.02	15594.1	15007.2	13692.6	3333.98	11214.2	766.672	13395.6	11338.9	7629.79	3010.36	9359.92	18694.1	19242.5	21488	12670.7	19476.5	4997.78	8558.28	12822.5	5948.87	10367.7	1663.11	56.3958	2468.25	167.841	5420.29	14.16	3466.66	479.809	428.812	11.4935
1670	7727.43	2967.89	7723.16	4738	6883.2	2733.93	8041.02	4458.4	5756.9	13495.7	8901.78	8426.11	21032	5576.85	5244.09	7985.99	10231	7759.03	5850.17	6098.6	3183.02	9547.34	4771.38	8184.93	2307.59	5864.17	7805.1	5935.61	4821.56	8136.51	3741.31	6918.89	3872.42	3654.01	5927.87	6320.98	3838.96	1710.42	5443.66	8737.19	8828.4	3015.04	4787.54	3865.15	6696.15	8885.98	6365.94	7106.78	3993.06
845	1515.22	892.779	9051.26	12945.4	1301.58	539.154	2394.94	255.543	1504.9	10113.3	4579.76	8987.98	3250.06	930.045	2075	709.023	9932.63	4420.85	18351.4	12714.9	9378.93	3279.68	13689.5	3495.43	15549.3	25015.6	8226.78	5777.53	17783	25023.3	20334	38257.4	13449.7	19294.8	6006.5	14000.3	10917.7	4543.47	11427.1	3580.79	1208.06	1953.55	1541.21	3433.37	1058.59	2933.31	2006	1037.12	907.785
1468	2421.86	10084	7030.72	32627.4	5749.73	6154.19	221.058	11316.3	1476.41	11921.2	18433	5011.69	838.229	20124.5	29444.3	4203.7	4553.64	9098.51	45308.7	35366.2	46678.4	30002.6	30162.6	32388.9	40820	24274	35821.9	26741.8	31778.3	66051.3	58431.6	52589.9	64554.6	72988.1	35891.6	63244.6	66649.7	34485.1	62297.9	15050.5	9639.24	20006.4	16414.9	29115	10589.4	1019.21	17626.1	25927.7	20777.5
755	6439.45	211.562	14866.6	14952.9	10708.4	72.2772	440.239	3010.76	1391.28	10055.8	5549.53	11546.9	3159.25	273.984	67.6179	306.084	14013.6	2563.38	12960.8	16697.5	9156.82	10049.3	25354.5	4300.2	12748.1	20680.2	13767.1	12053	19438.8	13482.9	18938.9	21672.2	8990.39	8085.38	8402.93	14043.4	8180.06	4411.29	14861.3	7797.05	2950.63	759.384	49.0411	11761.8	1149.01	6267.16	87.3767	4824.07	55.791
889	16722.3	9780.11	9769.51	1435.53	18254.3	8770.46	21987.3	18846.3	19367.3	10860.6	6088.29	10633.5	14125.2	7775.93	11974.5	9754.2	10169.6	12178.4	1283.46	5293.73	3099.26	9380.01	4124.82	10936.8	679.471	1816.58	6799.8	5175.09	1185.93	1243.89	1828.15	1407.67	947.289	591.043	1454.28	1648.75	720.617	573.414	1956.57	14868.6	17964.3	8817.06	17157.6	9149.45	12076	17352	12211.5	12063	9048.15
289	51.3775	1154.93	69.863	6548.64	221.802	344.77	26.2154	1427.11	405.2	4231.61	3547.84	1422.62	485.71	5943.23	6490.72	877.691	430.397	1213.77	20584.2	7756.23	12715.9	5876.69	2508.82	3425.82	7567.61	3504.71	6859.77	5748.15	3824.22	16146.5	19820.1	17104.2	30243	27373.9	20356.9	26159.9	26333.6	21797.5	14418	1756.33	1343.65	1467.48	2973.82	4128.57	1041.54	1436.62	1172.49	3432.93	3091.86
441	1665.54	997.177	2210.54	4235.53	1053.66	1673.24	13.9333	3852.01	1415.05	2348.13	4388.55	1422.22	518.16	3622.35	4493.97	1048.27	1743.08	2835.23	2437.75	7501.95	6177.92	6240.73	7663.05	14475.3	6361.36	6646.67	10184.6	7595.86	12168.3	7074.7	9702.66	10113.8	10150.4	10430.7	2982.07	9850.6	13403.4	1518.92	8061.71	4897.19	2827.81	6073.11	5697.54	7816.17	2079.98	7206.08	8442.95	7804.83	6390.21
802	66483.4	51328.1	52579.2	8315.33	72997.7	48198.9	82699.6	59050	64507.8	54499.7	32151.1	54405.7	68243.1	27413.5	58639.2	51962	59749.4	57067	8120.52	19527.4	10663.9	46766.8	18240.1	52946.7	2441.77	14003.1	36982.7	19864.3	10142.1	9650.33	10792.8	11088.7	3702.76	3118.87	3949.13	9534.92	2439.98	2162.13	8793.45	68327.8	79210.2	36048.5	56430.9	33321	58802.1	60434	45940.1	47040.9	32867.8
349	10377.9	7712.42	3260.99	5153.23	5290.8	11338.5	5162.7	14689	10491.2	4899.18	5925.2	5145.11	8302.47	9809.73	4823.13	8486.06	6883.01	5663.52	3644.08	6695.25	3420.34	6856.92	6243.65	5333.86	9243.87	7247.57	10664.3	7896.44	8075.55	2891.92	3545.97	2082.14	2801.66	3258.72	9749.55	3904.26	3313.77	5014.31	4284.1	9170.19	7049.48	5664.87	8349.22	7245.98	6776.47	12591.1	7148.04	4728.1	6396.89
722	2815.01	558.24	9896.28	11802.2	366.399	91.1253	184.945	111.483	250.786	10100.5	2915.63	9897.42	4156.79	1312.38	209.908	109.147	7233.09	4195.75	12692.1	12578.3	9498.02	6411.73	14205.6	3469.74	11905.2	28033	7225.28	5317.1	19537.5	22566	16268.8	29761.2	9681.94	13521.8	5533.97	12668.7	9092.28	3090.45	11065	1931.34	915.495	1056.19	515.302	4707.22	404.366	2457.1	792.769	1292.18	728.904
704	1036.22	2858.86	3842.35	5863.79	2779.44	5385.18	4249.52	8449.39	4319.1	2800.39	1754.88	1245.05	2902.98	5236.01	3104.49	5219.38	5369.59	3342.86	4678.3	3244.68	5674.14	4944.48	4075.51	5224.79	6198.88	3364.41	5504.19	6727.49	5766.15	3239.82	3240.95	1855.68	4936.47	2907.7	9441.46	3530.14	4526.83	5147.36	3434.88	4975.85	5653.81	5522.63	6162.91	5773.79	4064.32	5734.83	8524.26	5014.64	4981.31
630	15253.2	2831.53	10788.8	12990.8	11340.8	3723.96	11713	8900.02	10028.1	17953.8	16163.5	8610.37	18500.2	7094.52	10121.7	12573.8	10183.8	6524.07	9100.43	8360.31	9193.76	5209.97	7923.63	4560.44	9672.21	9298.72	11781.4	7534.64	7196.27	17515	9613.4	10209.3	10828.8	5933.34	13916	12724.5	5407.43	13038.2	10204.3	13630.1	7629.24	10068.9	11033.2	13173.1	7008.35	21496.6	8970.98	8524.48	10458.2
1007	11174.3	4365.63	13578	13846.7	8766.13	3773.51	14352	9672.09	15566	20652.9	15666.3	7984.48	22198.5	7482.07	2675.53	8570.96	15009.2	7869.49	9176.19	9017.41	8615.79	9812.47	6834.47	8813.48	7850.46	12991.7	9557.9	8535.73	7233.44	13335	7113.21	11977.1	9450.86	4376.03	13259.5	14545.7	5097.56	11390.3	10223.6	4733.4	10135.7	10036.3	9535.33	13145.1	9410.21	733.272	10023.6	7689.72	7929.34
671	11353.3	5161.78	17189.9	11797.4	6089.38	4548.52	5658.51	3246.49	628.159	19183.5	7104.78	18033.1	10239.2	3999.05	4120.65	3244.25	11700	9600.1	7668.24	11993.8	7046.37	9963.23	14940.7	6430.86	9633.35	24257.7	10172.5	9665.11	16208.2	13474.4	12444.2	15903.6	4550.96	5852.14	4748.92	9049.83	4939.2	2472.9	7936	11598.7	5754.86	5886.3	1725.21	6815.16	4038.94	6329.33	2894.77	5122.29	2738.08
1296	3745.99	59.7927	7561.27	7121.1	38.0041	40.8547	118.514	24.3189	30.3666	7376.5	3919.65	5851.67	4912.27	976.424	869.685	41.8946	7961.21	2341.2	4409.92	5324.02	5071.67	4622.21	12400.7	1766.64	4179.49	11351.9	7072.67	4534	10149.8	8033.27	9075.3	9890.64	4162.35	2558.69	3616.68	8470.76	1572.08	1150.07	7324.84	2979.17	34.6817	603.804	299.402	4639.85	77.7041	4582.11	1450.38	1660.18	31.5358
844	6011.02	7629.75	6981.37	6420.46	6915.19	7952.6	9142.03	9637.2	10422.3	3874.9	6055.97	6687.7	5481.34	7817.57	5514.58	5947.71	5142.13	5721.94	4762.49	5098.03	7858.91	5471.01	6176.83	6566.84	7037.29	7084.75	5254.19	6539.02	7149.49	5084.21	4657.29	3158.26	3700.98	3880.73	6052.47	5239.12	3896.74	4704.44	5430.66	7269.08	6341.68	9250.6	7346.21	8099.57	7599.43	9339.13	8336.32	7717.24	6737.42
646	22535.1	31183.4	17460.4	12387.7	13650.7	14399.5	10759.6	18549.5	14310.9	32911.4	30651.2	20851.6	14162	37406.8	23232.3	15728.1	26048.1	26534.9	11884.2	17499.2	20285.1	15546.6	19476.5	19830.5	16616.4	18413.8	16642	15312.3	14553	22087.5	16313.7	26066.3	25045.9	25327.6	14873.7	22779.2	19695.8	12458.5	24393.2	19660.7	11342.3	20823.6	20089.8	20128.5	17564	3995.61	17653.2	19765	20199.2
829	16554.3	13041.8	12900.6	8484.68	13602.1	8069.48	13754.9	8458.21	8880.12	18236.5	10041.2	16255.6	14151.4	16819.5	10385	12499.2	15501.8	13392.3	5349.18	15241.1	7894.72	10207.3	11211.3	10112.4	11375.4	13810.6	8073.4	10146.8	11298.1	10926.4	7565.97	9787.67	3149.13	5936.72	4002.97	7197.6	5751.37	4067.52	6868.17	9624.22	11283.3	9485.23	7734.1	10897.7	7630.67	14221.3	9035.54	9464.37	8534.42
1152	10153.6	4707.22	8556.87	5946.33	8194.11	5133.43	8423.35	5165.9	8896.43	6306.29	5754.91	9147.05	10063.2	9271.8	6134.64	2915.88	6966.84	6035.5	2325.29	7798.96	4789.53	4761.32	6568.36	5244.41	3717.26	8121.85	6781.87	5390.37	5583.82	5137.21	3070.38	5370.14	1862.49	2132.46	1916.96	3615.58	1710.43	1665.04	3664.52	9462.68	5973.38	4853.79	6012.94	6537.67	6436.94	8365.19	5942.38	7137.34	5842.85
1855	29394.8	22724.2	34123	52745.8	16653.1	42019.2	29835.6	33901.3	29704.1	10756.9	25847.5	20818.3	21854.3	31194.2	26231.7	34573.4	32537	35057.4	50127.2	29424.2	45306.3	39681.8	31865.2	34457.6	51343.5	42063.2	41251.7	50565.1	41017.3	35106	36402.4	23480.6	42426.2	31483.1	60229.5	37659.7	37073.5	41161.6	36749	29425.3	37214.2	48950.2	39152.2	33592.4	32186.1	3989.89	41375	34896.1	31321.6
1355	20055.1	14902.1	18490.1	48465.9	15604.5	34921.8	28805.1	44300.8	37457	8473.61	18277	14001.8	18235.7	27112.4	15919.5	24672.5	23327.7	21994.5	25536	17416.7	29735.1	23815.7	21983.6	23622	46334.8	33609.5	39703.9	49454	33622	14570.1	17848.3	11038.9	20637.3	13336.1	53206.8	23823.9	22006.5	27026.8	21920.1	22928.3	23811.4	36447.2	32351.8	34030.1	20925.5	43387.3	45687.1	26084	24865
1378	3088.02	4748.06	4560.36	7604.39	4540.46	4758.47	608.754	6683.49	1630.5	4263.17	7956.85	2177.31	777.338	7615.37	10827.6	1335.35	2813.51	5845.99	10358.5	11444.2	14526	11440.6	11110.4	9495.88	11358	10043.4	9702.81	6064.91	8922.51	14570.1	12197.2	12529.4	12467	13549.2	9109.13	9681.64	11716.3	6713.6	12346.2	8711.33	5034.13	11578.9	10699.3	10628.6	7461.85	13534.6	20136.9	10776.8	11989.9
1167	867.146	6.17153	3008.59	2713.89	175.877	2.10842	115.062	16.7501	34.4872	2979.34	777.421	4412.1	1181.25	361.901	23.1766	2.16209	2169.83	512.031	4914.06	6508.97	4651.16	902.95	5685.06	225.613	4031.67	5483.68	2146.54	1488.16	3522.65	6727.65	6423.25	7587.94	3818.5	6256.64	1540.5	2993.8	4551.14	2226.03	3119.68	679.251	66.2695	434.21	1.43059	2409.79	5.38045	845.018	127.557	304.807	1.62749
7	71668.9	94673.8	96722.6	46255	70679.5	83704	75185.9	44886.5	69522.7	114619	83058.1	107591	114694	62431.1	76304.8	2510.55	83065	66082.8	44498.9	67407.3	63943	61186.4	47094.2	50991.8	37170.3	45165	39389.6	32852.3	38860.8	66448.5	52816.5	50820.5	48798.7	46664.5	41356.1	47131.9	40630.6	43114.7	48925.6	66675.3	60883.2	64607.6	2952.91	50332.5	69838.7	60629.1	42596.3	60261.4	54515.5
204	91673.4	115140	70408.9	56676.8	76512.7	68356.6	42306.6	90175.7	71287.7	143863	134586	94160.9	78846.1	154083	104932	81218.8	120348	104719	84383.7	73545.9	94313.6	79922.4	75304.9	88452.3	80240.1	77298.4	74926.3	75152.4	69553.7	116860	88511.2	126647	117292	131216	91536.3	116640	119459	54187.3	122037	86283.7	58884.9	85619.7	85555.3	94467	53078.1	112572	77746.4	86363.7	90460.8
1291	1996.67	3102.72	2829.62	14885.9	3616.93	2371.7	18.1781	5236.29	1738.54	2361.51	7904.1	2270.23	457.98	6585.42	5274.28	513.501	1370.61	2732.75	81386.9	9918.67	24342.9	7058.53	9660.43	10531.3	14635.9	8099.64	11925.2	9564.72	9823.19	13564.2	11740.8	10956	13890.5	17905.8	90776	21252.6	18052.1	103348	14123	4884.23	4179.93	6894.17	9303.94	12878.6	4971.77	14269.3	7860.49	8845.06	10011.1
877	8639.38	24494.6	19312	61984	16146.3	20155.4	1093.13	32551.5	3500.44	17716.9	23398.7	2650.2	1395.85	35941.1	33190.3	2969.3	10506.9	20640.8	83016	54704.3	88721.5	42074.2	53067.1	62866.7	79856.2	41959.4	67526.2	49757.4	54897.9	74897.1	66452.4	64798.9	73538.5	92838.7	82300.3	77604.3	94337.5	92932.4	76108.1	32513.6	23554.9	46867.1	51977	70433	29032.7	18757.7	42567.6	47035.3	59605.1
917	39639.7	36435.8	27545.3	3680.82	22003.3	19264.5	30258.5	36160.9	24555.4	33857.6	19705.3	30364.7	33119.4	21185.5	28469	18956.9	17498.2	53121.1	4305.38	14070.7	7507.53	13084.1	8101.78	23846.5	4525.39	5737.4	10564.7	7835.73	4097.28	4677.82	5911.06	6893.17	4239.11	5458.1	3014.69	3256.65	2429.37	3487.81	6746.08	43120.3	22988.7	22413.8	19009.4	14592.3	21339.2	21020.5	16971.3	36626.5	18997
699	27115.1	26398.5	22806.3	3001.8	21225.8	13651.8	30635.6	21987.4	25478.7	25852.2	16490.4	21568.1	31465	16229.4	21363.4	14478	20648	28388.4	2809.64	11251.5	7576.7	15108.7	6899.27	18923.6	2396.81	3776.97	9588.78	6464.2	3771.88	4621.29	4155.71	5412.88	2531.26	3894.85	2413.54	2252.01	2294.02	1515.77	3055.33	25001.2	25305.6	17319.4	17103.1	11833.3	14554.9	17581.1	14732	16294.9	9111.92
1004	3493.18	1214.94	19752.6	16623.6	2180.95	1650.74	2151.05	1367.03	1383.43	22423.1	7270.95	12922.7	6843.06	1351.1	1592.34	3953.03	12054.6	4890.5	30059.6	18801.8	18560.8	9370.46	18462.7	1846.39	25232.6	35361.1	7574.44	7102.19	26608.6	38961.5	33398.9	47185.4	23169.4	34651.9	9429.55	21774.5	24127.5	10937.2	21369.2	3430.57	1079.75	809.342	1117.62	6127.04	1075.11	3119.11	1541.72	2141.04	1408.49
683	13470	9478.14	9235.35	12308.1	9380.51	20660.9	22267.2	10286.1	19027.8	3264.36	8905.39	10103.8	15299.6	8308.62	7144.19	11467.9	14760.1	11705.5	7494.12	6941.94	8461.96	8572.08	6454.65	8991.13	9386.42	10519.9	10929.4	9163.32	10552.6	4369.46	5074.02	4143.77	7267.36	3635.44	11075.1	6785.91	6434.82	8590.87	7986.54	9011.77	11047.4	15832.9	16031.4	6339.1	11736.7	182.429	12598.8	11891.6	12674
679	2969.78	4988.22	5236.69	8317.34	3488.31	5348.13	6001.84	8089.98	6413.96	2058.1	3438.47	3122.34	3960.46	6884.09	3225.23	5690.83	5094.86	6730.36	5650.51	4572.97	5232.21	4453.87	4243.54	5560.89	9536.83	7600.76	6933.52	8686.44	5123.29	4389.5	2425.48	2724.23	3917.02	3794.29	11428.7	5733.72	5868.68	6979.12	5263.6	3948.06	4792.47	6625.5	6507.17	6939.26	4828.82	8276.49	8234.06	3628.13	2950.89
694	7809.42	1543.39	9072.81	4909.29	9827.45	4235.97	6767.29	6650.07	5112.59	9474.08	5191.39	6310.04	7735.42	2044.83	5021.67	7770.53	11636.6	6864.84	1715.96	6111.32	3941.34	8675.25	8869.21	10381.3	2354.71	7121.65	9051.83	3616.98	6408.48	2645.45	5983.7	5226.37	2251.54	2627.43	3085.71	5033.14	2142.47	772.628	4818.12	10226.2	7409.03	1896.01	7257.3	6469.74	2939.89	9278.28	8421.09	5582.89	2381.96
241	14613.3	29017.7	27506.2	7121.22	19887.5	22608.5	22113.1	4650.59	13886.1	16433.6	25944.3	28688.6	36884.9	14259.4	27986.1	36691	25509.2	28879.4	10905.2	23857.3	13592.1	17645.5	11927.1	12662	3852.99	7231.76	10044.4	4981.6	9803.85	16703.1	15117.6	14895	14723.2	11984.3	6177.41	12440.2	10908.1	12949	17951.6	14554.5	15619.3	16367.8	15550.1	5393.93	16421	18880.1	7872.58	11722.9	18394.6
966	11163.6	20956.1	8815.88	1492.19	13720.3	17882	14543.9	10329.4	15285.3	11302.7	6273.96	10152.1	11921.7	12649.7	7627.49	9788.1	10841.5	12292.7	1255.74	6236.26	2971.34	4431.67	3170.43	8125.93	891.492	1709.4	5457.88	2789.09	2876.42	215.217	1808.46	1840.65	1657.45	1051.09	602.949	401.956	1181.96	718.781	1999.43	12619.3	10909.4	12886	15109.5	6107.53	9730.67	10813.6	7465.9	9988.66	10028.5
1016	15006.5	4277.26	12675.9	7599.16	17510.6	4143.36	20480.9	12380.8	13637.1	11960.4	8108.15	7706.84	16412.5	5501.1	9138.4	12013.4	11035.4	7493.19	2513.56	6663.42	5038.67	19489.1	14753.3	10889.9	5196.98	7382.21	12024.5	9756.67	5953.02	2881.33	4025.02	3292.36	2844.28	2793.07	3203	4012.73	2675.43	2251.69	5151.25	13185.5	13729.9	6029.74	13670.3	9620.72	13446	27280.1	10211.9	11856.1	6055.82
830	17586.3	5483.14	26211.4	20299.4	4810.32	3530.47	4070.34	4843.9	3329.03	46850	21576	30402.5	32243.8	7873.38	17752.5	3639.12	30847.3	13728.3	4000.18	21846.8	24153.2	23529.9	21328.4	16848.7	16020.1	23915.7	16684.6	19476.5	30006.3	19554.6	21658.2	24945.2	7841.58	13319.3	12112.3	18441.7	9426.08	7915.06	11625.6	16093.2	9253.62	5102.24	1158.35	16308.6	2522.76	12105.4	10171.3	10140.3	1712.49
1495	8895.82	633.04	14845.7	2057.2	168.712	1039.73	48.1556	773.62	322.333	10759.6	4197.87	7797.54	5966.98	6910.39	3937.16	113.522	8544.19	5918.42	3304.33	8100.04	4763.65	4992.07	5898.24	2258.39	2336.75	5144.9	6509.96	3145.28	3671.95	5165.66	4182.85	4935.21	2289.66	2358.48	1348.88	1758.97	2170.77	916.745	2905.69	5825.34	2146.3	9093.1	4016.14	8158.15	46.9501	11687.2	3179.17	3096.38	13.6209
1502	10260.9	8.51525	15330.5	10203.5	69.0149	126.818	70.8909	626.797	4.88441	18002.7	6653.32	10996.2	7375.19	3029.1	2252.25	958.763	11555.7	3056.7	7611.83	16041.3	13041.7	8484.11	15664.5	4757.16	10137.8	13209.3	10485.2	8252.26	9798.14	17429.2	14125.4	16063	8313.76	9586.57	5323.82	6016.51	7046.36	2215.73	9856.16	6269.92	1196.86	5616.83	1292.12	12824.9	21.0466	5722.09	3217.3	2604.23	2.24555
355	10797.8	16977.3	19476.5	37029.8	12019	29800.7	27871.2	34478.5	33944.6	16309.9	18217.3	3675.74	21090.2	21285.2	10766.5	20563.3	22532.7	21234.7	20233.3	17731.2	22927.3	8575.39	14452.7	19051.4	34077.2	21991.2	32091.7	19866.5	25552.9	13443.5	5471.94	11189.2	10636.5	15416	41941.2	9826.57	13132.9	12118.5	13115.4	22963	18745.6	25520.5	6750.14	27208.7	19515.3	35533.5	34338.1	23591.4	20333.1
1122	13126	383.962	17474.8	4873.77	742.04	1905.86	1265.77	1157.47	1089.47	20168.1	2688.4	20315.1	11818.5	8690.74	4429.66	1145.78	13028.3	8543.87	7426.82	19046.2	10221	9420.59	9356.73	6086.91	5616.48	9099.1	10129.2	5993.88	6617.26	11374.4	7766.1	9842.2	5776.57	5935.59	2850.3	5309.89	6305.1	2911.31	4511.58	6880.51	4454.35	12021.7	4851.16	13824.2	44.0226	14708.9	3646.99	6259.73	213.066
490	4146.1	12520.3	10054.2	9688.27	6989.41	9002.35	1099.44	8341.27	3038.7	8700.92	12810.1	7916.11	2616.28	10810.7	11117.7	5395.02	4756.44	8901.12	9466.65	11943.6	11997.1	11811.9	11076.3	12616.5	8717.47	10325	8815.39	8582.65	10224.2	15795.2	11035.4	11288.5	10496.9	11030.5	8291.64	10368.7	10848.8	5547.46	10529.9	10652.1	8119.08	10987.1	11053.1	10122.3	11972.4	11221.5	9205.43	10866.8	11741.9
52	9770.9	13710.8	11186.4	11644.5	9135.79	10342.3	1296.81	9412.48	6211.25	11931	14014.6	8693.93	3637.15	13451.2	13913.5	6847.16	8830.48	12702.4	8616.47	9263.19	12405.9	15090.6	13133.3	14952.7	7704.38	12097.5	10688.3	9232.33	8421.09	16214.8	11283.2	6552.69	11638.9	14147.8	7518.94	11983	12240.1	10272	13802.8	14052	8627.03	13039.4	11446.6	12482.7	11207	13264.2	10476	9818.95	13433.4
1852	4667.21	5927.5	5115.95	12786.5	4585.49	5472.83	51.3284	8172.27	1919.64	5244.56	10049.4	2647.46	131.086	12967.7	12281.7	3144.72	2959.8	7269.72	12949	15053	16842	13021.9	14732	17196.9	12296.4	12116.2	13396.4	11115.1	12079.9	17577.9	12931.2	14426.2	14109.3	15958.2	10705.8	13092.1	13560.6	11726.9	15419	11425.2	6992.18	13822.9	12626.2	13897.5	7886.14	38.122	11990.1	15264.8	13424.2
1849	4911.82	8568.42	6025.66	12663.5	4969.09	6606.25	278.934	10566.1	1923.97	5839.02	11277.6	3135.85	188.824	13551.8	13038.7	3579.07	3395.7	8018.53	13528.6	16746.7	17450.4	14573.6	15873	16973.1	13233.1	12923.8	14111.4	11747	13159.6	18247.9	16229.4	15274.2	15828.1	17269.1	10724.7	14238.7	14752.8	12334.5	15485.6	13070	8069.9	15294.3	14651.8	14938.6	9815.95	2639.16	12349.3	15410.4	15119
1752	5832.1	9567.55	7635.07	13166.5	6140.44	8673.84	107.564	12404.3	2415.27	8082.48	12070.8	4463.31	274.705	13634.5	12733.2	3498.05	4245.76	9106.9	12149.1	15589.8	17394.6	13966.1	16066.3	18318.4	13220.4	12268.2	13947.8	11438.2	13851.2	18834.7	14785.2	13938.4	15010.3	15751.9	11180.1	14142.4	14623.1	11688.2	14680.4	13204.5	8110.16	13599.2	15346.9	15663.3	10789.3	16137	13800.1	15120.6	15208.5
1260	13598.5	10113.6	12818.9	7168.35	16580.3	8096.77	17937.9	8983.46	11093.9	29700.3	17231.5	15943.5	33419.1	11187.8	11446.1	16852.8	17399.1	15366.8	8772.12	12625	6455.73	19465.9	10324.9	14650	4333.96	9025.6	12082.4	9817.34	7816.1	12632	9270.24	13866.7	7692.83	6999.74	10658.3	10028.3	7425.61	4726.54	9762.9	20547.9	16108.5	7528.38	9888.8	8269.78	13105.7	15291.6	11304.7	14005.4	10116.9
20	7333.71	7594.08	5011.22	19658	5175.73	8392.85	7466.46	8004.06	9146.38	5872.42	8436.09	4929.92	4131.11	7651.74	9047.72	6425.91	12874	7886.15	45740.8	10323.6	23206.5	11978.9	12810.6	12429.4	19937.5	16603.8	17228.1	15598.5	9136.53	28160.8	29438.6	22647.2	27638.2	24533.5	37561.8	29480.4	29532.9	39118.1	32290.7	11995	11197.3	16817.2	11440.5	7845.48	8094.65	10062.2	11442	10768.2	7513.64
953	6370.7	15.5429	12758	11772.4	19.7581	24.6554	140.565	626.418	301.362	12902.5	5480.02	12906.5	7226.99	1986.99	1834.44	54.4823	11812.3	4424.68	11090.5	10851.3	9433.3	8162.13	20103.1	5097.97	9121.92	16923.7	12818.3	6117.14	15345.4	11202.3	17594.2	15882.4	7502.77	6958.74	6737.5	12730	6270.18	3492.46	12460.8	5727.15	748.346	2200.36	600.185	7299.94	72.2542	8092.09	1810.93	2617.14	8.19764
1123	2935.78	3349.33	4975.25	9344.1	1240.03	2632.56	124.577	5053.09	523.954	4499.67	8601.36	3157.49	433.372	10625.3	10022.8	2427.77	5735.96	6193.68	5985.27	19344.6	14116.6	16055.4	21192.1	30427.8	13272.7	15621	22554.3	14716.5	27866.3	18051.9	26256.6	24841.8	25177.8	28469.4	5977.01	30172.2	31982.4	4056.32	23656.8	10235.9	4939.72	7548.38	11363	16278.1	8060.12	16838.3	18833.6	22602.5	9586.78
935	8240.18	7131.12	6401.86	11447	7448.56	13709.5	10867.2	14146.1	15252.9	5556.5	8721.97	7716.12	9987.23	9886.04	6851.66	14099.3	9177.33	10167.4	7387.76	5393.12	6968.54	7902.34	5501.63	6963.78	10018.8	7971.97	6955.58	11000.2	7487.21	5095.41	5314.63	3056.02	6385.28	4310.37	11324.6	6248.25	5750.03	6853.09	7314.74	7691.67	8110.59	12166.6	10301.6	9255.33	8022.02	11657.6	10749.4	9687.97	9938.79
1267	38592.1	29204.3	27149.5	2745.66	51826.1	25426.9	53669.9	45199	49205.4	28545.3	18141.4	27400.6	39735.1	20363.3	34445	34269.8	30142.6	28422.3	2461.34	10575.7	4577.91	20395.7	12889.9	25928.6	1356.85	4872.57	17830.1	11617.1	4369.17	3803.87	4466.08	3228.17	3126.55	1312.02	2442.38	3587.52	1166.68	1092.03	3979.65	36796.3	42822.7	21325.9	36647.6	19251.3	28830.1	40771.1	35904.7	31266.7	22238.7
978	14227.3	16077.5	16955	24661.7	15280.8	27955.1	21734.2	26404.4	26503	10979.6	16722.9	14881.4	19180.1	20197.7	16828.4	23437.3	18314.1	21250.3	17589.9	12492.9	20484.7	17682.2	13865.9	16326.9	21362.2	18575.3	19258.6	23543.4	17085.7	11742	13014.8	7903.6	15948.7	11774.7	24245.3	15069.7	14826.5	16137.3	15968.5	16647.9	19801.8	28005	21601.3	21567.6	18126.7	26059.1	22793.2	19702.9	21926
921	26453.7	13376.9	20694.2	13457.5	26225.1	16769.7	29932.1	13630.7	20123.5	45223.3	30897.9	23650.4	49618.8	17942.7	22626.9	33160	31165.7	21143.1	15583.6	22879.9	12574.5	26984.8	17669.2	20477.8	8262.84	14565.6	20777.2	16416.4	13230.1	25721.2	14539.9	20656.4	14052.9	11575.3	17331.9	18434.4	14096	11616.9	15612.1	30782	30008.8	11475.9	15139.4	10788.2	24504	183.167	20067.3	18487.2	19476.5
864	5178.64	652.236	8281.84	7462.78	617.01	538.944	843.05	257.642	9.63623	14267.5	2233.89	8730.66	6413.88	1418.32	1226.82	26.5888	8112.18	2584.41	6637.49	8153.62	4731.83	2976.65	7592.58	3155.93	5844.49	15889.7	6393.56	6496.6	10116.5	9985.06	8337.33	11640.1	2728.78	5014.7	3773.68	5020.37	3779.95	1232.14	3027.72	3982.89	958.472	1459.8	184.012	3082.8	602.249	2949.54	1495.34	2554.27	259.322
640	7833.92	8182.69	9092.28	6989.23	7902.7	4560.57	7862.23	4845.44	6397.75	14266.7	8864.84	9123.99	9369.74	11399.7	6623.38	10168.9	6926.04	8975.38	2202.19	10279.8	3918.98	5912.46	6404.87	7822.88	7693.09	11915.9	5672.27	8383.96	4934.09	4646.47	3467.72	5630.7	859.925	3406.56	2772.72	1672.92	3304.21	1737.59	4634.97	9303.41	6948.04	6268.91	5262.39	4636.56	7741.21	8876.18	5383.98	7066.78	5371.81
1528	3787.17	4.54074	10812.7	6182.06	13.206	3.10256	11.0053	10.8299	2.30609	8048.29	1687.58	6623.28	2096.9	901.474	330.212	6.36308	5063.71	1365.84	8835.16	10310.8	10048.6	1910.87	7708.39	507.006	10896.1	13683.8	4994.12	3654.84	9790.72	15832.7	13721.3	15449.2	9282.55	11871.8	3888.49	7035.45	9446.91	4355.1	7289.92	1191.9	2.63378	1909.58	20.3678	5660.04	2.95048	535.837	114.261	670.494	2.39488
1235	13430.8	9858.37	6931.16	9873.43	15730	11055.8	16462.6	13735.8	17938.5	12056.2	16422.1	14436.5	19476.5	11690.3	17233.1	22187.8	12949.9	8045.06	337.637	7892.26	8881.3	14656.6	8979.52	10318.4	5399.22	3100.48	11244	15218	6790.04	3796.56	4372.4	2298.12	3054.62	3975.01	5077.41	1942.12	2875.46	2753.82	5502.93	9392.6	14823.5	6975.55	13629	8649.03	15967	16618	12903	10981.7	13287.1
982	5796.14	7041.83	9986.19	7574.62	5114.03	12359.5	6626.22	5300.35	5167	6264.07	8992.33	7924.62	8965.84	7962.43	7736.47	5661.32	7575.01	8901.56	7009.72	5662.4	8566.5	7411.26	7356.57	7665.38	6629.48	8877.35	4620.99	7344.06	7397.8	12848.4	7925.93	6205.83	11513.8	7753.09	5117.09	7835.08	5107.76	8202.24	7557.29	10210.3	7323.11	10570.6	6614.97	4754.68	6931.47	4416.1	7200.82	6116.55	8039.09
752	5303.46	7949.45	8895.98	10670.2	7083.37	12886	9005.35	11006.2	10981.3	4318.76	6858.41	7470.52	8950.36	8510.76	7393.11	9165.35	9969.1	9067.51	7843.73	7093.72	9281.62	8219.14	7760.64	8717.13	10906.1	8709.13	9699.29	11338.1	9461.59	7234.27	6675.13	4854.61	7010.41	5585.21	11072.8	7741.32	7041.58	7633.33	6862.43	8927.78	7147.27	12313.1	10292	8740.38	2994.22	12091.1	11195	6889.12	8250.48
1077	4983.73	6929.09	10366.4	4885.86	8628.89	6514.62	11246	5941.35	10066	11825.3	7051.9	6477.49	12731.9	3353.84	8118.72	4185.85	10681.4	7679.75	3437.26	4567.65	3557.12	11063.8	7630.39	6849.71	3216.18	6131.49	6502.01	3267.43	4113.5	4949.83	3264.6	5694.6	3476.39	2615	2379.54	3042.95	3487.01	1993.89	2275.7	9118	10093.2	7233.29	7053.42	5999.19	5116.03	16359.9	6464.81	6763.01	4535.54
458	29442.2	38028.5	31873.5	29346.6	31065.6	23254.6	8525.2	35354.7	20090.7	63477.5	67035.3	32080.3	23448.3	61541.2	51237.6	31834.9	50142.6	36624	43214.1	37020.1	44893.2	44409.5	35138.6	45440	37161.3	33192.3	38517.7	36560	31492.3	76971.3	59773.8	63927.9	69175.7	72512.9	44469.3	58639.8	59327.4	32630.2	65473.4	37633	29444.4	37708.9	36313.9	39874.6	30142.7	38699.8	31210.2	39258.7	39204.2
1412	19764.9	25631.9	19832.4	19338.8	21993.7	16668	4666.22	22651.5	15588.4	41836.5	44860.7	22940.3	16964.3	41390.4	36473.5	22035	33816.8	24043.7	27707.7	27022.7	30906.2	29170.9	23863.3	28760.6	25298.3	22283.9	23900.3	23716.2	20950.4	47253.5	40287.1	42044.8	46820.5	49007.6	28100.5	39822.9	38804.3	24279.8	44539.2	24996.1	19366.6	25921	24748.7	27744.8	20307.4	19408.8	22145.7	25589.2	29434.8
554	3481.79	5930.77	4816.9	18620.6	4380.29	5387.24	363.433	8901.69	2185.7	3491.46	5713.11	2470.97	402.3	9676.14	7872.03	2108.95	2273.55	4943.88	27704.9	18210.5	25358	12177.9	14799.6	15941.1	23076.6	12102.3	18822.2	15014.9	14873.7	21912	18167.1	16967.8	20013.1	28827.7	32544.7	23032.7	28528	36402.3	20431.6	8628.08	6181.62	12273.9	14448.3	20292	8381.27	20554.7	11288.3	13380.2	17306.8
666	40823.4	37799.4	38127.3	19437	43938.5	18341	11289.3	30624.7	32047.4	43709.6	26993.7	31824.4	49337.9	19051.5	24521.5	26413.6	40115.1	41412.9	13444.6	16571.6	13023.4	40173.8	13966.6	38551.1	5122.62	33751.9	31147.6	21352.4	21049	19569.8	21461.7	20967.6	7520.49	4714.9	7861.89	15253.7	5473.63	2621.14	18423	50159.6	39938.6	16442.5	10489.5	17666.3	27693	40826.9	26652.1	28225.1	14274.3
1096	12829.9	15882.1	7499.23	5014.77	8702.91	7856.41	6687.54	12984.7	10278.9	15724	16327.2	12180.5	13194.7	14956.1	9333.51	9009.94	14094	16004.7	3609.54	5624.11	8559.23	4011.49	8205.88	8264.67	7361.36	7141.09	6171.63	6799.55	7486.57	8232.79	6539.12	9023.63	7146.98	7389.74	3099.82	7944.85	6003.98	3073.04	7419.11	7968.7	6429.97	8720.11	10016.8	9404.44	10391	11003	8118.24	8000.99	7648.16
1460	7670.42	109.979	14846.2	3814.22	11.8426	56.5425	350.35	254.044	360.806	7798.62	2599.93	7509.63	4462.42	6670.19	1746.31	26.11	4779.64	2822.14	3459.57	11521.9	10850.7	3431.62	7899.78	1541.03	9357.36	7104.67	4047.96	4522.52	4487.87	8829.46	7254.63	6307.75	8588.13	11889	2126.26	2990.55	8860.39	5803.3	4763.53	2487.82	1021.07	5362.6	1081.27	11463.3	270.308	10095.4	807.415	2255.69	28.3321
1797	1910.74	1193.53	2407.48	8880.6	1574.96	5453.5	3116.89	6345.79	5420.21	561.115	2732.6	1455.88	2159.45	2808.16	2172.5	3701.27	3450.73	3938.51	6722.07	2327.02	4724.43	4380.93	2937.2	4006.38	7778.63	4777.1	5230.41	8397.87	4616.61	2066.84	3280.1	662.003	3996.7	2868.52	10029.9	5004.37	4011.65	5042.17	3846.89	3140.05	4119.6	5155.08	4555.11	4888.64	3263.61	6956.43	6306.71	3883.39	3911.11
213	33953.9	53512.6	39045.5	15177.9	43208.8	34976.7	48686.4	37528.1	41473.3	29839.2	37458.2	33991.7	33128.5	45313.7	27234.4	34218.3	19476.5	37094.9	9463.1	19476.5	20148	22048.9	23380.3	29631.2	21670.2	26793.8	17851.2	24521.9	17018.4	18038.1	16960.6	19964	15862.3	12668.9	17550	14804.7	16708.9	14821	19476.5	36306.2	33963.7	34577.2	38083.2	27758.2	37989.7	30048.7	31484	31775	36630.6
1109	6835.4	314.184	15144.4	4087.65	1431.06	69.8107	1372.48	398.192	548.476	8055.2	3019.08	8152.08	4913.54	6593.6	2247.49	743.588	5197.9	4545.2	5640.54	21389.5	20659.1	2514.74	9288.87	2580.43	19345.1	7068.43	4875.53	3460.97	6120.44	6130.26	6698.41	4700.12	14622.2	23289.8	2937.07	3406.7	19053.6	10846	4180.95	4533.29	1176.3	3206.6	2182.13	8773.41	340.644	5954.74	359.061	692.095	474.552
391	16732.9	18183.9	36433	9670.8	24352.1	39378.2	40919.2	4128.51	14492.1	12540.1	33266.5	35263.2	28375.3	16185.5	29289.7	27209.8	38619.2	32869.7	12795	25007.3	13254.9	17648.6	14918.9	12003.9	5406.48	7376.99	9454.85	4493.51	9677.86	18446.2	18576	14113.9	16452.1	17271	4367.37	13193.8	16945.9	11889.7	19946.6	16186.9	10428.3	16743.5	16086.6	4398.08	23378	19977.3	9559.37	9983.07	18935.2
178	493.212	4511.26	567.097	80251	7412.02	2898.03	207.985	2717.49	13323.3	17476.4	60505.4	26377.7	6258.27	48025	45945.9	11505.6	4782.16	9981.97	483701	38218.7	66952.3	17368.7	25791	25872.4	33187.9	19589.5	32689.5	23684	42070.7	129584	221179	176936	415536	347813	286844	395558	383700	341798	202817	8961.3	3643.84	12447.5	14765.7	33422.8	2861.13	24162.5	10951.2	16697.9	1796.98
1840	8655.95	5918.48	6977.66	15002.4	4801.26	11942.9	9548.57	11536.6	11457.9	3218.14	6082.69	4477.03	5249.21	7791.69	5995.82	8590.2	7976.3	8400.34	11081.5	6592.96	11091.6	7670.85	7883.97	8214.81	14062.5	9929.54	12400.5	14469.1	10654.7	6318.94	6929.43	4424.12	8049.67	6228.48	15247.3	8553.28	8302.88	9724.81	7191.93	8026.03	8815.3	13882.3	11083.2	8939.16	7992.86	14352.5	12879.9	9133.68	9205.47
1782	12770.2	13281.9	16466.9	31499.2	8954.89	25940.7	15362.1	20481.1	17606.6	4889.74	12639.2	9499.64	9243.56	16587.4	13492.8	17644.2	16329.1	19476.5	24829.7	13074.3	22645.5	15314.9	15460	16718.9	29685.3	21858	22749.9	27928	22307.4	15034.6	15246.6	10074.3	16257.3	13500.9	36792.3	19255.1	20075.2	23626.7	17902	16759.1	13095.9	25572	16983.9	18963.2	14018.2	24728.8	26128.6	17273.3	16435.9
1599	10006.6	16399.8	12697.5	20741.2	9997.32	13254.6	42.9034	17561.8	5520.75	13834	21879.6	7352.57	342.411	25549	24448.2	7130.74	8938.78	15046.7	21411.9	29248.2	31536.6	24752.9	26528.5	29398.2	22566.1	22511.7	22856.1	18779	23460.4	30305.2	25191.1	24143.6	24776.3	29152.8	18819.6	24400	22752.3	22767.6	27259.1	23761.6	16989.2	27955.2	25485.4	26307.3	19673.6	15.9324	21726.8	25170.6	28202.7
208	6964.35	15639.4	11771.7	10528.3	9375.41	10360.8	1564.24	10403.8	5887.65	12335.5	14574	8589.51	2298.11	15815.8	14564.8	7598.23	8736.93	14074.6	13459.1	15434.5	12933.5	14881.7	13693.3	17457.8	11392.5	11004.6	11219.9	10661	11784.4	20620.5	13226.5	10633.1	13540.4	14907.2	8979.04	11929.9	12338.2	12694.6	14709.7	13075.1	12280.4	15332.5	14880.9	11430.7	13447.2	14120	12465.1	16983.9	16650.4
577	1163.71	196.175	5838.12	45006.3	221.408	1176.62	5.20914	5933.46	8.28242	8296.03	63110.1	4303.56	5560.43	36750.9	29603.5	6836.54	11472.8	14705	84294.6	56624.5	56292.3	67971.9	75187.7	68973.6	61594.1	62577.8	72493.1	51344.2	77001.9	40967.5	102043	80700.3	99636.8	109192	12116.9	99605.8	95846.6	25236.8	45034.9	34168.6	11817.3	16421.1	8653.96	51520.2	91.2855	15819.5	31839.5	43579.5	1275.55
74	42176.9	74301.5	41820.4	55031.8	58111.1	49632.3	62261.5	44587.4	58101.1	55227.5	55714.6	63874.7	76431	51851.9	52771.1	55731.1	76090.3	47807.2	53629.9	44296	65009.4	50967.9	42695.7	49485.5	40367.5	42905.2	42018.4	47276.4	46756.6	50835.6	44041.7	38858.5	44731.2	39983.1	34950.9	53353	48561.6	46918.5	52746.9	54227.3	49148.6	51731.4	55887.5	55423.1	56760.3	48854	43485.9	51829.1	52935.2
965	25353	268.586	50603.8	39984.1	170.713	183.517	171.581	109.239	136.405	44801.1	20289.5	46328.6	26267.5	1047.47	7066.73	188.189	42633.3	19502.3	40818.9	40407	30879.9	37967.4	65465.6	17089.3	33868.2	60750.1	40843.4	26552	55860.5	38141.7	57232.4	59258.1	29335.6	26196.8	24069.3	44636.1	23989	11361.4	43309.2	17878.9	1017.67	4358.72	249.038	27842.8	174.522	31694.1	6648.6	12833.4	141.657
832	11718.1	135.481	12195.1	17609	172.223	902.424	198.485	929.932	2294.07	16266	12122.5	17355	12037.2	3417.49	4444.51	2197.95	14641.9	5203.6	11234.2	14179.1	13020.5	14052.9	24235.6	5994.61	13287.6	21787.3	18372.2	9591.63	22099.2	16523.1	22250.9	20563.6	12081.2	10082.6	10847.8	16361	10333.4	6640.1	14694.4	8690.8	4007.96	3551.85	601.501	9627.58	933.429	9418.74	4036.56	3524.65	1522.83
504	9752	15536.3	15168.7	75268.7	21705.8	10564.1	499.959	34683.1	3511.89	16229.4	28602.2	7144.99	5720.76	45686.8	24248.6	9396.6	11393.7	12225.5	92804.3	66870.6	49828.7	71781.2	44573	61495.7	54451.1	40728.8	52671.9	81616.4	73851.8	109251	76712.5	49677.3	58760.8	131992	64811.4	84117.6	93010.8	55273.2	70161.3	35025	27265.3	41937.7	45967.6	87969.5	17172.8	4420.5	36991.1	68151.5	38586.2
1175	8272.07	2889.09	4751.17	8575.95	4036.09	3549.06	609.91	7077.66	2648.33	6997.19	7717.13	5460.21	548.787	12661.9	10575.4	3299.42	5494.88	10132	7007.96	19111.7	14392.8	18361.4	26682.2	28067	15797.9	16166.3	21838.3	21122.4	25544	14935	29487.8	23558	21441.8	26316.2	5267.42	22265	25829.2	2705.55	21207	16100.2	9075.26	11363.5	13065.2	19951.5	8080.77	17459.2	21147.6	24036.4	13507.9
1179	30400.6	8031.36	24479.5	17112.2	47128.3	9560.53	48348.5	40153.2	36841.9	22289.5	22629.7	23764.6	34700	11300.2	21721.9	33094.1	25495.2	21246.1	6604.15	14644.3	11308.7	37945.7	34600.1	30441	11502.6	15878.8	31389.5	27506.2	18272.5	6346.59	10485	7009.5	5970.43	6276.09	10638.3	14222.1	5259.03	3826.22	13558.4	29985.6	35630.2	12364.6	29836.8	23969.2	27553.6	51116.8	26997.3	29110.6	14162.9
997	22436.3	27876.8	17861.7	11725.1	18297.9	20933.5	31066.1	20702.1	21368.8	18358.6	16838.9	17310.4	20819.1	19476.5	14938.2	16922.7	16088	15264.9	8191.09	12301.4	18236.5	15666.7	12794.4	17356.6	11163.5	10561.7	14285.9	16749.4	10307.1	6082.14	8414.6	8297.7	8729	9014.89	6583.67	10004.8	10103.6	8577.15	7901.1	18727.5	16693.2	19782.6	17367.9	18188.5	17293.8	19919.6	16610.7	17534.3	17291.6
848	19920	7986.75	19815.3	14207.9	3098.16	12556	8175.03	4229	3373.14	4267.6	7680.03	12498.5	5881.35	5185.39	8903.65	9145.45	14005.9	10489	35053.1	9369.55	10398.2	7437.75	7888.4	5706.65	10381.7	12488.3	10069.4	8175.58	7009.22	11915.2	14199.9	9323.15	16920.5	8059.6	12253.6	8441.06	13871.8	17184	13046.2	6904.42	9979.46	13114.2	5994.75	3560.7	7876	9161.66	5682.98	6800.92	5765.7
919	20573.3	15483.5	18501.5	10660.1	21704.2	14916.1	27127.4	11785	15575.6	34316.3	27273.3	19243.8	46569.4	16893.9	19634.6	27372.2	27595.5	18288	13293.6	18085.7	10825	22558	15527.3	15832.3	7676.88	13067.5	16331.3	12480.8	10897	19920.5	12565.1	15305	13311.2	9721.39	15249.6	15322	11670.5	8533.66	13519.5	27386	24386.6	12129.8	10514.2	12013.7	22929.5	210.113	14883.4	14805.5	15523.7
883	13813	4539.79	22338.3	16334	3822.62	2758.25	636.778	2034.84	2568.82	26034.2	10019	26974.7	14097.9	3894.62	4363.64	1599.71	22641.3	13273.1	14561.4	19440.5	15583.4	15774.4	26387.4	4514.83	16300.1	39878.3	14436.8	12313.5	28224	26747.6	19983.2	26931	9683.55	13021.5	8262.77	12685.8	10846.8	6374.38	12802.1	12332.9	4238.8	4274.97	32.0492	7894.59	2570.27	7018.01	2695.1	6888.81	694.656
1081	13695.6	18395.3	17577	3289.21	6344.16	9582.53	13277.8	4634.51	6841.96	6817.23	7025.19	13393.5	7994.17	7135.85	13567.2	15011.8	14612.2	6415.6	3525.16	9406.58	6619.15	7098.73	7954.63	5991.78	2799.26	4502.01	3696.43	3001.94	6429.44	12803.5	4467.05	5071.89	4494.61	5897.12	2636.43	3998.47	3797.47	4089.93	4720.47	11442.1	13301.7	6669.85	5615.16	4942.12	12148.1	6634.88	3027.02	10763.9	12213.1
1832	50374.7	47075.8	50874	74921.3	40576	76443.6	65063	77535.8	75219.4	24118.3	44754.8	34183	47167.2	61379.6	46346.7	59925.1	56187.7	57010.9	54725.8	47414.4	66707	55286.3	48268.4	53395.8	76085.5	61900.7	67670.9	74619.1	61908.5	37225.4	39945.4	28074.6	46056.6	36495.1	77978.1	49234.1	46819.6	57169.2	49412.8	53312.6	53025.4	82484	65985.4	65816.9	51012.7	82864.7	74273.1	58068.6	57412.3
1098	16760.6	2440.85	18135	9142.16	12392.3	6420.14	20234	14003.7	14675.3	9546.52	10963.3	9022.57	9015.31	7071.64	11978.8	9439.17	13180.8	9791.9	5389.55	12384.5	8908.41	18913.1	22190.3	15272.7	6734.38	11082.1	14438.7	7618.16	9699.06	8074.36	8137.58	5590.48	4869.9	4335.74	4015.91	8055.42	4152.41	2842.07	9106.64	10152.7	13424.2	7506.29	15259.8	16002.8	11628.3	31672.2	12519.4	10015.8	9000.8
94	11270.8	19476.5	15754.6	7174.37	22168	23666.9	15753.4	20790.4	22817.7	8988.29	13638.5	17978.9	15569.2	18439.4	13167.5	15448.4	17978.4	20156.9	5123.39	8560.43	10797.3	16437.2	14476.5	15641.5	10035.9	9196.95	10374.4	9996.38	12847.5	3624.32	5055.33	4239.68	7273.78	3796.19	5089.88	8503.77	7273.77	7057.81	8661.7	17558.6	13307.4	16248.8	12235.1	18186.2	14400.3	22634.6	20701.7	18415.7	14301
1245	4465.45	7405.56	4194.63	15057.3	7767.65	5612.89	949.783	8425.95	5845.02	10917.3	15229.3	4139.9	2938.26	14600.4	11004.4	6240.56	9984.67	5938.23	56434.2	8161.34	12345.3	8924.7	6747.4	7608.5	12163.6	6065.5	9956.75	9909.78	6750.89	21646.7	18276.3	22168.3	27300.4	31495.7	63999.1	24358.5	22564.2	62469	35957.3	6976.84	6359.85	8554.65	10982.7	10912.3	7178.22	17214.5	5837.03	6265.47	12519.7
165	16208.9	32145	26461.5	11927.2	26111.9	19476.5	24014.2	15875.1	22173.5	28359.7	17183.6	20703.7	19793.1	17860.1	20662.7	21119.6	12739.8	26555.5	8578.8	12506.4	13558.8	18179.6	10166.2	18257.7	9892.72	9333.99	9573.46	10586.4	11322.4	14797.1	12160.7	9966.81	10325.8	5797.35	7452.6	9985.19	8098.07	8390.66	12454.3	19547.5	17560	19476.5	15770.2	13911.3	21745	12950.9	15442.4	17945.9	19723.7
143	38030.5	110229	40583.9	10944	30066.7	41265.3	45716	11278.3	25776.1	167575	26413.5	34728.3	57706.7	13128.2	32757.1	38826.7	33405.8	27244.6	12372.8	21227.5	37305.7	23842.3	13056	12299.3	12535.3	12435.7	13738.6	9176.22	8501.43	44264	19228.7	15017.4	12575.5	8607.8	7265.29	8720.87	12981.5	13063.3	10422.1	19617.7	37440.5	29271.9	22851.5	12628.4	50247.4	25845.8	13998.8	17785.4	35786.7
1049	20023.4	1906.52	38773.1	12744.8	1003.28	1200.97	2151.74	1934.69	533.308	26483.1	5495	34763.1	15334	11851.4	2889.82	285.746	15351.4	10377.3	8072.03	44100.4	37361.2	10125.6	12038.3	3663.37	33414.8	15782.7	6614.07	9841.62	10381.2	23935.5	18921.6	14976.4	31963.3	33114.3	6190.14	5618.53	35665.7	19458.1	4948.43	11291.8	5132.49	15921.6	5969.04	22653.6	476.418	25726.2	2882.61	3439.7	130.722
1137	11150.2	52.4253	19809.8	13813.5	5.70555	301.165	28.8437	55.2604	27.2577	20926.9	6321.95	21414.3	14597.4	6208.8	4128.94	6.28963	17952.4	9170.12	16006.9	20519	16792.8	10396.2	17020.5	6457.33	13809.5	24219.9	18377.7	10610.9	19476.5	24639.9	22272.5	22735.8	13549.9	12316.5	9011.27	13696.1	13937.8	5617.61	16863.4	9909.82	1074.86	8688.79	2044.47	14701.4	5.83285	13204.3	4369.41	5470.2	9.46893
1272	23886.2	8223.07	22990.4	12769.2	26044	6195.56	26719.3	14749	22958.1	26064.6	22007.4	20495.8	19222.9	11326	17953.5	17919.7	24892.3	18926.6	7932.4	10296.5	9531.72	19625.9	21456.3	20232	4709.34	20092.9	17562.9	11015	15812.8	11468	11607.6	13218.6	5910.35	4790.42	5507.31	10934.8	4058.92	2736.95	14068.1	18837.9	19355	10546.6	14031.2	13319.5	14826.9	22969.9	19167.9	17777.7	9458.44
21	27000.3	43704	36628.6	17450.8	27437.9	25463.2	27086.3	18480.6	22190	38607.9	30588	36303.8	27265.1	22787	29371.8	31721.7	31758.8	29700.1	15873.5	20726.7	20448.7	26218.2	22165.5	23775.1	15193.4	17508.6	16079.3	15082.6	17844.4	26091.8	19808.7	18423.4	15700.1	16472.3	15776	18279.6	12271.9	17357.5	21886.7	23909.4	21906	23352.8	20430.2	16595.2	29426.6	18733.2	16416.9	21627.3	21502.4
106	13852.6	24527.6	18406.9	8929.49	13983.7	11926.3	15226.6	9957.39	10195.9	21651.3	15291.8	16327.7	11559.9	12383.6	18460.4	14998.8	15098.7	17964.5	9242	9927.47	10815.6	12886.9	12340.7	12010	8281.63	8261.44	8468.03	7215.51	8286.22	15335.9	10663.9	9853.96	9583.32	9047.21	9064.44	9283.18	7052.63	9380.51	12789	10753.4	11180.5	13384.5	10468.5	8000.15	13259.6	10822	8770.98	11286.9	12853.4
1308	14148.9	32.2036	24151.7	19942.3	60.5907	1236.12	41.1454	416.855	123.416	24019.1	11254.8	23405.5	12342.4	1711.39	5049.57	22.5639	25317.8	7550.03	15480.6	16017.1	11688	15419.6	32998.1	7627.89	13908.4	29609.5	19476.5	14991	27837.1	20392.1	28924.3	27868	12305.9	10634.9	12163.8	20889	9214.89	4538.4	22217.7	7391.3	756.386	2907.52	196.778	14258.2	20.9252	16088.8	3801.91	7008.66	16.9848
928	17003.2	8.69978	21959.7	16061.9	584.75	589.042	698.811	819.667	280.37	34049.1	20488.5	28827.9	29650.6	9276.96	15733.3	3008.9	26172.4	10154.8	2514.3	22982.7	28870.3	16507.7	17972.2	11519.7	28686.5	16222.8	22014.3	20330.6	24470.7	17079.6	22479.6	26555.2	12994.1	17496.3	9924.88	20994.7	13385.4	9554.96	14465.2	6708.49	5681.65	10811	3818.44	17262	207.727	12085.8	7400.61	10119	0.478529
63	23872.1	27082.5	23048.3	19416.1	21916	25491.1	20434.8	13312.9	17918.1	36168.6	27636.2	23792.4	27416.8	16786.9	31280.3	29233.8	30231.7	20963.6	26126.6	26960.2	23416.4	20325.6	16290.2	17014.1	15046.5	11701.3	15945.6	1613.79	13414.1	23126.6	7071.1	16637.8	14917.1	20368.4	11570.8	20687.4	11556.4	18565	20911.8	19605.1	20333.4	4348.06	16446.4	16306	19695.5	22069.6	10697.2	18758.9	14215.9
1741	69328.4	90637.6	63818.4	45550.1	62835.4	76758.3	74317.9	63517.2	67960.8	67099.4	62603.4	64915	67996.4	49724.4	53168.4	60478.4	62396.4	56515.8	33564.7	54351	59010.9	54633.8	52203	61029.9	46072.1	44759.7	45772.5	42466.6	42195.9	42993.5	37640.6	38463.1	40075.4	45242.8	35905.2	41261.6	37114	36654.2	40161.4	59777.7	62192.2	63533.6	61959.6	54201.4	62016.9	71382.7	51226.2	61417.6	64044
1843	48111.4	42384.2	50787	78549.5	34081.7	74996.3	57573.3	65418.3	61896.3	14504.4	38918.4	21942.2	39262.7	49940.2	42172	57201.4	55836.9	58182.3	62973.3	44186	68958.2	52827.3	48967.3	51933.4	76487.7	61428.4	64015.1	73138.1	51501.4	40356.8	43693.5	30165.4	51079	39062.2	80405	51219.3	48509.7	58026.1	51469.4	48592.1	55807.9	82528.2	66169.6	59926.9	49509.6	3594.18	34373.4	57221.7	56861.7
944	10398.6	12677.1	13418.8	6548.18	10695.4	13871.4	11672.8	9670.06	9988.76	10359.3	10445.4	10946.2	8318.25	8674.8	9739.84	12706.5	9881.73	14252.3	8856.73	8390.66	10784.9	12651.4	10751.5	9742.04	7338.54	7838.81	8528.18	8983.64	5199.73	9712.58	8571.46	8357.91	7883.24	7905.03	4679.04	9777.55	9088.63	8122.87	8805.9	12798.5	11172.9	12489.6	8897.45	8742.79	11238.2	10644	8380.4	10872	9112.5
1809	7814.36	4811.05	6449.3	21354.9	5653.22	14643.2	12903.7	21085.8	19733.6	1308.43	5969.74	4172.13	7471.98	9522.54	5730.35	10135	9806.11	10490.1	11096.2	6118.29	11260	10018.3	8170.77	9641.47	20626	14321.8	15747	20802.4	15504	3267.54	5735.14	3196.48	6980.48	4555.6	25607.3	9773.79	7399.71	10754.3	8378.38	9113.82	9433.5	14633.5	13541.6	13915.7	7635.55	18247.2	18773.5	11798.1	7721.48
457	17841.4	26292.7	25712.3	21824.4	18511.9	20501.1	3691.24	19956.7	10220.8	25363.2	26653.8	16326.4	5743.06	26886.8	28509	16007.2	17159.5	25407.5	22507.2	27050.9	30239.7	29683.9	26486.7	32350.8	20553.8	23495.5	22004.3	18650.8	22875.8	31910.9	26445.5	24527.1	26289.7	26592.5	20630.5	24597.1	25031.3	19332.5	27968.1	24341.7	21520.3	29559	26496.3	24812.9	26833.2	25184.5	21906.2	27532.4	27284.6
267	20454.6	30075	26692.1	23513.7	20362.3	24086.3	4459.32	22385.2	11547.3	24627.1	32983.5	17839.6	7481.86	28446.3	32153	14670.8	17047.9	28485.6	28827.6	30686.2	33433.3	33133.9	30689.1	37302	24142.2	18943.8	26832.1	22599.2	25519.4	39380.1	29061.2	32738.7	31309.6	31644.3	24999.1	27934.3	33167.8	24831.9	35116.3	29986	25970.5	26789.1	29658.3	27730.4	30482.9	29528.3	26291.7	33178.3	30750.1
574	5419.68	7759.49	6435.57	6288.35	5056.94	6481.29	1200.87	4517.88	3544.69	7197.11	9078.11	4076.51	2892.63	7015.04	8845.57	4398.98	5172.32	7865.41	6616.15	8252.35	8514.55	8952.41	7082.36	8666.75	6415.61	6303.4	6823.09	5864.18	5718.58	9833.66	7478.45	6900.97	6901.84	8097.52	4891.4	7715.96	7558.66	5636.4	7995.37	8772.23	6558.61	8959.23	7200.45	7165.21	8048.94	9047.8	5815.41	8896.93	8547.39
1246	9434.82	14561.1	10292.4	41225.2	11927.1	12264.8	1168.22	21105.9	7501.22	12762.5	18072.3	6153.39	1831.81	24410.1	22035.7	6536.91	7122.21	12975.4	69597.7	39256.4	59609.9	28025.7	35947.3	37728.4	50319.1	28570.3	42627.3	31383.8	33093.4	45386.4	40705.6	39521.8	45773.9	58119.1	71823.5	54401.9	60098.9	142187	47671.5	22480.7	14707.4	29846.6	31890.4	45286.9	16902.4	46914	27903.1	28693.9	37886.3
1325	18490.3	36538.5	25679.2	77781.2	24129.3	30287.4	2224.23	38300.1	13051.8	23052.5	40516.8	7387.69	733.846	49560.2	45758.8	8328.69	11371.4	25491.9	119488	72169.4	110281	55120.3	64348	70840.1	76143.9	49540.8	68816.3	57521.2	58399	91018.7	74803.7	71848.8	83666	102344	100665	88203.1	94623	109981	83238.9	42504.1	32046	56000.5	57650.7	66228.5	37275.1	213.415	54244.9	57979.2	70446.9
263	9303.41	28539.4	12423.4	10951.8	26145	20233.1	21034.8	36799.1	27140.8	14318.4	16512	13586.9	12920.5	32930.3	21638.7	20436.1	17716.8	20396	8579.57	14978.7	17664.9	21067.1	16774.6	21393.4	19510.8	10814.3	12494.4	16213.4	15112.8	10405.4	9165.85	9311.16	11526.5	17757.1	15273	14765.8	12090.2	19476.5	17581.5	13763.8	9485.14	23693	26023.1	31021.1	13512	25396.3	12667.6	21178.6	22964.4
1174	71512.3	90859.8	49684.5	24422.5	45921.1	48047.3	45718.8	58839.1	54592.3	88710.2	65181.9	69697.7	67020.4	80897.7	55808.2	56627.2	70442.1	75317.2	16428.9	34592.1	44730	30374.8	43883	43403.5	31923.7	39206.2	30031.3	32163.8	33821	37220.6	36250.9	44371.2	32564.6	36927.4	13329.1	34346.2	30164.2	10839.7	35679.4	48169.1	33215.1	46386.5	47145.7	44495.6	57353.8	52601.2	46379.8	43277.4	46792.4
1193	83564.2	111727	74485.3	29784.3	60121.2	63494.3	55497.1	67310.3	70221.2	110162	94094.6	92606	83211	96180.5	70751.7	73498.6	97838.5	100065	19373.3	45269.7	60011.3	41193.5	52362.5	55196.6	41936.2	51202.7	36759.2	36986.5	41824.7	46678.5	39598.2	51509.8	44047.8	46928.7	17539	40959.3	36655.4	15456	48017.2	55128.9	43688.6	68320.3	61832.6	58457.8	69502.4	62037.4	48987.4	56670.7	62765.6
232	12613.9	11095.2	11269.4	23667.9	5870.11	20176.8	11519.3	18305.3	17852.6	3485.37	6127.04	8460.24	7370.05	12484.4	8095.31	14526.1	9951.75	8797	9532.78	7122.79	12737.6	5750.03	10204.2	8536.4	18894.9	15382.6	15649.4	16618.5	12091.3	8686.25	6576.81	2662.26	8429.97	6834.17	16689.5	6088.64	9749.37	11449	11706.5	12056.1	9084.89	18822.5	13482.4	12823.9	11296	13636.4	16908.2	10382.6	12055.1
754	52085	31605	35214	8664.77	62867.3	30293.1	86860.3	59706.2	67330.2	38569.3	22974.4	38279.1	54730.1	27674.9	45092.3	43703.9	37018.3	38623.3	5979.55	21134	11184.3	36988.5	18750	39668.5	4492.29	7661.7	29753.4	22439	8177.73	6275.53	9053.23	8894.41	5489.52	4234.6	5736.01	7123.05	4156.59	2615.21	8241.25	61012.2	71358.7	31026.2	51174.8	33124.5	46588.3	58576.2	40720	46567.2	31693.6
904	64251.9	42716.8	48975	7464.01	69078.1	40073.9	91062.6	77811.3	73675.6	51131	29687.9	48922.1	58044	34767.8	55351.9	42216.9	46249.9	51107.6	6480.11	23566.9	13412.6	43664.6	20184.6	48475.1	3919.62	7311.95	33135.6	20470.7	8743.24	7928.6	9815.97	8861.71	5109.26	4318.97	6372.46	8955.19	3974.49	2249.05	8759.27	61746.2	76885.1	42799.9	66422.8	35834	48967.1	82355.6	50016	54436.9	37976.3
979	33646.8	11043.3	31387.2	26633.4	6706.82	20782.2	13814.2	7196.5	8962.62	8452.42	15339.9	20729.4	9248.97	9105.64	13903.6	19730.8	20840.1	15535.1	58155.3	13749.4	21122.4	14652.7	12517.9	11347.1	17014.1	21239.2	14507.1	15241.4	14160	19653.8	22284.1	15606.5	28084.8	13635.4	21918.7	14538.8	21228.3	26249.9	23076.1	12418.5	16586.3	17395.7	11389.6	6331.07	13410.8	15671.9	12869.9	12875.8	9676.36
475	30973.7	34175.7	26259.4	46650.8	38408.9	37674.6	28348.3	73131.3	45743.8	20780.6	31857.2	23298.8	38863.3	55270.2	29521.5	31180.2	27261.7	31524.3	18694	21402.7	37390.9	31772.2	24970.1	36366.8	51190.1	28948.8	56911.7	55905.4	40696.2	19093.6	17743.3	14028.1	18554	17856.6	48796.9	19231.7	16870.4	29220.8	18800.5	48685.7	34662.1	38248.4	39148.7	45902.6	28776.1	66603.1	62892.7	51412.4	35569.2
1194	39625.9	10523.4	33364.4	21757.2	25283.3	15519.3	33106.5	29552.2	37217.4	45426.1	31636.4	34759	47453.4	12898.3	19944.1	27797.3	45044	27887.4	8644.4	17939.3	11390.5	31787.8	30158.4	30640.6	7511.72	27991.3	31484.7	23797.6	22282.6	13741.9	16884.3	14357.2	5435.48	4449.28	7026.76	16527.1	6055.15	861.479	18831	33002.4	27843.3	16884.2	27509.6	21317	19139.5	35007.5	28288.3	29097.9	12804.3
123	19476.5	14236.2	14581.8	17062.2	29973.9	22635.1	21548.6	27929.6	22366.1	16962.4	26764.6	22574.2	30252.2	26630.9	17684.1	22867.2	19127.1	15710	13655.5	30659.7	13592.4	21647.4	24632.9	28716.2	16642.4	12198.6	25898.1	22647.1	19162.8	16934.4	19385.9	18670.8	16630.4	24856.8	23017.9	24265.2	14702.8	12658.7	24778.2	29387.9	19141.8	17456.8	28607.2	33511.6	16800.5	35697	22714.2	22402.1	21805.3
501	21932	12348.3	15984.4	19718.2	15043.8	25161.4	17212.6	33102.7	23727.1	9455.23	8203.84	13456.3	14429.3	26859.9	6084.08	16124.9	13154.9	12759.2	7630.24	13659.6	12763.8	7846.8	14059.6	8514.72	24275.7	16039.5	25091.6	21684.7	18132.8	4948.94	6774.03	4806.07	4651.3	5961.85	26088.6	7686.79	7318.47	12728.2	7020.15	25101.7	14220.7	20084	19188.3	24926.6	12321.5	25771.6	30349	21148.9	15720.1
613	22330.5	14037.4	18461.4	28490.9	14907	35519	17418.3	19525.7	20396.9	9119.43	17631.3	15107.7	16974.6	10667.2	16554.2	16916.6	23234.8	23817.4	16690.7	16537.7	16961.6	9593.81	10217.9	15521	15392.6	18646.4	13719.9	25056.2	10435	12556.9	12281.2	7611.28	15093.5	11750.6	24208.2	14739.8	16764.6	18974.7	9150.77	16274.4	19476.5	32526.9	23803	10919.4	22819.8	27401.1	26123.5	18717	23685
1058	21855.8	15251	16946.2	8189.19	12816.2	19087.3	21585.8	8277.2	11976.6	25444.3	19476.5	25033.6	33333.5	12761.1	11520.3	17109.1	11106.3	9496.73	7456.11	17890.8	12629.3	17829.6	8104.81	11922.8	8415.62	9965.65	14499	10402.8	7494.77	15361.9	12369.3	11399.9	10712.3	6912.62	4332.94	10031.7	6860.24	6509.2	7078.39	16941.2	19596.2	10318.4	11933.9	8900.55	11318.3	16499.8	7507.92	8158.57	8388.26
1056	21976.5	16311.6	17479.6	9365.21	14091.3	15963.9	19855.3	9862.74	12661.6	25588.4	18593.9	26591.5	26028.6	11658.9	11182.1	15364.5	11676	9440.57	6090.46	16076.8	15794.8	17333	9987.38	9316.02	7590.83	8107.97	13335.4	10034.1	5951.99	16093.7	7533.82	9512.72	8386.55	6203.05	6512.9	8880.74	7028.39	6605.94	6992.07	16839.7	18187.2	11477.3	13138.6	8348.32	9211.87	13972.2	8135.35	8539.5	8336.41
128	20681	38508.4	30696.4	11237.5	31404.2	22220.2	27534.1	23236.8	24159.3	3980.83	20890.2	26264.5	23417.4	1677.28	12444.9	26983.1	23819.6	28743.8	7130.01	10251.2	16644.7	19064.9	19909	17616.5	12717.4	14348.4	11368.4	10875.7	12939.4	15050.5	10085.6	9253.43	6893.76	4780.1	6716.88	10551	7909.15	7948.49	9027.18	17725.3	16471.2	20474.7	22870.1	15544.4	24283.6	13635.4	17159.3	20068.5	29909.5
896	9061.7	10496.7	12073.2	8536.18	8976.77	12420.5	11696.9	7958.91	10643	7879.61	9710.83	8264.18	10775.3	10008.1	11133.4	10564.6	10268.2	9559.89	7477.85	8386.38	10629.7	9072.58	7786.52	9627.99	6885.65	5668.72	8218.49	7622.37	8190.7	7215.16	8260.56	6995.97	7395.61	7959.57	4213.6	7203.39	6362.48	8248.82	9743.77	7536.28	9826.19	10764.4	7714.8	7087.57	9566.01	9696.83	7289.14	8157.34	10086
601	8891.89	4037.99	4511.94	12082.4	7682.82	25165.6	13008.6	6914.73	13685.7	3398.63	7328.4	1434.87	8193.24	11218.7	6156.97	7764.69	6133.34	10338.7	4316.37	7136.93	12280.8	5825.15	2694.68	6071.07	10254.8	6565.26	7088.88	6590.99	5702.4	3638.72	4142	2920.71	5232.51	2477.93	6577.9	4434	5890.39	5736.55	5916.21	5877.56	8682.79	16002.6	12864.8	9521.05	9856.27	12011.8	9541.72	7166.71	11989.2
856	26585.9	26146.3	13266.7	20808.1	25746.5	26056.4	30671.3	15703	26053.7	19949.2	27885	26771.9	27128.9	28969.2	23989	25980	17081.7	9284.59	1101.87	25907.3	29213.7	19235.8	18603.2	14446.3	18157.4	4158.98	14026.6	26937.3	10734.9	10047.5	11668.5	6856.98	13292.2	13531.1	16183	7347.84	16138.2	11583.3	13491	11067.4	28703.5	24565.6	29052.2	22876.6	33215.3	24308.1	20002.5	18734.8	40566
68	3.11019e+06	4.12587e+06	3.74975e+06	2.45412e+06	2.51195e+06	4.18002e+06	2.73718e+06	1.53804e+06	2.13454e+06	4.48632e+06	2.8152e+06	3.00988e+06	3.1633e+06	1.70186e+06	4.14985e+06	3.90484e+06	4.1592e+06	2.90264e+06	2.71823e+06	3.71111e+06	3.61625e+06	3.32415e+06	2.30177e+06	2.12204e+06	2.07553e+06	1.66612e+06	2.399e+06	1.47777e+06	1.59112e+06	3.5501e+06	2.48489e+06	1.849e+06	2.03467e+06	2.30756e+06	1.40698e+06	2.46428e+06	1.93541e+06	1.9918e+06	2.33609e+06	2.73386e+06	2.73595e+06	2.44803e+06	2.10536e+06	2.05943e+06	2.85281e+06	2.50328e+06	1.55277e+06	2.31183e+06	1.95812e+06
67	1.5074e+06	1.73262e+06	1.88256e+06	1.40804e+06	1.41581e+06	2.00372e+06	1.30147e+06	716421	983576	2.09557e+06	1.50947e+06	1.43312e+06	1.6175e+06	813650	1.90728e+06	2.08833e+06	1.95085e+06	1.1469e+06	1.39322e+06	1.81991e+06	2.04469e+06	1.63953e+06	1.31658e+06	1.0054e+06	986434	854633	1.31665e+06	702644	799541	1.75054e+06	1.22989e+06	983588	1.04258e+06	1.30386e+06	701182	1.23048e+06	1.1595e+06	973315	1.11936e+06	1.35212e+06	1.36138e+06	1.20185e+06	1.15961e+06	982683	1.37626e+06	1.18773e+06	736372	1.15079e+06	844856
639	1.03699e+06	1.44617e+06	1.06216e+06	668268	1.01865e+06	1.12815e+06	1.10455e+06	831280	979882	1.14429e+06	1.02078e+06	1.07498e+06	1.08345e+06	831000	891298	991844	1.00771e+06	908680	563403	855615	906256	849569	785752	910314	669831	677167	689139	612794	622093	751942	609282	613839	633715	725560	545738	640296	584589	598934	651195	890018	988612	1.05136e+06	929543	777973	966141	90.1201	733302	909877	985462
237	37249.5	52311.2	39783.1	23223.4	37589.1	40824.9	43336.5	31599.4	34533.9	40894.2	35237.4	33599.5	33687.2	31231.8	33043.3	35600.8	35543.3	32918.5	19811.6	30162.5	30366.7	32165.3	29144.2	33923	22885	23732.3	26572.7	22392	22562.5	25900.7	22448.8	21397.9	22139.1	26725.1	18506	22053.4	21730.5	22651.8	23767.9	31975.9	33123.2	35731.9	34324.7	28368.3	35811.5	43033.8	26195.2	34102	35129.5
278	22074.4	19641	27810.5	35094.8	15875.9	28786.2	23749.9	25717.4	21789.2	15059.4	20483.8	13221	17166	25055.5	20389	28038.7	24297.4	24524	34496.9	23572.6	33680.8	28005.2	22413.8	25194.6	34735.2	28436.7	31366.6	33977.9	26826.7	26150.3	23790.4	16501.5	27630.5	22672.2	39889.3	26790.8	26192.5	29938.2	25559.4	23016.1	25602.7	36597.6	27606.4	25758.1	24596.6	35096.8	31789.3	27211.2	23894
97	136636	124204	155107	155692	89624	174582	130960	128874	127175	87638.8	126772	112920	120157	125577	121292	149477	143942	143646	175697	123301	169442	157347	136915	130891	160929	146599	134869	157502	136462	139716	140995	99607.2	152746	119500	179431	126947	131342	143379	141159	129467	152497	175526	148831	120038	131898	166541	153077	134886	126182
96	191133	207802	212670	232140	154365	279653	223981	217294	231489	140818	172599	158098	188380	184177	183602	225467	210275	216952	207443	170756	228676	213315	190062	193705	222670	205005	189883	219624	193211	157913	170238	121178	176825	148237	228501	162998	166548	181252	183610	196687	220064	264471	228097	196536	202714	248228	244436	206733	203919
398	85025.6	65876.3	82845.2	175044	54484.4	136896	110054	132207	123548	37440.8	66264.9	58019.3	76462.2	91269.9	68286.6	103018	96601.1	94385.2	115757	80913.5	123602	96661.1	89316.5	90560.3	158199	118831	138026	163555	115104	62401.4	80426.5	45803.8	90669.1	68511.7	175016	90754.7	92775.3	108358	92664.7	91429.5	109484	153100	126072	122503	94307.1	153896	154344	109719	107533
1413	21865.1	12323.2	19583.8	55516.9	13785.9	35622.6	26300.2	38113.5	35582.4	6457.05	16104.3	12661.1	16099.1	21645	16923.9	26065.7	26014.2	24947.6	34034.1	18996.7	33307.8	26667.7	23584	25626.2	51049.5	35481.2	39550	52900	36304.5	16008.1	20685	11666.7	25210.5	16372.5	58171.8	25822.6	24914.6	29928.3	25569.6	23748.1	29331.7	42537.5	34683.5	33387.7	22752.7	48098	47696.2	28278.5	25987.5
874	165300	183952	184058	155253	137946	214726	188030	158783	177004	131398	146509	150431	167560	155455	152474	188899	182776	175838	145226	140115	171492	162657	139757	147183	140548	142239	147994	147419	139172	138569	125027	99932.3	137330	117632	142119	127551	122384	137044	142834	155057	174818	201398	167408	140043	174666	183590	155172	160949	160457
40	39743.8	38628.3	41527.3	47614.7	30079.8	51340.4	46062.4	37225	45487.5	22888.6	33733.6	32218.8	29258.5	31816.7	31652.6	44824.9	39358.4	40960.3	37515.9	32874.2	40938.4	45135.7	35023.9	35909.5	47202.9	38149.7	40612.5	44407.5	32276.2	29262.3	28911.9	20530.9	33150.7	26043.9	45086.6	33526.3	25645.7	33186.6	34606.2	38805.2	36574.8	46588.3	43621.6	38819	35934.7	45586.9	42912	41323.8	37689.9
268	25090.7	22925.6	27880.6	41382.9	19624.3	39415.3	33138	34172	35456.6	15619.9	22569.2	23236.7	24306.1	24980.3	23814.5	30699.2	28732.6	28569.3	30505.7	25589.6	37577.4	29646.4	24123.2	28643.2	37981.4	31015.6	33405.6	38996.6	30346.9	18881.3	20660.1	14497.3	24689.4	20356.5	38911.5	25073.8	25046.2	26721.2	25567.9	28507.4	31381.1	42870	33359.8	33958.9	25996.2	40555	37216.4	30205.9	30575.5
1342	8498.88	5012.14	8368.56	21781.9	4822.74	13987.6	10675.2	14817.1	14212.3	2414.63	5612.61	2688.67	5921.29	8351.34	6463.92	10435.4	9289.3	9475.84	14656.4	7545.93	13217.6	10161.8	9610.3	9631.92	19975	13166.6	16001.6	19969	14976.1	5734.63	6864.13	3365.96	10005.2	6399.35	24235.4	10945.1	9814.25	11469.2	9494.97	9230.79	11200	15810.8	13138.3	12409.5	9053.08	18865.6	18667	11044.3	9016.31
891	563084	650012	676289	287394	470434	687414	609448	490593	564242	476143	523474	551348	603919	511996	535191	658056	608244	620440	483816	480219	584964	576374	471236	532770	440149	485654	451317	274796	457759	494662	439762	350730	441680	402420	434187	422718	393718	461615	483620	567062	577270	708621	561012	475322	585403	602816	491182	567407	559517
39	40605.6	38836.6	42601.8	46529.7	37100.3	51509.8	50748.5	52670	49381	28182.2	38969.7	31027.3	39603.2	40890.4	37635.3	48764.2	37638	43322.1	35741.8	36854.4	44280.1	47031.3	35728.9	38998.1	49716.6	42678.7	47288	50576.4	44482.4	32729	28053.5	17939.4	31357.4	28529.8	49619.3	36735.5	30982.1	36046.1	36202.7	41153.3	41954.3	41428.3	46096.7	40830.7	42365	49247.3	48764.2	46107.7	43155.3
95	187901	195073	205467	227425	163568	278062	229905	242858	254008	133755	175813	162491	200352	202859	175937	219409	207020	212370	182173	169018	212153	196939	177813	187487	222804	200487	199342	227903	189193	143218	153788	113640	157207	128188	219671	153631	155147	167383	172221	198268	198599	248245	218395	205846	187338	243056	249950	201803	201502
253	21043.9	19473.8	18282.4	28972.4	20398.4	28988.7	26740.4	30353	31876.1	14959	19482.7	17168.9	18733.4	25086.8	20507.3	24277.2	23538.1	24058.4	21139.5	19596.4	27652.3	25441.4	18513	19732.9	31398.6	23885.2	29707.9	31783.7	24989.2	17059.2	16944.5	12733.6	19869.1	15688.6	33222.2	20237	20457	23076.6	19670.1	23110.8	24575.9	32022.7	25736.8	26940	20170.6	32247.9	30178.7	24393.7	22460.1
129	16060.5	15575.3	22328.4	23647.9	15517.6	22655.1	15842.7	18997.8	16774.5	8967.28	14757.1	13384.2	16086.9	21667	19329.4	21109.4	18883.8	20349.7	23306.2	16476.8	20463.6	18485.7	20832.9	18567.4	25445.6	18664	21631.4	26748.8	19683.7	19476.5	19476.5	13059.1	21315.4	16892.3	28795.9	18762.1	19830.3	19700.4	19481	18783.4	19403	25248.5	18172.2	19421.5	20604.8	20746.3	24419.2	18781.2	16824.8
277	70282.4	64156.8	83696.1	99265.3	52008.1	99042.3	77467.5	80619.1	74219.7	49992.6	70091.1	55897.6	56684.2	82610.8	74932.6	81654.2	79845.1	86322.1	98052.9	68832.5	103912	82557.8	74574.9	75802.4	100150	81376.1	95674.4	103530	78987.7	78962.1	78229.1	53519.9	78266.5	69518.2	120955	76515.4	77080.1	94332.9	79866.9	77126.6	81957.1	103527	81957.2	82008.9	72321.6	103948	93770.4	76619.2	75663.2
420	113495	103952	134506	191672	82534.4	169365	125891	140463	123288	71700.4	114798	91984	86437.6	139093	122102	131262	126934	139450	181438	108803	174951	133237	131991	127759	194189	143443	174544	200135	140765	128308	136644	90851.7	141423	120878	237553	136317	138352	174125	140709	127378	132644	169555	142173	137549	121771	181354	177240	129360	120010
772	73878.3	79603.3	91382.8	76847.5	57266.5	99698.1	80445.9	72451	71481.1	55914.4	74130.4	64596.7	67218.9	79991.9	78548	83385.8	81381.9	83650.3	81828.8	67932	90219.8	76064.7	68274.6	71655.5	74103.4	71485.1	76651.5	72858.1	68037.1	79867.1	71699	54944.4	75091.8	68004.8	77359.1	67134.9	68501.6	76924.6	72479.4	70972	78832.4	90913.8	78407.4	65850.5	77212	82812.7	76128.2	73164.7	70903.1
787	217228	243254	295334	208101	176234	286693	232856	189969	201153	188350	226199	215645	204697	229467	232971	259942	253467	265306	236873	198496	256853	235405	203560	221730	200951	202406	206097	196016	196774	256497	209585	162557	212515	196343	210315	195418	193082	218801	225076	218259	224401	265730	221626	187693	230585	241536	201626	220856	213893
130	11578.5	11380.1	13293	18900.8	7813.72	18375.6	13115.3	15433.3	10909.2	6133.65	10057.5	8523.93	9904.94	13782.4	9313.44	11804.8	11319.8	15762.2	15017.6	10659	11324.7	13454	11204.2	13948.9	16322.1	10881.1	14722.2	17961.4	13063.8	10315.1	9610.61	8295.32	10655.2	10612.6	22623.4	11853.7	12616.2	14162.9	12832.8	12415.1	11197.1	14082	12879.7	10747.7	13041	16990.1	19670.7	13764.6	11861.9
399	108910	100134	112479	185863	78632.6	156248	123663	136499	125169	65983.2	91321.8	78148.9	84497.1	119113	102970	123291	112699	128501	145261	97484.9	147357	105748	109992	108569	178961	132037	153349	179125	124662	91305.1	95653.4	67896.1	100377	88908.7	211769	107759	116933	138278	110732	110524	105073	157701	128243	131372	98225	155121	165766	117968	111492
710	71735.5	79040.7	84499.4	82308.9	56861.3	95460.5	84401.4	77764.2	78780	52787.7	68740.1	59957.7	63840.7	76088.8	71915	83643.7	78312.6	82828.3	82544.4	61133.9	81513	65695.2	67082	69816.3	75682.2	72562.5	74453.3	81020.7	67660.3	65214.7	62699.9	50492.8	62046.8	57643.5	86518.6	62334.7	63817.4	78610.4	71374.6	70434	73350	92182.3	70873.9	70959.5	71078.7	13080.7	86113	71353.3	72105.3
269	59167.6	60412.6	68955.2	86124.9	44175.8	85456.8	65594.5	71366	67563.6	41014.3	55246.1	46740.2	48290.7	63999.4	54348.5	65493.6	62575.5	68269.8	70352.6	53547.1	84737.5	57710.5	56913.1	60100.7	82003.7	68208.3	76105.5	93761.4	65580	50395.2	51435.4	39055.2	52323.8	48902.8	95655.2	54551.8	59143	76448.2	59486.9	60712.4	59819.4	81412.6	66568.4	68208.2	58973.1	82743.6	82322.9	63537.1	63020.7
727	197840	235944	245874	211188	156651	267340	213502	189953	204572	157339	193253	176426	183829	189248	201669	226341	215633	234601	206061	165171	221032	192581	175491	191992	192611	194131	185471	200007	182300	188918	167878	133316	167487	150943	208907	165147	166036	207138	190410	199893	188883	252628	195431	178650	203636	221125	207596	198949	195636
293	251598	322479	209600	137778	218059	228123	208144	237066	247436	225608	224637	219934	251189	257400	200481	220613	202263	185442	104988	164197	214532	180264	154527	201013	150454	139723	155512	176473	122572	106500	109815	111060	133408	135442	99851.4	131715	132433	131933	116146	205596	196098	225343	212866	215002	208455	222012	170745	197563	221202
769	71935.4	68641.2	74054	89897.1	62204.1	99001.7	89938.1	96142.9	100769	47674.6	60117.8	57315.6	74183.2	75366.6	62852.2	83655.1	78562.1	73656.7	60946.2	56183.4	77285.8	74482.6	62592	69990.9	78256.7	69432.5	81637.7	90245.5	70409.7	45796	50477.1	35048.5	56485.4	46824.1	87617.3	59558.1	53389.4	62137.6	59290.7	68546.8	75368	96103.6	81374.4	76173.7	75610.1	97490.7	91105.1	78264.4	76495.1
786	191889	212850	214548	244525	184833	292833	251632	251862	290972	141875	178829	179101	218614	208765	183714	246538	232180	225505	179475	160344	215866	223842	178819	203190	223203	198244	212497	221072	197073	140665	142140	101537	165852	134921	225396	168923	151020	186022	172198	205357	215026	270455	238470	214190	211215	264675	233236	228957	218608
98	68557.6	66870.4	73078.3	106243	68202.5	116566	95283	118135	117918	36693.4	69859.7	65836.9	81031.1	80010.8	66786	90121.7	82132.7	87966	72127.9	59687.6	85512.4	81580.4	72200.3	76517.4	99114.5	81070.8	84990.7	106177	78627.6	45339	58391.6	36906.3	56724.2	48968.8	101767	63451.3	60244.9	65355.3	68932.5	78674	87294	97396.7	97924.5	89147	76008.1	106548	114485	86155.3	82228.6
226	54339.8	80483.2	70417.9	87044.9	55220.1	64158.8	11054.4	61701.5	33567.6	68723.3	88531.3	54409.2	19241.8	86810	84032.2	45453.1	50187.7	75021.3	84929.4	93189.2	120149	92463.6	84931.8	99387	67793.3	77878.6	69647.9	60400.6	69634.2	107945	92533.9	89817.2	87390.6	97381.3	65929	100932	97220.3	81683.7	96732.7	85817.8	68072	92167.8	79450.2	75429.3	81349.8	4105.1	71176.2	96665.9	94263.3
409	35007.5	53665.3	47648.2	50510.8	37074.5	38944.3	7651.01	37936.1	19749.8	42292.2	54773.1	32719.2	10358.1	54718.2	60197.2	29946.8	32725.6	48223.5	52284	59461.9	67384.5	62175	48269.9	56105.6	41360.1	46722.4	41285.5	34772.8	38899.1	69895.5	62973	59550.5	64709.9	65300.2	44766.9	63581.6	66395.6	43990.9	68504.4	50497.7	42123.2	62721	47276.4	47162.7	51612.5	55939.8	40151.2	56614.1	57840.7
246	51336	80381.9	69030.1	65187.7	59223.6	65675.3	11236.2	61085.3	31191.5	70859.3	82046.7	51771	17049.4	86330.4	88751.1	44564.5	51168.8	73543.3	80429.9	82170.4	94685.3	89029.3	78191.5	100413	66134.5	70854.1	69645	60504.5	72315.7	108696	76818.8	77105.4	80738.5	86903.6	60016.9	76778.8	74181.4	65189	82954.4	83230.5	63769.3	90436.2	78681.2	75384.5	78388.9	80595.9	64370.1	89828.5	88526.6
382	32684.1	57233.1	47480.1	42390	36129.1	42851.5	6193.68	40786.3	21806.7	45538.6	52139.5	33231.9	11957.8	53834.5	57106.1	31074.2	35660.6	48046.2	46430.8	57044.5	61124.2	54799.8	52351	60669	45100.5	43943.5	44306	38719	43318.5	69219.3	52531.5	51678.9	52953.1	55471.8	38088.4	42943.9	52300.1	70337.4	54831.6	52432.4	42154.1	56607.3	50400.8	47748.8	50479.7	55514.1	40864.9	57372.8	55316.9
612	147833	234639	196235	176787	156912	186965	35230.1	153665	94395.4	199308	231548	155387	58390.5	224234	227078	135345	147508	198165	175445	224054	238680	227118	203163	243057	176404	180524	174963	149371	174971	279277	196196	205892	191447	228056	154244	181784	191106	239625	215092	209977	180449	240949	202600	188978	212642	211582	174056	224315	220866
1066	80413.9	129088	109145	91487.2	88539.5	103821	20784.2	80422	54335.4	110591	127636	86281.5	34697.2	117977	121818	76693.1	84239.1	112307	88428.3	115837	124073	122226	104674	127973	85229.3	94404.2	91432.9	75210.4	89258.7	141448	104441	107357	109702	104164	73134.8	58318	100607	87711.9	108599	110721	98351.3	125990	109441	93079.3	118429	120589	87980.6	118437	119905
1103	80708.5	129797	106758	92010.8	86099.8	102709	18206.7	82817.2	47857.8	110671	126816	82412.2	30922.6	115787	123412	77019.4	80020	110682	94591.3	115238	121443	123038	108862	133564	87502.3	100802	92150.1	84557	99732.5	150031	110336	108870	115774	113020	78864.2	100955	105134	86745.6	120079	113167	98671.8	123272	108303	102057	117587	116311	94581	122642	116637
591	17166.9	30011.4	23904.2	20756.7	17925.1	21902.7	2424.7	20033.4	6635.8	24102	27707	16900.4	3509.54	27163.7	29455.3	16623.7	14491.7	27128.9	24222.3	26859.3	29623.5	28380.1	25730.7	28293.4	21239.6	22192.8	22566.6	18419.6	21539.4	33172.4	25959.4	23482	24431.4	27113.7	18019.6	22563.9	20985.1	21490.2	27203.4	24433.7	22071.6	29900.6	24705.4	24421.8	24704.4	900.422	21387.6	27531.2	27955.6
205	140202	219689	183104	226394	144275	175202	31554.1	158349	86242.7	193795	226486	135628	53782.5	232944	231665	125732	123761	187898	214731	263786	302055	249493	219942	250113	201569	198572	210659	170970	181214	285317	223507	238127	241078	264557	169289	246307	248970	192002	259048	224253	174501	263053	204567	199529	213778	229543	180875	251483	249870
359	55791.1	91390	76356.3	73572.5	57991	68930	12131.3	61408.2	35058	80631	88507.7	58048.5	19388	82857	94943.9	51108.2	56822.2	77469.4	70392.8	91403.1	98061.4	90568.6	85628.1	101489	69381.5	74955.3	71344.4	63516.8	73798.8	112526	81879.6	83003.5	118637	86296.1	65766.8	120136	132909	67585.1	91443	85208.8	71516.1	92599.2	80578.2	80896.4	83764.9	91684.6	71694.8	94355.5	88724.9
345	9914.4	14999.4	11926.1	6463.81	9269.52	484.542	1455.64	10248.1	5118.45	9519.29	14113.2	8216.3	1517.52	13768.2	16437.6	8551.98	8968.15	11572.8	11915.9	14185	16370.6	14344.5	13389	15928.8	11043.1	11671.4	12161.1	9631.75	11173.5	15162.9	14519.7	13034.9	14272	13707	9133.56	12351.7	12790.4	11060	15101.9	12182.7	11297.2	15599.5	13134.4	14014.5	13480.3	15747	11199.3	1334.18	15206.4
367	72142.9	70638.1	83585.3	133793	59779.2	111691	101399	122018	108084	43320.9	70888.9	60857.2	59399.5	97360.1	81775.8	87820.2	81804.4	93253.8	89167.2	66530.8	98049.1	72762.8	74827.5	79195.2	136383	94513.5	116758	146627	98470.5	59119.6	64464.9	44697.9	67458.7	60173	164968	75565.2	75675.2	95471.8	73933.2	81245.9	68672.8	108977	95333.6	97820.5	75413.3	118086	125718	84934.3	84162.7
669	60177	67025.9	67160.6	82832.9	47980.2	88184.2	77739.8	80329.6	76665.4	41828.5	59108.7	51989.6	54728.1	75464.3	58615.4	68643.5	70662.1	75018	66622.8	50675.9	69113.7	59692.1	57932	61024.2	75068.5	64627.3	74017.5	81209.1	64346.6	52165	50937.3	41248.7	53202.2	33010.5	93252.7	59767.1	57101.2	65933.9	60186.6	62691.7	59454.6	81839.3	67816.7	66684.5	64242.7	78260.8	82687.4	65773	66112
684	153824	188362	185731	193853	135145	229707	193407	186147	197350	120888	159345	138784	149958	180969	169406	195410	179444	207691	165864	130730	178985	155086	145947	161560	181110	167060	176930	188412	163716	136374	127706	102177	134525	115359	206353	144860	135975	166328	153561	161999	146047	213346	172353	166794	167018	196088	192577	176721	168706
252	43778.9	32544.7	47643.7	48136.6	37201.3	68557.9	57701.7	67267.8	62888.9	30365.1	45282.9	21705.8	35325.9	54338.3	47620.4	53152.3	50782.2	56450.5	53470.7	41183.7	59505.7	45306.9	47379.3	48896.4	48652.4	57571.8	68516.2	75286.9	55454.4	39335.7	39531.2	30769.2	29333.5	37080.8	86263.8	46036.2	47760.8	55349.3	47496.4	48324.4	46063.5	66198.9	51928.4	58781.3	42401.8	71216.6	70826.9	51372.6	47978.7
1341	25905.8	57768.4	44460.3	98461.3	42299.8	46473.1	3093.25	50677	19476.5	37739.6	61437.5	26177.5	4789.96	68811.2	71813.5	21561.1	24621	42207.6	268234	94435.4	147462	77451.4	87637.7	94700.9	105023	70831.9	89381.9	72292.1	79693.7	130292	100146	92040.5	111827	129470	214850	114641	121182	257832	142182	61858.5	47796.8	86779.8	83953.4	97101.9	61094.1	106593	68870.3	84548.7	100669
1258	76324.7	50529.7	82389.9	41342.3	79974.6	46272.3	87363.9	40928.8	52083.2	138148	84707.5	82082.7	159226	59160	60862	84402.8	96345	71477.5	46882.8	64112.9	37457.6	89313.8	52242	73402.5	24529.7	49630.7	58078.1	44939.1	40659.2	69050.5	48064.4	61141.8	38865.5	31514.5	48325.6	53086	35367.2	25886.9	45422.9	102134	81156.2	38174.9	48256.1	40467	62092.9	76208.8	51533.2	61131.6	46001.2
1254	67467.4	47550.7	80363.3	36763.7	70379.1	42098.5	87307	42039.2	50769.3	131448	80086	73308.5	153148	55771.6	56114.4	76882.7	92334.6	68220.5	45450.7	60876.7	35465.5	85084.4	48961.3	60751.1	22975.5	48144.4	56571.4	42902.7	37982.5	67936.5	46281.7	53943.8	34788.1	32470.1	45817.9	50613.3	31155.2	23056.3	42331	96034.5	77022.4	39658.6	43466.8	39847.5	62568.1	69541	46592.4	57639.3	40186.8
1255	117965	81535.3	135832	66867.7	125729	72669.8	141581	72711.7	93744.2	226032	135640	135450	267626	97700.7	95956.6	138773	152607	117943	79583.1	107329	61043.7	146925	87423	116462	39332.3	86557.9	99095	73815.7	70670.4	114926	80857.3	100652	64292.5	55700	81265.6	86782	55376.3	41899.5	75040.7	171558	131360	65089.3	82331.2	68041	107999	119798	84006.4	102617	74156.6
1259	37228.3	19419.5	39818.2	19510.3	36870.8	21774.9	45542.4	19476.5	28600.4	69271.5	44596.7	39387.8	79485.8	29770.1	29539.6	43143.3	49841.3	36659.5	24259.9	32721.3	18087.5	45068.5	24834.7	37440.2	12400.5	25341	30596.5	22527.9	22353.7	34922.3	23872.4	30668.9	18722.2	17195.1	24691.3	26484.5	17235.7	13074.1	23920	51476.4	41321.8	18502.5	24776.9	20502.3	30932.9	35246.4	25697	31097.7	17278.8
1257	110907	74282.8	122399	58864.8	115487	71006.3	139202	66928	87162.7	210762	130653	125581	242819	91456.5	92730.1	135041	145964	107815	71524.7	99291.4	56773.6	135354	81977.7	104227	39127	80835.3	88789.9	66410.6	65723.7	107213	74831.8	95472	55998.3	49556.8	77653.3	79594.5	51516.5	37958	71740.6	154369	123781	54724.5	74032.4	63188.1	94214.8	115259	78565.7	93057.7	68384.2
657	41044.5	12486.2	35341.6	23024.7	50303.2	15394.7	53907.4	33731.5	36438.3	28848.1	23697.2	27300.6	43335.6	17921.8	26176.7	36751	30765.1	23374.8	7029.97	23255.6	14394.5	58394.9	48447.3	40658.8	12547.2	22754.7	40030.7	34630.7	21295.5	10088.4	14199.5	11160.3	7366.76	5649.06	10910.6	15500.4	7457.07	4876.64	17532.1	36875.7	47720	13618.2	41302.2	27190.7	37164.3	72681.8	30137.4	35865.8	20250.3
1133	158163	254325	199628	67260.1	166590	182672	1060.09	104173	108424	232843	191060	175862	57014.6	165102	181511	152487	162488	185366	74401.5	111361	101530	167550	92148.3	92835.4	60593.2	72541.4	60953.7	58489.8	59329.6	120894	90919.4	89885.8	87749.7	87733.3	55400.7	70965.1	73890.9	65432.2	91988	155363	167378	177116	132054	69573.2	194410	393.669	69930.4	150270	153171
92	25775.9	37589.6	29239.2	20824.7	51400	32150.3	36364.6	48654.5	46941	18041.5	28494.3	27889.3	30844.1	37274	28611.3	28854.2	35641.1	37660.7	9995.58	16633.7	19027.2	35921.6	26812.5	38876	24648.3	21447.2	19091.8	23788.5	28152.4	9511.88	1185.99	10267.6	10356.5	8820.25	15361.6	17193.7	12715.8	15669.1	22015.4	36946.4	30024.8	31510.3	33327.5	40263.9	30485.3	37017.8	29016.3	39311.1	31717.3
299	17606.5	55083.2	23886.6	19820.3	52429.9	40766.3	37739.2	69797.5	55434.1	27110.3	35417.1	27948.3	25424.6	61979.9	43955.2	38570.2	34864.3	36945.6	18522.3	27907.6	33089.2	39351.2	35233.3	43730.6	38893.6	24044.6	29762.4	29630.3	25663.1	20864.3	18125.6	18585	22889.8	33915.7	29858.2	25721.7	21767.5	37250.7	35672.8	27096	26109.9	42066	46893.4	57861.2	26259.1	52438.9	23053.9	39855.7	44900.1
323	42298.7	122889	48156	37107.1	93733.8	75530.1	72556.9	101335	97190.5	63976.6	70761.3	55902.7	54067.3	112528	91567.5	78594.6	68357.5	69850.5	39191.3	60659.6	64222	66483.5	59906	70636.5	71861.6	42864.7	56145.3	60283.4	49357.8	52813.1	39507.5	45318.8	47686.7	66593.2	67291.2	56490.5	45841	71705.5	69162.4	56605.8	48537.5	76702.4	87736.4	89807.6	59486.6	97254.4	46729.9	68405	85089.5
8	12126.7	12638.5	12159	38378.4	14270.8	13431.4	11680	15955.2	16333.9	10080.2	15036	10120.5	9702.06	14779.4	15081.5	14453	24088.6	12754.4	90315.4	20861.4	48410.6	22298.9	28454	24897	41729.2	31261.6	32725	31878.6	21541.1	56368.3	49098.4	42226.2	58278.6	46557.8	77999.5	66895	65091.6	83957.2	57553.1	18118.8	21688.7	31674	17409	20916.2	5176.37	16125.7	16988.7	21291.5	23503.1
1598	2704.06	7494.8	5586.95	22785	7331.66	6647.76	1751.79	6542.79	8608.08	12312	13893.3	5135.38	2556.92	15326.9	12014.1	3798.78	10547	6025.81	71364.5	9040.76	15919.2	8710.69	6835.4	6918.8	13427.1	5369.85	6947.66	6780.73	7028.22	23514.4	18048.6	19476.5	28881.5	30407.8	67831.2	23992.1	19261.5	81984.7	35895.3	6830.27	5545.8	10384.2	11605.1	11091.6	7386.83	166.986	6321.31	7580.89	14272.3
1587	3514.46	6536.29	3892.73	20115.8	6979.75	7101.33	898.692	8964.77	5025.04	10683.1	14813.8	4770.3	1911.1	13002.8	10608.6	2924.31	7613.18	3439.7	70236.4	6020.01	12275.7	7563.54	6071.15	7106.1	12050.1	4354.97	7904.23	8575.7	5253.16	20686.9	16161.6	18799.2	26369.5	26097.7	72267.1	26260.4	21569.5	75892	32058.2	5684.23	4374.19	5277.37	11115.3	9409.69	7624.54	15664.3	6804.12	6555.06	10299.7
17	23418	39845.4	17842.7	26565.6	27581.2	25165.9	34212.6	21744.6	29092.5	24681.6	27361.2	28701.9	35255.4	26332.9	26247.3	29684.4	36801.9	24254.5	28434.6	24803.9	34156.5	21476.6	19947	22928.5	19592.3	19802.9	20488.5	22942.8	21161.7	25620.4	21065.1	20092	24038.9	19570.5	16630.3	25044.6	24932.5	24680.9	26435.5	23830.8	22499.3	26316.4	27349.2	28437.6	28601.1	23778.1	20384.7	23486.8	27704.8
725	64431.3	54361	55571.5	67317.7	54501.7	88324	87646.4	73782.7	94922.9	26641.6	48198.2	53734	64979	51718.7	47053.1	63146	71888	64342	42956.3	39398.1	51256.7	50373.9	41853.6	51277.8	54617.2	55521.8	58203.1	62616.7	54418.6	29843.1	32150	25471.1	37871	26713.5	59403.2	42395.4	35094	41719.4	47463.1	52282.9	56998.8	73461.5	66832.5	53003.7	61924	71999.2	68923.1	60377.6	61108
707	20931.3	17731.7	20722.3	27778.8	17731.1	33614.3	30921.3	29550.7	35543.9	11184.5	16317.4	17483.1	22644.7	19385.2	14562.4	24875.3	26397.9	22449.6	16666.3	14703.1	17045.9	20632.4	16461.2	17797.4	18365.7	20113.4	23496	25410	21108.1	11161.2	12631.5	9929.65	13957.5	10132	25758.8	14773.1	14456	16551.8	16470.7	20191.1	19793.1	24551.6	23115.4	19476.5	22454.5	27166.7	27210.3	22874.7	19772.5
356	7068.89	27002.1	29360.3	53040.6	22773.4	45864.7	39814.1	42882.6	43041.8	14286.2	22979.4	18095.7	20447.9	33149.9	28147.6	31125.7	32630.1	36262	31199.2	23009.9	35459.1	22222.9	22476	28013.3	47325.6	36522.9	42006.5	48291.7	36291.5	14576.2	20907	15906	23268.2	20955.9	54512.3	27289.6	29143.4	32809.5	23752.3	29212	22135.7	43843.4	29291.6	34628.2	27503.6	46100.2	46594.6	33760.6	27954.3
653	56471.2	72795.7	74045.8	92545.2	46542.2	93413.1	80872.5	62539.7	76433.6	41763.9	62592.2	48255.3	51714.8	73196.1	52695.3	67297.6	78513.2	92071.6	71109.3	53270.9	76108.7	47406.5	59255.4	56945.7	89636	73649.1	78523.6	60931.2	71825.8	51039.8	48455.2	38668.2	48083.7	52014.9	98608.7	51073.1	64248.1	75932.1	67222.8	63768.9	49462.1	97047.1	77135.4	65555.1	57616	84270.8	80377.9	63874.6	73553.6
642	29330.5	26720.3	26824.9	43464.6	23242.1	41654	31658.7	36904.4	32481	14299.3	26100.6	23703.9	27398.1	29949.1	26624.5	36062.3	32014.2	35782.7	23024.3	24494.4	33324.8	20243.5	23434.1	26590.7	36481.8	31183.3	28787.6	32220	32497.7	21949.6	17678.6	14940	19537.2	20736.3	45462.4	25739.1	26270.5	30715.2	27797.6	26745.4	23143.5	41081.4	27767.8	30000.6	25749.8	38894.2	32839.5	28121.2	25254.3
83	45024.8	74313.2	56262.9	32443.8	100306	60854.5	79105.7	77136.8	83584.8	35793.9	62293.9	64227.4	63265.2	64967	60788.1	59158.7	64133.3	69019.3	21950.1	32250.5	31185.9	69562.9	55733.1	68175.9	35312.9	42588	36149.5	39596.3	48246.2	16112.3	25382.2	18163.6	21396.9	15812.6	26726.4	32355.4	22192.7	25788.7	39158.6	74255.9	58580.6	49655.6	52639.8	62131.4	57996.1	59454.2	54979.8	74485.9	53521
48	22971.1	37900.8	27152.1	13049.3	39832.2	27955.2	36393.8	39189.9	37966.4	19476.5	28371.8	28616.9	29025.9	32974.9	28534.6	31836.2	31002.3	31914.2	10785.4	16608.1	15035.7	28097.6	25921.3	29326.3	15824.1	19481.9	17384.4	18661.9	24489.6	9797.05	13185.3	9770.28	10182.7	8162.9	14455.4	15783.2	11385.9	12219.4	21471.4	31972.6	27184.7	24100.7	26152.7	27845.3	28380.9	28095.4	21471.3	28598.2	25464.2
181	46566.9	76023	75120.4	26714.1	43536.9	55238.1	48447.3	26615.1	37950.4	79594.6	66251.7	78479.8	79236.2	36495.6	46361.9	59424.6	56351.7	56669	30426.4	37230.3	34376.4	54901.4	41354.9	46308.3	19979.7	33523.9	23361.9	20452.7	27189.5	48657.1	37276.6	34669	31431.5	28777.7	18938.2	28893.9	24630.5	23016	34977.7	56599.8	49507.9	38209.9	31410.4	27993.3	50366	29865.1	27350.8	46230.2	38701.9
311	49965.1	60583.3	38518.7	25991.3	34927.9	48830.3	43674.5	48687.2	49848.5	46299.1	42288.3	46575.4	49140.2	47002.5	34007.5	43346.6	40254.1	37555.4	20139.7	29503.2	38929.6	32296.1	32488	37265.3	25295.3	24981.1	32775.7	36330.9	22885.5	19360	22807.1	26957.9	26124.4	24693.9	18840.9	26407.2	24658.6	21827.2	22945	38139.6	43285.6	40929.6	39355.3	39375	35974.5	40159.1	39003.5	36362.1	40349.7
316	33926.4	79982.9	31627.8	16927.7	28276.1	52430	28730.4	19451.8	43741.3	39022	30334.9	29061.9	35490.7	27619.4	28630.5	30766.7	48530.9	26693.8	13035.6	40022.5	27015.3	25337.8	16798.9	24463.2	16243.2	19476.5	21033	17010	27024	15051.9	15007.9	13674.3	15862.9	15548.9	9642.16	14640.9	24120	13878.6	14684.1	24567.8	25752.5	29809.5	23085.7	23975.1	29300.8	4026.31	17689.1	22330.5	27214.7
1014	47749.3	77178.3	49439.5	24381.9	46730.6	51083.8	47529.9	41137.5	46680.8	56346.7	39470.5	43833.6	45969.5	59123.7	41811.3	43167	43526.8	40952.5	16775.6	34592.9	40930.8	37874.1	32563.5	38580.9	26788.8	28415.4	29722.7	28543.8	26718.7	21197.7	20079.6	18500.2	20561.8	20322.6	13232.3	19340.9	21453	20011.1	21593.6	40577.9	42926.4	50666.2	41320.9	39443.2	46090	41641.6	30845.8	38743.9	45350.4
294	41831.8	52856.6	36744.1	23212.1	37073	40799.2	37132	40565.7	40727.8	37803.1	39880.5	40106.2	43300.2	43556.3	32807.1	36694.7	34902.9	33848.2	17969.2	28644.4	38662.2	29356.7	28462.4	35303.6	25425.6	24873.6	27913.8	31159.8	21041.8	17367	20321.8	20316.1	22520.5	22513.1	16323.5	23787.6	22496.8	22575.6	19235.3	34838.4	35365.9	39820.5	34766.2	37111.8	32072.4	39238.6	31487.9	34054.3	40775.1
626	47890.3	32478.5	45880.4	38685.6	22910.1	84496.4	60604.4	30982.7	36325.4	27450.3	47362.5	44733.6	42724.2	33471.2	24888	64761.2	55321.5	39696.8	39497.4	38383.4	56754.1	25019.9	21050.4	40448	35475.4	29814	48028.4	28354	42665.5	30995.8	31391.8	25428.7	21162.3	14506.7	52589.9	23373.2	19476.5	27130.3	41784.7	36887.6	41693.9	71850.9	54630.6	26606.5	51873.4	28435.2	28804.4	45198.7	52938.8
822	20016.5	5802.25	23080.4	16294.5	9875.3	5707.6	9609.88	7306.09	8497.29	29661.2	16270	30625	21019	11103.5	13236.4	8668.73	21000.6	23996.1	22604.5	23109.6	14153.5	17863.6	22764.9	16689.6	13092.8	26361.7	16027.1	11781.9	20487.5	21983.3	24470.3	32200.2	13588	17121.8	11381.5	19277.1	15532.7	7577	19905.9	16804.6	9053.26	9924.87	9707.05	11113.4	4104.11	11691.5	8643.58	15850.3	6011.72
721	10758.6	12546.3	15216.5	20660.8	10530.7	17829.2	15991.9	19047.9	17522.5	7784.75	11019.6	7981.76	8962.18	14227.8	11903.8	14433.6	11821	14791.2	15522.5	11131.5	17534.3	15858.7	14356.1	17557.4	22203	14773.3	17656.3	23754	16775	11108	11469.9	7987.34	13197.3	10850.5	28543.2	15004.4	14987.2	19474.5	12893.4	14479.4	15133.4	19268.1	17670.9	17088.3	14501.2	19476.5	19476.5	16365.5	15458.9
882	18926.3	23410.1	24644.9	21133.6	21191.4	25791.6	24956.5	26201.1	29318.1	14199	18155.5	17614.3	19142.6	22692.2	19380.1	22380	23208.4	22560	16956.2	19901.8	25378.1	26163.6	21418.7	26101.7	20706.6	20960	22884.5	23112.3	23712	17163.4	17356.8	13606.2	19502.3	15262.6	19618.7	17432.4	17187.2	18503.5	19646.2	24209.5	24688.3	28886.7	27371.5	25546.1	23849.2	29594.1	23973.1	26654.2	25360.9
262	23820.1	28027.7	19824	13665.2	14293.7	17386.3	12821.2	25139.5	16817.7	32601.7	35259.9	24461.4	21748	38544	24327.9	20645.7	30729.5	24213.5	14704.7	17321.8	17030.4	14585.9	15422.4	22871.8	18092.3	19567.3	14281.3	17445.8	15639.8	20683.3	20145.2	20931.8	15783.9	22105	11556.9	23073.9	23755.3	7298.21	25056.9	21136.2	14128.2	21337.2	22107	23331.2	18553.7	22784.5	16636.6	19971.7	19962.4
125	13572.1	10920.1	11744.7	10873.3	26013.3	14082.1	10957.2	21453	16066	5881.57	21301.5	19876.4	17053.3	20121.2	14895	13200.7	15478.2	11574.6	11306.2	17363.4	12397.6	15847.1	17549	20684.6	15430.4	12537.2	16345.2	18386.4	15068.8	13254.3	19723.4	16993	18898	19758.6	18462.9	19476.5	16161.2	14612.5	20909.2	18278.5	12262	18335.4	22135.4	21817.4	12394.5	31830.2	20611.4	19784.5	26210.5
348	17528	13858.4	15092.7	27038.2	10712.3	24611.9	22488.5	17515.4	23932	7875.42	13308.3	14165.3	11812.7	13689.2	15368.7	13463.5	17490.1	18863.1	15925.7	13181.7	18278.5	11747.5	12062	14446	20814.9	16768.3	22309.5	22486.6	18492.4	10561.6	10126	9136.57	13419.8	9496.33	24516.8	14408.8	14503.3	15057.3	14827.1	10904.7	13742.9	24206.7	19857.3	13322.5	16548.4	22651.5	23153.4	15103	16617.8
1057	26142.7	19561.9	19018.8	9988.86	15541	17905.6	19103.8	11024.9	14401.8	25515.7	23485.7	28533.4	39617.3	14775	11214.5	16279.7	14855.4	10082.7	10968.5	21848.9	16668.6	18691.7	8169.36	14382.9	7654.97	12094.5	15030.2	13149.3	7954.32	17349.5	14844.8	16574	12714.1	9559.47	7917.34	10857.3	9370.81	8235.17	8792.41	19441.7	21746.9	14085.1	16070.9	10515	9727.83	18152.2	8494.4	9941.01	8035.39
1003	6536.3	7078.32	7362.04	14331.7	5019.62	11351.7	9480.17	9235.53	10349.9	3874.83	6420.35	5984.74	7969.82	9310.58	6894.28	11747.3	9063.48	8244.41	9299.35	4869.99	10079.4	9491.76	6422.17	7468.78	10256.1	9235.62	8701.76	11470.7	8344.62	4825.15	6909.27	4168.91	6472.43	5570.18	12876.6	7724.37	7749.26	7759.6	7970.2	6909.29	10148	13537.5	10077.6	9057.33	7537.55	12812.3	9440.57	9653.37	8975.59
90	33923.1	73025.7	50459.2	19476.5	46686.2	49638.4	47892.4	31123.5	48185.4	55716.9	40163.6	35823.2	44156.3	36910.4	36912.3	46821.9	34363.5	56645.8	17451.3	24699.1	26842.2	30017.5	33985.2	35438.7	21216.7	27197.4	19228.8	21074.6	21143.8	30016.6	21534.6	20732.2	20473.8	15863.2	14953.8	18326.8	16120.3	16979.2	24144.2	32350.1	48242	41366.2	36675.9	29988	43316	22852.5	29579	35559.7	44799.8
194	106265	94538.3	91005.4	36228.5	116940	57613.7	76810.4	87682.2	121426	69112.6	109887	111403	71884.6	115060	60312.2	62020.4	58143.5	132215	23783.3	42549.9	44029.8	108439	81266.3	98125.7	73677.2	81844.7	60665.1	75341.1	63976.2	38600.7	35232.7	63467.5	51218.8	49631.4	47693.6	52134.9	50065	51357.8	63348.3	125049	54879.2	99847.7	109172	81047.1	57877.3	99805.9	77685.7	109472	98637.9
454	67382.4	426448	221535	313395	170040	181368	2100.2	417534	27432	354125	445671	139498	91097.9	659723	559081	191387	208671	257653	384171	538045	911813	559965	360365	375710	569307	360762	700346	682622	687070	179866	409381	246561	333300	396080	25997.9	338241	717590	145313	204040	439158	435527	347165	304068	497889	193718	715498	541149	369148	288590
1765	10552.9	17028.2	11326.6	6191.25	9657.04	10107.5	10457.2	6626.09	8315.2	13743.5	10285.3	12053.6	11621.8	7528.64	9113.07	10310	10363.9	10098.8	5520	7857.95	9057.22	7777.96	8206.68	8425.14	5088.26	6975.56	5865.42	5709.68	5515.09	8547.58	6161.7	6189.69	6329.62	6255.02	2762.76	6133.01	5300.61	4794.37	6512.58	8628.55	9327.47	9150.46	8482.71	6546.91	11087.1	8476.89	5928.39	9329.99	8389.97
687	45101.4	78342.6	57958.1	24992.6	47732.2	51547.9	51487	27916.8	36806.8	66061.2	47767.8	51733	52581.5	38457.2	44129.5	48848.5	50765.1	50369.2	27048.8	39496.8	40790.8	40816.3	33602.2	38121.6	22623.2	30111.7	24371.5	23658.3	26350.5	42277	28723.3	28481.6	28464.7	28386.3	19776.6	23260.5	23133.4	21731.5	31050.1	38105.3	41732.8	49921.8	37314.9	28824.3	45160.6	34939.3	24824.6	36700.4	41107.4
926	124152	130840	144675	122844	93155.8	154909	132829	111548	111306	100096	113769	110914	112260	119865	116500	140241	129716	130906	132148	113358	142093	130527	108695	113677	116468	112484	117318	116687	110973	127417	114439	87547.1	125092	107090	122261	107326	109361	112872	116539	118964	133837	160663	131198	104906	131139	139199	118547	118144	115147
937	510269	558528	635464	470997	387148	607577	510927	418117	461393	422470	499738	497484	504403	464853	489030	599631	542263	574246	514156	468330	579946	553033	453611	497741	434380	468661	419143	412860	435784	541660	463775	361140	473871	425495	443149	421953	406777	469803	485444	514131	538198	633778	520007	424341	527979	567036	450200	509033	473343
368	80765.9	67615.1	74830.9	150273	64757.8	122055	113082	155770	138177	34966.1	67768.8	52787.2	69655.5	98468.9	69225.9	93647.8	85105.1	83188.9	90393	73447.6	109206	76092.2	77423.6	86459.2	153919	113445	136089	164380	113919	53910.7	62405.2	38004.5	75346.2	56213.2	171231	84135.5	79288.7	95352	75541.2	87651.8	84898.3	131062	112968	121236	74128.7	137766	144715	97292.2	87931.4
825	156500	174853	165191	142570	138385	195435	187684	159311	181221	127078	133049	137927	165080	152610	141980	168899	160405	161192	127993	133909	158300	146993	128708	136346	131008	130313	134246	139634	122608	120284	112305	91306.9	117558	101891	131648	111930	107391	121454	124843	150624	154294	191762	152027	141106	155675	168560	152158	149179	150200
847	436393	522887	515391	383726	423473	579715	522829	427690	502733	395510	432822	442063	492483	446155	443422	512035	492792	497799	347553	382099	442700	444327	369951	412240	361327	373514	365659	342693	350914	365779	325564	266929	332178	307343	328957	318058	302488	352198	376493	456522	445462	533771	452498	400750	452697	470757	394804	440111	446378
481	8260.02	37281.3	24561.1	38951.9	20516.3	14266.6	430.297	23284.4	4464.35	47130.8	86149.5	15018.7	9068.94	140697	107595	22533.5	29047.4	19096.4	91405.3	88875.9	118527	79820.9	80906.4	78390.3	97252.8	82377.7	109780	100949	63291.3	164521	224986	211657	199613	208963	57504.6	146893	197179	74016.3	86104.2	64680.4	42068	74078.1	63598.3	110171	26393.5	67268.7	51385.3	54579.3	43923.8
121	82650	115354	82958.8	63817.8	126933	98176.4	119377	122090	123719	58800.2	91643.5	88781.8	89741.2	101870	91622.1	95245.3	104592	97737.2	34398.2	54387.4	64183.5	104970	81205.4	104963	66811	64856.4	67912.7	72983.4	79050.1	28953	39844.4	32435.4	33414.3	27280.7	51989.9	60464.6	41164	51421.3	63192.7	114532	87355.6	90475.8	90703.5	102887	99686.3	102707	83179.9	108938	90666.3
1452	56339.3	72094.4	50779.2	57756.3	59615.2	47775.8	16185	64935.4	40439	113614	133835	63351.1	45660.4	121741	99298	62514.1	98391.6	69961.7	84793.7	68649.5	86619.3	81850.3	64952.3	84093.3	74016.6	64645.9	68283.1	70378	61005.2	140708	118286	128985	138685	143708	85084.4	117821	115633	67804.5	130479	70921.1	54904	70113.2	67642.3	78771.5	60024.8	87054.3	63311.5	75795.2	75728.1
1501	65134	89031.3	64139	58143.2	63169.4	61038.3	22383.6	62389.9	45931.2	124550	123600	70455.2	55432.9	107085	98066	72393	98689.6	76533.1	78446.2	70688.6	84575.6	85498.9	66715.8	78896.9	59955.7	55939.5	66126.6	63564.2	56042.1	131672	102421	106745	129103	123477	71981.2	102414	95271.7	70427.9	112227	71262.1	64785.5	79324.7	68789.7	70380.2	72253.1	85171.1	62173.4	77557.6	75789.4
1514	64660.6	99863.6	72631.7	56912.1	75010.4	68276.6	29770.7	60452.5	50655.4	128574	126852	75561.4	62335.1	107320	109850	83060.1	104732	81490.5	76755.3	76061.1	93068.7	89730.9	67883.7	84306	64979.2	57362.1	62545	58057.5	60218.5	132681	98413.1	101209	120330	120017	67896.5	90527.9	95905.2	71454.4	110036	69325.8	61824.1	90791.4	73156.4	74063.9	80481.5	11055.5	60092.7	82838.5	85210.4
1149	191143	332137	256197	82723.7	215085	235234	21408	130346	141454	295869	261675	232118	126662	191770	228147	206931	212096	240679	89125.2	135766	131092	134274	95432.4	111126	79325.5	93796.8	76681.8	62798.2	79671.3	145188	109696	108986	111866	107583	64476.3	79631.5	85650.5	79735.8	120900	195387	202770	227906	157339	80041	240171	106481	78379.6	186611	190591
768	49941.5	21571.7	48235.3	31233.1	45654.1	15862.4	50566.6	34617	40675.4	48133.4	34730	48879	56563.9	22526.7	32524.6	35344.1	51706.6	42088.6	19960.6	26558	17751.3	47651.9	45310.5	43327.6	13207.3	39950.2	37760.5	28974.9	34474.9	23879.6	28242.6	25147.7	9960.62	10336.6	16024	26495.1	10710.8	4612.32	24386.4	43873	42814	16956.7	34268.3	27525.8	29357.3	51319.9	33179.6	37972.7	22407.7
895	15390.7	7294.38	11555.1	9111.5	13632	2360.82	12157.1	12439.8	12880.7	16569.2	11010.3	12265.5	17313.4	7155.02	10630	10926.4	13253.1	11759.3	6278	8123.65	6353.38	15082.6	13733	12774.8	4585.48	11277.5	12117	7515.85	10090.9	6766.34	8816.19	9089.19	4109.06	3122.4	5076.53	8368.68	3041.22	2039.37	8050.1	13201.2	14218.6	7589.67	11156.1	9604.17	8668.61	16260.4	9202.93	10451.2	4664.43
913	59770.9	29263	57963.1	39345	54112.4	31164.8	55276.2	37643.3	46815.7	69414.6	47740.2	57690.1	58936.8	29851.7	43899.4	40097.1	69630.2	52281.6	29392.7	39277.4	29149.6	57590	57301.9	53717.7	21263.6	53336.3	52397.7	30834.2	47478.2	36032.5	38179.2	39868.5	18066.7	16702.7	25467	37408.9	18446.4	10401.3	39103.5	60484.6	49788.8	33877.2	43873.4	40276.7	34001.6	73520.3	39275.1	49500.6	27185.7
604	17847.1	25063.4	10124.3	24539.1	19199.7	54935.6	28149.4	13946.7	30526.8	4975.79	19815	16724.2	11506.7	26120.5	14391.2	35468.7	19810.1	18500.2	9433.8	15608.9	26377.5	10678.5	10187.7	11327.8	23234.7	11914.5	14227.5	16208.6	8234.34	7448.22	7367.9	2451.16	9573.68	8572.15	11958.9	8280.79	10391.3	13284.8	11579.9	6917.22	18394.1	42726.6	29831.2	19025.2	25790.4	24991.3	20430.8	14694.2	32110.2
[truncated: 30 more columns]
